# Supplementary material for: Genome-scale functional mapping of the mammalian whole brain with in vivo Perturb-seq
Source: bioRxiv. 2026 Mar 18:2026.03.16.711480. Preprint. [Version 1] doi: 10.64898/2026.03.16.711480 (PMC13108593; doi:10.64898/2026.03.16.711480)
Supplement: Supplement 1 [file media-1.xlsx]

## Sheet: Sheet1
Table S1. gRNA and custom Flex probes for 1,947 disease-associated risk genes			cellranger reference
Gene Name	Guide Sequence	RHS_Probe	id	name	read	pattern	sequence	feature_type
Nr3c2	GATGATTGGGCTCTTAACGA	/5Phos/TAAACTCGTTAAGAGCCCAATCATCCGGTCCTAGCAA	Nr3c2	Nr3c2	R2	CTCTTAAAC(BC)	TCGTTAAGAGCCCAATCATC	CRISPR Guide Capture
Nr3c2	ACTGTTGTTCGGAGTAGCAC	/5Phos/TAAACGTGCTACTCCGAACAACAGTCGGTCCTAGCAA	Nr3c2	Nr3c2	R2	CTCTTAAAC(BC)	GTGCTACTCCGAACAACAGT	CRISPR Guide Capture
Nr3c2	TTGTACCTTGAGCACCAATC	/5Phos/TAAACGATTGGTGCTCAAGGTACAACGGTCCTAGCAA	Nr3c2	Nr3c2	R2	CTCTTAAAC(BC)	GATTGGTGCTCAAGGTACAA	CRISPR Guide Capture
Nr3c2	TGAGTCCATGGGTTTATACA	/5Phos/TAAACTGTATAAACCCATGGACTCACGGTCCTAGCAA	Nr3c2	Nr3c2	R2	CTCTTAAAC(BC)	TGTATAAACCCATGGACTCA	CRISPR Guide Capture
Notch1	ATATACATACCCGTCCACTC	/5Phos/TAAACGAGTGGACGGGTATGTATATCGGTCCTAGCAA	Notch1	Notch1	R2	CTCTTAAAC(BC)	GAGTGGACGGGTATGTATAT	CRISPR Guide Capture
Notch1	GTAGCCCGTTGAATTTGGCA	/5Phos/TAAACTGCCAAATTCAACGGGCTACCGGTCCTAGCAA	Notch1	Notch1	R2	CTCTTAAAC(BC)	TGCCAAATTCAACGGGCTAC	CRISPR Guide Capture
Notch1	GGAGTTGGTCAGATCAATGC	/5Phos/TAAACGCATTGATCTGACCAACTCCCGGTCCTAGCAA	Notch1	Notch1	R2	CTCTTAAAC(BC)	GCATTGATCTGACCAACTCC	CRISPR Guide Capture
Notch1	TAGGCCATCCCACTCACATT	/5Phos/TAAACAATGTGAGTGGGATGGCCTACGGTCCTAGCAA	Notch1	Notch1	R2	CTCTTAAAC(BC)	AATGTGAGTGGGATGGCCTA	CRISPR Guide Capture
Bcl11a	AGTGCAGAATATGCCCCGCA	/5Phos/TAAACTGCGGGGCATATTCTGCACTCGGTCCTAGCAA	Bcl11a	Bcl11a	R2	CTCTTAAAC(BC)	TGCGGGGCATATTCTGCACT	CRISPR Guide Capture
Bcl11a	AAATAAGAATGTCCCCCAGT	/5Phos/TAAACACTGGGGGACATTCTTATTTCGGTCCTAGCAA	Bcl11a	Bcl11a	R2	CTCTTAAAC(BC)	ACTGGGGGACATTCTTATTT	CRISPR Guide Capture
Bcl11a	GATAAACAATCGTCATCCTC	/5Phos/TAAACGAGGATGACGATTGTTTATCCGGTCCTAGCAA	Bcl11a	Bcl11a	R2	CTCTTAAAC(BC)	GAGGATGACGATTGTTTATC	CRISPR Guide Capture
Bcl11a	GTGTGCACGCGTGGTCGCAC	/5Phos/TAAACGTGCGACCACGCGTGCACACCGGTCCTAGCAA	Bcl11a	Bcl11a	R2	CTCTTAAAC(BC)	GTGCGACCACGCGTGCACAC	CRISPR Guide Capture
Fgfr2	CAACTCTAGCGATTCCCCGG	/5Phos/TAAACCCGGGGAATCGCTAGAGTTGCGGTCCTAGCAA	Fgfr2	Fgfr2	R2	CTCTTAAAC(BC)	CCGGGGAATCGCTAGAGTTG	CRISPR Guide Capture
Fgfr2	TTTGTCCGTGGTGTTAACAC	/5Phos/TAAACGTGTTAACACCACGGACAAACGGTCCTAGCAA	Fgfr2	Fgfr2	R2	CTCTTAAAC(BC)	GTGTTAACACCACGGACAAA	CRISPR Guide Capture
Fgfr2	AGTGTGGTCCCGTCAGACAA	/5Phos/TAAACTTGTCTGACGGGACCACACTCGGTCCTAGCAA	Fgfr2	Fgfr2	R2	CTCTTAAAC(BC)	TTGTCTGACGGGACCACACT	CRISPR Guide Capture
Fgfr2	ACAGCGGAACTTCACAGTGT	/5Phos/TAAACACACTGTGAAGTTCCGCTGTCGGTCCTAGCAA	Fgfr2	Fgfr2	R2	CTCTTAAAC(BC)	ACACTGTGAAGTTCCGCTGT	CRISPR Guide Capture
Foxp1	GTGGACCGAGAGCTGTCCAT	/5Phos/TAAACATGGACAGCTCTCGGTCCACCGGTCCTAGCAA	Foxp1	Foxp1	R2	CTCTTAAAC(BC)	ATGGACAGCTCTCGGTCCAC	CRISPR Guide Capture
Foxp1	TGACACTCGGTCCAACGGAG	/5Phos/TAAACCTCCGTTGGACCGAGTGTCACGGTCCTAGCAA	Foxp1	Foxp1	R2	CTCTTAAAC(BC)	CTCCGTTGGACCGAGTGTCA	CRISPR Guide Capture
Foxp1	ACCACCAGCATGCACACGGT	/5Phos/TAAACACCGTGTGCATGCTGGTGGTCGGTCCTAGCAA	Foxp1	Foxp1	R2	CTCTTAAAC(BC)	ACCGTGTGCATGCTGGTGGT	CRISPR Guide Capture
Foxp1	TCAATGTAGAGTACAAATGC	/5Phos/TAAACGCATTTGTACTCTACATTGACGGTCCTAGCAA	Foxp1	Foxp1	R2	CTCTTAAAC(BC)	GCATTTGTACTCTACATTGA	CRISPR Guide Capture
Foxp2	CCAGTCACCCCGATTACCCA	/5Phos/TAAACTGGGTAATCGGGGTGACTGGCGGTCCTAGCAA	Foxp2	Foxp2	R2	CTCTTAAAC(BC)	TGGGTAATCGGGGTGACTGG	CRISPR Guide Capture
Foxp2	TGAGGGTCGCATGTGCAAGT	/5Phos/TAAACACTTGCACATGCGACCCTCACGGTCCTAGCAA	Foxp2	Foxp2	R2	CTCTTAAAC(BC)	ACTTGCACATGCGACCCTCA	CRISPR Guide Capture
Foxp2	ACAACGGCATCAAGCATGGA	/5Phos/TAAACTCCATGCTTGATGCCGTTGTCGGTCCTAGCAA	Foxp2	Foxp2	R2	CTCTTAAAC(BC)	TCCATGCTTGATGCCGTTGT	CRISPR Guide Capture
Foxp2	GGGGCCTCGCACACTCTCTA	/5Phos/TAAACTAGAGAGTGTGCGAGGCCCCCGGTCCTAGCAA	Foxp2	Foxp2	R2	CTCTTAAAC(BC)	TAGAGAGTGTGCGAGGCCCC	CRISPR Guide Capture
Gabra1	TATGACAATCGTCTGAGACC	/5Phos/TAAACGGTCTCAGACGATTGTCATACGGTCCTAGCAA	Gabra1	Gabra1	R2	CTCTTAAAC(BC)	GGTCTCAGACGATTGTCATA	CRISPR Guide Capture
Gabra1	GCTCCGGCTAAACAACCTTA	/5Phos/TAAACTAAGGTTGTTTAGCCGGAGCCGGTCCTAGCAA	Gabra1	Gabra1	R2	CTCTTAAAC(BC)	TAAGGTTGTTTAGCCGGAGC	CRISPR Guide Capture
Gabra1	AGAATAACTGTCATTATGCA	/5Phos/TAAACTGCATAATGACAGTTATTCTCGGTCCTAGCAA	Gabra1	Gabra1	R2	CTCTTAAAC(BC)	TGCATAATGACAGTTATTCT	CRISPR Guide Capture
Gabra1	TTCTGCTACAACCACTGAAC	/5Phos/TAAACGTTCAGTGGTTGTAGCAGAACGGTCCTAGCAA	Gabra1	Gabra1	R2	CTCTTAAAC(BC)	GTTCAGTGGTTGTAGCAGAA	CRISPR Guide Capture
Gabrb2	TAACCAGCGACATATTACTA	/5Phos/TAAACTAGTAATATGTCGCTGGTTACGGTCCTAGCAA	Gabrb2	Gabrb2	R2	CTCTTAAAC(BC)	TAGTAATATGTCGCTGGTTA	CRISPR Guide Capture
Gabrb2	ATGATTCGATTGCATCCCGA	/5Phos/TAAACTCGGGATGCAATCGAATCATCGGTCCTAGCAA	Gabrb2	Gabrb2	R2	CTCTTAAAC(BC)	TCGGGATGCAATCGAATCAT	CRISPR Guide Capture
Gabrb2	GATGAGTTTATAATCTACGA	/5Phos/TAAACTCGTAGATTATAAACTCATCCGGTCCTAGCAA	Gabrb2	Gabrb2	R2	CTCTTAAAC(BC)	TCGTAGATTATAAACTCATC	CRISPR Guide Capture
Gabrb2	ACCGAGTGGCAGACCAACTC	/5Phos/TAAACGAGTTGGTCTGCCACTCGGTCGGTCCTAGCAA	Gabrb2	Gabrb2	R2	CTCTTAAAC(BC)	GAGTTGGTCTGCCACTCGGT	CRISPR Guide Capture
Gabrb3	ACATAGTTAAGGTATAATCC	/5Phos/TAAACGGATTATACCTTAACTATGTCGGTCCTAGCAA	Gabrb3	Gabrb3	R2	CTCTTAAAC(BC)	GGATTATACCTTAACTATGT	CRISPR Guide Capture
Gabrb3	CCTGGTAGATGGCTACACTA	/5Phos/TAAACTAGTGTAGCCATCTACCAGGCGGTCCTAGCAA	Gabrb3	Gabrb3	R2	CTCTTAAAC(BC)	TAGTGTAGCCATCTACCAGG	CRISPR Guide Capture
Gabrb3	TTAACAGTAGCACATACCAA	/5Phos/TAAACTTGGTATGTGCTACTGTTAACGGTCCTAGCAA	Gabrb3	Gabrb3	R2	CTCTTAAAC(BC)	TTGGTATGTGCTACTGTTAA	CRISPR Guide Capture
Gabrb3	CCTCACGCTTGACAATCGAG	/5Phos/TAAACCTCGATTGTCAAGCGTGAGGCGGTCCTAGCAA	Gabrb3	Gabrb3	R2	CTCTTAAAC(BC)	CTCGATTGTCAAGCGTGAGG	CRISPR Guide Capture
Gabrg2	TCCTGCTATCGCTCTACCCA	/5Phos/TAAACTGGGTAGAGCGATAGCAGGACGGTCCTAGCAA	Gabrg2	Gabrg2	R2	CTCTTAAAC(BC)	TGGGTAGAGCGATAGCAGGA	CRISPR Guide Capture
Gabrg2	ATATCTGTATGAATTAATGT	/5Phos/TAAACACATTAATTCATACAGATATCGGTCCTAGCAA	Gabrg2	Gabrg2	R2	CTCTTAAAC(BC)	ACATTAATTCATACAGATAT	CRISPR Guide Capture
Gabrg2	ACTGGATCACCACTCCCAAC	/5Phos/TAAACGTTGGGAGTGGTGATCCAGTCGGTCCTAGCAA	Gabrg2	Gabrg2	R2	CTCTTAAAC(BC)	GTTGGGAGTGGTGATCCAGT	CRISPR Guide Capture
Gabrg2	ATGACAGTGACATCACCCTC	/5Phos/TAAACGAGGGTGATGTCACTGTCATCGGTCCTAGCAA	Gabrg2	Gabrg2	R2	CTCTTAAAC(BC)	GAGGGTGATGTCACTGTCAT	CRISPR Guide Capture
Gria3	ACTGACACACGACGCAATAC	/5Phos/TAAACGTATTGCGTCGTGTGTCAGTCGGTCCTAGCAA	Gria3	Gria3	R2	CTCTTAAAC(BC)	GTATTGCGTCGTGTGTCAGT	CRISPR Guide Capture
Gria3	GTACAATGTCAGTAAAACCC	/5Phos/TAAACGGGTTTTACTGACATTGTACCGGTCCTAGCAA	Gria3	Gria3	R2	CTCTTAAAC(BC)	GGGTTTTACTGACATTGTAC	CRISPR Guide Capture
Gria3	AAAGATAGCATACACCCCTC	/5Phos/TAAACGAGGGGTGTATGCTATCTTTCGGTCCTAGCAA	Gria3	Gria3	R2	CTCTTAAAC(BC)	GAGGGGTGTATGCTATCTTT	CRISPR Guide Capture
Gria3	GAATGGCACCCTTTAAGGCT	/5Phos/TAAACAGCCTTAAAGGGTGCCATTCCGGTCCTAGCAA	Gria3	Gria3	R2	CTCTTAAAC(BC)	AGCCTTAAAGGGTGCCATTC	CRISPR Guide Capture
Grin1	ACCGTCAGGAGCGTAGCGCA	/5Phos/TAAACTGCGCTACGCTCCTGACGGTCGGTCCTAGCAA	Grin1	Grin1	R2	CTCTTAAAC(BC)	TGCGCTACGCTCCTGACGGT	CRISPR Guide Capture
Grin1	GAGTAGGCGGGTGACTAACT	/5Phos/TAAACAGTTAGTCACCCGCCTACTCCGGTCCTAGCAA	Grin1	Grin1	R2	CTCTTAAAC(BC)	AGTTAGTCACCCGCCTACTC	CRISPR Guide Capture
Grin1	AGTAGGGTGGTACGGTGCGA	/5Phos/TAAACTCGCACCGTACCACCCTACTCGGTCCTAGCAA	Grin1	Grin1	R2	CTCTTAAAC(BC)	TCGCACCGTACCACCCTACT	CRISPR Guide Capture
Grin1	GATCCACCGCGGGGTTGCGT	/5Phos/TAAACACGCAACCCCGCGGTGGATCCGGTCCTAGCAA	Grin1	Grin1	R2	CTCTTAAAC(BC)	ACGCAACCCCGCGGTGGATC	CRISPR Guide Capture
Grin2a	ATCTTGACAAACTTCCGACA	/5Phos/TAAACTGTCGGAAGTTTGTCAAGATCGGTCCTAGCAA	Grin2a	Grin2a	R2	CTCTTAAAC(BC)	TGTCGGAAGTTTGTCAAGAT	CRISPR Guide Capture
Grin2a	GCTGGATGGAAGCTCCAAAC	/5Phos/TAAACGTTTGGAGCTTCCATCCAGCCGGTCCTAGCAA	Grin2a	Grin2a	R2	CTCTTAAAC(BC)	GTTTGGAGCTTCCATCCAGC	CRISPR Guide Capture
Grin2a	TGTTCCCGGAGACCAAACTG	/5Phos/TAAACCAGTTTGGTCTCCGGGAACACGGTCCTAGCAA	Grin2a	Grin2a	R2	CTCTTAAAC(BC)	CAGTTTGGTCTCCGGGAACA	CRISPR Guide Capture
Grin2a	AAGGCTATCAGGTGCACCCC	/5Phos/TAAACGGGGTGCACCTGATAGCCTTCGGTCCTAGCAA	Grin2a	Grin2a	R2	CTCTTAAAC(BC)	GGGGTGCACCTGATAGCCTT	CRISPR Guide Capture
Grin2b	ACATCATGGAAGAATACGAC	/5Phos/TAAACGTCGTATTCTTCCATGATGTCGGTCCTAGCAA	Grin2b	Grin2b	R2	CTCTTAAAC(BC)	GTCGTATTCTTCCATGATGT	CRISPR Guide Capture
Grin2b	GGCACCGGTTGTAACCCACA	/5Phos/TAAACTGTGGGTTACAACCGGTGCCCGGTCCTAGCAA	Grin2b	Grin2b	R2	CTCTTAAAC(BC)	TGTGGGTTACAACCGGTGCC	CRISPR Guide Capture
Grin2b	TGACTGGCTACGGCTACACA	/5Phos/TAAACTGTGTAGCCGTAGCCAGTCACGGTCCTAGCAA	Grin2b	Grin2b	R2	CTCTTAAAC(BC)	TGTGTAGCCGTAGCCAGTCA	CRISPR Guide Capture
Grin2b	AGACATAAGATCGCAGATGC	/5Phos/TAAACGCATCTGCGATCTTATGTCTCGGTCCTAGCAA	Grin2b	Grin2b	R2	CTCTTAAAC(BC)	GCATCTGCGATCTTATGTCT	CRISPR Guide Capture
Hivep2	AGTACCTCAGACCTTACCCC	/5Phos/TAAACGGGGTAAGGTCTGAGGTACTCGGTCCTAGCAA	Hivep2	Hivep2	R2	CTCTTAAAC(BC)	GGGGTAAGGTCTGAGGTACT	CRISPR Guide Capture
Hivep2	GAGAAGCCACAAGGTATACA	/5Phos/TAAACTGTATACCTTGTGGCTTCTCCGGTCCTAGCAA	Hivep2	Hivep2	R2	CTCTTAAAC(BC)	TGTATACCTTGTGGCTTCTC	CRISPR Guide Capture
Hivep2	ACAATGAGTATGAACCCGCA	/5Phos/TAAACTGCGGGTTCATACTCATTGTCGGTCCTAGCAA	Hivep2	Hivep2	R2	CTCTTAAAC(BC)	TGCGGGTTCATACTCATTGT	CRISPR Guide Capture
Hivep2	CAGGAACCTGGATATTGTGC	/5Phos/TAAACGCACAATATCCAGGTTCCTGCGGTCCTAGCAA	Hivep2	Hivep2	R2	CTCTTAAAC(BC)	GCACAATATCCAGGTTCCTG	CRISPR Guide Capture
Mef2c	GGAGGTCTATGTGTTACACC	/5Phos/TAAACGGTGTAACACATAGACCTCCCGGTCCTAGCAA	Mef2c	Mef2c	R2	CTCTTAAAC(BC)	GGTGTAACACATAGACCTCC	CRISPR Guide Capture
Mef2c	AGTGTCCAGCCATAACAGTT	/5Phos/TAAACAACTGTTATGGCTGGACACTCGGTCCTAGCAA	Mef2c	Mef2c	R2	CTCTTAAAC(BC)	AACTGTTATGGCTGGACACT	CRISPR Guide Capture
Mef2c	ACAACGAGCCGCACGAGAGC	/5Phos/TAAACGCTCTCGTGCGGCTCGTTGTCGGTCCTAGCAA	Mef2c	Mef2c	R2	CTCTTAAAC(BC)	GCTCTCGTGCGGCTCGTTGT	CRISPR Guide Capture
Mef2c	GGCGTACTGGAACAGCTTGT	/5Phos/TAAACACAAGCTGTTCCAGTACGCCCGGTCCTAGCAA	Mef2c	Mef2c	R2	CTCTTAAAC(BC)	ACAAGCTGTTCCAGTACGCC	CRISPR Guide Capture
Meis2	GAGACAAGGACGCAATCTAT	/5Phos/TAAACATAGATTGCGTCCTTGTCTCCGGTCCTAGCAA	Meis2	Meis2	R2	CTCTTAAAC(BC)	ATAGATTGCGTCCTTGTCTC	CRISPR Guide Capture
Meis2	GCTCTGCAGACTTACGTGGT	/5Phos/TAAACACCACGTAAGTCTGCAGAGCCGGTCCTAGCAA	Meis2	Meis2	R2	CTCTTAAAC(BC)	ACCACGTAAGTCTGCAGAGC	CRISPR Guide Capture
Meis2	GGTAACTTACTGTGAGATGC	/5Phos/TAAACGCATCTCACAGTAAGTTACCCGGTCCTAGCAA	Meis2	Meis2	R2	CTCTTAAAC(BC)	GCATCTCACAGTAAGTTACC	CRISPR Guide Capture
Meis2	TCAAACAGCTAATGTACCGG	/5Phos/TAAACCCGGTACATTAGCTGTTTGACGGTCCTAGCAA	Meis2	Meis2	R2	CTCTTAAAC(BC)	CCGGTACATTAGCTGTTTGA	CRISPR Guide Capture
Myt1l	TGTTGGCGCACACTCATGTT	/5Phos/TAAACAACATGAGTGTGCGCCAACACGGTCCTAGCAA	Myt1l	Myt1l	R2	CTCTTAAAC(BC)	AACATGAGTGTGCGCCAACA	CRISPR Guide Capture
Myt1l	AACCACACCACGCTCCAACC	/5Phos/TAAACGGTTGGAGCGTGGTGTGGTTCGGTCCTAGCAA	Myt1l	Myt1l	R2	CTCTTAAAC(BC)	GGTTGGAGCGTGGTGTGGTT	CRISPR Guide Capture
Myt1l	CATGTCAAAAAGCCATACTA	/5Phos/TAAACTAGTATGGCTTTTTGACATGCGGTCCTAGCAA	Myt1l	Myt1l	R2	CTCTTAAAC(BC)	TAGTATGGCTTTTTGACATG	CRISPR Guide Capture
Myt1l	ACTATCGTCCTCCAGACTAT	/5Phos/TAAACATAGTCTGGAGGACGATAGTCGGTCCTAGCAA	Myt1l	Myt1l	R2	CTCTTAAAC(BC)	ATAGTCTGGAGGACGATAGT	CRISPR Guide Capture
Nfia	TCCGCCAGGCAGATAAAGTA	/5Phos/TAAACTACTTTATCTGCCTGGCGGACGGTCCTAGCAA	Nfia	Nfia	R2	CTCTTAAAC(BC)	TACTTTATCTGCCTGGCGGA	CRISPR Guide Capture
Nfia	GTCCACAGTGCTCTAATCCA	/5Phos/TAAACTGGATTAGAGCACTGTGGACCGGTCCTAGCAA	Nfia	Nfia	R2	CTCTTAAAC(BC)	TGGATTAGAGCACTGTGGAC	CRISPR Guide Capture
Nfia	TCCGCGCCTTCGCCTACACA	/5Phos/TAAACTGTGTAGGCGAAGGCGCGGACGGTCCTAGCAA	Nfia	Nfia	R2	CTCTTAAAC(BC)	TGTGTAGGCGAAGGCGCGGA	CRISPR Guide Capture
Nfia	AATCCTCTCGGTACTCGGGT	/5Phos/TAAACACCCGAGTACCGAGAGGATTCGGTCCTAGCAA	Nfia	Nfia	R2	CTCTTAAAC(BC)	ACCCGAGTACCGAGAGGATT	CRISPR Guide Capture
Nrxn1	TAAGGCAACATAGCTCGATT	/5Phos/TAAACAATCGAGCTATGTTGCCTTACGGTCCTAGCAA	Nrxn1	Nrxn1	R2	CTCTTAAAC(BC)	AATCGAGCTATGTTGCCTTA	CRISPR Guide Capture
Nrxn1	GCCGACACGCCGGTCAACGA	/5Phos/TAAACTCGTTGACCGGCGTGTCGGCCGGTCCTAGCAA	Nrxn1	Nrxn1	R2	CTCTTAAAC(BC)	TCGTTGACCGGCGTGTCGGC	CRISPR Guide Capture
Nrxn1	GAGCAGTCCACACCTCGGTA	/5Phos/TAAACTACCGAGGTGTGGACTGCTCCGGTCCTAGCAA	Nrxn1	Nrxn1	R2	CTCTTAAAC(BC)	TACCGAGGTGTGGACTGCTC	CRISPR Guide Capture
Nrxn1	GTATTCAGATCCCTTGAACG	/5Phos/TAAACCGTTCAAGGGATCTGAATACCGGTCCTAGCAA	Nrxn1	Nrxn1	R2	CTCTTAAAC(BC)	CGTTCAAGGGATCTGAATAC	CRISPR Guide Capture
Ntrk2	GACTCGAGAAACGTGATAGT	/5Phos/TAAACACTATCACGTTTCTCGAGTCCGGTCCTAGCAA	Ntrk2	Ntrk2	R2	CTCTTAAAC(BC)	ACTATCACGTTTCTCGAGTC	CRISPR Guide Capture
Ntrk2	ATGACGTTGAAGCTTACGTG	/5Phos/TAAACCACGTAAGCTTCAACGTCATCGGTCCTAGCAA	Ntrk2	Ntrk2	R2	CTCTTAAAC(BC)	CACGTAAGCTTCAACGTCAT	CRISPR Guide Capture
Ntrk2	ACGTGAACGGATTACCCGTC	/5Phos/TAAACGACGGGTAATCCGTTCACGTCGGTCCTAGCAA	Ntrk2	Ntrk2	R2	CTCTTAAAC(BC)	GACGGGTAATCCGTTCACGT	CRISPR Guide Capture
Ntrk2	ATTGAAAACCCCCAGTACTT	/5Phos/TAAACAAGTACTGGGGGTTTTCAATCGGTCCTAGCAA	Ntrk2	Ntrk2	R2	CTCTTAAAC(BC)	AAGTACTGGGGGTTTTCAAT	CRISPR Guide Capture
Pbx1	GTAGGACTCACCTCGCATCC	/5Phos/TAAACGGATGCGAGGTGAGTCCTACCGGTCCTAGCAA	Pbx1	Pbx1	R2	CTCTTAAAC(BC)	GGATGCGAGGTGAGTCCTAC	CRISPR Guide Capture
Pbx1	TCGAAGGAGGTTCATCACGT	/5Phos/TAAACACGTGATGAACCTCCTTCGACGGTCCTAGCAA	Pbx1	Pbx1	R2	CTCTTAAAC(BC)	ACGTGATGAACCTCCTTCGA	CRISPR Guide Capture
Pbx1	GAGGAGTTAGCCAAGAAGTG	/5Phos/TAAACCACTTCTTGGCTAACTCCTCCGGTCCTAGCAA	Pbx1	Pbx1	R2	CTCTTAAAC(BC)	CACTTCTTGGCTAACTCCTC	CRISPR Guide Capture
Pbx1	TGCAGGTTCAGACAACTCAG	/5Phos/TAAACCTGAGTTGTCTGAACCTGCACGGTCCTAGCAA	Pbx1	Pbx1	R2	CTCTTAAAC(BC)	CTGAGTTGTCTGAACCTGCA	CRISPR Guide Capture
Pura	TGAGCTTGGCCAGAGCGTCA	/5Phos/TAAACTGACGCTCTGGCCAAGCTCACGGTCCTAGCAA	Pura	Pura	R2	CTCTTAAAC(BC)	TGACGCTCTGGCCAAGCTCA	CRISPR Guide Capture
Pura	GTGGAGTTCCGCGACTACCT	/5Phos/TAAACAGGTAGTCGCGGAACTCCACCGGTCCTAGCAA	Pura	Pura	R2	CTCTTAAAC(BC)	AGGTAGTCGCGGAACTCCAC	CRISPR Guide Capture
Pura	AGGCACAGGACGAGCCACGC	/5Phos/TAAACGCGTGGCTCGTCCTGTGCCTCGGTCCTAGCAA	Pura	Pura	R2	CTCTTAAAC(BC)	GCGTGGCTCGTCCTGTGCCT	CRISPR Guide Capture
Pura	TCCGCCAGACAGTCAACCGG	/5Phos/TAAACCCGGTTGACTGTCTGGCGGACGGTCCTAGCAA	Pura	Pura	R2	CTCTTAAAC(BC)	CCGGTTGACTGTCTGGCGGA	CRISPR Guide Capture
Rora	AAATCGTCAGGAATCCATTA	/5Phos/TAAACTAATGGATTCCTGACGATTTCGGTCCTAGCAA	Rora	Rora	R2	CTCTTAAAC(BC)	TAATGGATTCCTGACGATTT	CRISPR Guide Capture
Rora	GCTGGTGTGTAGTCACATAT	/5Phos/TAAACATATGTGACTACACACCAGCCGGTCCTAGCAA	Rora	Rora	R2	CTCTTAAAC(BC)	ATATGTGACTACACACCAGC	CRISPR Guide Capture
Rora	AGGTCTGCCACGTTATCTGC	/5Phos/TAAACGCAGATAACGTGGCAGACCTCGGTCCTAGCAA	Rora	Rora	R2	CTCTTAAAC(BC)	GCAGATAACGTGGCAGACCT	CRISPR Guide Capture
Rora	TTGGCTGAGATGTTGTAGGT	/5Phos/TAAACACCTACAACATCTCAGCCAACGGTCCTAGCAA	Rora	Rora	R2	CTCTTAAAC(BC)	ACCTACAACATCTCAGCCAA	CRISPR Guide Capture
Tcf4	AGGCCATCCAAGCCCGTCCA	/5Phos/TAAACTGGACGGGCTTGGATGGCCTCGGTCCTAGCAA	Tcf4	Tcf4	R2	CTCTTAAAC(BC)	TGGACGGGCTTGGATGGCCT	CRISPR Guide Capture
Tcf4	TGAATCAGCCCGGCTACGGA	/5Phos/TAAACTCCGTAGCCGGGCTGATTCACGGTCCTAGCAA	Tcf4	Tcf4	R2	CTCTTAAAC(BC)	TCCGTAGCCGGGCTGATTCA	CRISPR Guide Capture
Tcf4	TTCTAGCAGAGTCTCCTCGG	/5Phos/TAAACCCGAGGAGACTCTGCTAGAACGGTCCTAGCAA	Tcf4	Tcf4	R2	CTCTTAAAC(BC)	CCGAGGAGACTCTGCTAGAA	CRISPR Guide Capture
Tcf4	TGTTCTCCGGAACCACGCAG	/5Phos/TAAACCTGCGTGGTTCCGGAGAACACGGTCCTAGCAA	Tcf4	Tcf4	R2	CTCTTAAAC(BC)	CTGCGTGGTTCCGGAGAACA	CRISPR Guide Capture
Zeb2	GCACCGTTATGACTCACTAC	/5Phos/TAAACGTAGTGAGTCATAACGGTGCCGGTCCTAGCAA	Zeb2	Zeb2	R2	CTCTTAAAC(BC)	GTAGTGAGTCATAACGGTGC	CRISPR Guide Capture
Zeb2	TTGTAGCCGCGGTCGCAGTA	/5Phos/TAAACTACTGCGACCGCGGCTACAACGGTCCTAGCAA	Zeb2	Zeb2	R2	CTCTTAAAC(BC)	TACTGCGACCGCGGCTACAA	CRISPR Guide Capture
Zeb2	TGAGTAATGGCTGAGTTAGT	/5Phos/TAAACACTAACTCAGCCATTACTCACGGTCCTAGCAA	Zeb2	Zeb2	R2	CTCTTAAAC(BC)	ACTAACTCAGCCATTACTCA	CRISPR Guide Capture
Zeb2	CAGACATGTGGTCCTTGTAT	/5Phos/TAAACATACAAGGACCACATGTCTGCGGTCCTAGCAA	Zeb2	Zeb2	R2	CTCTTAAAC(BC)	ATACAAGGACCACATGTCTG	CRISPR Guide Capture
Ctcf	GGTAAGGTGTGACATATCAT	/5Phos/TAAACATGATATGTCACACCTTACCCGGTCCTAGCAA	Ctcf	Ctcf	R2	CTCTTAAAC(BC)	ATGATATGTCACACCTTACC	CRISPR Guide Capture
Ctcf	ATAGCCCGAAAAAGTGATTT	/5Phos/TAAACAAATCACTTTTTCGGGCTATCGGTCCTAGCAA	Ctcf	Ctcf	R2	CTCTTAAAC(BC)	AAATCACTTTTTCGGGCTAT	CRISPR Guide Capture
Ctcf	TACACTGGCATAATCACACA	/5Phos/TAAACTGTGTGATTATGCCAGTGTACGGTCCTAGCAA	Ctcf	Ctcf	R2	CTCTTAAAC(BC)	TGTGTGATTATGCCAGTGTA	CRISPR Guide Capture
Ctcf	ATATGAGAACCCATTCAGGT	/5Phos/TAAACACCTGAATGGGTTCTCATATCGGTCCTAGCAA	Ctcf	Ctcf	R2	CTCTTAAAC(BC)	ACCTGAATGGGTTCTCATAT	CRISPR Guide Capture
Ebf3	TGTGCTCTTGTACTAACCTT	/5Phos/TAAACAAGGTTAGTACAAGAGCACACGGTCCTAGCAA	Ebf3	Ebf3	R2	CTCTTAAAC(BC)	AAGGTTAGTACAAGAGCACA	CRISPR Guide Capture
Ebf3	TGGTCATTGAATCTATGAGG	/5Phos/TAAACCCTCATAGATTCAATGACCACGGTCCTAGCAA	Ebf3	Ebf3	R2	CTCTTAAAC(BC)	CCTCATAGATTCAATGACCA	CRISPR Guide Capture
Ebf3	AGTTGTGTTCGGAACTATGT	/5Phos/TAAACACATAGTTCCGAACACAACTCGGTCCTAGCAA	Ebf3	Ebf3	R2	CTCTTAAAC(BC)	ACATAGTTCCGAACACAACT	CRISPR Guide Capture
Ebf3	AAGGGGCCGTACCTTCTGAC	/5Phos/TAAACGTCAGAAGGTACGGCCCCTTCGGTCCTAGCAA	Ebf3	Ebf3	R2	CTCTTAAAC(BC)	GTCAGAAGGTACGGCCCCTT	CRISPR Guide Capture
Rorb	GAGTTCGCCAAGCGGATAAC	/5Phos/TAAACGTTATCCGCTTGGCGAACTCCGGTCCTAGCAA	Rorb	Rorb	R2	CTCTTAAAC(BC)	GTTATCCGCTTGGCGAACTC	CRISPR Guide Capture
Rorb	ACAGATGTGAGGTCATAGAT	/5Phos/TAAACATCTATGACCTCACATCTGTCGGTCCTAGCAA	Rorb	Rorb	R2	CTCTTAAAC(BC)	ATCTATGACCTCACATCTGT	CRISPR Guide Capture
Rorb	GGAGACATGTCAGTACACCA	/5Phos/TAAACTGGTGTACTGACATGTCTCCCGGTCCTAGCAA	Rorb	Rorb	R2	CTCTTAAAC(BC)	TGGTGTACTGACATGTCTCC	CRISPR Guide Capture
Rorb	GCTGCTGTACACCCTGGCGA	/5Phos/TAAACTCGCCAGGGTGTACAGCAGCCGGTCCTAGCAA	Rorb	Rorb	R2	CTCTTAAAC(BC)	TCGCCAGGGTGTACAGCAGC	CRISPR Guide Capture
Tcf7l2	ACAGGCAAAATACTACGAGC	/5Phos/TAAACGCTCGTAGTATTTTGCCTGTCGGTCCTAGCAA	Tcf7l2	Tcf7l2	R2	CTCTTAAAC(BC)	GCTCGTAGTATTTTGCCTGT	CRISPR Guide Capture
Tcf7l2	TGTGGTACTAACCATCCTAG	/5Phos/TAAACCTAGGATGGTTAGTACCACACGGTCCTAGCAA	Tcf7l2	Tcf7l2	R2	CTCTTAAAC(BC)	CTAGGATGGTTAGTACCACA	CRISPR Guide Capture
Tcf7l2	ACAGTCGAACAAAGTACCGG	/5Phos/TAAACCCGGTACTTTGTTCGACTGTCGGTCCTAGCAA	Tcf7l2	Tcf7l2	R2	CTCTTAAAC(BC)	CCGGTACTTTGTTCGACTGT	CRISPR Guide Capture
Tcf7l2	GAGGATTCCTGCTTGACTGT	/5Phos/TAAACACAGTCAAGCAGGAATCCTCCGGTCCTAGCAA	Tcf7l2	Tcf7l2	R2	CTCTTAAAC(BC)	ACAGTCAAGCAGGAATCCTC	CRISPR Guide Capture
Bcl11b	GGTGCACGATGAGATTGCTC	/5Phos/TAAACGAGCAATCTCATCGTGCACCCGGTCCTAGCAA	Bcl11b	Bcl11b	R2	CTCTTAAAC(BC)	GAGCAATCTCATCGTGCACC	CRISPR Guide Capture
Bcl11b	GCGGGAAGTTCATCTGACAC	/5Phos/TAAACGTGTCAGATGAACTTCCCGCCGGTCCTAGCAA	Bcl11b	Bcl11b	R2	CTCTTAAAC(BC)	GTGTCAGATGAACTTCCCGC	CRISPR Guide Capture
Bcl11b	TGGGGTTCAGGCGCATGACT	/5Phos/TAAACAGTCATGCGCCTGAACCCCACGGTCCTAGCAA	Bcl11b	Bcl11b	R2	CTCTTAAAC(BC)	AGTCATGCGCCTGAACCCCA	CRISPR Guide Capture
Bcl11b	AAGGCAGCGGGAAACAGGGT	/5Phos/TAAACACCCTGTTTCCCGCTGCCTTCGGTCCTAGCAA	Bcl11b	Bcl11b	R2	CTCTTAAAC(BC)	ACCCTGTTTCCCGCTGCCTT	CRISPR Guide Capture
Deaf1	TGTGTGTACAACTATTAGTG	/5Phos/TAAACCACTAATAGTTGTACACACACGGTCCTAGCAA	Deaf1	Deaf1	R2	CTCTTAAAC(BC)	CACTAATAGTTGTACACACA	CRISPR Guide Capture
Deaf1	CTGATGTTCCGACAGCGCAC	/5Phos/TAAACGTGCGCTGTCGGAACATCAGCGGTCCTAGCAA	Deaf1	Deaf1	R2	CTCTTAAAC(BC)	GTGCGCTGTCGGAACATCAG	CRISPR Guide Capture
Deaf1	GTCATCACAACAGGCGGCAC	/5Phos/TAAACGTGCCGCCTGTTGTGATGACCGGTCCTAGCAA	Deaf1	Deaf1	R2	CTCTTAAAC(BC)	GTGCCGCCTGTTGTGATGAC	CRISPR Guide Capture
Deaf1	GACAGCAGTGGCCTCTACAG	/5Phos/TAAACCTGTAGAGGCCACTGCTGTCCGGTCCTAGCAA	Deaf1	Deaf1	R2	CTCTTAAAC(BC)	CTGTAGAGGCCACTGCTGTC	CRISPR Guide Capture
Ptch1	TCACTCGGGTGGTCCCATAA	/5Phos/TAAACTTATGGGACCACCCGAGTGACGGTCCTAGCAA	Ptch1	Ptch1	R2	CTCTTAAAC(BC)	TTATGGGACCACCCGAGTGA	CRISPR Guide Capture
Ptch1	AGCCCAGAATTACCATCAGT	/5Phos/TAAACACTGATGGTAATTCTGGGCTCGGTCCTAGCAA	Ptch1	Ptch1	R2	CTCTTAAAC(BC)	ACTGATGGTAATTCTGGGCT	CRISPR Guide Capture
Ptch1	GTGGATGTCAAGGTTTATCC	/5Phos/TAAACGGATAAACCTTGACATCCACCGGTCCTAGCAA	Ptch1	Ptch1	R2	CTCTTAAAC(BC)	GGATAAACCTTGACATCCAC	CRISPR Guide Capture
Ptch1	CAGCGTCTGGTAGACGCAGA	/5Phos/TAAACTCTGCGTCTACCAGACGCTGCGGTCCTAGCAA	Ptch1	Ptch1	R2	CTCTTAAAC(BC)	TCTGCGTCTACCAGACGCTG	CRISPR Guide Capture
Casz1	AATGAGGCGCTCCCACGGTT	/5Phos/TAAACAACCGTGGGAGCGCCTCATTCGGTCCTAGCAA	Casz1	Casz1	R2	CTCTTAAAC(BC)	AACCGTGGGAGCGCCTCATT	CRISPR Guide Capture
Casz1	TACATCCGTAAGCTCAAGGC	/5Phos/TAAACGCCTTGAGCTTACGGATGTACGGTCCTAGCAA	Casz1	Casz1	R2	CTCTTAAAC(BC)	GCCTTGAGCTTACGGATGTA	CRISPR Guide Capture
Casz1	CAAGGTATACACAAGTACGT	/5Phos/TAAACACGTACTTGTGTATACCTTGCGGTCCTAGCAA	Casz1	Casz1	R2	CTCTTAAAC(BC)	ACGTACTTGTGTATACCTTG	CRISPR Guide Capture
Casz1	CGCACTCCTCCACTACACAA	/5Phos/TAAACTTGTGTAGTGGAGGAGTGCGCGGTCCTAGCAA	Casz1	Casz1	R2	CTCTTAAAC(BC)	TTGTGTAGTGGAGGAGTGCG	CRISPR Guide Capture
Nfix	ACAAAGTCCTCGCGGAACTC	/5Phos/TAAACGAGTTCCGCGAGGACTTTGTCGGTCCTAGCAA	Nfix	Nfix	R2	CTCTTAAAC(BC)	GAGTTCCGCGAGGACTTTGT	CRISPR Guide Capture
Nfix	TGTGTCCAGCCACATCACAT	/5Phos/TAAACATGTGATGTGGCTGGACACACGGTCCTAGCAA	Nfix	Nfix	R2	CTCTTAAAC(BC)	ATGTGATGTGGCTGGACACA	CRISPR Guide Capture
Nfix	TAAACAAAATCACCATGACC	/5Phos/TAAACGGTCATGGTGATTTTGTTTACGGTCCTAGCAA	Nfix	Nfix	R2	CTCTTAAAC(BC)	GGTCATGGTGATTTTGTTTA	CRISPR Guide Capture
Nfix	ATGGGGTAGATACTGACCGT	/5Phos/TAAACACGGTCAGTATCTACCCCATCGGTCCTAGCAA	Nfix	Nfix	R2	CTCTTAAAC(BC)	ACGGTCAGTATCTACCCCAT	CRISPR Guide Capture
Adnp	ATTGAGGACCATGAACGGAT	/5Phos/TAAACATCCGTTCATGGTCCTCAATCGGTCCTAGCAA	Adnp	Adnp	R2	CTCTTAAAC(BC)	ATCCGTTCATGGTCCTCAAT	CRISPR Guide Capture
Adnp	ACAGACCATGAATTAACATA	/5Phos/TAAACTATGTTAATTCATGGTCTGTCGGTCCTAGCAA	Adnp	Adnp	R2	CTCTTAAAC(BC)	TATGTTAATTCATGGTCTGT	CRISPR Guide Capture
Adnp	AGGTACAGTAAGGGCAGTTA	/5Phos/TAAACTAACTGCCCTTACTGTACCTCGGTCCTAGCAA	Adnp	Adnp	R2	CTCTTAAAC(BC)	TAACTGCCCTTACTGTACCT	CRISPR Guide Capture
Adnp	TGTTGCTAGTATACACACCA	/5Phos/TAAACTGGTGTGTATACTAGCAACACGGTCCTAGCAA	Adnp	Adnp	R2	CTCTTAAAC(BC)	TGGTGTGTATACTAGCAACA	CRISPR Guide Capture
Foxg1	GAGAAGCGCCTGACGCTCAA	/5Phos/TAAACTTGAGCGTCAGGCGCTTCTCCGGTCCTAGCAA	Foxg1	Foxg1	R2	CTCTTAAAC(BC)	TTGAGCGTCAGGCGCTTCTC	CRISPR Guide Capture
Foxg1	CCGCGCCACTACGACGACCC	/5Phos/TAAACGGGTCGTCGTAGTGGCGCGGCGGTCCTAGCAA	Foxg1	Foxg1	R2	CTCTTAAAC(BC)	GGGTCGTCGTAGTGGCGCGG	CRISPR Guide Capture
Foxg1	AGGGACAGGAAGGGCGACAT	/5Phos/TAAACATGTCGCCCTTCCTGTCCCTCGGTCCTAGCAA	Foxg1	Foxg1	R2	CTCTTAAAC(BC)	ATGTCGCCCTTCCTGTCCCT	CRISPR Guide Capture
Foxg1	GGGCCGGACGAGAAGGAGAA	/5Phos/TAAACTTCTCCTTCTCGTCCGGCCCCGGTCCTAGCAA	Foxg1	Foxg1	R2	CTCTTAAAC(BC)	TTCTCCTTCTCGTCCGGCCC	CRISPR Guide Capture
Gata3	AGGGCGGATAGGTGGTAATG	/5Phos/TAAACCATTACCACCTATCCGCCCTCGGTCCTAGCAA	Gata3	Gata3	R2	CTCTTAAAC(BC)	CATTACCACCTATCCGCCCT	CRISPR Guide Capture
Gata3	AGGTATCCTCCGACCCACCA	/5Phos/TAAACTGGTGGGTCGGAGGATACCTCGGTCCTAGCAA	Gata3	Gata3	R2	CTCTTAAAC(BC)	TGGTGGGTCGGAGGATACCT	CRISPR Guide Capture
Gata3	ACCATCTCGCCGCCACAGTG	/5Phos/TAAACCACTGTGGCGGCGAGATGGTCGGTCCTAGCAA	Gata3	Gata3	R2	CTCTTAAAC(BC)	CACTGTGGCGGCGAGATGGT	CRISPR Guide Capture
Gata3	CCTCGACTTACATCCGAACC	/5Phos/TAAACGGTTCGGATGTAAGTCGAGGCGGTCCTAGCAA	Gata3	Gata3	R2	CTCTTAAAC(BC)	GGTTCGGATGTAAGTCGAGG	CRISPR Guide Capture
Satb2	AGAGCACGCTGAGTTCGTCT	/5Phos/TAAACAGACGAACTCAGCGTGCTCTCGGTCCTAGCAA	Satb2	Satb2	R2	CTCTTAAAC(BC)	AGACGAACTCAGCGTGCTCT	CRISPR Guide Capture
Satb2	GTCGGCTAACGGCTATCTGT	/5Phos/TAAACACAGATAGCCGTTAGCCGACCGGTCCTAGCAA	Satb2	Satb2	R2	CTCTTAAAC(BC)	ACAGATAGCCGTTAGCCGAC	CRISPR Guide Capture
Satb2	GGCGTCTGTCACATAACTGA	/5Phos/TAAACTCAGTTATGTGACAGACGCCCGGTCCTAGCAA	Satb2	Satb2	R2	CTCTTAAAC(BC)	TCAGTTATGTGACAGACGCC	CRISPR Guide Capture
Satb2	GCTATGAGGAGACTGTTCGT	/5Phos/TAAACACGAACAGTCTCCTCATAGCCGGTCCTAGCAA	Satb2	Satb2	R2	CTCTTAAAC(BC)	ACGAACAGTCTCCTCATAGC	CRISPR Guide Capture
Sox2	GATAAGTACACGCTTCCCGG	/5Phos/TAAACCCGGGAAGCGTGTACTTATCCGGTCCTAGCAA	Sox2	Sox2	R2	CTCTTAAAC(BC)	CCGGGAAGCGTGTACTTATC	CRISPR Guide Capture
Sox2	AGCACCCGGATTATAAATAC	/5Phos/TAAACGTATTTATAATCCGGGTGCTCGGTCCTAGCAA	Sox2	Sox2	R2	CTCTTAAAC(BC)	GTATTTATAATCCGGGTGCT	CRISPR Guide Capture
Sox2	GACAGCTACGCGCACATGAA	/5Phos/TAAACTTCATGTGCGCGTAGCTGTCCGGTCCTAGCAA	Sox2	Sox2	R2	CTCTTAAAC(BC)	TTCATGTGCGCGTAGCTGTC	CRISPR Guide Capture
Sox2	CTGACGTCGTAGCGGTGCAT	/5Phos/TAAACATGCACCGCTACGACGTCAGCGGTCCTAGCAA	Sox2	Sox2	R2	CTCTTAAAC(BC)	ATGCACCGCTACGACGTCAG	CRISPR Guide Capture
Stat1	TATCCTGTGGTACAACATGC	/5Phos/TAAACGCATGTTGTACCACAGGATACGGTCCTAGCAA	Stat1	Stat1	R2	CTCTTAAAC(BC)	GCATGTTGTACCACAGGATA	CRISPR Guide Capture
Stat1	GCAAGCGTAATCTCCAGGTA	/5Phos/TAAACTACCTGGAGATTACGCTTGCCGGTCCTAGCAA	Stat1	Stat1	R2	CTCTTAAAC(BC)	TACCTGGAGATTACGCTTGC	CRISPR Guide Capture
Stat1	GGTCGCAAACGAGACATCAT	/5Phos/TAAACATGATGTCTCGTTTGCGACCCGGTCCTAGCAA	Stat1	Stat1	R2	CTCTTAAAC(BC)	ATGATGTCTCGTTTGCGACC	CRISPR Guide Capture
Stat1	GTTGGGCGGTCCCCCGATGC	/5Phos/TAAACGCATCGGGGGACCGCCCAACCGGTCCTAGCAA	Stat1	Stat1	R2	CTCTTAAAC(BC)	GCATCGGGGGACCGCCCAAC	CRISPR Guide Capture
Abcc9	TAAAGGCCATTACCCAGTAC	/5Phos/TAAACGTACTGGGTAATGGCCTTTACGGTCCTAGCAA	Abcc9	Abcc9	R2	CTCTTAAAC(BC)	GTACTGGGTAATGGCCTTTA	CRISPR Guide Capture
Abcc9	ACAGGCATGGCCCACAGATT	/5Phos/TAAACAATCTGTGGGCCATGCCTGTCGGTCCTAGCAA	Abcc9	Abcc9	R2	CTCTTAAAC(BC)	AATCTGTGGGCCATGCCTGT	CRISPR Guide Capture
Abcc9	GGTGGTACCTCACTTCAGGA	/5Phos/TAAACTCCTGAAGTGAGGTACCACCCGGTCCTAGCAA	Abcc9	Abcc9	R2	CTCTTAAAC(BC)	TCCTGAAGTGAGGTACCACC	CRISPR Guide Capture
Abcc9	GGTCAGCTAACCATGATTGT	/5Phos/TAAACACAATCATGGTTAGCTGACCCGGTCCTAGCAA	Abcc9	Abcc9	R2	CTCTTAAAC(BC)	ACAATCATGGTTAGCTGACC	CRISPR Guide Capture
Erf	GGGTACATAGGACTCAGCGT	/5Phos/TAAACACGCTGAGTCCTATGTACCCCGGTCCTAGCAA	Erf	Erf	R2	CTCTTAAAC(BC)	ACGCTGAGTCCTATGTACCC	CRISPR Guide Capture
Erf	GCCCAGCCAAAGGTGACACA	/5Phos/TAAACTGTGTCACCTTTGGCTGGGCCGGTCCTAGCAA	Erf	Erf	R2	CTCTTAAAC(BC)	TGTGTCACCTTTGGCTGGGC	CRISPR Guide Capture
Erf	GGACATGAAACGGTACCTGC	/5Phos/TAAACGCAGGTACCGTTTCATGTCCCGGTCCTAGCAA	Erf	Erf	R2	CTCTTAAAC(BC)	GCAGGTACCGTTTCATGTCC	CRISPR Guide Capture
Erf	GCGCATTCTACACAAGACCA	/5Phos/TAAACTGGTCTTGTGTAGAATGCGCCGGTCCTAGCAA	Erf	Erf	R2	CTCTTAAAC(BC)	TGGTCTTGTGTAGAATGCGC	CRISPR Guide Capture
Mycn	AGCACTCGACGACCCACCAA	/5Phos/TAAACTTGGTGGGTCGTCGAGTGCTCGGTCCTAGCAA	Mycn	Mycn	R2	CTCTTAAAC(BC)	TTGGTGGGTCGTCGAGTGCT	CRISPR Guide Capture
Mycn	GAACAAGCGAGAGTCGGCGT	/5Phos/TAAACACGCCGACTCTCGCTTGTTCCGGTCCTAGCAA	Mycn	Mycn	R2	CTCTTAAAC(BC)	ACGCCGACTCTCGCTTGTTC	CRISPR Guide Capture
Mycn	GCGCGGCTGGGCGACAACGG	/5Phos/TAAACCCGTTGTCGCCCAGCCGCGCCGGTCCTAGCAA	Mycn	Mycn	R2	CTCTTAAAC(BC)	CCGTTGTCGCCCAGCCGCGC	CRISPR Guide Capture
Mycn	GGGTGGCCTCACTCCTAATC	/5Phos/TAAACGATTAGGAGTGAGGCCACCCCGGTCCTAGCAA	Mycn	Mycn	R2	CTCTTAAAC(BC)	GATTAGGAGTGAGGCCACCC	CRISPR Guide Capture
Tbr1	AATCCGGATGCATATAGACC	/5Phos/TAAACGGTCTATATGCATCCGGATTCGGTCCTAGCAA	Tbr1	Tbr1	R2	CTCTTAAAC(BC)	GGTCTATATGCATCCGGATT	CRISPR Guide Capture
Tbr1	GTAGCCCTGCGGCGAAGAGT	/5Phos/TAAACACTCTTCGCCGCAGGGCTACCGGTCCTAGCAA	Tbr1	Tbr1	R2	CTCTTAAAC(BC)	ACTCTTCGCCGCAGGGCTAC	CRISPR Guide Capture
Tbr1	TTGTCAGTGGTCGAGATAAT	/5Phos/TAAACATTATCTCGACCACTGACAACGGTCCTAGCAA	Tbr1	Tbr1	R2	CTCTTAAAC(BC)	ATTATCTCGACCACTGACAA	CRISPR Guide Capture
Tbr1	GCCCGGCGCCCGCTACGCCA	/5Phos/TAAACTGGCGTAGCGGGCGCCGGGCCGGTCCTAGCAA	Tbr1	Tbr1	R2	CTCTTAAAC(BC)	TGGCGTAGCGGGCGCCGGGC	CRISPR Guide Capture
Fgfr3	GTATAGTTGCCACGATCGGA	/5Phos/TAAACTCCGATCGTGGCAACTATACCGGTCCTAGCAA	Fgfr3	Fgfr3	R2	CTCTTAAAC(BC)	TCCGATCGTGGCAACTATAC	CRISPR Guide Capture
Fgfr3	ACCTTGAGTACAGTGACGTA	/5Phos/TAAACTACGTCACTGTACTCAAGGTCGGTCCTAGCAA	Fgfr3	Fgfr3	R2	CTCTTAAAC(BC)	TACGTCACTGTACTCAAGGT	CRISPR Guide Capture
Fgfr3	GAGGCTGGCAGCGTGTACGC	/5Phos/TAAACGCGTACACGCTGCCAGCCTCCGGTCCTAGCAA	Fgfr3	Fgfr3	R2	CTCTTAAAC(BC)	GCGTACACGCTGCCAGCCTC	CRISPR Guide Capture
Fgfr3	CAGCCGGGCAATCCGGACAA	/5Phos/TAAACTTGTCCGGATTGCCCGGCTGCGGTCCTAGCAA	Fgfr3	Fgfr3	R2	CTCTTAAAC(BC)	TTGTCCGGATTGCCCGGCTG	CRISPR Guide Capture
Aff3	GCCTACGTGCGGCCAATGGA	/5Phos/TAAACTCCATTGGCCGCACGTAGGCCGGTCCTAGCAA	Aff3	Aff3	R2	CTCTTAAAC(BC)	TCCATTGGCCGCACGTAGGC	CRISPR Guide Capture
Aff3	GCAGACCAACTGTAGAGGTT	/5Phos/TAAACAACCTCTACAGTTGGTCTGCCGGTCCTAGCAA	Aff3	Aff3	R2	CTCTTAAAC(BC)	AACCTCTACAGTTGGTCTGC	CRISPR Guide Capture
Aff3	GAGGCCGAGGACCGCAAACA	/5Phos/TAAACTGTTTGCGGTCCTCGGCCTCCGGTCCTAGCAA	Aff3	Aff3	R2	CTCTTAAAC(BC)	TGTTTGCGGTCCTCGGCCTC	CRISPR Guide Capture
Aff3	AACCTGCGTCCTCTAACAAG	/5Phos/TAAACCTTGTTAGAGGACGCAGGTTCGGTCCTAGCAA	Aff3	Aff3	R2	CTCTTAAAC(BC)	CTTGTTAGAGGACGCAGGTT	CRISPR Guide Capture
Ank2	AATTACGAGTCCCTTCAACA	/5Phos/TAAACTGTTGAAGGGACTCGTAATTCGGTCCTAGCAA	Ank2	Ank2	R2	CTCTTAAAC(BC)	TGTTGAAGGGACTCGTAATT	CRISPR Guide Capture
Ank2	CAGCCGCTTAGCAATCGCCA	/5Phos/TAAACTGGCGATTGCTAAGCGGCTGCGGTCCTAGCAA	Ank2	Ank2	R2	CTCTTAAAC(BC)	TGGCGATTGCTAAGCGGCTG	CRISPR Guide Capture
Ank2	AGAGACACTCACCCTAGTTT	/5Phos/TAAACAAACTAGGGTGAGTGTCTCTCGGTCCTAGCAA	Ank2	Ank2	R2	CTCTTAAAC(BC)	AAACTAGGGTGAGTGTCTCT	CRISPR Guide Capture
Ank2	CCAGTCGATGGCGTTTCACA	/5Phos/TAAACTGTGAAACGCCATCGACTGGCGGTCCTAGCAA	Ank2	Ank2	R2	CTCTTAAAC(BC)	TGTGAAACGCCATCGACTGG	CRISPR Guide Capture
Arid1b	AGCCCGGATAATGGTTGTAC	/5Phos/TAAACGTACAACCATTATCCGGGCTCGGTCCTAGCAA	Arid1b	Arid1b	R2	CTCTTAAAC(BC)	GTACAACCATTATCCGGGCT	CRISPR Guide Capture
Arid1b	CTGGCAACCAACCTGAACGT	/5Phos/TAAACACGTTCAGGTTGGTTGCCAGCGGTCCTAGCAA	Arid1b	Arid1b	R2	CTCTTAAAC(BC)	ACGTTCAGGTTGGTTGCCAG	CRISPR Guide Capture
Arid1b	CAGAACCCCAACATATAGCG	/5Phos/TAAACCGCTATATGTTGGGGTTCTGCGGTCCTAGCAA	Arid1b	Arid1b	R2	CTCTTAAAC(BC)	CGCTATATGTTGGGGTTCTG	CRISPR Guide Capture
Arid1b	GATGCCCTATGAACCCAACA	/5Phos/TAAACTGTTGGGTTCATAGGGCATCCGGTCCTAGCAA	Arid1b	Arid1b	R2	CTCTTAAAC(BC)	TGTTGGGTTCATAGGGCATC	CRISPR Guide Capture
Ash1l	TAAGTCGTCTAAGTGAGATT	/5Phos/TAAACAATCTCACTTAGACGACTTACGGTCCTAGCAA	Ash1l	Ash1l	R2	CTCTTAAAC(BC)	AATCTCACTTAGACGACTTA	CRISPR Guide Capture
Ash1l	TGGAGATCGATATAAGCATA	/5Phos/TAAACTATGCTTATATCGATCTCCACGGTCCTAGCAA	Ash1l	Ash1l	R2	CTCTTAAAC(BC)	TATGCTTATATCGATCTCCA	CRISPR Guide Capture
Ash1l	TCAGGAGAAGTGCAATACAC	/5Phos/TAAACGTGTATTGCACTTCTCCTGACGGTCCTAGCAA	Ash1l	Ash1l	R2	CTCTTAAAC(BC)	GTGTATTGCACTTCTCCTGA	CRISPR Guide Capture
Ash1l	GTCAGCCCGGAATTGAATGA	/5Phos/TAAACTCATTCAATTCCGGGCTGACCGGTCCTAGCAA	Ash1l	Ash1l	R2	CTCTTAAAC(BC)	TCATTCAATTCCGGGCTGAC	CRISPR Guide Capture
Atp2b2	ACCAGCGTGTGCTTATCCGT	/5Phos/TAAACACGGATAAGCACACGCTGGTCGGTCCTAGCAA	Atp2b2	Atp2b2	R2	CTCTTAAAC(BC)	ACGGATAAGCACACGCTGGT	CRISPR Guide Capture
Atp2b2	AATGTCCCCGACCACGATCT	/5Phos/TAAACAGATCGTGGTCGGGGACATTCGGTCCTAGCAA	Atp2b2	Atp2b2	R2	CTCTTAAAC(BC)	AGATCGTGGTCGGGGACATT	CRISPR Guide Capture
Atp2b2	TACATGCGGAAGCTCTCGTC	/5Phos/TAAACGACGAGAGCTTCCGCATGTACGGTCCTAGCAA	Atp2b2	Atp2b2	R2	CTCTTAAAC(BC)	GACGAGAGCTTCCGCATGTA	CRISPR Guide Capture
Atp2b2	TGTCGGTGACGTCCACTACA	/5Phos/TAAACTGTAGTGGACGTCACCGACACGGTCCTAGCAA	Atp2b2	Atp2b2	R2	CTCTTAAAC(BC)	TGTAGTGGACGTCACCGACA	CRISPR Guide Capture
Atp6v0a1	GGCACCAGACTTCTGCGATC	/5Phos/TAAACGATCGCAGAAGTCTGGTGCCCGGTCCTAGCAA	Atp6v0a1	Atp6v0a1	R2	CTCTTAAAC(BC)	GATCGCAGAAGTCTGGTGCC	CRISPR Guide Capture
Atp6v0a1	ACTTACCGAGAGATTAACCC	/5Phos/TAAACGGGTTAATCTCTCGGTAAGTCGGTCCTAGCAA	Atp6v0a1	Atp6v0a1	R2	CTCTTAAAC(BC)	GGGTTAATCTCTCGGTAAGT	CRISPR Guide Capture
Atp6v0a1	TGTGGCTGGTGTGATTAACC	/5Phos/TAAACGGTTAATCACACCAGCCACACGGTCCTAGCAA	Atp6v0a1	Atp6v0a1	R2	CTCTTAAAC(BC)	GGTTAATCACACCAGCCACA	CRISPR Guide Capture
Atp6v0a1	GTACCCGTTTGGCATTGATC	/5Phos/TAAACGATCAATGCCAAACGGGTACCGGTCCTAGCAA	Atp6v0a1	Atp6v0a1	R2	CTCTTAAAC(BC)	GATCAATGCCAAACGGGTAC	CRISPR Guide Capture
Auts2	TCACACTATGCCGGTAGAAT	/5Phos/TAAACATTCTACCGGCATAGTGTGACGGTCCTAGCAA	Auts2	Auts2	R2	CTCTTAAAC(BC)	ATTCTACCGGCATAGTGTGA	CRISPR Guide Capture
Auts2	AAGGTCGTGCCAGATCGTGG	/5Phos/TAAACCCACGATCTGGCACGACCTTCGGTCCTAGCAA	Auts2	Auts2	R2	CTCTTAAAC(BC)	CCACGATCTGGCACGACCTT	CRISPR Guide Capture
Auts2	AGTGCGCCAACACCTAACTC	/5Phos/TAAACGAGTTAGGTGTTGGCGCACTCGGTCCTAGCAA	Auts2	Auts2	R2	CTCTTAAAC(BC)	GAGTTAGGTGTTGGCGCACT	CRISPR Guide Capture
Auts2	GTGGGAGGGGCGAACATATT	/5Phos/TAAACAATATGTTCGCCCCTCCCACCGGTCCTAGCAA	Auts2	Auts2	R2	CTCTTAAAC(BC)	AATATGTTCGCCCCTCCCAC	CRISPR Guide Capture
Cacna1a	ATGGAGTGGATCTCAAAAGC	/5Phos/TAAACGCTTTTGAGATCCACTCCATCGGTCCTAGCAA	Cacna1a	Cacna1a	R2	CTCTTAAAC(BC)	GCTTTTGAGATCCACTCCAT	CRISPR Guide Capture
Cacna1a	TGTAATGGCACAGCCGGCGA	/5Phos/TAAACTCGCCGGCTGTGCCATTACACGGTCCTAGCAA	Cacna1a	Cacna1a	R2	CTCTTAAAC(BC)	TCGCCGGCTGTGCCATTACA	CRISPR Guide Capture
Cacna1a	CAGGACGACTTGTAAACCTG	/5Phos/TAAACCAGGTTTACAAGTCGTCCTGCGGTCCTAGCAA	Cacna1a	Cacna1a	R2	CTCTTAAAC(BC)	CAGGTTTACAAGTCGTCCTG	CRISPR Guide Capture
Cacna1a	GAAGCCTACCAAGTCGGTGT	/5Phos/TAAACACACCGACTTGGTAGGCTTCCGGTCCTAGCAA	Cacna1a	Cacna1a	R2	CTCTTAAAC(BC)	ACACCGACTTGGTAGGCTTC	CRISPR Guide Capture
Cacna1c	TTGGGGATGTACCTTCGCAA	/5Phos/TAAACTTGCGAAGGTACATCCCCAACGGTCCTAGCAA	Cacna1c	Cacna1c	R2	CTCTTAAAC(BC)	TTGCGAAGGTACATCCCCAA	CRISPR Guide Capture
Cacna1c	TAAATACAGACTAACATCCC	/5Phos/TAAACGGGATGTTAGTCTGTATTTACGGTCCTAGCAA	Cacna1c	Cacna1c	R2	CTCTTAAAC(BC)	GGGATGTTAGTCTGTATTTA	CRISPR Guide Capture
Cacna1c	CCCAACGCTTACCTCCGCAA	/5Phos/TAAACTTGCGGAGGTAAGCGTTGGGCGGTCCTAGCAA	Cacna1c	Cacna1c	R2	CTCTTAAAC(BC)	TTGCGGAGGTAAGCGTTGGG	CRISPR Guide Capture
Cacna1c	AGATCGTGTCATTGACAATA	/5Phos/TAAACTATTGTCAATGACACGATCTCGGTCCTAGCAA	Cacna1c	Cacna1c	R2	CTCTTAAAC(BC)	TATTGTCAATGACACGATCT	CRISPR Guide Capture
Cacna1e	GGACCCTGTACTAACTAACT	/5Phos/TAAACAGTTAGTTAGTACAGGGTCCCGGTCCTAGCAA	Cacna1e	Cacna1e	R2	CTCTTAAAC(BC)	AGTTAGTTAGTACAGGGTCC	CRISPR Guide Capture
Cacna1e	GAATAGCTGAACAGCGATGA	/5Phos/TAAACTCATCGCTGTTCAGCTATTCCGGTCCTAGCAA	Cacna1e	Cacna1e	R2	CTCTTAAAC(BC)	TCATCGCTGTTCAGCTATTC	CRISPR Guide Capture
Cacna1e	AAGGGTTCATACCTCCGTAA	/5Phos/TAAACTTACGGAGGTATGAACCCTTCGGTCCTAGCAA	Cacna1e	Cacna1e	R2	CTCTTAAAC(BC)	TTACGGAGGTATGAACCCTT	CRISPR Guide Capture
Cacna1e	AAGACACCACATGTCGATGT	/5Phos/TAAACACATCGACATGTGGTGTCTTCGGTCCTAGCAA	Cacna1e	Cacna1e	R2	CTCTTAAAC(BC)	ACATCGACATGTGGTGTCTT	CRISPR Guide Capture
Camk2a	GATATACAGGATGACGCCTA	/5Phos/TAAACTAGGCGTCATCCTGTATATCCGGTCCTAGCAA	Camk2a	Camk2a	R2	CTCTTAAAC(BC)	TAGGCGTCATCCTGTATATC	CRISPR Guide Capture
Camk2a	AGACTCACAGATCGAAGATA	/5Phos/TAAACTATCTTCGATCTGTGAGTCTCGGTCCTAGCAA	Camk2a	Camk2a	R2	CTCTTAAAC(BC)	TATCTTCGATCTGTGAGTCT	CRISPR Guide Capture
Camk2a	GGTGGTGCATCGTGACCTGA	/5Phos/TAAACTCAGGTCACGATGCACCACCCGGTCCTAGCAA	Camk2a	Camk2a	R2	CTCTTAAAC(BC)	TCAGGTCACGATGCACCACC	CRISPR Guide Capture
Camk2a	GCAGTGCGGTAACCTACCTC	/5Phos/TAAACGAGGTAGGTTACCGCACTGCCGGTCCTAGCAA	Camk2a	Camk2a	R2	CTCTTAAAC(BC)	GAGGTAGGTTACCGCACTGC	CRISPR Guide Capture
Camk2b	GCACTTACAGATCGAAGACC	/5Phos/TAAACGGTCTTCGATCTGTAAGTGCCGGTCCTAGCAA	Camk2b	Camk2b	R2	CTCTTAAAC(BC)	GGTCTTCGATCTGTAAGTGC	CRISPR Guide Capture
Camk2b	AGTAACGGTGTCCCACTCAG	/5Phos/TAAACCTGAGTGGGACACCGTTACTCGGTCCTAGCAA	Camk2b	Camk2b	R2	CTCTTAAAC(BC)	CTGAGTGGGACACCGTTACT	CRISPR Guide Capture
Camk2b	CTTGGCTGCATACTCATGGC	/5Phos/TAAACGCCATGAGTATGCAGCCAAGCGGTCCTAGCAA	Camk2b	Camk2b	R2	CTCTTAAAC(BC)	GCCATGAGTATGCAGCCAAG	CRISPR Guide Capture
Camk2b	GGGCAGACAGACCACCGCTC	/5Phos/TAAACGAGCGGTGGTCTGTCTGCCCCGGTCCTAGCAA	Camk2b	Camk2b	R2	CTCTTAAAC(BC)	GAGCGGTGGTCTGTCTGCCC	CRISPR Guide Capture
Cask	ATGAAGCACTGAATCACCCA	/5Phos/TAAACTGGGTGATTCAGTGCTTCATCGGTCCTAGCAA	Cask	Cask	R2	CTCTTAAAC(BC)	TGGGTGATTCAGTGCTTCAT	CRISPR Guide Capture
Cask	TAAGTGCGTGAATCTCTTCC	/5Phos/TAAACGGAAGAGATTCACGCACTTACGGTCCTAGCAA	Cask	Cask	R2	CTCTTAAAC(BC)	GGAAGAGATTCACGCACTTA	CRISPR Guide Capture
Cask	GTGGTCAAGAGAGAGCCTTA	/5Phos/TAAACTAAGGCTCTCTCTTGACCACCGGTCCTAGCAA	Cask	Cask	R2	CTCTTAAAC(BC)	TAAGGCTCTCTCTTGACCAC	CRISPR Guide Capture
Cask	TGGAGACATATAGCTCAGAT	/5Phos/TAAACATCTGAGCTATATGTCTCCACGGTCCTAGCAA	Cask	Cask	R2	CTCTTAAAC(BC)	ATCTGAGCTATATGTCTCCA	CRISPR Guide Capture
Cdc42	ACAGTTGGTACATATTCCGA	/5Phos/TAAACTCGGAATATGTACCAACTGTCGGTCCTAGCAA	Cdc42	Cdc42	R2	CTCTTAAAC(BC)	TCGGAATATGTACCAACTGT	CRISPR Guide Capture
Cdc42	TCTGTCTGTGGATAACTTAG	/5Phos/TAAACCTAAGTTATCCACAGACAGACGGTCCTAGCAA	Cdc42	Cdc42	R2	CTCTTAAAC(BC)	CTAAGTTATCCACAGACAGA	CRISPR Guide Capture
Cdc42	CAAGTTTCTCAATAGTAGAG	/5Phos/TAAACCTCTACTATTGAGAAACTTGCGGTCCTAGCAA	Cdc42	Cdc42	R2	CTCTTAAAC(BC)	CTCTACTATTGAGAAACTTG	CRISPR Guide Capture
Cdc42	GGACAGTGGTGAGTTATCTC	/5Phos/TAAACGAGATAACTCACCACTGTCCCGGTCCTAGCAA	Cdc42	Cdc42	R2	CTCTTAAAC(BC)	GAGATAACTCACCACTGTCC	CRISPR Guide Capture
Cdkl5	ACTGGATGGGAAGTATCTAC	/5Phos/TAAACGTAGATACTTCCCATCCAGTCGGTCCTAGCAA	Cdkl5	Cdkl5	R2	CTCTTAAAC(BC)	GTAGATACTTCCCATCCAGT	CRISPR Guide Capture
Cdkl5	TCGGAGAGGAAAATTATACC	/5Phos/TAAACGGTATAATTTTCCTCTCCGACGGTCCTAGCAA	Cdkl5	Cdkl5	R2	CTCTTAAAC(BC)	GGTATAATTTTCCTCTCCGA	CRISPR Guide Capture
Cdkl5	GATCCCCAGAACTGCTACTT	/5Phos/TAAACAAGTAGCAGTTCTGGGGATCCGGTCCTAGCAA	Cdkl5	Cdkl5	R2	CTCTTAAAC(BC)	AAGTAGCAGTTCTGGGGATC	CRISPR Guide Capture
Cdkl5	ACATAGAAACCAATCCACCA	/5Phos/TAAACTGGTGGATTGGTTTCTATGTCGGTCCTAGCAA	Cdkl5	Cdkl5	R2	CTCTTAAAC(BC)	TGGTGGATTGGTTTCTATGT	CRISPR Guide Capture
Chd2	TAAACCACGACATTAATCTC	/5Phos/TAAACGAGATTAATGTCGTGGTTTACGGTCCTAGCAA	Chd2	Chd2	R2	CTCTTAAAC(BC)	GAGATTAATGTCGTGGTTTA	CRISPR Guide Capture
Chd2	TATTATGAATCAGCTCCCCC	/5Phos/TAAACGGGGGAGCTGATTCATAATACGGTCCTAGCAA	Chd2	Chd2	R2	CTCTTAAAC(BC)	GGGGGAGCTGATTCATAATA	CRISPR Guide Capture
Chd2	ATTGCAGATGGATCCTGACC	/5Phos/TAAACGGTCAGGATCCATCTGCAATCGGTCCTAGCAA	Chd2	Chd2	R2	CTCTTAAAC(BC)	GGTCAGGATCCATCTGCAAT	CRISPR Guide Capture
Chd2	CAAGTAGCGGGTCTGAGAGT	/5Phos/TAAACACTCTCAGACCCGCTACTTGCGGTCCTAGCAA	Chd2	Chd2	R2	CTCTTAAAC(BC)	ACTCTCAGACCCGCTACTTG	CRISPR Guide Capture
Chd8	ACTGGTACACCCCTTCGACC	/5Phos/TAAACGGTCGAAGGGGTGTACCAGTCGGTCCTAGCAA	Chd8	Chd8	R2	CTCTTAAAC(BC)	GGTCGAAGGGGTGTACCAGT	CRISPR Guide Capture
Chd8	TGTCTAGACAGCGTACCATC	/5Phos/TAAACGATGGTACGCTGTCTAGACACGGTCCTAGCAA	Chd8	Chd8	R2	CTCTTAAAC(BC)	GATGGTACGCTGTCTAGACA	CRISPR Guide Capture
Chd8	GCCCTATGAGGACAGTACGT	/5Phos/TAAACACGTACTGTCCTCATAGGGCCGGTCCTAGCAA	Chd8	Chd8	R2	CTCTTAAAC(BC)	ACGTACTGTCCTCATAGGGC	CRISPR Guide Capture
Chd8	AATGTACTGTAAAGACTCAC	/5Phos/TAAACGTGAGTCTTTACAGTACATTCGGTCCTAGCAA	Chd8	Chd8	R2	CTCTTAAAC(BC)	GTGAGTCTTTACAGTACATT	CRISPR Guide Capture
Cntnap2	ATTTATACGAAGTAGCACAC	/5Phos/TAAACGTGTGCTACTTCGTATAAATCGGTCCTAGCAA	Cntnap2	Cntnap2	R2	CTCTTAAAC(BC)	GTGTGCTACTTCGTATAAAT	CRISPR Guide Capture
Cntnap2	AAGGTACAGCAGTTCTGATT	/5Phos/TAAACAATCAGAACTGCTGTACCTTCGGTCCTAGCAA	Cntnap2	Cntnap2	R2	CTCTTAAAC(BC)	AATCAGAACTGCTGTACCTT	CRISPR Guide Capture
Cntnap2	CAGATGGAAGTCCTTACACC	/5Phos/TAAACGGTGTAAGGACTTCCATCTGCGGTCCTAGCAA	Cntnap2	Cntnap2	R2	CTCTTAAAC(BC)	GGTGTAAGGACTTCCATCTG	CRISPR Guide Capture
Cntnap2	TCAGAAGCCAAGCTGAGTGT	/5Phos/TAAACACACTCAGCTTGGCTTCTGACGGTCCTAGCAA	Cntnap2	Cntnap2	R2	CTCTTAAAC(BC)	ACACTCAGCTTGGCTTCTGA	CRISPR Guide Capture
Crebbp	AGAGTGCTTTGGTACGATAT	/5Phos/TAAACATATCGTACCAAAGCACTCTCGGTCCTAGCAA	Crebbp	Crebbp	R2	CTCTTAAAC(BC)	ATATCGTACCAAAGCACTCT	CRISPR Guide Capture
Crebbp	TAATGAATCAGGCTCAACAA	/5Phos/TAAACTTGTTGAGCCTGATTCATTACGGTCCTAGCAA	Crebbp	Crebbp	R2	CTCTTAAAC(BC)	TTGTTGAGCCTGATTCATTA	CRISPR Guide Capture
Crebbp	GAGGATCATTAACGACTATA	/5Phos/TAAACTATAGTCGTTAATGATCCTCCGGTCCTAGCAA	Crebbp	Crebbp	R2	CTCTTAAAC(BC)	TATAGTCGTTAATGATCCTC	CRISPR Guide Capture
Crebbp	AGGGACTCTATTATCAATGC	/5Phos/TAAACGCATTGATAATAGAGTCCCTCGGTCCTAGCAA	Crebbp	Crebbp	R2	CTCTTAAAC(BC)	GCATTGATAATAGAGTCCCT	CRISPR Guide Capture
Ctnna2	AAAGGGTGAACAGATCGCTA	/5Phos/TAAACTAGCGATCTGTTCACCCTTTCGGTCCTAGCAA	Ctnna2	Ctnna2	R2	CTCTTAAAC(BC)	TAGCGATCTGTTCACCCTTT	CRISPR Guide Capture
Ctnna2	TGTGACACGCTTGCTCATCC	/5Phos/TAAACGGATGAGCAAGCGTGTCACACGGTCCTAGCAA	Ctnna2	Ctnna2	R2	CTCTTAAAC(BC)	GGATGAGCAAGCGTGTCACA	CRISPR Guide Capture
Ctnna2	GCCTCGCGCCTGGTGTATGA	/5Phos/TAAACTCATACACCAGGCGCGAGGCCGGTCCTAGCAA	Ctnna2	Ctnna2	R2	CTCTTAAAC(BC)	TCATACACCAGGCGCGAGGC	CRISPR Guide Capture
Ctnna2	TGAACTATGTAGCAGCAAGA	/5Phos/TAAACTCTTGCTGCTACATAGTTCACGGTCCTAGCAA	Ctnna2	Ctnna2	R2	CTCTTAAAC(BC)	TCTTGCTGCTACATAGTTCA	CRISPR Guide Capture
Dnmt3a	TGGGTCATGTGGTTCGGAGA	/5Phos/TAAACTCTCCGAACCACATGACCCACGGTCCTAGCAA	Dnmt3a	Dnmt3a	R2	CTCTTAAAC(BC)	TCTCCGAACCACATGACCCA	CRISPR Guide Capture
Dnmt3a	TGTGCCAGAACTGTAAGGTA	/5Phos/TAAACTACCTTACAGTTCTGGCACACGGTCCTAGCAA	Dnmt3a	Dnmt3a	R2	CTCTTAAAC(BC)	TACCTTACAGTTCTGGCACA	CRISPR Guide Capture
Dnmt3a	GGGATGAGTGGCTGGCACGT	/5Phos/TAAACACGTGCCAGCCACTCATCCCCGGTCCTAGCAA	Dnmt3a	Dnmt3a	R2	CTCTTAAAC(BC)	ACGTGCCAGCCACTCATCCC	CRISPR Guide Capture
Dnmt3a	AGTGTGTGGATCTCTTGGTG	/5Phos/TAAACCACCAAGAGATCCACACACTCGGTCCTAGCAA	Dnmt3a	Dnmt3a	R2	CTCTTAAAC(BC)	CACCAAGAGATCCACACACT	CRISPR Guide Capture
Dync1h1	GTTGTATATGTGGATTACCC	/5Phos/TAAACGGGTAATCCACATATACAACCGGTCCTAGCAA	Dync1h1	Dync1h1	R2	CTCTTAAAC(BC)	GGGTAATCCACATATACAAC	CRISPR Guide Capture
Dync1h1	AGAAGGCATCGCGTTGGTGT	/5Phos/TAAACACACCAACGCGATGCCTTCTCGGTCCTAGCAA	Dync1h1	Dync1h1	R2	CTCTTAAAC(BC)	ACACCAACGCGATGCCTTCT	CRISPR Guide Capture
Dync1h1	CCTGCGAGTACAGCATGACC	/5Phos/TAAACGGTCATGCTGTACTCGCAGGCGGTCCTAGCAA	Dync1h1	Dync1h1	R2	CTCTTAAAC(BC)	GGTCATGCTGTACTCGCAGG	CRISPR Guide Capture
Dync1h1	GCGTAAACCAGATAGCGCTA	/5Phos/TAAACTAGCGCTATCTGGTTTACGCCGGTCCTAGCAA	Dync1h1	Dync1h1	R2	CTCTTAAAC(BC)	TAGCGCTATCTGGTTTACGC	CRISPR Guide Capture
Dyrk1a	ATGTCGATAGCAAGGTCATA	/5Phos/TAAACTATGACCTTGCTATCGACATCGGTCCTAGCAA	Dyrk1a	Dyrk1a	R2	CTCTTAAAC(BC)	TATGACCTTGCTATCGACAT	CRISPR Guide Capture
Dyrk1a	CAGTGAATGATACTAAGTTC	/5Phos/TAAACGAACTTAGTATCATTCACTGCGGTCCTAGCAA	Dyrk1a	Dyrk1a	R2	CTCTTAAAC(BC)	GAACTTAGTATCATTCACTG	CRISPR Guide Capture
Dyrk1a	AACATACAAGCATATTAATG	/5Phos/TAAACCATTAATATGCTTGTATGTTCGGTCCTAGCAA	Dyrk1a	Dyrk1a	R2	CTCTTAAAC(BC)	CATTAATATGCTTGTATGTT	CRISPR Guide Capture
Dyrk1a	TCAGCAACCTCTAACTAACC	/5Phos/TAAACGGTTAGTTAGAGGTTGCTGACGGTCCTAGCAA	Dyrk1a	Dyrk1a	R2	CTCTTAAAC(BC)	GGTTAGTTAGAGGTTGCTGA	CRISPR Guide Capture
Ehmt1	GTAATGGGGAACGCTTACTT	/5Phos/TAAACAAGTAAGCGTTCCCCATTACCGGTCCTAGCAA	Ehmt1	Ehmt1	R2	CTCTTAAAC(BC)	AAGTAAGCGTTCCCCATTAC	CRISPR Guide Capture
Ehmt1	GAAGTCCTACTATCCTCGGT	/5Phos/TAAACACCGAGGATAGTAGGACTTCCGGTCCTAGCAA	Ehmt1	Ehmt1	R2	CTCTTAAAC(BC)	ACCGAGGATAGTAGGACTTC	CRISPR Guide Capture
Ehmt1	GCTTCACCATGCGACCCCGA	/5Phos/TAAACTCGGGGTCGCATGGTGAAGCCGGTCCTAGCAA	Ehmt1	Ehmt1	R2	CTCTTAAAC(BC)	TCGGGGTCGCATGGTGAAGC	CRISPR Guide Capture
Ehmt1	TCCACAGTGACCCTAGCCCC	/5Phos/TAAACGGGGCTAGGGTCACTGTGGACGGTCCTAGCAA	Ehmt1	Ehmt1	R2	CTCTTAAAC(BC)	GGGGCTAGGGTCACTGTGGA	CRISPR Guide Capture
Ep300	ATGTTCGACCCAGTATTCAT	/5Phos/TAAACATGAATACTGGGTCGAACATCGGTCCTAGCAA	Ep300	Ep300	R2	CTCTTAAAC(BC)	ATGAATACTGGGTCGAACAT	CRISPR Guide Capture
Ep300	GTAGGGGTGCGGCTAGGAAC	/5Phos/TAAACGTTCCTAGCCGCACCCCTACCGGTCCTAGCAA	Ep300	Ep300	R2	CTCTTAAAC(BC)	GTTCCTAGCCGCACCCCTAC	CRISPR Guide Capture
Ep300	CTGTAGTAAGTAGCATCACG	/5Phos/TAAACCGTGATGCTACTTACTACAGCGGTCCTAGCAA	Ep300	Ep300	R2	CTCTTAAAC(BC)	CGTGATGCTACTTACTACAG	CRISPR Guide Capture
Ep300	AGATCGATTAACAAGTGCAA	/5Phos/TAAACTTGCACTTGTTAATCGATCTCGGTCCTAGCAA	Ep300	Ep300	R2	CTCTTAAAC(BC)	TTGCACTTGTTAATCGATCT	CRISPR Guide Capture
Ext1	GCACATACTGAGGTGATAAC	/5Phos/TAAACGTTATCACCTCAGTATGTGCCGGTCCTAGCAA	Ext1	Ext1	R2	CTCTTAAAC(BC)	GTTATCACCTCAGTATGTGC	CRISPR Guide Capture
Ext1	GGTAGGACGAACAATCCTCC	/5Phos/TAAACGGAGGATTGTTCGTCCTACCCGGTCCTAGCAA	Ext1	Ext1	R2	CTCTTAAAC(BC)	GGAGGATTGTTCGTCCTACC	CRISPR Guide Capture
Ext1	GCAAGACGTCCTCCCCGTTA	/5Phos/TAAACTAACGGGGAGGACGTCTTGCCGGTCCTAGCAA	Ext1	Ext1	R2	CTCTTAAAC(BC)	TAACGGGGAGGACGTCTTGC	CRISPR Guide Capture
Ext1	CCAGCGTGCACATTTCCCCC	/5Phos/TAAACGGGGGAAATGTGCACGCTGGCGGTCCTAGCAA	Ext1	Ext1	R2	CTCTTAAAC(BC)	GGGGGAAATGTGCACGCTGG	CRISPR Guide Capture
Gatad2b	ACTGAGGGACGAGCTACGAT	/5Phos/TAAACATCGTAGCTCGTCCCTCAGTCGGTCCTAGCAA	Gatad2b	Gatad2b	R2	CTCTTAAAC(BC)	ATCGTAGCTCGTCCCTCAGT	CRISPR Guide Capture
Gatad2b	TGGATATGAGTGCTAGACGG	/5Phos/TAAACCCGTCTAGCACTCATATCCACGGTCCTAGCAA	Gatad2b	Gatad2b	R2	CTCTTAAAC(BC)	CCGTCTAGCACTCATATCCA	CRISPR Guide Capture
Gatad2b	CATGTAGATAAACTCGCTAT	/5Phos/TAAACATAGCGAGTTTATCTACATGCGGTCCTAGCAA	Gatad2b	Gatad2b	R2	CTCTTAAAC(BC)	ATAGCGAGTTTATCTACATG	CRISPR Guide Capture
Gatad2b	AGTCCCTGGTTGGATATGGG	/5Phos/TAAACCCCATATCCAACCAGGGACTCGGTCCTAGCAA	Gatad2b	Gatad2b	R2	CTCTTAAAC(BC)	CCCATATCCAACCAGGGACT	CRISPR Guide Capture
Gria2	AACTACACTGACCCCAATGT	/5Phos/TAAACACATTGGGGTCAGTGTAGTTCGGTCCTAGCAA	Gria2	Gria2	R2	CTCTTAAAC(BC)	ACATTGGGGTCAGTGTAGTT	CRISPR Guide Capture
Gria2	GGTATGCGAACTTATCCCAT	/5Phos/TAAACATGGGATAAGTTCGCATACCCGGTCCTAGCAA	Gria2	Gria2	R2	CTCTTAAAC(BC)	ATGGGATAAGTTCGCATACC	CRISPR Guide Capture
Gria2	AGTACAAGCTGACTATTGTT	/5Phos/TAAACAACAATAGTCAGCTTGTACTCGGTCCTAGCAA	Gria2	Gria2	R2	CTCTTAAAC(BC)	AACAATAGTCAGCTTGTACT	CRISPR Guide Capture
Gria2	TATGCCTAGGGATTTACTGA	/5Phos/TAAACTCAGTAAATCCCTAGGCATACGGTCCTAGCAA	Gria2	Gria2	R2	CTCTTAAAC(BC)	TCAGTAAATCCCTAGGCATA	CRISPR Guide Capture
Gsk3b	TATCTGTTCTCGGTACTACA	/5Phos/TAAACTGTAGTACCGAGAACAGATACGGTCCTAGCAA	Gsk3b	Gsk3b	R2	CTCTTAAAC(BC)	TGTAGTACCGAGAACAGATA	CRISPR Guide Capture
Gsk3b	GCAGTCGGACTATGTTACAG	/5Phos/TAAACCTGTAACATAGTCCGACTGCCGGTCCTAGCAA	Gsk3b	Gsk3b	R2	CTCTTAAAC(BC)	CTGTAACATAGTCCGACTGC	CRISPR Guide Capture
Gsk3b	CGTACCTTGACATAGATCAC	/5Phos/TAAACGTGATCTATGTCAAGGTACGCGGTCCTAGCAA	Gsk3b	Gsk3b	R2	CTCTTAAAC(BC)	GTGATCTATGTCAAGGTACG	CRISPR Guide Capture
Gsk3b	AGATGAGGTCTACCTTAACC	/5Phos/TAAACGGTTAAGGTAGACCTCATCTCGGTCCTAGCAA	Gsk3b	Gsk3b	R2	CTCTTAAAC(BC)	GGTTAAGGTAGACCTCATCT	CRISPR Guide Capture
Iqsec2	TCCCGGCACTCCAAGCACCC	/5Phos/TAAACGGGTGCTTGGAGTGCCGGGACGGTCCTAGCAA	Iqsec2	Iqsec2	R2	CTCTTAAAC(BC)	GGGTGCTTGGAGTGCCGGGA	CRISPR Guide Capture
Iqsec2	AGTGTCCTGAAGTTGATAGG	/5Phos/TAAACCCTATCAACTTCAGGACACTCGGTCCTAGCAA	Iqsec2	Iqsec2	R2	CTCTTAAAC(BC)	CCTATCAACTTCAGGACACT	CRISPR Guide Capture
Iqsec2	ATTCATACGGTACTGTCGAA	/5Phos/TAAACTTCGACAGTACCGTATGAATCGGTCCTAGCAA	Iqsec2	Iqsec2	R2	CTCTTAAAC(BC)	TTCGACAGTACCGTATGAAT	CRISPR Guide Capture
Iqsec2	ATCCCCCGCGACCTTCTAGT	/5Phos/TAAACACTAGAAGGTCGCGGGGGATCGGTCCTAGCAA	Iqsec2	Iqsec2	R2	CTCTTAAAC(BC)	ACTAGAAGGTCGCGGGGGAT	CRISPR Guide Capture
Itpr1	GTACTCACTTGGTCTCAATC	/5Phos/TAAACGATTGAGACCAAGTGAGTACCGGTCCTAGCAA	Itpr1	Itpr1	R2	CTCTTAAAC(BC)	GATTGAGACCAAGTGAGTAC	CRISPR Guide Capture
Itpr1	ACCCAGCTCCACCCCGACAT	/5Phos/TAAACATGTCGGGGTGGAGCTGGGTCGGTCCTAGCAA	Itpr1	Itpr1	R2	CTCTTAAAC(BC)	ATGTCGGGGTGGAGCTGGGT	CRISPR Guide Capture
Itpr1	TCTGGAGAAACTTGATATAC	/5Phos/TAAACGTATATCAAGTTTCTCCAGACGGTCCTAGCAA	Itpr1	Itpr1	R2	CTCTTAAAC(BC)	GTATATCAAGTTTCTCCAGA	CRISPR Guide Capture
Itpr1	GAAGCACGCAGACTCCATTC	/5Phos/TAAACGAATGGAGTCTGCGTGCTTCCGGTCCTAGCAA	Itpr1	Itpr1	R2	CTCTTAAAC(BC)	GAATGGAGTCTGCGTGCTTC	CRISPR Guide Capture
Kat6b	AAGGCGAGGAGTACCAGGTT	/5Phos/TAAACAACCTGGTACTCCTCGCCTTCGGTCCTAGCAA	Kat6b	Kat6b	R2	CTCTTAAAC(BC)	AACCTGGTACTCCTCGCCTT	CRISPR Guide Capture
Kat6b	CTGTGATAGAGGATTCCATA	/5Phos/TAAACTATGGAATCCTCTATCACAGCGGTCCTAGCAA	Kat6b	Kat6b	R2	CTCTTAAAC(BC)	TATGGAATCCTCTATCACAG	CRISPR Guide Capture
Kat6b	TGGTGCCTGTAAGATCACTC	/5Phos/TAAACGAGTGATCTTACAGGCACCACGGTCCTAGCAA	Kat6b	Kat6b	R2	CTCTTAAAC(BC)	GAGTGATCTTACAGGCACCA	CRISPR Guide Capture
Kat6b	AGAAAAGGGGTCGTAAACGC	/5Phos/TAAACGCGTTTACGACCCCTTTTCTCGGTCCTAGCAA	Kat6b	Kat6b	R2	CTCTTAAAC(BC)	GCGTTTACGACCCCTTTTCT	CRISPR Guide Capture
Kcnd3	GTGTGGAGAGCGCTATTCGG	/5Phos/TAAACCCGAATAGCGCTCTCCACACCGGTCCTAGCAA	Kcnd3	Kcnd3	R2	CTCTTAAAC(BC)	CCGAATAGCGCTCTCCACAC	CRISPR Guide Capture
Kcnd3	GGCATCCTCCCCGAGATCAT	/5Phos/TAAACATGATCTCGGGGAGGATGCCCGGTCCTAGCAA	Kcnd3	Kcnd3	R2	CTCTTAAAC(BC)	ATGATCTCGGGGAGGATGCC	CRISPR Guide Capture
Kcnd3	TCAGAGAGCAGATAAACGCA	/5Phos/TAAACTGCGTTTATCTGCTCTCTGACGGTCCTAGCAA	Kcnd3	Kcnd3	R2	CTCTTAAAC(BC)	TGCGTTTATCTGCTCTCTGA	CRISPR Guide Capture
Kcnd3	GTGGACGACGGTTCCAGACC	/5Phos/TAAACGGTCTGGAACCGTCGTCCACCGGTCCTAGCAA	Kcnd3	Kcnd3	R2	CTCTTAAAC(BC)	GGTCTGGAACCGTCGTCCAC	CRISPR Guide Capture
Kcnma1	CCAGAACCACAGCTTATCGT	/5Phos/TAAACACGATAAGCTGTGGTTCTGGCGGTCCTAGCAA	Kcnma1	Kcnma1	R2	CTCTTAAAC(BC)	ACGATAAGCTGTGGTTCTGG	CRISPR Guide Capture
Kcnma1	GCAGAATATTAATTAACCCT	/5Phos/TAAACAGGGTTAATTAATATTCTGCCGGTCCTAGCAA	Kcnma1	Kcnma1	R2	CTCTTAAAC(BC)	AGGGTTAATTAATATTCTGC	CRISPR Guide Capture
Kcnma1	AGATGTCATCCAGCCGACCT	/5Phos/TAAACAGGTCGGCTGGATGACATCTCGGTCCTAGCAA	Kcnma1	Kcnma1	R2	CTCTTAAAC(BC)	AGGTCGGCTGGATGACATCT	CRISPR Guide Capture
Kcnma1	AGAAAGCCCACCACATGCGT	/5Phos/TAAACACGCATGTGGTGGGCTTTCTCGGTCCTAGCAA	Kcnma1	Kcnma1	R2	CTCTTAAAC(BC)	ACGCATGTGGTGGGCTTTCT	CRISPR Guide Capture
Kcnq3	CAATCGAAGGAACTTACTGC	/5Phos/TAAACGCAGTAAGTTCCTTCGATTGCGGTCCTAGCAA	Kcnq3	Kcnq3	R2	CTCTTAAAC(BC)	GCAGTAAGTTCCTTCGATTG	CRISPR Guide Capture
Kcnq3	GTGATTGAGCAGTATTCGGC	/5Phos/TAAACGCCGAATACTGCTCAATCACCGGTCCTAGCAA	Kcnq3	Kcnq3	R2	CTCTTAAAC(BC)	GCCGAATACTGCTCAATCAC	CRISPR Guide Capture
Kcnq3	AGGAAGCCCCTGTGCATGTT	/5Phos/TAAACAACATGCACAGGGGCTTCCTCGGTCCTAGCAA	Kcnq3	Kcnq3	R2	CTCTTAAAC(BC)	AACATGCACAGGGGCTTCCT	CRISPR Guide Capture
Kcnq3	AGAACTCTGCCAGAAAGCGT	/5Phos/TAAACACGCTTTCTGGCAGAGTTCTCGGTCCTAGCAA	Kcnq3	Kcnq3	R2	CTCTTAAAC(BC)	ACGCTTTCTGGCAGAGTTCT	CRISPR Guide Capture
Kcnt2	GTAACCTGTAAACCCCATAA	/5Phos/TAAACTTATGGGGTTTACAGGTTACCGGTCCTAGCAA	Kcnt2	Kcnt2	R2	CTCTTAAAC(BC)	TTATGGGGTTTACAGGTTAC	CRISPR Guide Capture
Kcnt2	TATGAGGACGCAAAAGCCTA	/5Phos/TAAACTAGGCTTTTGCGTCCTCATACGGTCCTAGCAA	Kcnt2	Kcnt2	R2	CTCTTAAAC(BC)	TAGGCTTTTGCGTCCTCATA	CRISPR Guide Capture
Kcnt2	CTGTATAGGGAGTACTACAA	/5Phos/TAAACTTGTAGTACTCCCTATACAGCGGTCCTAGCAA	Kcnt2	Kcnt2	R2	CTCTTAAAC(BC)	TTGTAGTACTCCCTATACAG	CRISPR Guide Capture
Kcnt2	CTTGAAGGTAGATCACTCTC	/5Phos/TAAACGAGAGTGATCTACCTTCAAGCGGTCCTAGCAA	Kcnt2	Kcnt2	R2	CTCTTAAAC(BC)	GAGAGTGATCTACCTTCAAG	CRISPR Guide Capture
Kdm5b	TCACCTTCGACTAGTCACGC	/5Phos/TAAACGCGTGACTAGTCGAAGGTGACGGTCCTAGCAA	Kdm5b	Kdm5b	R2	CTCTTAAAC(BC)	GCGTGACTAGTCGAAGGTGA	CRISPR Guide Capture
Kdm5b	ATTCAATCAACTACCTACAC	/5Phos/TAAACGTGTAGGTAGTTGATTGAATCGGTCCTAGCAA	Kdm5b	Kdm5b	R2	CTCTTAAAC(BC)	GTGTAGGTAGTTGATTGAAT	CRISPR Guide Capture
Kdm5b	TCCACACACTGGCGGCCCAA	/5Phos/TAAACTTGGGCCGCCAGTGTGTGGACGGTCCTAGCAA	Kdm5b	Kdm5b	R2	CTCTTAAAC(BC)	TTGGGCCGCCAGTGTGTGGA	CRISPR Guide Capture
Kdm5b	AGTTAGTCGCAGAAGAAGGT	/5Phos/TAAACACCTTCTTCTGCGACTAACTCGGTCCTAGCAA	Kdm5b	Kdm5b	R2	CTCTTAAAC(BC)	ACCTTCTTCTGCGACTAACT	CRISPR Guide Capture
Kmt2c	GAGTTCATCACATCCCGAGC	/5Phos/TAAACGCTCGGGATGTGATGAACTCCGGTCCTAGCAA	Kmt2c	Kmt2c	R2	CTCTTAAAC(BC)	GCTCGGGATGTGATGAACTC	CRISPR Guide Capture
Kmt2c	TGGTAGACCCCGGTCCAAAC	/5Phos/TAAACGTTTGGACCGGGGTCTACCACGGTCCTAGCAA	Kmt2c	Kmt2c	R2	CTCTTAAAC(BC)	GTTTGGACCGGGGTCTACCA	CRISPR Guide Capture
Kmt2c	GGGAATAAGAATCTATAAGA	/5Phos/TAAACTCTTATAGATTCTTATTCCCCGGTCCTAGCAA	Kmt2c	Kmt2c	R2	CTCTTAAAC(BC)	TCTTATAGATTCTTATTCCC	CRISPR Guide Capture
Kmt2c	AATACCTGACATCAGTATAA	/5Phos/TAAACTTATACTGATGTCAGGTATTCGGTCCTAGCAA	Kmt2c	Kmt2c	R2	CTCTTAAAC(BC)	TTATACTGATGTCAGGTATT	CRISPR Guide Capture
Kmt2e	GTTACGGTACTGATGTAACC	/5Phos/TAAACGGTTACATCAGTACCGTAACCGGTCCTAGCAA	Kmt2e	Kmt2e	R2	CTCTTAAAC(BC)	GGTTACATCAGTACCGTAAC	CRISPR Guide Capture
Kmt2e	GGAATGAGGCTCGATTCATC	/5Phos/TAAACGATGAATCGAGCCTCATTCCCGGTCCTAGCAA	Kmt2e	Kmt2e	R2	CTCTTAAAC(BC)	GATGAATCGAGCCTCATTCC	CRISPR Guide Capture
Kmt2e	AGTAAGCAGTATCTAACAAT	/5Phos/TAAACATTGTTAGATACTGCTTACTCGGTCCTAGCAA	Kmt2e	Kmt2e	R2	CTCTTAAAC(BC)	ATTGTTAGATACTGCTTACT	CRISPR Guide Capture
Kmt2e	TCTGTGTCAGACCTTCAACT	/5Phos/TAAACAGTTGAAGGTCTGACACAGACGGTCCTAGCAA	Kmt2e	Kmt2e	R2	CTCTTAAAC(BC)	AGTTGAAGGTCTGACACAGA	CRISPR Guide Capture
Magi2	GAGGAACGTTCCCTTCAACT	/5Phos/TAAACAGTTGAAGGGAACGTTCCTCCGGTCCTAGCAA	Magi2	Magi2	R2	CTCTTAAAC(BC)	AGTTGAAGGGAACGTTCCTC	CRISPR Guide Capture
Magi2	TCTGTTACAGACAACTACTA	/5Phos/TAAACTAGTAGTTGTCTGTAACAGACGGTCCTAGCAA	Magi2	Magi2	R2	CTCTTAAAC(BC)	TAGTAGTTGTCTGTAACAGA	CRISPR Guide Capture
Magi2	CTGATGGTGAGCCCCGCCAC	/5Phos/TAAACGTGGCGGGGCTCACCATCAGCGGTCCTAGCAA	Magi2	Magi2	R2	CTCTTAAAC(BC)	GTGGCGGGGCTCACCATCAG	CRISPR Guide Capture
Magi2	AAGAAGTCTCACTTCCAACG	/5Phos/TAAACCGTTGGAAGTGAGACTTCTTCGGTCCTAGCAA	Magi2	Magi2	R2	CTCTTAAAC(BC)	CGTTGGAAGTGAGACTTCTT	CRISPR Guide Capture
Mbd5	GAGATGGTCAGATTGAAAGA	/5Phos/TAAACTCTTTCAATCTGACCATCTCCGGTCCTAGCAA	Mbd5	Mbd5	R2	CTCTTAAAC(BC)	TCTTTCAATCTGACCATCTC	CRISPR Guide Capture
Mbd5	GCTCACTACTGCCCAATCTC	/5Phos/TAAACGAGATTGGGCAGTAGTGAGCCGGTCCTAGCAA	Mbd5	Mbd5	R2	CTCTTAAAC(BC)	GAGATTGGGCAGTAGTGAGC	CRISPR Guide Capture
Mbd5	GTTGCTGCCAGCTATAGCTA	/5Phos/TAAACTAGCTATAGCTGGCAGCAACCGGTCCTAGCAA	Mbd5	Mbd5	R2	CTCTTAAAC(BC)	TAGCTATAGCTGGCAGCAAC	CRISPR Guide Capture
Mbd5	AGAACAGTGGAATTCATATT	/5Phos/TAAACAATATGAATTCCACTGTTCTCGGTCCTAGCAA	Mbd5	Mbd5	R2	CTCTTAAAC(BC)	AATATGAATTCCACTGTTCT	CRISPR Guide Capture
Mecp2	GGACACGAAAGCTTAAACAA	/5Phos/TAAACTTGTTTAAGCTTTCGTGTCCCGGTCCTAGCAA	Mecp2	Mecp2	R2	CTCTTAAAC(BC)	TTGTTTAAGCTTTCGTGTCC	CRISPR Guide Capture
Mecp2	GTCATGGTGATCAAACGCCC	/5Phos/TAAACGGGCGTTTGATCACCATGACCGGTCCTAGCAA	Mecp2	Mecp2	R2	CTCTTAAAC(BC)	GGGCGTTTGATCACCATGAC	CRISPR Guide Capture
Mecp2	AGTCTCATGCACAGACCGTA	/5Phos/TAAACTACGGTCTGTGCATGAGACTCGGTCCTAGCAA	Mecp2	Mecp2	R2	CTCTTAAAC(BC)	TACGGTCTGTGCATGAGACT	CRISPR Guide Capture
Mecp2	CCTCGGCTTCCCCCAAACAG	/5Phos/TAAACCTGTTTGGGGGAAGCCGAGGCGGTCCTAGCAA	Mecp2	Mecp2	R2	CTCTTAAAC(BC)	CTGTTTGGGGGAAGCCGAGG	CRISPR Guide Capture
Med13	GCTGTACCAACATACACGGT	/5Phos/TAAACACCGTGTATGTTGGTACAGCCGGTCCTAGCAA	Med13	Med13	R2	CTCTTAAAC(BC)	ACCGTGTATGTTGGTACAGC	CRISPR Guide Capture
Med13	AGACATAGCAGGATCTCTTG	/5Phos/TAAACCAAGAGATCCTGCTATGTCTCGGTCCTAGCAA	Med13	Med13	R2	CTCTTAAAC(BC)	CAAGAGATCCTGCTATGTCT	CRISPR Guide Capture
Med13	CATCACTAACTGATACACGA	/5Phos/TAAACTCGTGTATCAGTTAGTGATGCGGTCCTAGCAA	Med13	Med13	R2	CTCTTAAAC(BC)	TCGTGTATCAGTTAGTGATG	CRISPR Guide Capture
Med13	TCTTCACTGAGAAGGTATAC	/5Phos/TAAACGTATACCTTCTCAGTGAAGACGGTCCTAGCAA	Med13	Med13	R2	CTCTTAAAC(BC)	GTATACCTTCTCAGTGAAGA	CRISPR Guide Capture
Nalcn	AGCGTGCTCGAACCACCACG	/5Phos/TAAACCGTGGTGGTTCGAGCACGCTCGGTCCTAGCAA	Nalcn	Nalcn	R2	CTCTTAAAC(BC)	CGTGGTGGTTCGAGCACGCT	CRISPR Guide Capture
Nalcn	TGATGGCTGACATAACTATC	/5Phos/TAAACGATAGTTATGTCAGCCATCACGGTCCTAGCAA	Nalcn	Nalcn	R2	CTCTTAAAC(BC)	GATAGTTATGTCAGCCATCA	CRISPR Guide Capture
Nalcn	ATAGCAAAGATGCACATACG	/5Phos/TAAACCGTATGTGCATCTTTGCTATCGGTCCTAGCAA	Nalcn	Nalcn	R2	CTCTTAAAC(BC)	CGTATGTGCATCTTTGCTAT	CRISPR Guide Capture
Nalcn	TAGTCAATGACACAAAGCCA	/5Phos/TAAACTGGCTTTGTGTCATTGACTACGGTCCTAGCAA	Nalcn	Nalcn	R2	CTCTTAAAC(BC)	TGGCTTTGTGTCATTGACTA	CRISPR Guide Capture
Nf1	GCGATTGCTAGGCCCAGTAT	/5Phos/TAAACATACTGGGCCTAGCAATCGCCGGTCCTAGCAA	Nf1	Nf1	R2	CTCTTAAAC(BC)	ATACTGGGCCTAGCAATCGC	CRISPR Guide Capture
Nf1	AGTTAGATAGCATTGATCTC	/5Phos/TAAACGAGATCAATGCTATCTAACTCGGTCCTAGCAA	Nf1	Nf1	R2	CTCTTAAAC(BC)	GAGATCAATGCTATCTAACT	CRISPR Guide Capture
Nf1	ACTCTAACCATTGCAAACCA	/5Phos/TAAACTGGTTTGCAATGGTTAGAGTCGGTCCTAGCAA	Nf1	Nf1	R2	CTCTTAAAC(BC)	TGGTTTGCAATGGTTAGAGT	CRISPR Guide Capture
Nf1	AAGAAGCAGATATTCGATGT	/5Phos/TAAACACATCGAATATCTGCTTCTTCGGTCCTAGCAA	Nf1	Nf1	R2	CTCTTAAAC(BC)	ACATCGAATATCTGCTTCTT	CRISPR Guide Capture
Nipbl	AAAGCATAGGCAGTTAATAT	/5Phos/TAAACATATTAACTGCCTATGCTTTCGGTCCTAGCAA	Nipbl	Nipbl	R2	CTCTTAAAC(BC)	ATATTAACTGCCTATGCTTT	CRISPR Guide Capture
Nipbl	AGACCCCAGTATTCTAGCAA	/5Phos/TAAACTTGCTAGAATACTGGGGTCTCGGTCCTAGCAA	Nipbl	Nipbl	R2	CTCTTAAAC(BC)	TTGCTAGAATACTGGGGTCT	CRISPR Guide Capture
Nipbl	TAAAGATGGCAACATAACTC	/5Phos/TAAACGAGTTATGTTGCCATCTTTACGGTCCTAGCAA	Nipbl	Nipbl	R2	CTCTTAAAC(BC)	GAGTTATGTTGCCATCTTTA	CRISPR Guide Capture
Nipbl	ATTGTGGAGAGACCTAATTA	/5Phos/TAAACTAATTAGGTCTCTCCACAATCGGTCCTAGCAA	Nipbl	Nipbl	R2	CTCTTAAAC(BC)	TAATTAGGTCTCTCCACAAT	CRISPR Guide Capture
Pacs1	GTTGAGCAGGTGCATACCAC	/5Phos/TAAACGTGGTATGCACCTGCTCAACCGGTCCTAGCAA	Pacs1	Pacs1	R2	CTCTTAAAC(BC)	GTGGTATGCACCTGCTCAAC	CRISPR Guide Capture
Pacs1	GTGATGCAACACCCTAATGA	/5Phos/TAAACTCATTAGGGTGTTGCATCACCGGTCCTAGCAA	Pacs1	Pacs1	R2	CTCTTAAAC(BC)	TCATTAGGGTGTTGCATCAC	CRISPR Guide Capture
Pacs1	TGGGTGGCTCACCCTAGTGA	/5Phos/TAAACTCACTAGGGTGAGCCACCCACGGTCCTAGCAA	Pacs1	Pacs1	R2	CTCTTAAAC(BC)	TCACTAGGGTGAGCCACCCA	CRISPR Guide Capture
Pacs1	CCTGGAGGGAGAAGGTTAAC	/5Phos/TAAACGTTAACCTTCTCCCTCCAGGCGGTCCTAGCAA	Pacs1	Pacs1	R2	CTCTTAAAC(BC)	GTTAACCTTCTCCCTCCAGG	CRISPR Guide Capture
Pafah1b1	AATACGCATTGAGTGGTCAT	/5Phos/TAAACATGACCACTCAATGCGTATTCGGTCCTAGCAA	Pafah1b1	Pafah1b1	R2	CTCTTAAAC(BC)	ATGACCACTCAATGCGTATT	CRISPR Guide Capture
Pafah1b1	GAATTAGATAAGAAGTATGC	/5Phos/TAAACGCATACTTCTTATCTAATTCCGGTCCTAGCAA	Pafah1b1	Pafah1b1	R2	CTCTTAAAC(BC)	GCATACTTCTTATCTAATTC	CRISPR Guide Capture
Pafah1b1	ATTCACAGGACACAGAGAAT	/5Phos/TAAACATTCTCTGTGTCCTGTGAATCGGTCCTAGCAA	Pafah1b1	Pafah1b1	R2	CTCTTAAAC(BC)	ATTCTCTGTGTCCTGTGAAT	CRISPR Guide Capture
Pafah1b1	GACACTATATGATCTCCATT	/5Phos/TAAACAATGGAGATCATATAGTGTCCGGTCCTAGCAA	Pafah1b1	Pafah1b1	R2	CTCTTAAAC(BC)	AATGGAGATCATATAGTGTC	CRISPR Guide Capture
Pik3ca	TAAAGGCCGAAAGGGTGCTA	/5Phos/TAAACTAGCACCCTTTCGGCCTTTACGGTCCTAGCAA	Pik3ca	Pik3ca	R2	CTCTTAAAC(BC)	TAGCACCCTTTCGGCCTTTA	CRISPR Guide Capture
Pik3ca	AAACTCCGAACCATAGGATC	/5Phos/TAAACGATCCTATGGTTCGGAGTTTCGGTCCTAGCAA	Pik3ca	Pik3ca	R2	CTCTTAAAC(BC)	GATCCTATGGTTCGGAGTTT	CRISPR Guide Capture
Pik3ca	GAGGCGAGTTGAGATCCCGC	/5Phos/TAAACGCGGGATCTCAACTCGCCTCCGGTCCTAGCAA	Pik3ca	Pik3ca	R2	CTCTTAAAC(BC)	GCGGGATCTCAACTCGCCTC	CRISPR Guide Capture
Pik3ca	GGAAACTCCATGCTTAGAGT	/5Phos/TAAACACTCTAAGCATGGAGTTTCCCGGTCCTAGCAA	Pik3ca	Pik3ca	R2	CTCTTAAAC(BC)	ACTCTAAGCATGGAGTTTCC	CRISPR Guide Capture
Plxna2	ACTGTAGCCATTGTAAACAT	/5Phos/TAAACATGTTTACAATGGCTACAGTCGGTCCTAGCAA	Plxna2	Plxna2	R2	CTCTTAAAC(BC)	ATGTTTACAATGGCTACAGT	CRISPR Guide Capture
Plxna2	TGAAGAGGTCATCTAGTCGC	/5Phos/TAAACGCGACTAGATGACCTCTTCACGGTCCTAGCAA	Plxna2	Plxna2	R2	CTCTTAAAC(BC)	GCGACTAGATGACCTCTTCA	CRISPR Guide Capture
Plxna2	GCGGAAGGCGCTGTTAACAC	/5Phos/TAAACGTGTTAACAGCGCCTTCCGCCGGTCCTAGCAA	Plxna2	Plxna2	R2	CTCTTAAAC(BC)	GTGTTAACAGCGCCTTCCGC	CRISPR Guide Capture
Plxna2	GCTGTCACTCAGCCCGATCC	/5Phos/TAAACGGATCGGGCTGAGTGACAGCCGGTCCTAGCAA	Plxna2	Plxna2	R2	CTCTTAAAC(BC)	GGATCGGGCTGAGTGACAGC	CRISPR Guide Capture
Ppp3ca	GCAGTCGAAGGCATCCATAC	/5Phos/TAAACGTATGGATGCCTTCGACTGCCGGTCCTAGCAA	Ppp3ca	Ppp3ca	R2	CTCTTAAAC(BC)	GTATGGATGCCTTCGACTGC	CRISPR Guide Capture
Ppp3ca	GATATCGACGCACCAGTCAC	/5Phos/TAAACGTGACTGGTGCGTCGATATCCGGTCCTAGCAA	Ppp3ca	Ppp3ca	R2	CTCTTAAAC(BC)	GTGACTGGTGCGTCGATATC	CRISPR Guide Capture
Ppp3ca	TCTGCAGGTACCGCATGTAC	/5Phos/TAAACGTACATGCGGTACCTGCAGACGGTCCTAGCAA	Ppp3ca	Ppp3ca	R2	CTCTTAAAC(BC)	GTACATGCGGTACCTGCAGA	CRISPR Guide Capture
Ppp3ca	TTCGCGGAAACCATGAATGT	/5Phos/TAAACACATTCATGGTTTCCGCGAACGGTCCTAGCAA	Ppp3ca	Ppp3ca	R2	CTCTTAAAC(BC)	ACATTCATGGTTTCCGCGAA	CRISPR Guide Capture
Pten	ACTTTGATATCACCACACAC	/5Phos/TAAACGTGTGTGGTGATATCAAAGTCGGTCCTAGCAA	Pten	Pten	R2	CTCTTAAAC(BC)	GTGTGTGGTGATATCAAAGT	CRISPR Guide Capture
Pten	TATACATAGCGCCTCTGACT	/5Phos/TAAACAGTCAGAGGCGCTATGTATACGGTCCTAGCAA	Pten	Pten	R2	CTCTTAAAC(BC)	AGTCAGAGGCGCTATGTATA	CRISPR Guide Capture
Pten	ACAGATTGTATATCTTGTAA	/5Phos/TAAACTTACAAGATATACAATCTGTCGGTCCTAGCAA	Pten	Pten	R2	CTCTTAAAC(BC)	TTACAAGATATACAATCTGT	CRISPR Guide Capture
Pten	ACTATTCCAATGTTCAGTGG	/5Phos/TAAACCCACTGAACATTGGAATAGTCGGTCCTAGCAA	Pten	Pten	R2	CTCTTAAAC(BC)	CCACTGAACATTGGAATAGT	CRISPR Guide Capture
Ptprd	GCGGGCCCATATCAATCGTA	/5Phos/TAAACTACGATTGATATGGGCCCGCCGGTCCTAGCAA	Ptprd	Ptprd	R2	CTCTTAAAC(BC)	TACGATTGATATGGGCCCGC	CRISPR Guide Capture
Ptprd	AGATGATAAACACCACTGCA	/5Phos/TAAACTGCAGTGGTGTTTATCATCTCGGTCCTAGCAA	Ptprd	Ptprd	R2	CTCTTAAAC(BC)	TGCAGTGGTGTTTATCATCT	CRISPR Guide Capture
Ptprd	TCTGAGGTCTGAGTTAACAC	/5Phos/TAAACGTGTTAACTCAGACCTCAGACGGTCCTAGCAA	Ptprd	Ptprd	R2	CTCTTAAAC(BC)	GTGTTAACTCAGACCTCAGA	CRISPR Guide Capture
Ptprd	CAACGTCGACATAGCAACAC	/5Phos/TAAACGTGTTGCTATGTCGACGTTGCGGTCCTAGCAA	Ptprd	Ptprd	R2	CTCTTAAAC(BC)	GTGTTGCTATGTCGACGTTG	CRISPR Guide Capture
Rai1	AAAGTCTGGTAATACTGCTC	/5Phos/TAAACGAGCAGTATTACCAGACTTTCGGTCCTAGCAA	Rai1	Rai1	R2	CTCTTAAAC(BC)	GAGCAGTATTACCAGACTTT	CRISPR Guide Capture
Rai1	TGTGAGGTGCCGGAACTACC	/5Phos/TAAACGGTAGTTCCGGCACCTCACACGGTCCTAGCAA	Rai1	Rai1	R2	CTCTTAAAC(BC)	GGTAGTTCCGGCACCTCACA	CRISPR Guide Capture
Rai1	TCCTCGCCAGAGTAGCGCCC	/5Phos/TAAACGGGCGCTACTCTGGCGAGGACGGTCCTAGCAA	Rai1	Rai1	R2	CTCTTAAAC(BC)	GGGCGCTACTCTGGCGAGGA	CRISPR Guide Capture
Rai1	AACGAGGACAAGCATCGCCC	/5Phos/TAAACGGGCGATGCTTGTCCTCGTTCGGTCCTAGCAA	Rai1	Rai1	R2	CTCTTAAAC(BC)	GGGCGATGCTTGTCCTCGTT	CRISPR Guide Capture
Rfx3	GGGCTACGAACTAGGAGATT	/5Phos/TAAACAATCTCCTAGTTCGTAGCCCCGGTCCTAGCAA	Rfx3	Rfx3	R2	CTCTTAAAC(BC)	AATCTCCTAGTTCGTAGCCC	CRISPR Guide Capture
Rfx3	ACAGAGAATGATTCAAACCA	/5Phos/TAAACTGGTTTGAATCATTCTCTGTCGGTCCTAGCAA	Rfx3	Rfx3	R2	CTCTTAAAC(BC)	TGGTTTGAATCATTCTCTGT	CRISPR Guide Capture
Rfx3	GGTACTGGTGGGATTCAGAT	/5Phos/TAAACATCTGAATCCCACCAGTACCCGGTCCTAGCAA	Rfx3	Rfx3	R2	CTCTTAAAC(BC)	ATCTGAATCCCACCAGTACC	CRISPR Guide Capture
Rfx3	AGCCGACGGCACTACCATCA	/5Phos/TAAACTGATGGTAGTGCCGTCGGCTCGGTCCTAGCAA	Rfx3	Rfx3	R2	CTCTTAAAC(BC)	TGATGGTAGTGCCGTCGGCT	CRISPR Guide Capture
Ryr2	TCTGCTGATCAGCCAGTCGA	/5Phos/TAAACTCGACTGGCTGATCAGCAGACGGTCCTAGCAA	Ryr2	Ryr2	R2	CTCTTAAAC(BC)	TCGACTGGCTGATCAGCAGA	CRISPR Guide Capture
Ryr2	ACTGTATATAGACTCTCTAA	/5Phos/TAAACTTAGAGAGTCTATATACAGTCGGTCCTAGCAA	Ryr2	Ryr2	R2	CTCTTAAAC(BC)	TTAGAGAGTCTATATACAGT	CRISPR Guide Capture
Ryr2	GTAACTGAGATGATCAAACA	/5Phos/TAAACTGTTTGATCATCTCAGTTACCGGTCCTAGCAA	Ryr2	Ryr2	R2	CTCTTAAAC(BC)	TGTTTGATCATCTCAGTTAC	CRISPR Guide Capture
Ryr2	ACACAGCCGAGAATATAAGC	/5Phos/TAAACGCTTATATTCTCGGCTGTGTCGGTCCTAGCAA	Ryr2	Ryr2	R2	CTCTTAAAC(BC)	GCTTATATTCTCGGCTGTGT	CRISPR Guide Capture
Scn1a	CTGACTGCAAACTCCCACGT	/5Phos/TAAACACGTGGGAGTTTGCAGTCAGCGGTCCTAGCAA	Scn1a	Scn1a	R2	CTCTTAAAC(BC)	ACGTGGGAGTTTGCAGTCAG	CRISPR Guide Capture
Scn1a	GAGAATCATGAACACAATGA	/5Phos/TAAACTCATTGTGTTCATGATTCTCCGGTCCTAGCAA	Scn1a	Scn1a	R2	CTCTTAAAC(BC)	TCATTGTGTTCATGATTCTC	CRISPR Guide Capture
Scn1a	TCAGTGTGTTCGCACTCATC	/5Phos/TAAACGATGAGTGCGAACACACTGACGGTCCTAGCAA	Scn1a	Scn1a	R2	CTCTTAAAC(BC)	GATGAGTGCGAACACACTGA	CRISPR Guide Capture
Scn1a	GAGGGCGAGCCAAGGATGTG	/5Phos/TAAACCACATCCTTGGCTCGCCCTCCGGTCCTAGCAA	Scn1a	Scn1a	R2	CTCTTAAAC(BC)	CACATCCTTGGCTCGCCCTC	CRISPR Guide Capture
Scn2a	GAGTACTCACATCAACGATC	/5Phos/TAAACGATCGTTGATGTGAGTACTCCGGTCCTAGCAA	Scn2a	Scn2a	R2	CTCTTAAAC(BC)	GATCGTTGATGTGAGTACTC	CRISPR Guide Capture
Scn2a	GCTTACAACAGTCCCAAATC	/5Phos/TAAACGATTTGGGACTGTTGTAAGCCGGTCCTAGCAA	Scn2a	Scn2a	R2	CTCTTAAAC(BC)	GATTTGGGACTGTTGTAAGC	CRISPR Guide Capture
Scn2a	TGGGTAGAGTGGGTATCCCC	/5Phos/TAAACGGGGATACCCACTCTACCCACGGTCCTAGCAA	Scn2a	Scn2a	R2	CTCTTAAAC(BC)	GGGGATACCCACTCTACCCA	CRISPR Guide Capture
Scn2a	ATGATTGTGAGCTGCCGCGC	/5Phos/TAAACGCGCGGCAGCTCACAATCATCGGTCCTAGCAA	Scn2a	Scn2a	R2	CTCTTAAAC(BC)	GCGCGGCAGCTCACAATCAT	CRISPR Guide Capture
Setbp1	AATGGGTCGTACTGGATATA	/5Phos/TAAACTATATCCAGTACGACCCATTCGGTCCTAGCAA	Setbp1	Setbp1	R2	CTCTTAAAC(BC)	TATATCCAGTACGACCCATT	CRISPR Guide Capture
Setbp1	AGTTGGAGGACCATTCCATG	/5Phos/TAAACCATGGAATGGTCCTCCAACTCGGTCCTAGCAA	Setbp1	Setbp1	R2	CTCTTAAAC(BC)	CATGGAATGGTCCTCCAACT	CRISPR Guide Capture
Setbp1	TCAGTGAGCCAATCTCGCAA	/5Phos/TAAACTTGCGAGATTGGCTCACTGACGGTCCTAGCAA	Setbp1	Setbp1	R2	CTCTTAAAC(BC)	TTGCGAGATTGGCTCACTGA	CRISPR Guide Capture
Setbp1	AAGAGAGGAACCATCTACAT	/5Phos/TAAACATGTAGATGGTTCCTCTCTTCGGTCCTAGCAA	Setbp1	Setbp1	R2	CTCTTAAAC(BC)	ATGTAGATGGTTCCTCTCTT	CRISPR Guide Capture
Setd2	GGTATGTATCTTCCCGATGT	/5Phos/TAAACACATCGGGAAGATACATACCCGGTCCTAGCAA	Setd2	Setd2	R2	CTCTTAAAC(BC)	ACATCGGGAAGATACATACC	CRISPR Guide Capture
Setd2	ACTGCATTCGCTTAATATCC	/5Phos/TAAACGGATATTAAGCGAATGCAGTCGGTCCTAGCAA	Setd2	Setd2	R2	CTCTTAAAC(BC)	GGATATTAAGCGAATGCAGT	CRISPR Guide Capture
Setd2	GATGAATATAAGCAGAGCAT	/5Phos/TAAACATGCTCTGCTTATATTCATCCGGTCCTAGCAA	Setd2	Setd2	R2	CTCTTAAAC(BC)	ATGCTCTGCTTATATTCATC	CRISPR Guide Capture
Setd2	TTTCCTAGTCTACTACTATC	/5Phos/TAAACGATAGTAGTAGACTAGGAAACGGTCCTAGCAA	Setd2	Setd2	R2	CTCTTAAAC(BC)	GATAGTAGTAGACTAGGAAA	CRISPR Guide Capture
Setd5	ACAACCCTGAACATGCTACC	/5Phos/TAAACGGTAGCATGTTCAGGGTTGTCGGTCCTAGCAA	Setd5	Setd5	R2	CTCTTAAAC(BC)	GGTAGCATGTTCAGGGTTGT	CRISPR Guide Capture
Setd5	TGAGACACATGATTGCAGAT	/5Phos/TAAACATCTGCAATCATGTGTCTCACGGTCCTAGCAA	Setd5	Setd5	R2	CTCTTAAAC(BC)	ATCTGCAATCATGTGTCTCA	CRISPR Guide Capture
Setd5	AGTAATCGGTTCCCAAATGC	/5Phos/TAAACGCATTTGGGAACCGATTACTCGGTCCTAGCAA	Setd5	Setd5	R2	CTCTTAAAC(BC)	GCATTTGGGAACCGATTACT	CRISPR Guide Capture
Setd5	AAAGTAGAATTTCTCGGTAC	/5Phos/TAAACGTACCGAGAAATTCTACTTTCGGTCCTAGCAA	Setd5	Setd5	R2	CTCTTAAAC(BC)	GTACCGAGAAATTCTACTTT	CRISPR Guide Capture
Shank2	TCCCTCGAGGTACGATGCGA	/5Phos/TAAACTCGCATCGTACCTCGAGGGACGGTCCTAGCAA	Shank2	Shank2	R2	CTCTTAAAC(BC)	TCGCATCGTACCTCGAGGGA	CRISPR Guide Capture
Shank2	CTCGGGGCTATCCTCCACGT	/5Phos/TAAACACGTGGAGGATAGCCCCGAGCGGTCCTAGCAA	Shank2	Shank2	R2	CTCTTAAAC(BC)	ACGTGGAGGATAGCCCCGAG	CRISPR Guide Capture
Shank2	AGGAGCCCACCGTGTAATGC	/5Phos/TAAACGCATTACACGGTGGGCTCCTCGGTCCTAGCAA	Shank2	Shank2	R2	CTCTTAAAC(BC)	GCATTACACGGTGGGCTCCT	CRISPR Guide Capture
Shank2	GGCAAGCCGGACTAAGGACC	/5Phos/TAAACGGTCCTTAGTCCGGCTTGCCCGGTCCTAGCAA	Shank2	Shank2	R2	CTCTTAAAC(BC)	GGTCCTTAGTCCGGCTTGCC	CRISPR Guide Capture
Slc6a1	TAGGCCAGTACACCTCCATT	/5Phos/TAAACAATGGAGGTGTACTGGCCTACGGTCCTAGCAA	Slc6a1	Slc6a1	R2	CTCTTAAAC(BC)	AATGGAGGTGTACTGGCCTA	CRISPR Guide Capture
Slc6a1	GATGGAGAAGATGACGAATC	/5Phos/TAAACGATTCGTCATCTTCTCCATCCGGTCCTAGCAA	Slc6a1	Slc6a1	R2	CTCTTAAAC(BC)	GATTCGTCATCTTCTCCATC	CRISPR Guide Capture
Slc6a1	AGAGGCCAGCGGATCTGTCC	/5Phos/TAAACGGACAGATCCGCTGGCCTCTCGGTCCTAGCAA	Slc6a1	Slc6a1	R2	CTCTTAAAC(BC)	GGACAGATCCGCTGGCCTCT	CRISPR Guide Capture
Slc6a1	TACCTCTGTGGGAAAAACGG	/5Phos/TAAACCCGTTTTTCCCACAGAGGTACGGTCCTAGCAA	Slc6a1	Slc6a1	R2	CTCTTAAAC(BC)	CCGTTTTTCCCACAGAGGTA	CRISPR Guide Capture
Smarcc2	TCTTGGCGGACACACCATCA	/5Phos/TAAACTGATGGTGTGTCCGCCAAGACGGTCCTAGCAA	Smarcc2	Smarcc2	R2	CTCTTAAAC(BC)	TGATGGTGTGTCCGCCAAGA	CRISPR Guide Capture
Smarcc2	GCACGTGGGAAGCCGCACGC	/5Phos/TAAACGCGTGCGGCTTCCCACGTGCCGGTCCTAGCAA	Smarcc2	Smarcc2	R2	CTCTTAAAC(BC)	GCGTGCGGCTTCCCACGTGC	CRISPR Guide Capture
Smarcc2	CTTGTATATTACCTGTACCA	/5Phos/TAAACTGGTACAGGTAATATACAAGCGGTCCTAGCAA	Smarcc2	Smarcc2	R2	CTCTTAAAC(BC)	TGGTACAGGTAATATACAAG	CRISPR Guide Capture
Smarcc2	AAGCGGAAATCTTACATCTC	/5Phos/TAAACGAGATGTAAGATTTCCGCTTCGGTCCTAGCAA	Smarcc2	Smarcc2	R2	CTCTTAAAC(BC)	GAGATGTAAGATTTCCGCTT	CRISPR Guide Capture
Snap25	CATGCGACGGGTGCTTTCCA	/5Phos/TAAACTGGAAAGCACCCGTCGCATGCGGTCCTAGCAA	Snap25	Snap25	R2	CTCTTAAAC(BC)	TGGAAAGCACCCGTCGCATG	CRISPR Guide Capture
Snap25	GATGCTTACAAAAAAGCCTG	/5Phos/TAAACCAGGCTTTTTTGTAAGCATCCGGTCCTAGCAA	Snap25	Snap25	R2	CTCTTAAAC(BC)	CAGGCTTTTTTGTAAGCATC	CRISPR Guide Capture
Snap25	CGGGAGCAGATGGCCATCAG	/5Phos/TAAACCTGATGGCCATCTGCTCCCGCGGTCCTAGCAA	Snap25	Snap25	R2	CTCTTAAAC(BC)	CTGATGGCCATCTGCTCCCG	CRISPR Guide Capture
Snap25	GGAATGTAGAGTAAAGATGC	/5Phos/TAAACGCATCTTTACTCTACATTCCCGGTCCTAGCAA	Snap25	Snap25	R2	CTCTTAAAC(BC)	GCATCTTTACTCTACATTCC	CRISPR Guide Capture
Sos1	GCAATGTGTGCTGATAAGGT	/5Phos/TAAACACCTTATCAGCACACATTGCCGGTCCTAGCAA	Sos1	Sos1	R2	CTCTTAAAC(BC)	ACCTTATCAGCACACATTGC	CRISPR Guide Capture
Sos1	GTGCTAGCAGTGCAGAATAC	/5Phos/TAAACGTATTCTGCACTGCTAGCACCGGTCCTAGCAA	Sos1	Sos1	R2	CTCTTAAAC(BC)	GTATTCTGCACTGCTAGCAC	CRISPR Guide Capture
Sos1	GCCCTGCTTAATGTCCAAAG	/5Phos/TAAACCTTTGGACATTAAGCAGGGCCGGTCCTAGCAA	Sos1	Sos1	R2	CTCTTAAAC(BC)	CTTTGGACATTAAGCAGGGC	CRISPR Guide Capture
Sos1	CTTACCTGCGTACATGTGGT	/5Phos/TAAACACCACATGTACGCAGGTAAGCGGTCCTAGCAA	Sos1	Sos1	R2	CTCTTAAAC(BC)	ACCACATGTACGCAGGTAAG	CRISPR Guide Capture
Sox5	GAGAGCAGCAAGCGTTGGAC	/5Phos/TAAACGTCCAACGCTTGCTGCTCTCCGGTCCTAGCAA	Sox5	Sox5	R2	CTCTTAAAC(BC)	GTCCAACGCTTGCTGCTCTC	CRISPR Guide Capture
Sox5	CAGTCTACGGGAGCAACTCC	/5Phos/TAAACGGAGTTGCTCCCGTAGACTGCGGTCCTAGCAA	Sox5	Sox5	R2	CTCTTAAAC(BC)	GGAGTTGCTCCCGTAGACTG	CRISPR Guide Capture
Sox5	TCAGCTGATCCCAACCACTA	/5Phos/TAAACTAGTGGTTGGGATCAGCTGACGGTCCTAGCAA	Sox5	Sox5	R2	CTCTTAAAC(BC)	TAGTGGTTGGGATCAGCTGA	CRISPR Guide Capture
Sox5	GAAAACTCACATGTAAGGGA	/5Phos/TAAACTCCCTTACATGTGAGTTTTCCGGTCCTAGCAA	Sox5	Sox5	R2	CTCTTAAAC(BC)	TCCCTTACATGTGAGTTTTC	CRISPR Guide Capture
Stxbp1	TGTGTCGCAGCGCAATCCAC	/5Phos/TAAACGTGGATTGCGCTGCGACACACGGTCCTAGCAA	Stxbp1	Stxbp1	R2	CTCTTAAAC(BC)	GTGGATTGCGCTGCGACACA	CRISPR Guide Capture
Stxbp1	TGCAGGTGAGTCGAATACTA	/5Phos/TAAACTAGTATTCGACTCACCTGCACGGTCCTAGCAA	Stxbp1	Stxbp1	R2	CTCTTAAAC(BC)	TAGTATTCGACTCACCTGCA	CRISPR Guide Capture
Stxbp1	ACCGCACCTGGGACTCATAG	/5Phos/TAAACCTATGAGTCCCAGGTGCGGTCGGTCCTAGCAA	Stxbp1	Stxbp1	R2	CTCTTAAAC(BC)	CTATGAGTCCCAGGTGCGGT	CRISPR Guide Capture
Stxbp1	AGCCGACGATCCAACAATGG	/5Phos/TAAACCCATTGTTGGATCGTCGGCTCGGTCCTAGCAA	Stxbp1	Stxbp1	R2	CTCTTAAAC(BC)	CCATTGTTGGATCGTCGGCT	CRISPR Guide Capture
Sv2a	AGAGAAAGGTTCCATAACCC	/5Phos/TAAACGGGTTATGGAACCTTTCTCTCGGTCCTAGCAA	Sv2a	Sv2a	R2	CTCTTAAAC(BC)	GGGTTATGGAACCTTTCTCT	CRISPR Guide Capture
Sv2a	ACTGGTAAGCAGAGCCCATC	/5Phos/TAAACGATGGGCTCTGCTTACCAGTCGGTCCTAGCAA	Sv2a	Sv2a	R2	CTCTTAAAC(BC)	GATGGGCTCTGCTTACCAGT	CRISPR Guide Capture
Sv2a	GCACGAAGTAGAGTGTCCAC	/5Phos/TAAACGTGGACACTCTACTTCGTGCCGGTCCTAGCAA	Sv2a	Sv2a	R2	CTCTTAAAC(BC)	GTGGACACTCTACTTCGTGC	CRISPR Guide Capture
Sv2a	TGGAGATGGCGGATCATGTC	/5Phos/TAAACGACATGATCCGCCATCTCCACGGTCCTAGCAA	Sv2a	Sv2a	R2	CTCTTAAAC(BC)	GACATGATCCGCCATCTCCA	CRISPR Guide Capture
Tcf20	GGGTCATGATACGTACCTAC	/5Phos/TAAACGTAGGTACGTATCATGACCCCGGTCCTAGCAA	Tcf20	Tcf20	R2	CTCTTAAAC(BC)	GTAGGTACGTATCATGACCC	CRISPR Guide Capture
Tcf20	GCACTCAAACTACTCAACCC	/5Phos/TAAACGGGTTGAGTAGTTTGAGTGCCGGTCCTAGCAA	Tcf20	Tcf20	R2	CTCTTAAAC(BC)	GGGTTGAGTAGTTTGAGTGC	CRISPR Guide Capture
Tcf20	TGGTAGCCGGGAGACTATGA	/5Phos/TAAACTCATAGTCTCCCGGCTACCACGGTCCTAGCAA	Tcf20	Tcf20	R2	CTCTTAAAC(BC)	TCATAGTCTCCCGGCTACCA	CRISPR Guide Capture
Tcf20	AGAGCTATGGACCTCCCCAG	/5Phos/TAAACCTGGGGAGGTCCATAGCTCTCGGTCCTAGCAA	Tcf20	Tcf20	R2	CTCTTAAAC(BC)	CTGGGGAGGTCCATAGCTCT	CRISPR Guide Capture
Tlk2	CAGTAAACGAGGCTCCATGC	/5Phos/TAAACGCATGGAGCCTCGTTTACTGCGGTCCTAGCAA	Tlk2	Tlk2	R2	CTCTTAAAC(BC)	GCATGGAGCCTCGTTTACTG	CRISPR Guide Capture
Tlk2	GGGTTAGGAATCTACACATC	/5Phos/TAAACGATGTGTAGATTCCTAACCCCGGTCCTAGCAA	Tlk2	Tlk2	R2	CTCTTAAAC(BC)	GATGTGTAGATTCCTAACCC	CRISPR Guide Capture
Tlk2	ACAGAGCAGTTAGCGCCACG	/5Phos/TAAACCGTGGCGCTAACTGCTCTGTCGGTCCTAGCAA	Tlk2	Tlk2	R2	CTCTTAAAC(BC)	CGTGGCGCTAACTGCTCTGT	CRISPR Guide Capture
Tlk2	TGCAGGAGGGGCCTGACCCA	/5Phos/TAAACTGGGTCAGGCCCCTCCTGCACGGTCCTAGCAA	Tlk2	Tlk2	R2	CTCTTAAAC(BC)	TGGGTCAGGCCCCTCCTGCA	CRISPR Guide Capture
Trio	GTTGTCGGGCTTGATTATCA	/5Phos/TAAACTGATAATCAAGCCCGACAACCGGTCCTAGCAA	Trio	Trio	R2	CTCTTAAAC(BC)	TGATAATCAAGCCCGACAAC	CRISPR Guide Capture
Trio	GGACGACGTGTACGCCGAGT	/5Phos/TAAACACTCGGCGTACACGTCGTCCCGGTCCTAGCAA	Trio	Trio	R2	CTCTTAAAC(BC)	ACTCGGCGTACACGTCGTCC	CRISPR Guide Capture
Trio	GAGGTGCTTGCTAATCATGG	/5Phos/TAAACCCATGATTAGCAAGCACCTCCGGTCCTAGCAA	Trio	Trio	R2	CTCTTAAAC(BC)	CCATGATTAGCAAGCACCTC	CRISPR Guide Capture
Trio	GTGCGCACCAGACACCAGTC	/5Phos/TAAACGACTGGTGTCTGGTGCGCACCGGTCCTAGCAA	Trio	Trio	R2	CTCTTAAAC(BC)	GACTGGTGTCTGGTGCGCAC	CRISPR Guide Capture
Tsc1	TGGATCCAGTCACTAATTCC	/5Phos/TAAACGGAATTAGTGACTGGATCCACGGTCCTAGCAA	Tsc1	Tsc1	R2	CTCTTAAAC(BC)	GGAATTAGTGACTGGATCCA	CRISPR Guide Capture
Tsc1	CAGGGAGTTTACCTAATCCT	/5Phos/TAAACAGGATTAGGTAAACTCCCTGCGGTCCTAGCAA	Tsc1	Tsc1	R2	CTCTTAAAC(BC)	AGGATTAGGTAAACTCCCTG	CRISPR Guide Capture
Tsc1	TCCCGATGATCCCGCAGTCA	/5Phos/TAAACTGACTGCGGGATCATCGGGACGGTCCTAGCAA	Tsc1	Tsc1	R2	CTCTTAAAC(BC)	TGACTGCGGGATCATCGGGA	CRISPR Guide Capture
Tsc1	GTCCAGTCAACAGACTTGCT	/5Phos/TAAACAGCAAGTCTGTTGACTGGACCGGTCCTAGCAA	Tsc1	Tsc1	R2	CTCTTAAAC(BC)	AGCAAGTCTGTTGACTGGAC	CRISPR Guide Capture
Vps13b	TGACCCAATACTGTATACTT	/5Phos/TAAACAAGTATACAGTATTGGGTCACGGTCCTAGCAA	Vps13b	Vps13b	R2	CTCTTAAAC(BC)	AAGTATACAGTATTGGGTCA	CRISPR Guide Capture
Vps13b	TATGGATTACCTGTATACAG	/5Phos/TAAACCTGTATACAGGTAATCCATACGGTCCTAGCAA	Vps13b	Vps13b	R2	CTCTTAAAC(BC)	CTGTATACAGGTAATCCATA	CRISPR Guide Capture
Vps13b	TCATGTACAAGGTTGATATC	/5Phos/TAAACGATATCAACCTTGTACATGACGGTCCTAGCAA	Vps13b	Vps13b	R2	CTCTTAAAC(BC)	GATATCAACCTTGTACATGA	CRISPR Guide Capture
Vps13b	AAATGCTCTAATCCCCAGGT	/5Phos/TAAACACCTGGGGATTAGAGCATTTCGGTCCTAGCAA	Vps13b	Vps13b	R2	CTCTTAAAC(BC)	ACCTGGGGATTAGAGCATTT	CRISPR Guide Capture
Wac	ATGTCGGAGGCGCAGATGTA	/5Phos/TAAACTACATCTGCGCCTCCGACATCGGTCCTAGCAA	Wac	Wac	R2	CTCTTAAAC(BC)	TACATCTGCGCCTCCGACAT	CRISPR Guide Capture
Wac	ACAGCTTAATAATTCTAATG	/5Phos/TAAACCATTAGAATTATTAAGCTGTCGGTCCTAGCAA	Wac	Wac	R2	CTCTTAAAC(BC)	CATTAGAATTATTAAGCTGT	CRISPR Guide Capture
Wac	ATTCTGTGGGAGCAAACTAC	/5Phos/TAAACGTAGTTTGCTCCCACAGAATCGGTCCTAGCAA	Wac	Wac	R2	CTCTTAAAC(BC)	GTAGTTTGCTCCCACAGAAT	CRISPR Guide Capture
Wac	GTAGCGGTTGGATGAACCAC	/5Phos/TAAACGTGGTTCATCCAACCGCTACCGGTCCTAGCAA	Wac	Wac	R2	CTCTTAAAC(BC)	GTGGTTCATCCAACCGCTAC	CRISPR Guide Capture
Zbtb20	CAGCGACATCGAAATCCCGT	/5Phos/TAAACACGGGATTTCGATGTCGCTGCGGTCCTAGCAA	Zbtb20	Zbtb20	R2	CTCTTAAAC(BC)	ACGGGATTTCGATGTCGCTG	CRISPR Guide Capture
Zbtb20	GAAGATGACTATGACTACTA	/5Phos/TAAACTAGTAGTCATAGTCATCTTCCGGTCCTAGCAA	Zbtb20	Zbtb20	R2	CTCTTAAAC(BC)	TAGTAGTCATAGTCATCTTC	CRISPR Guide Capture
Zbtb20	TGTCTGGCGTAAATAGAGCT	/5Phos/TAAACAGCTCTATTTACGCCAGACACGGTCCTAGCAA	Zbtb20	Zbtb20	R2	CTCTTAAAC(BC)	AGCTCTATTTACGCCAGACA	CRISPR Guide Capture
Zbtb20	ATTCGGTCCACACTATGCTG	/5Phos/TAAACCAGCATAGTGTGGACCGAATCGGTCCTAGCAA	Zbtb20	Zbtb20	R2	CTCTTAAAC(BC)	CAGCATAGTGTGGACCGAAT	CRISPR Guide Capture
Zfhx4	GGAATGTACGGAAACTCCGC	/5Phos/TAAACGCGGAGTTTCCGTACATTCCCGGTCCTAGCAA	Zfhx4	Zfhx4	R2	CTCTTAAAC(BC)	GCGGAGTTTCCGTACATTCC	CRISPR Guide Capture
Zfhx4	GCTTCACCGACCGAACATGT	/5Phos/TAAACACATGTTCGGTCGGTGAAGCCGGTCCTAGCAA	Zfhx4	Zfhx4	R2	CTCTTAAAC(BC)	ACATGTTCGGTCGGTGAAGC	CRISPR Guide Capture
Zfhx4	GAACCATACAACAATAACCC	/5Phos/TAAACGGGTTATTGTTGTATGGTTCCGGTCCTAGCAA	Zfhx4	Zfhx4	R2	CTCTTAAAC(BC)	GGGTTATTGTTGTATGGTTC	CRISPR Guide Capture
Zfhx4	TACTACCTGGCTCAGAACAT	/5Phos/TAAACATGTTCTGAGCCAGGTAGTACGGTCCTAGCAA	Zfhx4	Zfhx4	R2	CTCTTAAAC(BC)	ATGTTCTGAGCCAGGTAGTA	CRISPR Guide Capture
Ap3b2	ATGTAATGGACCCAGATCAC	/5Phos/TAAACGTGATCTGGGTCCATTACATCGGTCCTAGCAA	Ap3b2	Ap3b2	R2	CTCTTAAAC(BC)	GTGATCTGGGTCCATTACAT	CRISPR Guide Capture
Ap3b2	GTACCTGACTAACTCAAAGC	/5Phos/TAAACGCTTTGAGTTAGTCAGGTACCGGTCCTAGCAA	Ap3b2	Ap3b2	R2	CTCTTAAAC(BC)	GCTTTGAGTTAGTCAGGTAC	CRISPR Guide Capture
Ap3b2	AGAGAGAACCCGGAGCGCAC	/5Phos/TAAACGTGCGCTCCGGGTTCTCTCTCGGTCCTAGCAA	Ap3b2	Ap3b2	R2	CTCTTAAAC(BC)	GTGCGCTCCGGGTTCTCTCT	CRISPR Guide Capture
Ap3b2	GGTGGCAGGCAGTGTAGTGA	/5Phos/TAAACTCACTACACTGCCTGCCACCCGGTCCTAGCAA	Ap3b2	Ap3b2	R2	CTCTTAAAC(BC)	TCACTACACTGCCTGCCACC	CRISPR Guide Capture
Asxl3	TCACCGGGACCTCTAACATA	/5Phos/TAAACTATGTTAGAGGTCCCGGTGACGGTCCTAGCAA	Asxl3	Asxl3	R2	CTCTTAAAC(BC)	TATGTTAGAGGTCCCGGTGA	CRISPR Guide Capture
Asxl3	AGCATGTTGAAATCCATCCA	/5Phos/TAAACTGGATGGATTTCAACATGCTCGGTCCTAGCAA	Asxl3	Asxl3	R2	CTCTTAAAC(BC)	TGGATGGATTTCAACATGCT	CRISPR Guide Capture
Asxl3	GTTACCTTCTGTCAGCACGA	/5Phos/TAAACTCGTGCTGACAGAAGGTAACCGGTCCTAGCAA	Asxl3	Asxl3	R2	CTCTTAAAC(BC)	TCGTGCTGACAGAAGGTAAC	CRISPR Guide Capture
Asxl3	TACAACCAGAGAAACCCCAC	/5Phos/TAAACGTGGGGTTTCTCTGGTTGTACGGTCCTAGCAA	Asxl3	Asxl3	R2	CTCTTAAAC(BC)	GTGGGGTTTCTCTGGTTGTA	CRISPR Guide Capture
Cert1	TCATGGATGGCAGGATCGTT	/5Phos/TAAACAACGATCCTGCCATCCATGACGGTCCTAGCAA	Cert1	Cert1	R2	CTCTTAAAC(BC)	AACGATCCTGCCATCCATGA	CRISPR Guide Capture
Cert1	AGAGGCACTGACTAGATCAA	/5Phos/TAAACTTGATCTAGTCAGTGCCTCTCGGTCCTAGCAA	Cert1	Cert1	R2	CTCTTAAAC(BC)	TTGATCTAGTCAGTGCCTCT	CRISPR Guide Capture
Cert1	GAGTATCAACCTGCCGGCAC	/5Phos/TAAACGTGCCGGCAGGTTGATACTCCGGTCCTAGCAA	Cert1	Cert1	R2	CTCTTAAAC(BC)	GTGCCGGCAGGTTGATACTC	CRISPR Guide Capture
Cert1	TAAGTCCATACTTCATAATC	/5Phos/TAAACGATTATGAAGTATGGACTTACGGTCCTAGCAA	Cert1	Cert1	R2	CTCTTAAAC(BC)	GATTATGAAGTATGGACTTA	CRISPR Guide Capture
Cnot1	GTGGGTGATTATATATTCGC	/5Phos/TAAACGCGAATATATAATCACCCACCGGTCCTAGCAA	Cnot1	Cnot1	R2	CTCTTAAAC(BC)	GCGAATATATAATCACCCAC	CRISPR Guide Capture
Cnot1	GTAGGGTTTAGAGTAATATG	/5Phos/TAAACCATATTACTCTAAACCCTACCGGTCCTAGCAA	Cnot1	Cnot1	R2	CTCTTAAAC(BC)	CATATTACTCTAAACCCTAC	CRISPR Guide Capture
Cnot1	CAAGGAAGTAACTTATGAAC	/5Phos/TAAACGTTCATAAGTTACTTCCTTGCGGTCCTAGCAA	Cnot1	Cnot1	R2	CTCTTAAAC(BC)	GTTCATAAGTTACTTCCTTG	CRISPR Guide Capture
Cnot1	AAGGCCAATACCAACATGTC	/5Phos/TAAACGACATGTTGGTATTGGCCTTCGGTCCTAGCAA	Cnot1	Cnot1	R2	CTCTTAAAC(BC)	GACATGTTGGTATTGGCCTT	CRISPR Guide Capture
Ctnnb1	TGGCCAGCAAGCCCTCGCGG	/5Phos/TAAACCCGCGAGGGCTTGCTGGCCACGGTCCTAGCAA	Ctnnb1	Ctnnb1	R2	CTCTTAAAC(BC)	CCGCGAGGGCTTGCTGGCCA	CRISPR Guide Capture
Ctnnb1	GTGATGGTTCAGCCAAGCGC	/5Phos/TAAACGCGCTTGGCTGAACCATCACCGGTCCTAGCAA	Ctnnb1	Ctnnb1	R2	CTCTTAAAC(BC)	GCGCTTGGCTGAACCATCAC	CRISPR Guide Capture
Ctnnb1	TCATCTGACCAGCCGGCATC	/5Phos/TAAACGATGCCGGCTGGTCAGATGACGGTCCTAGCAA	Ctnnb1	Ctnnb1	R2	CTCTTAAAC(BC)	GATGCCGGCTGGTCAGATGA	CRISPR Guide Capture
Ctnnb1	AAGCCTTAGTAAACATAATG	/5Phos/TAAACCATTATGTTTACTAAGGCTTCGGTCCTAGCAA	Ctnnb1	Ctnnb1	R2	CTCTTAAAC(BC)	CATTATGTTTACTAAGGCTT	CRISPR Guide Capture
Dhdds	CTCATCCCGACATCCTGATC	/5Phos/TAAACGATCAGGATGTCGGGATGAGCGGTCCTAGCAA	Dhdds	Dhdds	R2	CTCTTAAAC(BC)	GATCAGGATGTCGGGATGAG	CRISPR Guide Capture
Dhdds	CAGACCTTGTTCCACGCCCC	/5Phos/TAAACGGGGCGTGGAACAAGGTCTGCGGTCCTAGCAA	Dhdds	Dhdds	R2	CTCTTAAAC(BC)	GGGGCGTGGAACAAGGTCTG	CRISPR Guide Capture
Dhdds	ATTATGAACGCGATATGTTT	/5Phos/TAAACAAACATATCGCGTTCATAATCGGTCCTAGCAA	Dhdds	Dhdds	R2	CTCTTAAAC(BC)	AAACATATCGCGTTCATAAT	CRISPR Guide Capture
Dhdds	GAGTCCGTCAACCTCACTCT	/5Phos/TAAACAGAGTGAGGTTGACGGACTCCGGTCCTAGCAA	Dhdds	Dhdds	R2	CTCTTAAAC(BC)	AGAGTGAGGTTGACGGACTC	CRISPR Guide Capture
Dlg4	CATGGATCTTGGCCTCGAAT	/5Phos/TAAACATTCGAGGCCAAGATCCATGCGGTCCTAGCAA	Dlg4	Dlg4	R2	CTCTTAAAC(BC)	ATTCGAGGCCAAGATCCATG	CRISPR Guide Capture
Dlg4	CATGACGTAGAGGCGAACGA	/5Phos/TAAACTCGTTCGCCTCTACGTCATGCGGTCCTAGCAA	Dlg4	Dlg4	R2	CTCTTAAAC(BC)	TCGTTCGCCTCTACGTCATG	CRISPR Guide Capture
Dlg4	ATGGGTCGTCACCGATGTGT	/5Phos/TAAACACACATCGGTGACGACCCATCGGTCCTAGCAA	Dlg4	Dlg4	R2	CTCTTAAAC(BC)	ACACATCGGTGACGACCCAT	CRISPR Guide Capture
Dlg4	GCAGATCGGAGACAAGATCC	/5Phos/TAAACGGATCTTGTCTCCGATCTGCCGGTCCTAGCAA	Dlg4	Dlg4	R2	CTCTTAAAC(BC)	GGATCTTGTCTCCGATCTGC	CRISPR Guide Capture
Hras	GCAGAGCTCACCTCTATAGT	/5Phos/TAAACACTATAGAGGTGAGCTCTGCCGGTCCTAGCAA	Hras	Hras	R2	CTCTTAAAC(BC)	ACTATAGAGGTGAGCTCTGC	CRISPR Guide Capture
Hras	TCGAGGACATCCATCAGTAC	/5Phos/TAAACGTACTGATGGATGTCCTCGACGGTCCTAGCAA	Hras	Hras	R2	CTCTTAAAC(BC)	GTACTGATGGATGTCCTCGA	CRISPR Guide Capture
Hras	GAAACAGGTGGTCATTGATG	/5Phos/TAAACCATCAATGACCACCTGTTTCCGGTCCTAGCAA	Hras	Hras	R2	CTCTTAAAC(BC)	CATCAATGACCACCTGTTTC	CRISPR Guide Capture
Hras	AGAAGAGTATAGTGCCATGC	/5Phos/TAAACGCATGGCACTATACTCTTCTCGGTCCTAGCAA	Hras	Hras	R2	CTCTTAAAC(BC)	GCATGGCACTATACTCTTCT	CRISPR Guide Capture
Kat6a	TATGTCAGATATGCCGACCT	/5Phos/TAAACAGGTCGGCATATCTGACATACGGTCCTAGCAA	Kat6a	Kat6a	R2	CTCTTAAAC(BC)	AGGTCGGCATATCTGACATA	CRISPR Guide Capture
Kat6a	GTAGCCCTTACGTTGGTATT	/5Phos/TAAACAATACCAACGTAAGGGCTACCGGTCCTAGCAA	Kat6a	Kat6a	R2	CTCTTAAAC(BC)	AATACCAACGTAAGGGCTAC	CRISPR Guide Capture
Kat6a	TAGATCCAGAGTGCTTACGC	/5Phos/TAAACGCGTAAGCACTCTGGATCTACGGTCCTAGCAA	Kat6a	Kat6a	R2	CTCTTAAAC(BC)	GCGTAAGCACTCTGGATCTA	CRISPR Guide Capture
Kat6a	AGTCAGACGACGCAGATGGT	/5Phos/TAAACACCATCTGCGTCGTCTGACTCGGTCCTAGCAA	Kat6a	Kat6a	R2	CTCTTAAAC(BC)	ACCATCTGCGTCGTCTGACT	CRISPR Guide Capture
Kcna2	AGATACAATGGCTATAATCC	/5Phos/TAAACGGATTATAGCCATTGTATCTCGGTCCTAGCAA	Kcna2	Kcna2	R2	CTCTTAAAC(BC)	GGATTATAGCCATTGTATCT	CRISPR Guide Capture
Kcna2	TCTTCCGAGAAGATATCTAA	/5Phos/TAAACTTAGATATCTTCTCGGAAGACGGTCCTAGCAA	Kcna2	Kcna2	R2	CTCTTAAAC(BC)	TTAGATATCTTCTCGGAAGA	CRISPR Guide Capture
Kcna2	AGACCCTCAAAGCTAGCATG	/5Phos/TAAACCATGCTAGCTTTGAGGGTCTCGGTCCTAGCAA	Kcna2	Kcna2	R2	CTCTTAAAC(BC)	CATGCTAGCTTTGAGGGTCT	CRISPR Guide Capture
Kcna2	AGTTCCCAGAGACCCTCTTA	/5Phos/TAAACTAAGAGGGTCTCTGGGAACTCGGTCCTAGCAA	Kcna2	Kcna2	R2	CTCTTAAAC(BC)	TAAGAGGGTCTCTGGGAACT	CRISPR Guide Capture
Kcnb1	GTAGATGTCTCCGTAACCAA	/5Phos/TAAACTTGGTTACGGAGACATCTACCGGTCCTAGCAA	Kcnb1	Kcnb1	R2	CTCTTAAAC(BC)	TTGGTTACGGAGACATCTAC	CRISPR Guide Capture
Kcnb1	GTTGAGTGACAGGGCAATGG	/5Phos/TAAACCCATTGCCCTGTCACTCAACCGGTCCTAGCAA	Kcnb1	Kcnb1	R2	CTCTTAAAC(BC)	CCATTGCCCTGTCACTCAAC	CRISPR Guide Capture
Kcnb1	TGGACCGCCTGCCTCGCACG	/5Phos/TAAACCGTGCGAGGCAGGCGGTCCACGGTCCTAGCAA	Kcnb1	Kcnb1	R2	CTCTTAAAC(BC)	CGTGCGAGGCAGGCGGTCCA	CRISPR Guide Capture
Kcnb1	GTTGAGGATGGGTTGAGACT	/5Phos/TAAACAGTCTCAACCCATCCTCAACCGGTCCTAGCAA	Kcnb1	Kcnb1	R2	CTCTTAAAC(BC)	AGTCTCAACCCATCCTCAAC	CRISPR Guide Capture
Kcnt1	GATGGGCATAGAACTCATTC	/5Phos/TAAACGAATGAGTTCTATGCCCATCCGGTCCTAGCAA	Kcnt1	Kcnt1	R2	CTCTTAAAC(BC)	GAATGAGTTCTATGCCCATC	CRISPR Guide Capture
Kcnt1	GTGATGTGACGCCCAAGATC	/5Phos/TAAACGATCTTGGGCGTCACATCACCGGTCCTAGCAA	Kcnt1	Kcnt1	R2	CTCTTAAAC(BC)	GATCTTGGGCGTCACATCAC	CRISPR Guide Capture
Kcnt1	ACGGACGATATACAGCAGGC	/5Phos/TAAACGCCTGCTGTATATCGTCCGTCGGTCCTAGCAA	Kcnt1	Kcnt1	R2	CTCTTAAAC(BC)	GCCTGCTGTATATCGTCCGT	CRISPR Guide Capture
Kcnt1	GAGGCGATGATGCTATGCAC	/5Phos/TAAACGTGCATAGCATCATCGCCTCCGGTCCTAGCAA	Kcnt1	Kcnt1	R2	CTCTTAAAC(BC)	GTGCATAGCATCATCGCCTC	CRISPR Guide Capture
Klf7	GATCTCGGAGACCTTTGGTG	/5Phos/TAAACCACCAAAGGTCTCCGAGATCCGGTCCTAGCAA	Klf7	Klf7	R2	CTCTTAAAC(BC)	CACCAAAGGTCTCCGAGATC	CRISPR Guide Capture
Klf7	CTACAACTTGTCCACGACAC	/5Phos/TAAACGTGTCGTGGACAAGTTGTAGCGGTCCTAGCAA	Klf7	Klf7	R2	CTCTTAAAC(BC)	GTGTCGTGGACAAGTTGTAG	CRISPR Guide Capture
Klf7	CAGACTCTCTCAGCCGTGGA	/5Phos/TAAACTCCACGGCTGAGAGAGTCTGCGGTCCTAGCAA	Klf7	Klf7	R2	CTCTTAAAC(BC)	TCCACGGCTGAGAGAGTCTG	CRISPR Guide Capture
Klf7	GGATGAGGGCGGCGTTAATG	/5Phos/TAAACCATTAACGCCGCCCTCATCCCGGTCCTAGCAA	Klf7	Klf7	R2	CTCTTAAAC(BC)	CATTAACGCCGCCCTCATCC	CRISPR Guide Capture
Map2k1	GGGCACGAGATCCTACATGT	/5Phos/TAAACACATGTAGGATCTCGTGCCCCGGTCCTAGCAA	Map2k1	Map2k1	R2	CTCTTAAAC(BC)	ACATGTAGGATCTCGTGCCC	CRISPR Guide Capture
Map2k1	CATTCTAGTGAACTCACGTG	/5Phos/TAAACCACGTGAGTTCACTAGAATGCGGTCCTAGCAA	Map2k1	Map2k1	R2	CTCTTAAAC(BC)	CACGTGAGTTCACTAGAATG	CRISPR Guide Capture
Map2k1	TGGAGATCAAACCCGCAATC	/5Phos/TAAACGATTGCGGGTTTGATCTCCACGGTCCTAGCAA	Map2k1	Map2k1	R2	CTCTTAAAC(BC)	GATTGCGGGTTTGATCTCCA	CRISPR Guide Capture
Map2k1	GCTTCTCCCGAAGATAGGTC	/5Phos/TAAACGACCTATCTTCGGGAGAAGCCGGTCCTAGCAA	Map2k1	Map2k1	R2	CTCTTAAAC(BC)	GACCTATCTTCGGGAGAAGC	CRISPR Guide Capture
Mtor	GGTCTAGCGTACGAACTATT	/5Phos/TAAACAATAGTTCGTACGCTAGACCCGGTCCTAGCAA	Mtor	Mtor	R2	CTCTTAAAC(BC)	AATAGTTCGTACGCTAGACC	CRISPR Guide Capture
Mtor	GTACACCTGCATGATCCCAC	/5Phos/TAAACGTGGGATCATGCAGGTGTACCGGTCCTAGCAA	Mtor	Mtor	R2	CTCTTAAAC(BC)	GTGGGATCATGCAGGTGTAC	CRISPR Guide Capture
Mtor	GCAGCACTTCAAGCAAAGTG	/5Phos/TAAACCACTTTGCTTGAAGTGCTGCCGGTCCTAGCAA	Mtor	Mtor	R2	CTCTTAAAC(BC)	CACTTTGCTTGAAGTGCTGC	CRISPR Guide Capture
Mtor	AGACACAGTAGCGGATATCA	/5Phos/TAAACTGATATCCGCTACTGTGTCTCGGTCCTAGCAA	Mtor	Mtor	R2	CTCTTAAAC(BC)	TGATATCCGCTACTGTGTCT	CRISPR Guide Capture
Naa15	ATCGTAGAAGAACTAGTAGT	/5Phos/TAAACACTACTAGTTCTTCTACGATCGGTCCTAGCAA	Naa15	Naa15	R2	CTCTTAAAC(BC)	ACTACTAGTTCTTCTACGAT	CRISPR Guide Capture
Naa15	GCCTGGACTAAATACCCCAG	/5Phos/TAAACCTGGGGTATTTAGTCCAGGCCGGTCCTAGCAA	Naa15	Naa15	R2	CTCTTAAAC(BC)	CTGGGGTATTTAGTCCAGGC	CRISPR Guide Capture
Naa15	GCGAGATCTTGAGGGCTATA	/5Phos/TAAACTATAGCCCTCAAGATCTCGCCGGTCCTAGCAA	Naa15	Naa15	R2	CTCTTAAAC(BC)	TATAGCCCTCAAGATCTCGC	CRISPR Guide Capture
Naa15	AGAAAGAGTTCTATCAATGT	/5Phos/TAAACACATTGATAGAACTCTTTCTCGGTCCTAGCAA	Naa15	Naa15	R2	CTCTTAAAC(BC)	ACATTGATAGAACTCTTTCT	CRISPR Guide Capture
Nlgn2	ATGGGGACACCAAAGACGTA	/5Phos/TAAACTACGTCTTTGGTGTCCCCATCGGTCCTAGCAA	Nlgn2	Nlgn2	R2	CTCTTAAAC(BC)	TACGTCTTTGGTGTCCCCAT	CRISPR Guide Capture
Nlgn2	CACACCGCGCACTCGCCCGT	/5Phos/TAAACACGGGCGAGTGCGCGGTGTGCGGTCCTAGCAA	Nlgn2	Nlgn2	R2	CTCTTAAAC(BC)	ACGGGCGAGTGCGCGGTGTG	CRISPR Guide Capture
Nlgn2	GTGGTTCACCGACAACTTGG	/5Phos/TAAACCCAAGTTGTCGGTGAACCACCGGTCCTAGCAA	Nlgn2	Nlgn2	R2	CTCTTAAAC(BC)	CCAAGTTGTCGGTGAACCAC	CRISPR Guide Capture
Nlgn2	ACTTTGTGGACAACTTGTAC	/5Phos/TAAACGTACAAGTTGTCCACAAAGTCGGTCCTAGCAA	Nlgn2	Nlgn2	R2	CTCTTAAAC(BC)	GTACAAGTTGTCCACAAAGT	CRISPR Guide Capture
Pik3r1	ACTGAGCTAAAGACTCATTC	/5Phos/TAAACGAATGAGTCTTTAGCTCAGTCGGTCCTAGCAA	Pik3r1	Pik3r1	R2	CTCTTAAAC(BC)	GAATGAGTCTTTAGCTCAGT	CRISPR Guide Capture
Pik3r1	GCGATTACACTCTTACACTA	/5Phos/TAAACTAGTGTAAGAGTGTAATCGCCGGTCCTAGCAA	Pik3r1	Pik3r1	R2	CTCTTAAAC(BC)	TAGTGTAAGAGTGTAATCGC	CRISPR Guide Capture
Pik3r1	CAACACTGATGAGGTATATT	/5Phos/TAAACAATATACCTCATCAGTGTTGCGGTCCTAGCAA	Pik3r1	Pik3r1	R2	CTCTTAAAC(BC)	AATATACCTCATCAGTGTTG	CRISPR Guide Capture
Pik3r1	GGAATATGATAGATTATATG	/5Phos/TAAACCATATAATCTATCATATTCCCGGTCCTAGCAA	Pik3r1	Pik3r1	R2	CTCTTAAAC(BC)	CATATAATCTATCATATTCC	CRISPR Guide Capture
Pogz	TTAGCCTCTTAGTACAATGA	/5Phos/TAAACTCATTGTACTAAGAGGCTAACGGTCCTAGCAA	Pogz	Pogz	R2	CTCTTAAAC(BC)	TCATTGTACTAAGAGGCTAA	CRISPR Guide Capture
Pogz	GAGAACAATGCACATAGGTA	/5Phos/TAAACTACCTATGTGCATTGTTCTCCGGTCCTAGCAA	Pogz	Pogz	R2	CTCTTAAAC(BC)	TACCTATGTGCATTGTTCTC	CRISPR Guide Capture
Pogz	GTGGACGGAAAATATGTCCA	/5Phos/TAAACTGGACATATTTTCCGTCCACCGGTCCTAGCAA	Pogz	Pogz	R2	CTCTTAAAC(BC)	TGGACATATTTTCCGTCCAC	CRISPR Guide Capture
Pogz	CAGTTGCTTAGGCTTACGGA	/5Phos/TAAACTCCGTAAGCCTAAGCAACTGCGGTCCTAGCAA	Pogz	Pogz	R2	CTCTTAAAC(BC)	TCCGTAAGCCTAAGCAACTG	CRISPR Guide Capture
Rac1	GAGTCTTACTGTCTGCGGGT	/5Phos/TAAACACCCGCAGACAGTAAGACTCCGGTCCTAGCAA	Rac1	Rac1	R2	CTCTTAAAC(BC)	ACCCGCAGACAGTAAGACTC	CRISPR Guide Capture
Rac1	ATACTCCTATCATCCTCGTG	/5Phos/TAAACCACGAGGATGATAGGAGTATCGGTCCTAGCAA	Rac1	Rac1	R2	CTCTTAAAC(BC)	CACGAGGATGATAGGAGTAT	CRISPR Guide Capture
Rac1	GAGGAGGATACTCACACGGT	/5Phos/TAAACACCGTGTGAGTATCCTCCTCCGGTCCTAGCAA	Rac1	Rac1	R2	CTCTTAAAC(BC)	ACCGTGTGAGTATCCTCCTC	CRISPR Guide Capture
Rac1	TGGTCGTGTAACTGATGAGC	/5Phos/TAAACGCTCATCAGTTACACGACCACGGTCCTAGCAA	Rac1	Rac1	R2	CTCTTAAAC(BC)	GCTCATCAGTTACACGACCA	CRISPR Guide Capture
Shank3	AGATGCGACAGTATGACACC	/5Phos/TAAACGGTGTCATACTGTCGCATCTCGGTCCTAGCAA	Shank3	Shank3	R2	CTCTTAAAC(BC)	GGTGTCATACTGTCGCATCT	CRISPR Guide Capture
Shank3	TAGGGATGGCAGATCCGCGC	/5Phos/TAAACGCGCGGATCTGCCATCCCTACGGTCCTAGCAA	Shank3	Shank3	R2	CTCTTAAAC(BC)	GCGCGGATCTGCCATCCCTA	CRISPR Guide Capture
Shank3	GATAGTCCCTATGCCAACCT	/5Phos/TAAACAGGTTGGCATAGGGACTATCCGGTCCTAGCAA	Shank3	Shank3	R2	CTCTTAAAC(BC)	AGGTTGGCATAGGGACTATC	CRISPR Guide Capture
Shank3	GGACCCAACCGCGCCCGTGT	/5Phos/TAAACACACGGGCGCGGTTGGGTCCCGGTCCTAGCAA	Shank3	Shank3	R2	CTCTTAAAC(BC)	ACACGGGCGCGGTTGGGTCC	CRISPR Guide Capture
Smarca4	GAGGTATGTGATGAGCGCGA	/5Phos/TAAACTCGCGCTCATCACATACCTCCGGTCCTAGCAA	Smarca4	Smarca4	R2	CTCTTAAAC(BC)	TCGCGCTCATCACATACCTC	CRISPR Guide Capture
Smarca4	TGTGTAGGCGACGAATAATG	/5Phos/TAAACCATTATTCGTCGCCTACACACGGTCCTAGCAA	Smarca4	Smarca4	R2	CTCTTAAAC(BC)	CATTATTCGTCGCCTACACA	CRISPR Guide Capture
Smarca4	GATAATGGCCTACAAGATGT	/5Phos/TAAACACATCTTGTAGGCCATTATCCGGTCCTAGCAA	Smarca4	Smarca4	R2	CTCTTAAAC(BC)	ACATCTTGTAGGCCATTATC	CRISPR Guide Capture
Smarca4	CTAGGTATGAAGTAGCCCCC	/5Phos/TAAACGGGGGCTACTTCATACCTAGCGGTCCTAGCAA	Smarca4	Smarca4	R2	CTCTTAAAC(BC)	GGGGGCTACTTCATACCTAG	CRISPR Guide Capture
Smarcb1	AGATCATGGATATACCACCC	/5Phos/TAAACGGGTGGTATATCCATGATCTCGGTCCTAGCAA	Smarcb1	Smarcb1	R2	CTCTTAAAC(BC)	GGGTGGTATATCCATGATCT	CRISPR Guide Capture
Smarcb1	GCTAGTCGCCGCCAGAGTGA	/5Phos/TAAACTCACTCTGGCGGCGACTAGCCGGTCCTAGCAA	Smarcb1	Smarcb1	R2	CTCTTAAAC(BC)	TCACTCTGGCGGCGACTAGC	CRISPR Guide Capture
Smarcb1	CAGAGCCCCCGACCTACCTC	/5Phos/TAAACGAGGTAGGTCGGGGGCTCTGCGGTCCTAGCAA	Smarcb1	Smarcb1	R2	CTCTTAAAC(BC)	GAGGTAGGTCGGGGGCTCTG	CRISPR Guide Capture
Smarcb1	GGTGCCCATCCGGCTCGACA	/5Phos/TAAACTGTCGAGCCGGATGGGCACCCGGTCCTAGCAA	Smarcb1	Smarcb1	R2	CTCTTAAAC(BC)	TGTCGAGCCGGATGGGCACC	CRISPR Guide Capture
Spast	TTATAGTTACGGGCCAAGGT	/5Phos/TAAACACCTTGGCCCGTAACTATAACGGTCCTAGCAA	Spast	Spast	R2	CTCTTAAAC(BC)	ACCTTGGCCCGTAACTATAA	CRISPR Guide Capture
Spast	ATGGACAAACCACTGCAACT	/5Phos/TAAACAGTTGCAGTGGTTTGTCCATCGGTCCTAGCAA	Spast	Spast	R2	CTCTTAAAC(BC)	AGTTGCAGTGGTTTGTCCAT	CRISPR Guide Capture
Spast	ACTAACCTGACATGCCGCAA	/5Phos/TAAACTTGCGGCATGTCAGGTTAGTCGGTCCTAGCAA	Spast	Spast	R2	CTCTTAAAC(BC)	TTGCGGCATGTCAGGTTAGT	CRISPR Guide Capture
Spast	GTGGAAGACGCGGACGCTCT	/5Phos/TAAACAGAGCGTCCGCGTCTTCCACCGGTCCTAGCAA	Spast	Spast	R2	CTCTTAAAC(BC)	AGAGCGTCCGCGTCTTCCAC	CRISPR Guide Capture
Srsf1	AACGACTGCCGCATCTACGT	/5Phos/TAAACACGTAGATGCGGCAGTCGTTCGGTCCTAGCAA	Srsf1	Srsf1	R2	CTCTTAAAC(BC)	ACGTAGATGCGGCAGTCGTT	CRISPR Guide Capture
Srsf1	GATGCGGTGTACGGTCGCGA	/5Phos/TAAACTCGCGACCGTACACCGCATCCGGTCCTAGCAA	Srsf1	Srsf1	R2	CTCTTAAAC(BC)	TCGCGACCGTACACCGCATC	CRISPR Guide Capture
Srsf1	CGGGTCCTCGAACTCAACGA	/5Phos/TAAACTCGTTGAGTTCGAGGACCCGCGGTCCTAGCAA	Srsf1	Srsf1	R2	CTCTTAAAC(BC)	TCGTTGAGTTCGAGGACCCG	CRISPR Guide Capture
Srsf1	TCCTGCCAGCTTCCACTCGG	/5Phos/TAAACCCGAGTGGAAGCTGGCAGGACGGTCCTAGCAA	Srsf1	Srsf1	R2	CTCTTAAAC(BC)	CCGAGTGGAAGCTGGCAGGA	CRISPR Guide Capture
Zbtb7a	ACGGTCAGCACGGCCAATGT	/5Phos/TAAACACATTGGCCGTGCTGACCGTCGGTCCTAGCAA	Zbtb7a	Zbtb7a	R2	CTCTTAAAC(BC)	ACATTGGCCGTGCTGACCGT	CRISPR Guide Capture
Zbtb7a	GAGTCGCGAACCGACGACAA	/5Phos/TAAACTTGTCGTCGGTTCGCGACTCCGGTCCTAGCAA	Zbtb7a	Zbtb7a	R2	CTCTTAAAC(BC)	TTGTCGTCGGTTCGCGACTC	CRISPR Guide Capture
Zbtb7a	TGAGTTCCCCACGCACCGCT	/5Phos/TAAACAGCGGTGCGTGGGGAACTCACGGTCCTAGCAA	Zbtb7a	Zbtb7a	R2	CTCTTAAAC(BC)	AGCGGTGCGTGGGGAACTCA	CRISPR Guide Capture
Zbtb7a	GCTGGAGCGTCAGATTCTGG	/5Phos/TAAACCCAGAATCTGACGCTCCAGCCGGTCCTAGCAA	Zbtb7a	Zbtb7a	R2	CTCTTAAAC(BC)	CCAGAATCTGACGCTCCAGC	CRISPR Guide Capture
Ago1	TCACACATGAACTCAATCAC	/5Phos/TAAACGTGATTGAGTTCATGTGTGACGGTCCTAGCAA	Ago1	Ago1	R2	CTCTTAAAC(BC)	GTGATTGAGTTCATGTGTGA	CRISPR Guide Capture
Ago1	GAAGAATGCTAGCTACAACC	/5Phos/TAAACGGTTGTAGCTAGCATTCTTCCGGTCCTAGCAA	Ago1	Ago1	R2	CTCTTAAAC(BC)	GGTTGTAGCTAGCATTCTTC	CRISPR Guide Capture
Ago1	TAATGGTAAACGTCAATCTT	/5Phos/TAAACAAGATTGACGTTTACCATTACGGTCCTAGCAA	Ago1	Ago1	R2	CTCTTAAAC(BC)	AAGATTGACGTTTACCATTA	CRISPR Guide Capture
Ago1	CTTTGAGGTGACAATCCCCG	/5Phos/TAAACCGGGGATTGTCACCTCAAAGCGGTCCTAGCAA	Ago1	Ago1	R2	CTCTTAAAC(BC)	CGGGGATTGTCACCTCAAAG	CRISPR Guide Capture
Ahdc1	TGGGGCTCTAGACGTCGACC	/5Phos/TAAACGGTCGACGTCTAGAGCCCCACGGTCCTAGCAA	Ahdc1	Ahdc1	R2	CTCTTAAAC(BC)	GGTCGACGTCTAGAGCCCCA	CRISPR Guide Capture
Ahdc1	GGTAGGCAGGGACCCCCAGT	/5Phos/TAAACACTGGGGGTCCCTGCCTACCCGGTCCTAGCAA	Ahdc1	Ahdc1	R2	CTCTTAAAC(BC)	ACTGGGGGTCCCTGCCTACC	CRISPR Guide Capture
Ahdc1	GAAGCCCAAAGAGCCGACAG	/5Phos/TAAACCTGTCGGCTCTTTGGGCTTCCGGTCCTAGCAA	Ahdc1	Ahdc1	R2	CTCTTAAAC(BC)	CTGTCGGCTCTTTGGGCTTC	CRISPR Guide Capture
Ahdc1	GAGGGTTAGCACGCTCCTCG	/5Phos/TAAACCGAGGAGCGTGCTAACCCTCCGGTCCTAGCAA	Ahdc1	Ahdc1	R2	CTCTTAAAC(BC)	CGAGGAGCGTGCTAACCCTC	CRISPR Guide Capture
Ap2s1	AGTAGAGGCCAGCGTAGCGT	/5Phos/TAAACACGCTACGCTGGCCTCTACTCGGTCCTAGCAA	Ap2s1	Ap2s1	R2	CTCTTAAAC(BC)	ACGCTACGCTGGCCTCTACT	CRISPR Guide Capture
Ap2s1	GTTGTGGATGGCCTCGAGAT	/5Phos/TAAACATCTCGAGGCCATCCACAACCGGTCCTAGCAA	Ap2s1	Ap2s1	R2	CTCTTAAAC(BC)	ATCTCGAGGCCATCCACAAC	CRISPR Guide Capture
Ap2s1	CAAGCACACCAACTTTGTGG	/5Phos/TAAACCCACAAAGTTGGTGTGCTTGCGGTCCTAGCAA	Ap2s1	Ap2s1	R2	CTCTTAAAC(BC)	CCACAAAGTTGGTGTGCTTG	CRISPR Guide Capture
Ap2s1	GCACGCCGTGGTCACCGTCA	/5Phos/TAAACTGACGGTGACCACGGCGTGCCGGTCCTAGCAA	Ap2s1	Ap2s1	R2	CTCTTAAAC(BC)	TGACGGTGACCACGGCGTGC	CRISPR Guide Capture
Cacna1g	GGATAGCGATCATGATTCCC	/5Phos/TAAACGGGAATCATGATCGCTATCCCGGTCCTAGCAA	Cacna1g	Cacna1g	R2	CTCTTAAAC(BC)	GGGAATCATGATCGCTATCC	CRISPR Guide Capture
Cacna1g	GTTGCCGAGAGCGAGATTCC	/5Phos/TAAACGGAATCTCGCTCTCGGCAACCGGTCCTAGCAA	Cacna1g	Cacna1g	R2	CTCTTAAAC(BC)	GGAATCTCGCTCTCGGCAAC	CRISPR Guide Capture
Cacna1g	TGCGGACCCTACGTCCACTC	/5Phos/TAAACGAGTGGACGTAGGGTCCGCACGGTCCTAGCAA	Cacna1g	Cacna1g	R2	CTCTTAAAC(BC)	GAGTGGACGTAGGGTCCGCA	CRISPR Guide Capture
Cacna1g	TGAGCGTCCCATTACCCAGG	/5Phos/TAAACCCTGGGTAATGGGACGCTCACGGTCCTAGCAA	Cacna1g	Cacna1g	R2	CTCTTAAAC(BC)	CCTGGGTAATGGGACGCTCA	CRISPR Guide Capture
Chd7	GAGCAGGCTTACCATTGATT	/5Phos/TAAACAATCAATGGTAAGCCTGCTCCGGTCCTAGCAA	Chd7	Chd7	R2	CTCTTAAAC(BC)	AATCAATGGTAAGCCTGCTC	CRISPR Guide Capture
Chd7	GTGGGCGTCAGTAGAAGATC	/5Phos/TAAACGATCTTCTACTGACGCCCACCGGTCCTAGCAA	Chd7	Chd7	R2	CTCTTAAAC(BC)	GATCTTCTACTGACGCCCAC	CRISPR Guide Capture
Chd7	AGTGGTTGAGACAGTACACC	/5Phos/TAAACGGTGTACTGTCTCAACCACTCGGTCCTAGCAA	Chd7	Chd7	R2	CTCTTAAAC(BC)	GGTGTACTGTCTCAACCACT	CRISPR Guide Capture
Chd7	AGACTCAATGGTGATAGTGT	/5Phos/TAAACACACTATCACCATTGAGTCTCGGTCCTAGCAA	Chd7	Chd7	R2	CTCTTAAAC(BC)	ACACTATCACCATTGAGTCT	CRISPR Guide Capture
Ddx3x	AGATTGGATACTGTTTACGA	/5Phos/TAAACTCGTAAACAGTATCCAATCTCGGTCCTAGCAA	Ddx3x	Ddx3x	R2	CTCTTAAAC(BC)	TCGTAAACAGTATCCAATCT	CRISPR Guide Capture
Ddx3x	CAAACCCCATATCTAACATC	/5Phos/TAAACGATGTTAGATATGGGGTTTGCGGTCCTAGCAA	Ddx3x	Ddx3x	R2	CTCTTAAAC(BC)	GATGTTAGATATGGGGTTTG	CRISPR Guide Capture
Ddx3x	TAGTTCAGTGATGTCGAGAT	/5Phos/TAAACATCTCGACATCACTGAACTACGGTCCTAGCAA	Ddx3x	Ddx3x	R2	CTCTTAAAC(BC)	ATCTCGACATCACTGAACTA	CRISPR Guide Capture
Ddx3x	CGTGGACGGGGAGACTATGA	/5Phos/TAAACTCATAGTCTCCCCGTCCACGCGGTCCTAGCAA	Ddx3x	Ddx3x	R2	CTCTTAAAC(BC)	TCATAGTCTCCCCGTCCACG	CRISPR Guide Capture
Fbn1	GAGATCGGAGCACACAACTG	/5Phos/TAAACCAGTTGTGTGCTCCGATCTCCGGTCCTAGCAA	Fbn1	Fbn1	R2	CTCTTAAAC(BC)	CAGTTGTGTGCTCCGATCTC	CRISPR Guide Capture
Fbn1	GCTGGCAGACTGTCATCGAC	/5Phos/TAAACGTCGATGACAGTCTGCCAGCCGGTCCTAGCAA	Fbn1	Fbn1	R2	CTCTTAAAC(BC)	GTCGATGACAGTCTGCCAGC	CRISPR Guide Capture
Fbn1	GTCTCCCGGGAATTACCAGA	/5Phos/TAAACTCTGGTAATTCCCGGGAGACCGGTCCTAGCAA	Fbn1	Fbn1	R2	CTCTTAAAC(BC)	TCTGGTAATTCCCGGGAGAC	CRISPR Guide Capture
Fbn1	CTAGACCCACAGCCAATCCG	/5Phos/TAAACCGGATTGGCTGTGGGTCTAGCGGTCCTAGCAA	Fbn1	Fbn1	R2	CTCTTAAAC(BC)	CGGATTGGCTGTGGGTCTAG	CRISPR Guide Capture
Fmr1	ATCGTACGAGAAGATCTGAT	/5Phos/TAAACATCAGATCTTCTCGTACGATCGGTCCTAGCAA	Fmr1	Fmr1	R2	CTCTTAAAC(BC)	ATCAGATCTTCTCGTACGAT	CRISPR Guide Capture
Fmr1	GTTGGTGGTTAGCTAAAGTG	/5Phos/TAAACCACTTTAGCTAACCACCAACCGGTCCTAGCAA	Fmr1	Fmr1	R2	CTCTTAAAC(BC)	CACTTTAGCTAACCACCAAC	CRISPR Guide Capture
Fmr1	AGTGCATGTCAATCAACATG	/5Phos/TAAACCATGTTGATTGACATGCACTCGGTCCTAGCAA	Fmr1	Fmr1	R2	CTCTTAAAC(BC)	CATGTTGATTGACATGCACT	CRISPR Guide Capture
Fmr1	CAGGTTCCACGAAACTTAGT	/5Phos/TAAACACTAAGTTTCGTGGAACCTGCGGTCCTAGCAA	Fmr1	Fmr1	R2	CTCTTAAAC(BC)	ACTAAGTTTCGTGGAACCTG	CRISPR Guide Capture
Med23	AAGGCTATGCGTAGTCATGA	/5Phos/TAAACTCATGACTACGCATAGCCTTCGGTCCTAGCAA	Med23	Med23	R2	CTCTTAAAC(BC)	TCATGACTACGCATAGCCTT	CRISPR Guide Capture
Med23	CATGCACCGTCAGTGAATCC	/5Phos/TAAACGGATTCACTGACGGTGCATGCGGTCCTAGCAA	Med23	Med23	R2	CTCTTAAAC(BC)	GGATTCACTGACGGTGCATG	CRISPR Guide Capture
Med23	GGAGAGAGAGGACCATATGT	/5Phos/TAAACACATATGGTCCTCTCTCTCCCGGTCCTAGCAA	Med23	Med23	R2	CTCTTAAAC(BC)	ACATATGGTCCTCTCTCTCC	CRISPR Guide Capture
Med23	ATGAGGAGTAAAGTTCATGA	/5Phos/TAAACTCATGAACTTTACTCCTCATCGGTCCTAGCAA	Med23	Med23	R2	CTCTTAAAC(BC)	TCATGAACTTTACTCCTCAT	CRISPR Guide Capture
Pacs2	AAGAACGACGTCCATGACCA	/5Phos/TAAACTGGTCATGGACGTCGTTCTTCGGTCCTAGCAA	Pacs2	Pacs2	R2	CTCTTAAAC(BC)	TGGTCATGGACGTCGTTCTT	CRISPR Guide Capture
Pacs2	AGAACTTGGCCGCCCTCAGA	/5Phos/TAAACTCTGAGGGCGGCCAAGTTCTCGGTCCTAGCAA	Pacs2	Pacs2	R2	CTCTTAAAC(BC)	TCTGAGGGCGGCCAAGTTCT	CRISPR Guide Capture
Pacs2	TGACGGCAATCACCACGGAC	/5Phos/TAAACGTCCGTGGTGATTGCCGTCACGGTCCTAGCAA	Pacs2	Pacs2	R2	CTCTTAAAC(BC)	GTCCGTGGTGATTGCCGTCA	CRISPR Guide Capture
Pacs2	GTTGACGAGAATGATATTCT	/5Phos/TAAACAGAATATCATTCTCGTCAACCGGTCCTAGCAA	Pacs2	Pacs2	R2	CTCTTAAAC(BC)	AGAATATCATTCTCGTCAAC	CRISPR Guide Capture
Rhobtb2	GCTAGAACGCTCCCGAGATG	/5Phos/TAAACCATCTCGGGAGCGTTCTAGCCGGTCCTAGCAA	Rhobtb2	Rhobtb2	R2	CTCTTAAAC(BC)	CATCTCGGGAGCGTTCTAGC	CRISPR Guide Capture
Rhobtb2	GGTACCACATGGTCTTGACA	/5Phos/TAAACTGTCAAGACCATGTGGTACCCGGTCCTAGCAA	Rhobtb2	Rhobtb2	R2	CTCTTAAAC(BC)	TGTCAAGACCATGTGGTACC	CRISPR Guide Capture
Rhobtb2	GGAGATGAGCGCAGCCCGAA	/5Phos/TAAACTTCGGGCTGCGCTCATCTCCCGGTCCTAGCAA	Rhobtb2	Rhobtb2	R2	CTCTTAAAC(BC)	TTCGGGCTGCGCTCATCTCC	CRISPR Guide Capture
Rhobtb2	ACCCCGTAAGATCCCGTCAC	/5Phos/TAAACGTGACGGGATCTTACGGGGTCGGTCCTAGCAA	Rhobtb2	Rhobtb2	R2	CTCTTAAAC(BC)	GTGACGGGATCTTACGGGGT	CRISPR Guide Capture
Satb1	AGATATGAACCAGAGTTCGT	/5Phos/TAAACACGAACTCTGGTTCATATCTCGGTCCTAGCAA	Satb1	Satb1	R2	CTCTTAAAC(BC)	ACGAACTCTGGTTCATATCT	CRISPR Guide Capture
Satb1	ATCTGGACTAGGGCTCATCC	/5Phos/TAAACGGATGAGCCCTAGTCCAGATCGGTCCTAGCAA	Satb1	Satb1	R2	CTCTTAAAC(BC)	GGATGAGCCCTAGTCCAGAT	CRISPR Guide Capture
Satb1	TGTTCATAGACCTACTGACA	/5Phos/TAAACTGTCAGTAGGTCTATGAACACGGTCCTAGCAA	Satb1	Satb1	R2	CTCTTAAAC(BC)	TGTCAGTAGGTCTATGAACA	CRISPR Guide Capture
Satb1	TTGACCAGCTGAGGACTGAT	/5Phos/TAAACATCAGTCCTCAGCTGGTCAACGGTCCTAGCAA	Satb1	Satb1	R2	CTCTTAAAC(BC)	ATCAGTCCTCAGCTGGTCAA	CRISPR Guide Capture
Sin3a	AGAGACTAGCTGTACAAGCT	/5Phos/TAAACAGCTTGTACAGCTAGTCTCTCGGTCCTAGCAA	Sin3a	Sin3a	R2	CTCTTAAAC(BC)	AGCTTGTACAGCTAGTCTCT	CRISPR Guide Capture
Sin3a	GGAGTCCGTCCCGTGCACTT	/5Phos/TAAACAAGTGCACGGGACGGACTCCCGGTCCTAGCAA	Sin3a	Sin3a	R2	CTCTTAAAC(BC)	AAGTGCACGGGACGGACTCC	CRISPR Guide Capture
Sin3a	TAAAGCCCATGATCAGATCA	/5Phos/TAAACTGATCTGATCATGGGCTTTACGGTCCTAGCAA	Sin3a	Sin3a	R2	CTCTTAAAC(BC)	TGATCTGATCATGGGCTTTA	CRISPR Guide Capture
Sin3a	ACAATCGGAACAGCAATGGA	/5Phos/TAAACTCCATTGCTGTTCCGATTGTCGGTCCTAGCAA	Sin3a	Sin3a	R2	CTCTTAAAC(BC)	TCCATTGCTGTTCCGATTGT	CRISPR Guide Capture
Ski	GTTCGTTGTACACTCGCACA	/5Phos/TAAACTGTGCGAGTGTACAACGAACCGGTCCTAGCAA	Ski	Ski	R2	CTCTTAAAC(BC)	TGTGCGAGTGTACAACGAAC	CRISPR Guide Capture
Ski	CCTGCCGCAGATCCTCAACT	/5Phos/TAAACAGTTGAGGATCTGCGGCAGGCGGTCCTAGCAA	Ski	Ski	R2	CTCTTAAAC(BC)	AGTTGAGGATCTGCGGCAGG	CRISPR Guide Capture
Ski	TGCAACGCGCTGCTCTACGG	/5Phos/TAAACCCGTAGAGCAGCGCGTTGCACGGTCCTAGCAA	Ski	Ski	R2	CTCTTAAAC(BC)	CCGTAGAGCAGCGCGTTGCA	CRISPR Guide Capture
Ski	GGTGGTGCTAGGGCCACATT	/5Phos/TAAACAATGTGGCCCTAGCACCACCCGGTCCTAGCAA	Ski	Ski	R2	CTCTTAAAC(BC)	AATGTGGCCCTAGCACCACC	CRISPR Guide Capture
Smarce1	GAATACGAAGCAGAAAAGGT	/5Phos/TAAACACCTTTTCTGCTTCGTATTCCGGTCCTAGCAA	Smarce1	Smarce1	R2	CTCTTAAAC(BC)	ACCTTTTCTGCTTCGTATTC	CRISPR Guide Capture
Smarce1	ACCAACAGCCGGGTCACGGT	/5Phos/TAAACACCGTGACCCGGCTGTTGGTCGGTCCTAGCAA	Smarce1	Smarce1	R2	CTCTTAAAC(BC)	ACCGTGACCCGGCTGTTGGT	CRISPR Guide Capture
Smarce1	ATGAGGTACAGCAGAAAGGT	/5Phos/TAAACACCTTTCTGCTGTACCTCATCGGTCCTAGCAA	Smarce1	Smarce1	R2	CTCTTAAAC(BC)	ACCTTTCTGCTGTACCTCAT	CRISPR Guide Capture
Smarce1	TTACCGTCTGGATCCTCAGC	/5Phos/TAAACGCTGAGGATCCAGACGGTAACGGTCCTAGCAA	Smarce1	Smarce1	R2	CTCTTAAAC(BC)	GCTGAGGATCCAGACGGTAA	CRISPR Guide Capture
Syngap1	AAATAGACTGGGCGACATAA	/5Phos/TAAACTTATGTCGCCCAGTCTATTTCGGTCCTAGCAA	Syngap1	Syngap1	R2	CTCTTAAAC(BC)	TTATGTCGCCCAGTCTATTT	CRISPR Guide Capture
Syngap1	AAGTGCTGACCATGACCGGT	/5Phos/TAAACACCGGTCATGGTCAGCACTTCGGTCCTAGCAA	Syngap1	Syngap1	R2	CTCTTAAAC(BC)	ACCGGTCATGGTCAGCACTT	CRISPR Guide Capture
Syngap1	AGTATGTGACCAACCATTAC	/5Phos/TAAACGTAATGGTTGGTCACATACTCGGTCCTAGCAA	Syngap1	Syngap1	R2	CTCTTAAAC(BC)	GTAATGGTTGGTCACATACT	CRISPR Guide Capture
Syngap1	TCAGCACGTTATCTACTCGG	/5Phos/TAAACCCGAGTAGATAACGTGCTGACGGTCCTAGCAA	Syngap1	Syngap1	R2	CTCTTAAAC(BC)	CCGAGTAGATAACGTGCTGA	CRISPR Guide Capture
U2af2	AGTACAAGGCCATGCAAGGT	/5Phos/TAAACACCTTGCATGGCCTTGTACTCGGTCCTAGCAA	U2af2	U2af2	R2	CTCTTAAAC(BC)	ACCTTGCATGGCCTTGTACT	CRISPR Guide Capture
U2af2	GCAGGAGCAGGAGCCGAGAT	/5Phos/TAAACATCTCGGCTCCTGCTCCTGCCGGTCCTAGCAA	U2af2	U2af2	R2	CTCTTAAAC(BC)	ATCTCGGCTCCTGCTCCTGC	CRISPR Guide Capture
U2af2	ACGCCCAGATGCGCTTGGGA	/5Phos/TAAACTCCCAAGCGCATCTGGGCGTCGGTCCTAGCAA	U2af2	U2af2	R2	CTCTTAAAC(BC)	TCCCAAGCGCATCTGGGCGT	CRISPR Guide Capture
U2af2	TCATGGCGGGGAGAACGACT	/5Phos/TAAACAGTCGTTCTCCCCGCCATGACGGTCCTAGCAA	U2af2	U2af2	R2	CTCTTAAAC(BC)	AGTCGTTCTCCCCGCCATGA	CRISPR Guide Capture
Vezf1	AGACAGACTACGGACACACA	/5Phos/TAAACTGTGTGTCCGTAGTCTGTCTCGGTCCTAGCAA	Vezf1	Vezf1	R2	CTCTTAAAC(BC)	TGTGTGTCCGTAGTCTGTCT	CRISPR Guide Capture
Vezf1	CCAGCAATGGTGGAGATAAG	/5Phos/TAAACCTTATCTCCACCATTGCTGGCGGTCCTAGCAA	Vezf1	Vezf1	R2	CTCTTAAAC(BC)	CTTATCTCCACCATTGCTGG	CRISPR Guide Capture
Vezf1	TCGGCACAAGCTCTCCCATT	/5Phos/TAAACAATGGGAGAGCTTGTGCCGACGGTCCTAGCAA	Vezf1	Vezf1	R2	CTCTTAAAC(BC)	AATGGGAGAGCTTGTGCCGA	CRISPR Guide Capture
Vezf1	CCAGCCACTTAAAGACACAT	/5Phos/TAAACATGTGTCTTTAAGTGGCTGGCGGTCCTAGCAA	Vezf1	Vezf1	R2	CTCTTAAAC(BC)	ATGTGTCTTTAAGTGGCTGG	CRISPR Guide Capture
Champ1	TCAGCATCGATAGACAAGAC	/5Phos/TAAACGTCTTGTCTATCGATGCTGACGGTCCTAGCAA	Champ1	Champ1	R2	CTCTTAAAC(BC)	GTCTTGTCTATCGATGCTGA	CRISPR Guide Capture
Champ1	TGCTGGTGAAGAAGCACTTA	/5Phos/TAAACTAAGTGCTTCTTCACCAGCACGGTCCTAGCAA	Champ1	Champ1	R2	CTCTTAAAC(BC)	TAAGTGCTTCTTCACCAGCA	CRISPR Guide Capture
Champ1	GTGGTAGTCCTCCTGATCTC	/5Phos/TAAACGAGATCAGGAGGACTACCACCGGTCCTAGCAA	Champ1	Champ1	R2	CTCTTAAAC(BC)	GAGATCAGGAGGACTACCAC	CRISPR Guide Capture
Champ1	AGTCTGGCCCACCTGAACTC	/5Phos/TAAACGAGTTCAGGTGGGCCAGACTCGGTCCTAGCAA	Champ1	Champ1	R2	CTCTTAAAC(BC)	GAGTTCAGGTGGGCCAGACT	CRISPR Guide Capture
Col4a1	GAGAGCCCGGCCCTAAAGGT	/5Phos/TAAACACCTTTAGGGCCGGGCTCTCCGGTCCTAGCAA	Col4a1	Col4a1	R2	CTCTTAAAC(BC)	ACCTTTAGGGCCGGGCTCTC	CRISPR Guide Capture
Col4a1	CAGGTAAGCCGTTAAATCCA	/5Phos/TAAACTGGATTTAACGGCTTACCTGCGGTCCTAGCAA	Col4a1	Col4a1	R2	CTCTTAAAC(BC)	TGGATTTAACGGCTTACCTG	CRISPR Guide Capture
Col4a1	CATGGCTTACCGGCATCCCG	/5Phos/TAAACCGGGATGCCGGTAAGCCATGCGGTCCTAGCAA	Col4a1	Col4a1	R2	CTCTTAAAC(BC)	CGGGATGCCGGTAAGCCATG	CRISPR Guide Capture
Col4a1	AAGGTGACCCAGGCCTTAGT	/5Phos/TAAACACTAAGGCCTGGGTCACCTTCGGTCCTAGCAA	Col4a1	Col4a1	R2	CTCTTAAAC(BC)	ACTAAGGCCTGGGTCACCTT	CRISPR Guide Capture
Irf2bpl	GGACAGCTAGCATCTAGGTA	/5Phos/TAAACTACCTAGATGCTAGCTGTCCCGGTCCTAGCAA	Irf2bpl	Irf2bpl	R2	CTCTTAAAC(BC)	TACCTAGATGCTAGCTGTCC	CRISPR Guide Capture
Irf2bpl	GAGGAGGCGGATACTCGAAC	/5Phos/TAAACGTTCGAGTATCCGCCTCCTCCGGTCCTAGCAA	Irf2bpl	Irf2bpl	R2	CTCTTAAAC(BC)	GTTCGAGTATCCGCCTCCTC	CRISPR Guide Capture
Irf2bpl	TACAGTGGCTGACACACCCG	/5Phos/TAAACCGGGTGTGTCAGCCACTGTACGGTCCTAGCAA	Irf2bpl	Irf2bpl	R2	CTCTTAAAC(BC)	CGGGTGTGTCAGCCACTGTA	CRISPR Guide Capture
Irf2bpl	GATCACGAATTCTATGCGGT	/5Phos/TAAACACCGCATAGAATTCGTGATCCGGTCCTAGCAA	Irf2bpl	Irf2bpl	R2	CTCTTAAAC(BC)	ACCGCATAGAATTCGTGATC	CRISPR Guide Capture
Kmt2b	ACGCCCATGATCCTAAGTAC	/5Phos/TAAACGTACTTAGGATCATGGGCGTCGGTCCTAGCAA	Kmt2b	Kmt2b	R2	CTCTTAAAC(BC)	GTACTTAGGATCATGGGCGT	CRISPR Guide Capture
Kmt2b	GTGAACCCTCTACTCCCCGA	/5Phos/TAAACTCGGGGAGTAGAGGGTTCACCGGTCCTAGCAA	Kmt2b	Kmt2b	R2	CTCTTAAAC(BC)	TCGGGGAGTAGAGGGTTCAC	CRISPR Guide Capture
Kmt2b	GAGGAGCGAGCACTCACTAC	/5Phos/TAAACGTAGTGAGTGCTCGCTCCTCCGGTCCTAGCAA	Kmt2b	Kmt2b	R2	CTCTTAAAC(BC)	GTAGTGAGTGCTCGCTCCTC	CRISPR Guide Capture
Kmt2b	AGATGAGAATGGCTCGTTGT	/5Phos/TAAACACAACGAGCCATTCTCATCTCGGTCCTAGCAA	Kmt2b	Kmt2b	R2	CTCTTAAAC(BC)	ACAACGAGCCATTCTCATCT	CRISPR Guide Capture
Lonp1	TCTGAGCGAATGTTCCCGTA	/5Phos/TAAACTACGGGAACATTCGCTCAGACGGTCCTAGCAA	Lonp1	Lonp1	R2	CTCTTAAAC(BC)	TACGGGAACATTCGCTCAGA	CRISPR Guide Capture
Lonp1	TCCCACAGGCGTACCTACGT	/5Phos/TAAACACGTAGGTACGCCTGTGGGACGGTCCTAGCAA	Lonp1	Lonp1	R2	CTCTTAAAC(BC)	ACGTAGGTACGCCTGTGGGA	CRISPR Guide Capture
Lonp1	CTTGTGTGGAGCCTCTGAGC	/5Phos/TAAACGCTCAGAGGCTCCACACAAGCGGTCCTAGCAA	Lonp1	Lonp1	R2	CTCTTAAAC(BC)	GCTCAGAGGCTCCACACAAG	CRISPR Guide Capture
Lonp1	TCGCCTTGAACCCTCTGTAC	/5Phos/TAAACGTACAGAGGGTTCAAGGCGACGGTCCTAGCAA	Lonp1	Lonp1	R2	CTCTTAAAC(BC)	GTACAGAGGGTTCAAGGCGA	CRISPR Guide Capture
Naa10	ACATTGCTGAGGATGAGAAT	/5Phos/TAAACATTCTCATCCTCAGCAATGTCGGTCCTAGCAA	Naa10	Naa10	R2	CTCTTAAAC(BC)	ATTCTCATCCTCAGCAATGT	CRISPR Guide Capture
Naa10	AGTGAGGTGATATGTCCATG	/5Phos/TAAACCATGGACATATCACCTCACTCGGTCCTAGCAA	Naa10	Naa10	R2	CTCTTAAAC(BC)	CATGGACATATCACCTCACT	CRISPR Guide Capture
Naa10	TACCCCCAGGATCAGCGAAG	/5Phos/TAAACCTTCGCTGATCCTGGGGGTACGGTCCTAGCAA	Naa10	Naa10	R2	CTCTTAAAC(BC)	CTTCGCTGATCCTGGGGGTA	CRISPR Guide Capture
Naa10	AGCCAGGCCAAGGCGCCGGT	/5Phos/TAAACACCGGCGCCTTGGCCTGGCTCGGTCCTAGCAA	Naa10	Naa10	R2	CTCTTAAAC(BC)	ACCGGCGCCTTGGCCTGGCT	CRISPR Guide Capture
Plxna1	CAAGTATGGAGGCATTGAGA	/5Phos/TAAACTCTCAATGCCTCCATACTTGCGGTCCTAGCAA	Plxna1	Plxna1	R2	CTCTTAAAC(BC)	TCTCAATGCCTCCATACTTG	CRISPR Guide Capture
Plxna1	GATCTAGGGACACTCACGAC	/5Phos/TAAACGTCGTGAGTGTCCCTAGATCCGGTCCTAGCAA	Plxna1	Plxna1	R2	CTCTTAAAC(BC)	GTCGTGAGTGTCCCTAGATC	CRISPR Guide Capture
Plxna1	TACATCAGCGCAGAACAGTA	/5Phos/TAAACTACTGTTCTGCGCTGATGTACGGTCCTAGCAA	Plxna1	Plxna1	R2	CTCTTAAAC(BC)	TACTGTTCTGCGCTGATGTA	CRISPR Guide Capture
Plxna1	TCAGACACGGTGAGGATACA	/5Phos/TAAACTGTATCCTCACCGTGTCTGACGGTCCTAGCAA	Plxna1	Plxna1	R2	CTCTTAAAC(BC)	TGTATCCTCACCGTGTCTGA	CRISPR Guide Capture
Polr3b	GTGGACATTGAGTATACCCG	/5Phos/TAAACCGGGTATACTCAATGTCCACCGGTCCTAGCAA	Polr3b	Polr3b	R2	CTCTTAAAC(BC)	CGGGTATACTCAATGTCCAC	CRISPR Guide Capture
Polr3b	TATAAACACAGCGATCCGTA	/5Phos/TAAACTACGGATCGCTGTGTTTATACGGTCCTAGCAA	Polr3b	Polr3b	R2	CTCTTAAAC(BC)	TACGGATCGCTGTGTTTATA	CRISPR Guide Capture
Polr3b	ATAGAATCGACCCTGTTTCA	/5Phos/TAAACTGAAACAGGGTCGATTCTATCGGTCCTAGCAA	Polr3b	Polr3b	R2	CTCTTAAAC(BC)	TGAAACAGGGTCGATTCTAT	CRISPR Guide Capture
Polr3b	CCTGGCCCAAGGAGATAACA	/5Phos/TAAACTGTTATCTCCTTGGGCCAGGCGGTCCTAGCAA	Polr3b	Polr3b	R2	CTCTTAAAC(BC)	TGTTATCTCCTTGGGCCAGG	CRISPR Guide Capture
Pou3f3	GCGCGGGGACACGCCCGAGT	/5Phos/TAAACACTCGGGCGTGTCCCCGCGCCGGTCCTAGCAA	Pou3f3	Pou3f3	R2	CTCTTAAAC(BC)	ACTCGGGCGTGTCCCCGCGC	CRISPR Guide Capture
Pou3f3	CAGGGACCCCCGCATCACGG	/5Phos/TAAACCCGTGATGCGGGGGTCCCTGCGGTCCTAGCAA	Pou3f3	Pou3f3	R2	CTCTTAAAC(BC)	CCGTGATGCGGGGGTCCCTG	CRISPR Guide Capture
Pou3f3	GCTGAGCCACGCGCACCAGT	/5Phos/TAAACACTGGTGCGCGTGGCTCAGCCGGTCCTAGCAA	Pou3f3	Pou3f3	R2	CTCTTAAAC(BC)	ACTGGTGCGCGTGGCTCAGC	CRISPR Guide Capture
Pou3f3	GGACGCGAAGACCTGCACGC	/5Phos/TAAACGCGTGCAGGTCTTCGCGTCCCGGTCCTAGCAA	Pou3f3	Pou3f3	R2	CTCTTAAAC(BC)	GCGTGCAGGTCTTCGCGTCC	CRISPR Guide Capture
Ppp2r5d	TAGGGTCTTCACTATCGAAT	/5Phos/TAAACATTCGATAGTGAAGACCCTACGGTCCTAGCAA	Ppp2r5d	Ppp2r5d	R2	CTCTTAAAC(BC)	ATTCGATAGTGAAGACCCTA	CRISPR Guide Capture
Ppp2r5d	TCTGAGTGTATACCACCCTC	/5Phos/TAAACGAGGGTGGTATACACTCAGACGGTCCTAGCAA	Ppp2r5d	Ppp2r5d	R2	CTCTTAAAC(BC)	GAGGGTGGTATACACTCAGA	CRISPR Guide Capture
Ppp2r5d	TATGAGACTGAGCATCACAA	/5Phos/TAAACTTGTGATGCTCAGTCTCATACGGTCCTAGCAA	Ppp2r5d	Ppp2r5d	R2	CTCTTAAAC(BC)	TTGTGATGCTCAGTCTCATA	CRISPR Guide Capture
Ppp2r5d	TGCATTTGAGGTCACTGAGT	/5Phos/TAAACACTCAGTGACCTCAAATGCACGGTCCTAGCAA	Ppp2r5d	Ppp2r5d	R2	CTCTTAAAC(BC)	ACTCAGTGACCTCAAATGCA	CRISPR Guide Capture
Setd1a	AAGGATATGTGCCGGAAATA	/5Phos/TAAACTATTTCCGGCACATATCCTTCGGTCCTAGCAA	Setd1a	Setd1a	R2	CTCTTAAAC(BC)	TATTTCCGGCACATATCCTT	CRISPR Guide Capture
Setd1a	CAGCGGCTGCACCAGAACCC	/5Phos/TAAACGGGTTCTGGTGCAGCCGCTGCGGTCCTAGCAA	Setd1a	Setd1a	R2	CTCTTAAAC(BC)	GGGTTCTGGTGCAGCCGCTG	CRISPR Guide Capture
Setd1a	GTAGACTGGGCCAAGAGTGG	/5Phos/TAAACCCACTCTTGGCCCAGTCTACCGGTCCTAGCAA	Setd1a	Setd1a	R2	CTCTTAAAC(BC)	CCACTCTTGGCCCAGTCTAC	CRISPR Guide Capture
Setd1a	AAGTCGATCCATAAGTTCCA	/5Phos/TAAACTGGAACTTATGGATCGACTTCGGTCCTAGCAA	Setd1a	Setd1a	R2	CTCTTAAAC(BC)	TGGAACTTATGGATCGACTT	CRISPR Guide Capture
Tsc2	TGAACCACATGGCTATGACG	/5Phos/TAAACCGTCATAGCCATGTGGTTCACGGTCCTAGCAA	Tsc2	Tsc2	R2	CTCTTAAAC(BC)	CGTCATAGCCATGTGGTTCA	CRISPR Guide Capture
Tsc2	TTATTGAAGGCCATTGTACA	/5Phos/TAAACTGTACAATGGCCTTCAATAACGGTCCTAGCAA	Tsc2	Tsc2	R2	CTCTTAAAC(BC)	TGTACAATGGCCTTCAATAA	CRISPR Guide Capture
Tsc2	TGCTAGCAGCATCCGACTAC	/5Phos/TAAACGTAGTCGGATGCTGCTAGCACGGTCCTAGCAA	Tsc2	Tsc2	R2	CTCTTAAAC(BC)	GTAGTCGGATGCTGCTAGCA	CRISPR Guide Capture
Tsc2	TATCTTGGTACTGTAGAACC	/5Phos/TAAACGGTTCTACAGTACCAAGATACGGTCCTAGCAA	Tsc2	Tsc2	R2	CTCTTAAAC(BC)	GGTTCTACAGTACCAAGATA	CRISPR Guide Capture
Atp1a2	TCACCTTAGACAGATCCACT	/5Phos/TAAACAGTGGATCTGTCTAAGGTGACGGTCCTAGCAA	Atp1a2	Atp1a2	R2	CTCTTAAAC(BC)	AGTGGATCTGTCTAAGGTGA	CRISPR Guide Capture
Atp1a2	GCACGATACCTAGATATAAC	/5Phos/TAAACGTTATATCTAGGTATCGTGCCGGTCCTAGCAA	Atp1a2	Atp1a2	R2	CTCTTAAAC(BC)	GTTATATCTAGGTATCGTGC	CRISPR Guide Capture
Atp1a2	GCCAAGGCGTGTGTAGTGCA	/5Phos/TAAACTGCACTACACACGCCTTGGCCGGTCCTAGCAA	Atp1a2	Atp1a2	R2	CTCTTAAAC(BC)	TGCACTACACACGCCTTGGC	CRISPR Guide Capture
Atp1a2	GGATAACTCATCCCTAACAG	/5Phos/TAAACCTGTTAGGGATGAGTTATCCCGGTCCTAGCAA	Atp1a2	Atp1a2	R2	CTCTTAAAC(BC)	CTGTTAGGGATGAGTTATCC	CRISPR Guide Capture
Bckdk	ACAGCACGAGCTATACATCC	/5Phos/TAAACGGATGTATAGCTCGTGCTGTCGGTCCTAGCAA	Bckdk	Bckdk	R2	CTCTTAAAC(BC)	GGATGTATAGCTCGTGCTGT	CRISPR Guide Capture
Bckdk	AGGATTGCTCACCGCATCAA	/5Phos/TAAACTTGATGCGGTGAGCAATCCTCGGTCCTAGCAA	Bckdk	Bckdk	R2	CTCTTAAAC(BC)	TTGATGCGGTGAGCAATCCT	CRISPR Guide Capture
Bckdk	GCGACCGGAATAGAGCATCA	/5Phos/TAAACTGATGCTCTATTCCGGTCGCCGGTCCTAGCAA	Bckdk	Bckdk	R2	CTCTTAAAC(BC)	TGATGCTCTATTCCGGTCGC	CRISPR Guide Capture
Bckdk	AGTCCGCATCAACGGACATG	/5Phos/TAAACCATGTCCGTTGATGCGGACTCGGTCCTAGCAA	Bckdk	Bckdk	R2	CTCTTAAAC(BC)	CATGTCCGTTGATGCGGACT	CRISPR Guide Capture
Grn	CCTATCCAAGAACTACACCA	/5Phos/TAAACTGGTGTAGTTCTTGGATAGGCGGTCCTAGCAA	Grn	Grn	R2	CTCTTAAAC(BC)	TGGTGTAGTTCTTGGATAGG	CRISPR Guide Capture
Grn	TGGGTATCCTCCAAGTACCC	/5Phos/TAAACGGGTACTTGGAGGATACCCACGGTCCTAGCAA	Grn	Grn	R2	CTCTTAAAC(BC)	GGGTACTTGGAGGATACCCA	CRISPR Guide Capture
Grn	CCTGCTGTGAGCTACCCACT	/5Phos/TAAACAGTGGGTAGCTCACAGCAGGCGGTCCTAGCAA	Grn	Grn	R2	CTCTTAAAC(BC)	AGTGGGTAGCTCACAGCAGG	CRISPR Guide Capture
Grn	AGGTCACAGGAGGCCCCATG	/5Phos/TAAACCATGGGGCCTCCTGTGACCTCGGTCCTAGCAA	Grn	Grn	R2	CTCTTAAAC(BC)	CATGGGGCCTCCTGTGACCT	CRISPR Guide Capture
Med12	CAATGAGTAGTGCCAAACTA	/5Phos/TAAACTAGTTTGGCACTACTCATTGCGGTCCTAGCAA	Med12	Med12	R2	CTCTTAAAC(BC)	TAGTTTGGCACTACTCATTG	CRISPR Guide Capture
Med12	GAGGACCGGATTCCAACAGT	/5Phos/TAAACACTGTTGGAATCCGGTCCTCCGGTCCTAGCAA	Med12	Med12	R2	CTCTTAAAC(BC)	ACTGTTGGAATCCGGTCCTC	CRISPR Guide Capture
Med12	GCTCTTATGCACGTCTGCGT	/5Phos/TAAACACGCAGACGTGCATAAGAGCCGGTCCTAGCAA	Med12	Med12	R2	CTCTTAAAC(BC)	ACGCAGACGTGCATAAGAGC	CRISPR Guide Capture
Med12	CAAACAGTACGACCAACCGC	/5Phos/TAAACGCGGTTGGTCGTACTGTTTGCGGTCCTAGCAA	Med12	Med12	R2	CTCTTAAAC(BC)	GCGGTTGGTCGTACTGTTTG	CRISPR Guide Capture
Pax5	AGACAGGAAGCATCAAGCCG	/5Phos/TAAACCGGCTTGATGCTTCCTGTCTCGGTCCTAGCAA	Pax5	Pax5	R2	CTCTTAAAC(BC)	CGGCTTGATGCTTCCTGTCT	CRISPR Guide Capture
Pax5	AGTGAGTGGCCATTCGGCAC	/5Phos/TAAACGTGCCGAATGGCCACTCACTCGGTCCTAGCAA	Pax5	Pax5	R2	CTCTTAAAC(BC)	GTGCCGAATGGCCACTCACT	CRISPR Guide Capture
Pax5	TCCTTTGGCGGACTACATCT	/5Phos/TAAACAGATGTAGTCCGCCAAAGGACGGTCCTAGCAA	Pax5	Pax5	R2	CTCTTAAAC(BC)	AGATGTAGTCCGCCAAAGGA	CRISPR Guide Capture
Pax5	GGAGATCAGGGACCGGCTGT	/5Phos/TAAACACAGCCGGTCCCTGATCTCCCGGTCCTAGCAA	Pax5	Pax5	R2	CTCTTAAAC(BC)	ACAGCCGGTCCCTGATCTCC	CRISPR Guide Capture
Slc2a1	GTGTACGCCACCATCGGCTC	/5Phos/TAAACGAGCCGATGGTGGCGTACACCGGTCCTAGCAA	Slc2a1	Slc2a1	R2	CTCTTAAAC(BC)	GAGCCGATGGTGGCGTACAC	CRISPR Guide Capture
Slc2a1	AGAGGGTCGGCAGATGATGC	/5Phos/TAAACGCATCATCTGCCGACCCTCTCGGTCCTAGCAA	Slc2a1	Slc2a1	R2	CTCTTAAAC(BC)	GCATCATCTGCCGACCCTCT	CRISPR Guide Capture
Slc2a1	GTGTACTGCGGCCTGACTAC	/5Phos/TAAACGTAGTCAGGCCGCAGTACACCGGTCCTAGCAA	Slc2a1	Slc2a1	R2	CTCTTAAAC(BC)	GTAGTCAGGCCGCAGTACAC	CRISPR Guide Capture
Slc2a1	CACCAGCTGGGAATCGTCGT	/5Phos/TAAACACGACGATTCCCAGCTGGTGCGGTCCTAGCAA	Slc2a1	Slc2a1	R2	CTCTTAAAC(BC)	ACGACGATTCCCAGCTGGTG	CRISPR Guide Capture
Zbtb10	TGGTTGTGGACTATAACAAT	/5Phos/TAAACATTGTTATAGTCCACAACCACGGTCCTAGCAA	Zbtb10	Zbtb10	R2	CTCTTAAAC(BC)	ATTGTTATAGTCCACAACCA	CRISPR Guide Capture
Zbtb10	GGCATGATGAGCTTTCGCGA	/5Phos/TAAACTCGCGAAAGCTCATCATGCCCGGTCCTAGCAA	Zbtb10	Zbtb10	R2	CTCTTAAAC(BC)	TCGCGAAAGCTCATCATGCC	CRISPR Guide Capture
Zbtb10	TGCTAGCGGAAAGGAACCGT	/5Phos/TAAACACGGTTCCTTTCCGCTAGCACGGTCCTAGCAA	Zbtb10	Zbtb10	R2	CTCTTAAAC(BC)	ACGGTTCCTTTCCGCTAGCA	CRISPR Guide Capture
Zbtb10	AACTGCAGCAATATCTAAGT	/5Phos/TAAACACTTAGATATTGCTGCAGTTCGGTCCTAGCAA	Zbtb10	Zbtb10	R2	CTCTTAAAC(BC)	ACTTAGATATTGCTGCAGTT	CRISPR Guide Capture
Zbtb21	ATTTCTGGTCCCCAACAATC	/5Phos/TAAACGATTGTTGGGGACCAGAAATCGGTCCTAGCAA	Zbtb21	Zbtb21	R2	CTCTTAAAC(BC)	GATTGTTGGGGACCAGAAAT	CRISPR Guide Capture
Zbtb21	TGCTCTACTACTCTAAGCTA	/5Phos/TAAACTAGCTTAGAGTAGTAGAGCACGGTCCTAGCAA	Zbtb21	Zbtb21	R2	CTCTTAAAC(BC)	TAGCTTAGAGTAGTAGAGCA	CRISPR Guide Capture
Zbtb21	TGTCTGAGGGGTCTGACAGT	/5Phos/TAAACACTGTCAGACCCCTCAGACACGGTCCTAGCAA	Zbtb21	Zbtb21	R2	CTCTTAAAC(BC)	ACTGTCAGACCCCTCAGACA	CRISPR Guide Capture
Zbtb21	GCTTTGGATGATCCTAATAG	/5Phos/TAAACCTATTAGGATCATCCAAAGCCGGTCCTAGCAA	Zbtb21	Zbtb21	R2	CTCTTAAAC(BC)	CTATTAGGATCATCCAAAGC	CRISPR Guide Capture
Kif11	ACAGGAAACTCTGAGTACAT	/5Phos/TAAACATGTACTCAGAGTTTCCTGTCGGTCCTAGCAA	Kif11	Kif11	R2	CTCTTAAAC(BC)	ATGTACTCAGAGTTTCCTGT	CRISPR Guide Capture
Kif11	GGTCGGTCACAAGTTCATCC	/5Phos/TAAACGGATGAACTTGTGACCGACCCGGTCCTAGCAA	Kif11	Kif11	R2	CTCTTAAAC(BC)	GGATGAACTTGTGACCGACC	CRISPR Guide Capture
Kif11	CCTATTGGAAATCTATAATG	/5Phos/TAAACCATTATAGATTTCCAATAGGCGGTCCTAGCAA	Kif11	Kif11	R2	CTCTTAAAC(BC)	CATTATAGATTTCCAATAGG	CRISPR Guide Capture
Kif11	CACGGTTAAAGAAACCACCA	/5Phos/TAAACTGGTGGTTTCTTTAACCGTGCGGTCCTAGCAA	Kif11	Kif11	R2	CTCTTAAAC(BC)	TGGTGGTTTCTTTAACCGTG	CRISPR Guide Capture
Magel2	TGGATCTGACGGATCATAGG	/5Phos/TAAACCCTATGATCCGTCAGATCCACGGTCCTAGCAA	Magel2	Magel2	R2	CTCTTAAAC(BC)	CCTATGATCCGTCAGATCCA	CRISPR Guide Capture
Magel2	ACCCCGATGACACACCCTCC	/5Phos/TAAACGGAGGGTGTGTCATCGGGGTCGGTCCTAGCAA	Magel2	Magel2	R2	CTCTTAAAC(BC)	GGAGGGTGTGTCATCGGGGT	CRISPR Guide Capture
Magel2	GGGCCCTCCTAGGGAACGTA	/5Phos/TAAACTACGTTCCCTAGGAGGGCCCCGGTCCTAGCAA	Magel2	Magel2	R2	CTCTTAAAC(BC)	TACGTTCCCTAGGAGGGCCC	CRISPR Guide Capture
Magel2	TTGGCCATCGGAGTAATCGA	/5Phos/TAAACTCGATTACTCCGATGGCCAACGGTCCTAGCAA	Magel2	Magel2	R2	CTCTTAAAC(BC)	TCGATTACTCCGATGGCCAA	CRISPR Guide Capture
Tfap4	CGCATGCAGAGTATCAACGC	/5Phos/TAAACGCGTTGATACTCTGCATGCGCGGTCCTAGCAA	Tfap4	Tfap4	R2	CTCTTAAAC(BC)	GCGTTGATACTCTGCATGCG	CRISPR Guide Capture
Tfap4	ACAGCTCAAGCGCTTTATCC	/5Phos/TAAACGGATAAAGCGCTTGAGCTGTCGGTCCTAGCAA	Tfap4	Tfap4	R2	CTCTTAAAC(BC)	GGATAAAGCGCTTGAGCTGT	CRISPR Guide Capture
Tfap4	GCATTGGCTCACCCGACATC	/5Phos/TAAACGATGTCGGGTGAGCCAATGCCGGTCCTAGCAA	Tfap4	Tfap4	R2	CTCTTAAAC(BC)	GATGTCGGGTGAGCCAATGC	CRISPR Guide Capture
Tfap4	CCTCGAGGCCCACATGTACC	/5Phos/TAAACGGTACATGTGGGCCTCGAGGCGGTCCTAGCAA	Tfap4	Tfap4	R2	CTCTTAAAC(BC)	GGTACATGTGGGCCTCGAGG	CRISPR Guide Capture
C3	AAGTACCACTACGCGCGTGA	/5Phos/TAAACTCACGCGCGTAGTGGTACTTCGGTCCTAGCAA	C3	C3	R2	CTCTTAAAC(BC)	TCACGCGCGTAGTGGTACTT	CRISPR Guide Capture
C3	TTCGTTGCGCACTACAGAGT	/5Phos/TAAACACTCTGTAGTGCGCAACGAACGGTCCTAGCAA	C3	C3	R2	CTCTTAAAC(BC)	ACTCTGTAGTGCGCAACGAA	CRISPR Guide Capture
C3	GGATGAAGAGGTACCCACTC	/5Phos/TAAACGAGTGGGTACCTCTTCATCCCGGTCCTAGCAA	C3	C3	R2	CTCTTAAAC(BC)	GAGTGGGTACCTCTTCATCC	CRISPR Guide Capture
C3	TCTGGCCACTAGCTCCAATC	/5Phos/TAAACGATTGGAGCTAGTGGCCAGACGGTCCTAGCAA	C3	C3	R2	CTCTTAAAC(BC)	GATTGGAGCTAGTGGCCAGA	CRISPR Guide Capture
Col2a1	TCAGGACCGCGAGCACCAGT	/5Phos/TAAACACTGGTGCTCGCGGTCCTGACGGTCCTAGCAA	Col2a1	Col2a1	R2	CTCTTAAAC(BC)	ACTGGTGCTCGCGGTCCTGA	CRISPR Guide Capture
Col2a1	TGGGACAGCACTCTCCGAAG	/5Phos/TAAACCTTCGGAGAGTGCTGTCCCACGGTCCTAGCAA	Col2a1	Col2a1	R2	CTCTTAAAC(BC)	CTTCGGAGAGTGCTGTCCCA	CRISPR Guide Capture
Col2a1	AGGGTGAACGCGGAGAGACC	/5Phos/TAAACGGTCTCTCCGCGTTCACCCTCGGTCCTAGCAA	Col2a1	Col2a1	R2	CTCTTAAAC(BC)	GGTCTCTCCGCGTTCACCCT	CRISPR Guide Capture
Col2a1	AGGACGACCCGGGTCACCGT	/5Phos/TAAACACGGTGACCCGGGTCGTCCTCGGTCCTAGCAA	Col2a1	Col2a1	R2	CTCTTAAAC(BC)	ACGGTGACCCGGGTCGTCCT	CRISPR Guide Capture
Gfap	ATGTCTACCAGGCGGAGCTT	/5Phos/TAAACAAGCTCCGCCTGGTAGACATCGGTCCTAGCAA	Gfap	Gfap	R2	CTCTTAAAC(BC)	AAGCTCCGCCTGGTAGACAT	CRISPR Guide Capture
Gfap	AGAGATTCGCACTCAATACG	/5Phos/TAAACCGTATTGAGTGCGAATCTCTCGGTCCTAGCAA	Gfap	Gfap	R2	CTCTTAAAC(BC)	CGTATTGAGTGCGAATCTCT	CRISPR Guide Capture
Gfap	TCCAAGATGAAACCAACCTG	/5Phos/TAAACCAGGTTGGTTTCATCTTGGACGGTCCTAGCAA	Gfap	Gfap	R2	CTCTTAAAC(BC)	CAGGTTGGTTTCATCTTGGA	CRISPR Guide Capture
Gfap	GTTCTTAAGGAAGATCTATG	/5Phos/TAAACCATAGATCTTCCTTAAGAACCGGTCCTAGCAA	Gfap	Gfap	R2	CTCTTAAAC(BC)	CATAGATCTTCCTTAAGAAC	CRISPR Guide Capture
Smad6	TAGGGGTTGCAACACACCGT	/5Phos/TAAACACGGTGTGTTGCAACCCCTACGGTCCTAGCAA	Smad6	Smad6	R2	CTCTTAAAC(BC)	ACGGTGTGTTGCAACCCCTA	CRISPR Guide Capture
Smad6	GGAGTCCCGAGGCGGCGTAC	/5Phos/TAAACGTACGCCGCCTCGGGACTCCCGGTCCTAGCAA	Smad6	Smad6	R2	CTCTTAAAC(BC)	GTACGCCGCCTCGGGACTCC	CRISPR Guide Capture
Smad6	ATTGTCTTACACTGAAACCG	/5Phos/TAAACCGGTTTCAGTGTAAGACAATCGGTCCTAGCAA	Smad6	Smad6	R2	CTCTTAAAC(BC)	CGGTTTCAGTGTAAGACAAT	CRISPR Guide Capture
Smad6	GCCGCCGCGGGGCTACCGAG	/5Phos/TAAACCTCGGTAGCCCCGCGGCGGCCGGTCCTAGCAA	Smad6	Smad6	R2	CTCTTAAAC(BC)	CTCGGTAGCCCCGCGGCGGC	CRISPR Guide Capture
Pah	TAAGCGTAGCAAGCCCGTCC	/5Phos/TAAACGGACGGGCTTGCTACGCTTACGGTCCTAGCAA	Pah	Pah	R2	CTCTTAAAC(BC)	GGACGGGCTTGCTACGCTTA	CRISPR Guide Capture
Pah	AGGCGGAAACCAGTACAAGC	/5Phos/TAAACGCTTGTACTGGTTTCCGCCTCGGTCCTAGCAA	Pah	Pah	R2	CTCTTAAAC(BC)	GCTTGTACTGGTTTCCGCCT	CRISPR Guide Capture
Pah	AAGAATGATACTTACGGTTC	/5Phos/TAAACGAACCGTAAGTATCATTCTTCGGTCCTAGCAA	Pah	Pah	R2	CTCTTAAAC(BC)	GAACCGTAAGTATCATTCTT	CRISPR Guide Capture
Pah	AGTCCTGAACACCGTTCCCC	/5Phos/TAAACGGGGAACGGTGTTCAGGACTCGGTCCTAGCAA	Pah	Pah	R2	CTCTTAAAC(BC)	GGGGAACGGTGTTCAGGACT	CRISPR Guide Capture
Akap11	AAGTAGATGACATATGATAC	/5Phos/TAAACGTATCATATGTCATCTACTTCGGTCCTAGCAA	Akap11	Akap11	R2	CTCTTAAAC(BC)	GTATCATATGTCATCTACTT	CRISPR Guide Capture
Akap11	AGCTAAGTGGCATAAGGTAT	/5Phos/TAAACATACCTTATGCCACTTAGCTCGGTCCTAGCAA	Akap11	Akap11	R2	CTCTTAAAC(BC)	ATACCTTATGCCACTTAGCT	CRISPR Guide Capture
Akap11	AGAGTGTCACCTACATTACC	/5Phos/TAAACGGTAATGTAGGTGACACTCTCGGTCCTAGCAA	Akap11	Akap11	R2	CTCTTAAAC(BC)	GGTAATGTAGGTGACACTCT	CRISPR Guide Capture
Akap11	TGATGAACTAGAGCAAACTT	/5Phos/TAAACAAGTTTGCTCTAGTTCATCACGGTCCTAGCAA	Akap11	Akap11	R2	CTCTTAAAC(BC)	AAGTTTGCTCTAGTTCATCA	CRISPR Guide Capture
Ankrd11	GGAGCGGCACAAGCGACACA	/5Phos/TAAACTGTGTCGCTTGTGCCGCTCCCGGTCCTAGCAA	Ankrd11	Ankrd11	R2	CTCTTAAAC(BC)	TGTGTCGCTTGTGCCGCTCC	CRISPR Guide Capture
Ankrd11	ACTGCACGAGGCGTGTAACC	/5Phos/TAAACGGTTACACGCCTCGTGCAGTCGGTCCTAGCAA	Ankrd11	Ankrd11	R2	CTCTTAAAC(BC)	GGTTACACGCCTCGTGCAGT	CRISPR Guide Capture
Ankrd11	AAGAGCCAGTCCTTATCCTC	/5Phos/TAAACGAGGATAAGGACTGGCTCTTCGGTCCTAGCAA	Ankrd11	Ankrd11	R2	CTCTTAAAC(BC)	GAGGATAAGGACTGGCTCTT	CRISPR Guide Capture
Ankrd11	TGTGTCTGACAGGATGCGAT	/5Phos/TAAACATCGCATCCTGTCAGACACACGGTCCTAGCAA	Ankrd11	Ankrd11	R2	CTCTTAAAC(BC)	ATCGCATCCTGTCAGACACA	CRISPR Guide Capture
Ankrd12	ATGGGCTCACAGATAACTGA	/5Phos/TAAACTCAGTTATCTGTGAGCCCATCGGTCCTAGCAA	Ankrd12	Ankrd12	R2	CTCTTAAAC(BC)	TCAGTTATCTGTGAGCCCAT	CRISPR Guide Capture
Ankrd12	TAAGTAAGATGATTGACGAC	/5Phos/TAAACGTCGTCAATCATCTTACTTACGGTCCTAGCAA	Ankrd12	Ankrd12	R2	CTCTTAAAC(BC)	GTCGTCAATCATCTTACTTA	CRISPR Guide Capture
Ankrd12	GAAGAGAGAAAGTCCAGTAC	/5Phos/TAAACGTACTGGACTTTCTCTCTTCCGGTCCTAGCAA	Ankrd12	Ankrd12	R2	CTCTTAAAC(BC)	GTACTGGACTTTCTCTCTTC	CRISPR Guide Capture
Ankrd12	ACAGTGGCACAGAAAACATA	/5Phos/TAAACTATGTTTTCTGTGCCACTGTCGGTCCTAGCAA	Ankrd12	Ankrd12	R2	CTCTTAAAC(BC)	TATGTTTTCTGTGCCACTGT	CRISPR Guide Capture
Arih1	CAGGACACCACTTTAACAGT	/5Phos/TAAACACTGTTAAAGTGGTGTCCTGCGGTCCTAGCAA	Arih1	Arih1	R2	CTCTTAAAC(BC)	ACTGTTAAAGTGGTGTCCTG	CRISPR Guide Capture
Arih1	GGATGGCGGTTGTAATCACA	/5Phos/TAAACTGTGATTACAACCGCCATCCCGGTCCTAGCAA	Arih1	Arih1	R2	CTCTTAAAC(BC)	TGTGATTACAACCGCCATCC	CRISPR Guide Capture
Arih1	GTCAGGTACTCACCGAGTTA	/5Phos/TAAACTAACTCGGTGAGTACCTGACCGGTCCTAGCAA	Arih1	Arih1	R2	CTCTTAAAC(BC)	TAACTCGGTGAGTACCTGAC	CRISPR Guide Capture
Arih1	CATGGTGGAATGTATCCGGG	/5Phos/TAAACCCCGGATACATTCCACCATGCGGTCCTAGCAA	Arih1	Arih1	R2	CTCTTAAAC(BC)	CCCGGATACATTCCACCATG	CRISPR Guide Capture
Cdk8	AGTGAATCCCATCTAGGATC	/5Phos/TAAACGATCCTAGATGGGATTCACTCGGTCCTAGCAA	Cdk8	Cdk8	R2	CTCTTAAAC(BC)	GATCCTAGATGGGATTCACT	CRISPR Guide Capture
Cdk8	CAGCAGTCCACCTTACCCAG	/5Phos/TAAACCTGGGTAAGGTGGACTGCTGCGGTCCTAGCAA	Cdk8	Cdk8	R2	CTCTTAAAC(BC)	CTGGGTAAGGTGGACTGCTG	CRISPR Guide Capture
Cdk8	AATGTAATGGGATTCCCTGC	/5Phos/TAAACGCAGGGAATCCCATTACATTCGGTCCTAGCAA	Cdk8	Cdk8	R2	CTCTTAAAC(BC)	GCAGGGAATCCCATTACATT	CRISPR Guide Capture
Cdk8	AAGTTGGTCGAGGCACTTAC	/5Phos/TAAACGTAAGTGCCTCGACCAACTTCGGTCCTAGCAA	Cdk8	Cdk8	R2	CTCTTAAAC(BC)	GTAAGTGCCTCGACCAACTT	CRISPR Guide Capture
Cul3	TGTACGGTATGGGTGTATTA	/5Phos/TAAACTAATACACCCATACCGTACACGGTCCTAGCAA	Cul3	Cul3	R2	CTCTTAAAC(BC)	TAATACACCCATACCGTACA	CRISPR Guide Capture
Cul3	GAGCATCTCAAACACAACTA	/5Phos/TAAACTAGTTGTGTTTGAGATGCTCCGGTCCTAGCAA	Cul3	Cul3	R2	CTCTTAAAC(BC)	TAGTTGTGTTTGAGATGCTC	CRISPR Guide Capture
Cul3	AAGAATCCTTCAATAATGAC	/5Phos/TAAACGTCATTATTGAAGGATTCTTCGGTCCTAGCAA	Cul3	Cul3	R2	CTCTTAAAC(BC)	GTCATTATTGAAGGATTCTT	CRISPR Guide Capture
Cul3	ACAAGAAGTAGAAACAATAT	/5Phos/TAAACATATTGTTTCTACTTCTTGTCGGTCCTAGCAA	Cul3	Cul3	R2	CTCTTAAAC(BC)	ATATTGTTTCTACTTCTTGT	CRISPR Guide Capture
Dscam	AATACGGATAGCCAATTACG	/5Phos/TAAACCGTAATTGGCTATCCGTATTCGGTCCTAGCAA	Dscam	Dscam	R2	CTCTTAAAC(BC)	CGTAATTGGCTATCCGTATT	CRISPR Guide Capture
Dscam	GTTATTCGCCACTTACGGTA	/5Phos/TAAACTACCGTAAGTGGCGAATAACCGGTCCTAGCAA	Dscam	Dscam	R2	CTCTTAAAC(BC)	TACCGTAAGTGGCGAATAAC	CRISPR Guide Capture
Dscam	TGTGAAGTATCCAACCGATA	/5Phos/TAAACTATCGGTTGGATACTTCACACGGTCCTAGCAA	Dscam	Dscam	R2	CTCTTAAAC(BC)	TATCGGTTGGATACTTCACA	CRISPR Guide Capture
Dscam	TGTACTCCCGGTAGCCTATT	/5Phos/TAAACAATAGGCTACCGGGAGTACACGGTCCTAGCAA	Dscam	Dscam	R2	CTCTTAAAC(BC)	AATAGGCTACCGGGAGTACA	CRISPR Guide Capture
Fbxo11	TTATACAGTGGTCAATAATA	/5Phos/TAAACTATTATTGACCACTGTATAACGGTCCTAGCAA	Fbxo11	Fbxo11	R2	CTCTTAAAC(BC)	TATTATTGACCACTGTATAA	CRISPR Guide Capture
Fbxo11	GACGGACGAGGCCTTATAGA	/5Phos/TAAACTCTATAAGGCCTCGTCCGTCCGGTCCTAGCAA	Fbxo11	Fbxo11	R2	CTCTTAAAC(BC)	TCTATAAGGCCTCGTCCGTC	CRISPR Guide Capture
Fbxo11	CCTCAGGAAACGATTATATA	/5Phos/TAAACTATATAATCGTTTCCTGAGGCGGTCCTAGCAA	Fbxo11	Fbxo11	R2	CTCTTAAAC(BC)	TATATAATCGTTTCCTGAGG	CRISPR Guide Capture
Fbxo11	ACTTCGACTACAGAAAACTT	/5Phos/TAAACAAGTTTTCTGTAGTCGAAGTCGGTCCTAGCAA	Fbxo11	Fbxo11	R2	CTCTTAAAC(BC)	AAGTTTTCTGTAGTCGAAGT	CRISPR Guide Capture
Hectd4	GAACCGCCATCAGATAGCGC	/5Phos/TAAACGCGCTATCTGATGGCGGTTCCGGTCCTAGCAA	Hectd4	Hectd4	R2	CTCTTAAAC(BC)	GCGCTATCTGATGGCGGTTC	CRISPR Guide Capture
Hectd4	GTTGTATAGGATTCTTAACA	/5Phos/TAAACTGTTAAGAATCCTATACAACCGGTCCTAGCAA	Hectd4	Hectd4	R2	CTCTTAAAC(BC)	TGTTAAGAATCCTATACAAC	CRISPR Guide Capture
Hectd4	ACCAACCCTGACCAAGCGGT	/5Phos/TAAACACCGCTTGGTCAGGGTTGGTCGGTCCTAGCAA	Hectd4	Hectd4	R2	CTCTTAAAC(BC)	ACCGCTTGGTCAGGGTTGGT	CRISPR Guide Capture
Hectd4	GATGGATCGAGACATGACCA	/5Phos/TAAACTGGTCATGTCTCGATCCATCCGGTCCTAGCAA	Hectd4	Hectd4	R2	CTCTTAAAC(BC)	TGGTCATGTCTCGATCCATC	CRISPR Guide Capture
Hecw2	GCAGGGCTCCACTAATACCA	/5Phos/TAAACTGGTATTAGTGGAGCCCTGCCGGTCCTAGCAA	Hecw2	Hecw2	R2	CTCTTAAAC(BC)	TGGTATTAGTGGAGCCCTGC	CRISPR Guide Capture
Hecw2	AAACAGCTGGAACTACCAAG	/5Phos/TAAACCTTGGTAGTTCCAGCTGTTTCGGTCCTAGCAA	Hecw2	Hecw2	R2	CTCTTAAAC(BC)	CTTGGTAGTTCCAGCTGTTT	CRISPR Guide Capture
Hecw2	GGAGAGCCTCATCCACCCTC	/5Phos/TAAACGAGGGTGGATGAGGCTCTCCCGGTCCTAGCAA	Hecw2	Hecw2	R2	CTCTTAAAC(BC)	GAGGGTGGATGAGGCTCTCC	CRISPR Guide Capture
Hecw2	GCAACACCACCAATCCGATC	/5Phos/TAAACGATCGGATTGGTGGTGTTGCCGGTCCTAGCAA	Hecw2	Hecw2	R2	CTCTTAAAC(BC)	GATCGGATTGGTGGTGTTGC	CRISPR Guide Capture
Herc1	ACAGTAGGGAGTTAACAATC	/5Phos/TAAACGATTGTTAACTCCCTACTGTCGGTCCTAGCAA	Herc1	Herc1	R2	CTCTTAAAC(BC)	GATTGTTAACTCCCTACTGT	CRISPR Guide Capture
Herc1	AGATTCTAGCCATCACTACT	/5Phos/TAAACAGTAGTGATGGCTAGAATCTCGGTCCTAGCAA	Herc1	Herc1	R2	CTCTTAAAC(BC)	AGTAGTGATGGCTAGAATCT	CRISPR Guide Capture
Herc1	CAGGACTTACTCCTAATATT	/5Phos/TAAACAATATTAGGAGTAAGTCCTGCGGTCCTAGCAA	Herc1	Herc1	R2	CTCTTAAAC(BC)	AATATTAGGAGTAAGTCCTG	CRISPR Guide Capture
Herc1	CTGGACCTAACATATCTGAC	/5Phos/TAAACGTCAGATATGTTAGGTCCAGCGGTCCTAGCAA	Herc1	Herc1	R2	CTCTTAAAC(BC)	GTCAGATATGTTAGGTCCAG	CRISPR Guide Capture
Kmt2a	AAAGAAGTCCACCTAAATGT	/5Phos/TAAACACATTTAGGTGGACTTCTTTCGGTCCTAGCAA	Kmt2a	Kmt2a	R2	CTCTTAAAC(BC)	ACATTTAGGTGGACTTCTTT	CRISPR Guide Capture
Kmt2a	AAGCCCTCGAAGGATTAAAC	/5Phos/TAAACGTTTAATCCTTCGAGGGCTTCGGTCCTAGCAA	Kmt2a	Kmt2a	R2	CTCTTAAAC(BC)	GTTTAATCCTTCGAGGGCTT	CRISPR Guide Capture
Kmt2a	ACGGTAGCGCAGCAAGTGAC	/5Phos/TAAACGTCACTTGCTGCGCTACCGTCGGTCCTAGCAA	Kmt2a	Kmt2a	R2	CTCTTAAAC(BC)	GTCACTTGCTGCGCTACCGT	CRISPR Guide Capture
Kmt2a	TGAGTTCAAGTGCTAATCTC	/5Phos/TAAACGAGATTAGCACTTGAACTCACGGTCCTAGCAA	Kmt2a	Kmt2a	R2	CTCTTAAAC(BC)	GAGATTAGCACTTGAACTCA	CRISPR Guide Capture
Med13l	GCTGTGCGGCCAACAATGTA	/5Phos/TAAACTACATTGTTGGCCGCACAGCCGGTCCTAGCAA	Med13l	Med13l	R2	CTCTTAAAC(BC)	TACATTGTTGGCCGCACAGC	CRISPR Guide Capture
Med13l	TCTGACGACTCGGTGTATGA	/5Phos/TAAACTCATACACCGAGTCGTCAGACGGTCCTAGCAA	Med13l	Med13l	R2	CTCTTAAAC(BC)	TCATACACCGAGTCGTCAGA	CRISPR Guide Capture
Med13l	TGTGGCCGAAGAATTATGCG	/5Phos/TAAACCGCATAATTCTTCGGCCACACGGTCCTAGCAA	Med13l	Med13l	R2	CTCTTAAAC(BC)	CGCATAATTCTTCGGCCACA	CRISPR Guide Capture
Med13l	GAGTAACGTGTGCACAAGTG	/5Phos/TAAACCACTTGTGCACACGTTACTCCGGTCCTAGCAA	Med13l	Med13l	R2	CTCTTAAAC(BC)	CACTTGTGCACACGTTACTC	CRISPR Guide Capture
Mib1	GATCAAGGTCTATATTTACC	/5Phos/TAAACGGTAAATATAGACCTTGATCCGGTCCTAGCAA	Mib1	Mib1	R2	CTCTTAAAC(BC)	GGTAAATATAGACCTTGATC	CRISPR Guide Capture
Mib1	ATGGAGATAAACATCACTTA	/5Phos/TAAACTAAGTGATGTTTATCTCCATCGGTCCTAGCAA	Mib1	Mib1	R2	CTCTTAAAC(BC)	TAAGTGATGTTTATCTCCAT	CRISPR Guide Capture
Mib1	CCTGTGCAGCATCCCCACTT	/5Phos/TAAACAAGTGGGGATGCTGCACAGGCGGTCCTAGCAA	Mib1	Mib1	R2	CTCTTAAAC(BC)	AAGTGGGGATGCTGCACAGG	CRISPR Guide Capture
Mib1	AGGCAATGGGCGTAGAGGAA	/5Phos/TAAACTTCCTCTACGCCCATTGCCTCGGTCCTAGCAA	Mib1	Mib1	R2	CTCTTAAAC(BC)	TTCCTCTACGCCCATTGCCT	CRISPR Guide Capture
Pde4d	ATGGATGGTTGGTTGCACAT	/5Phos/TAAACATGTGCAACCAACCATCCATCGGTCCTAGCAA	Pde4d	Pde4d	R2	CTCTTAAAC(BC)	ATGTGCAACCAACCATCCAT	CRISPR Guide Capture
Pde4d	GTCCACATCATGTATTGCAC	/5Phos/TAAACGTGCAATACATGATGTGGACCGGTCCTAGCAA	Pde4d	Pde4d	R2	CTCTTAAAC(BC)	GTGCAATACATGATGTGGAC	CRISPR Guide Capture
Pde4d	GATGAGTCGGTCTGGCAACC	/5Phos/TAAACGGTTGCCAGACCGACTCATCCGGTCCTAGCAA	Pde4d	Pde4d	R2	CTCTTAAAC(BC)	GGTTGCCAGACCGACTCATC	CRISPR Guide Capture
Pde4d	GGTCATAGTCGCTGTCAGAT	/5Phos/TAAACATCTGACAGCGACTATGACCCGGTCCTAGCAA	Pde4d	Pde4d	R2	CTCTTAAAC(BC)	ATCTGACAGCGACTATGACC	CRISPR Guide Capture
Phf21a	GAGAAGAACAACAGCAAACC	/5Phos/TAAACGGTTTGCTGTTGTTCTTCTCCGGTCCTAGCAA	Phf21a	Phf21a	R2	CTCTTAAAC(BC)	GGTTTGCTGTTGTTCTTCTC	CRISPR Guide Capture
Phf21a	CAGACGTCTAGTAAGGTCAC	/5Phos/TAAACGTGACCTTACTAGACGTCTGCGGTCCTAGCAA	Phf21a	Phf21a	R2	CTCTTAAAC(BC)	GTGACCTTACTAGACGTCTG	CRISPR Guide Capture
Phf21a	GCCTAGTCTAACTGCATCAC	/5Phos/TAAACGTGATGCAGTTAGACTAGGCCGGTCCTAGCAA	Phf21a	Phf21a	R2	CTCTTAAAC(BC)	GTGATGCAGTTAGACTAGGC	CRISPR Guide Capture
Phf21a	TGGAGTAGCTATGACAATGC	/5Phos/TAAACGCATTGTCATAGCTACTCCACGGTCCTAGCAA	Phf21a	Phf21a	R2	CTCTTAAAC(BC)	GCATTGTCATAGCTACTCCA	CRISPR Guide Capture
Psmc5	ACTGGTACAGAAATTCATCG	/5Phos/TAAACCGATGAATTTCTGTACCAGTCGGTCCTAGCAA	Psmc5	Psmc5	R2	CTCTTAAAC(BC)	CGATGAATTTCTGTACCAGT	CRISPR Guide Capture
Psmc5	CCTCACGACTTCTCCAACGT	/5Phos/TAAACACGTTGGAGAAGTCGTGAGGCGGTCCTAGCAA	Psmc5	Psmc5	R2	CTCTTAAAC(BC)	ACGTTGGAGAAGTCGTGAGG	CRISPR Guide Capture
Psmc5	ATGGACGAGATTGACTCTAT	/5Phos/TAAACATAGAGTCAATCTCGTCCATCGGTCCTAGCAA	Psmc5	Psmc5	R2	CTCTTAAAC(BC)	ATAGAGTCAATCTCGTCCAT	CRISPR Guide Capture
Psmc5	ACGATGTGACGCCCAATTGT	/5Phos/TAAACACAATTGGGCGTCACATCGTCGGTCCTAGCAA	Psmc5	Psmc5	R2	CTCTTAAAC(BC)	ACAATTGGGCGTCACATCGT	CRISPR Guide Capture
Qrich1	ACTGACATGAACCGCATTGT	/5Phos/TAAACACAATGCGGTTCATGTCAGTCGGTCCTAGCAA	Qrich1	Qrich1	R2	CTCTTAAAC(BC)	ACAATGCGGTTCATGTCAGT	CRISPR Guide Capture
Qrich1	GTACAGTCTGAGCCGTATTC	/5Phos/TAAACGAATACGGCTCAGACTGTACCGGTCCTAGCAA	Qrich1	Qrich1	R2	CTCTTAAAC(BC)	GAATACGGCTCAGACTGTAC	CRISPR Guide Capture
Qrich1	CAAACACTCACTCCCAATGG	/5Phos/TAAACCCATTGGGAGTGAGTGTTTGCGGTCCTAGCAA	Qrich1	Qrich1	R2	CTCTTAAAC(BC)	CCATTGGGAGTGAGTGTTTG	CRISPR Guide Capture
Qrich1	AGGGCTAGTTATGGTCCCAG	/5Phos/TAAACCTGGGACCATAACTAGCCCTCGGTCCTAGCAA	Qrich1	Qrich1	R2	CTCTTAAAC(BC)	CTGGGACCATAACTAGCCCT	CRISPR Guide Capture
Rb1cc1	TGTTCAGGACACCTTATGTC	/5Phos/TAAACGACATAAGGTGTCCTGAACACGGTCCTAGCAA	Rb1cc1	Rb1cc1	R2	CTCTTAAAC(BC)	GACATAAGGTGTCCTGAACA	CRISPR Guide Capture
Rb1cc1	TCAAGATAGACCCAATGATG	/5Phos/TAAACCATCATTGGGTCTATCTTGACGGTCCTAGCAA	Rb1cc1	Rb1cc1	R2	CTCTTAAAC(BC)	CATCATTGGGTCTATCTTGA	CRISPR Guide Capture
Rb1cc1	AGGCATGAGATTCTAGCATC	/5Phos/TAAACGATGCTAGAATCTCATGCCTCGGTCCTAGCAA	Rb1cc1	Rb1cc1	R2	CTCTTAAAC(BC)	GATGCTAGAATCTCATGCCT	CRISPR Guide Capture
Rb1cc1	CTAACAGCTCTATTACAAGG	/5Phos/TAAACCCTTGTAATAGAGCTGTTAGCGGTCCTAGCAA	Rb1cc1	Rb1cc1	R2	CTCTTAAAC(BC)	CCTTGTAATAGAGCTGTTAG	CRISPR Guide Capture
Slf2	GAAGAGTAATCTCTCAACTC	/5Phos/TAAACGAGTTGAGAGATTACTCTTCCGGTCCTAGCAA	Slf2	Slf2	R2	CTCTTAAAC(BC)	GAGTTGAGAGATTACTCTTC	CRISPR Guide Capture
Slf2	CTACAGGAAGACATAAGACA	/5Phos/TAAACTGTCTTATGTCTTCCTGTAGCGGTCCTAGCAA	Slf2	Slf2	R2	CTCTTAAAC(BC)	TGTCTTATGTCTTCCTGTAG	CRISPR Guide Capture
Slf2	ACACAGAGCAAAGACTATTA	/5Phos/TAAACTAATAGTCTTTGCTCTGTGTCGGTCCTAGCAA	Slf2	Slf2	R2	CTCTTAAAC(BC)	TAATAGTCTTTGCTCTGTGT	CRISPR Guide Capture
Slf2	TATTTGCTTAGAGACATACA	/5Phos/TAAACTGTATGTCTCTAAGCAAATACGGTCCTAGCAA	Slf2	Slf2	R2	CTCTTAAAC(BC)	TGTATGTCTCTAAGCAAATA	CRISPR Guide Capture
Taok1	AATGTAAATAAGCTAGTCCC	/5Phos/TAAACGGGACTAGCTTATTTACATTCGGTCCTAGCAA	Taok1	Taok1	R2	CTCTTAAAC(BC)	GGGACTAGCTTATTTACATT	CRISPR Guide Capture
Taok1	CTTGTGACGAGACACCTGAG	/5Phos/TAAACCTCAGGTGTCTCGTCACAAGCGGTCCTAGCAA	Taok1	Taok1	R2	CTCTTAAAC(BC)	CTCAGGTGTCTCGTCACAAG	CRISPR Guide Capture
Taok1	TAGTGGAAAGCAGTCTACTG	/5Phos/TAAACCAGTAGACTGCTTTCCACTACGGTCCTAGCAA	Taok1	Taok1	R2	CTCTTAAAC(BC)	CAGTAGACTGCTTTCCACTA	CRISPR Guide Capture
Taok1	CTACACTACAATCTAATGAA	/5Phos/TAAACTTCATTAGATTGTAGTGTAGCGGTCCTAGCAA	Taok1	Taok1	R2	CTCTTAAAC(BC)	TTCATTAGATTGTAGTGTAG	CRISPR Guide Capture
Tnrc6b	ACAATAACAGGTCTACGGGT	/5Phos/TAAACACCCGTAGACCTGTTATTGTCGGTCCTAGCAA	Tnrc6b	Tnrc6b	R2	CTCTTAAAC(BC)	ACCCGTAGACCTGTTATTGT	CRISPR Guide Capture
Tnrc6b	TGGGAACGAATGTAATCTTG	/5Phos/TAAACCAAGATTACATTCGTTCCCACGGTCCTAGCAA	Tnrc6b	Tnrc6b	R2	CTCTTAAAC(BC)	CAAGATTACATTCGTTCCCA	CRISPR Guide Capture
Tnrc6b	ATAAAGTGTTACTAAAACGT	/5Phos/TAAACACGTTTTAGTAACACTTTATCGGTCCTAGCAA	Tnrc6b	Tnrc6b	R2	CTCTTAAAC(BC)	ACGTTTTAGTAACACTTTAT	CRISPR Guide Capture
Tnrc6b	TGGGATAAGAATTCTCAAGG	/5Phos/TAAACCCTTGAGAATTCTTATCCCACGGTCCTAGCAA	Tnrc6b	Tnrc6b	R2	CTCTTAAAC(BC)	CCTTGAGAATTCTTATCCCA	CRISPR Guide Capture
Ube3a	TGGATATTGATGCTATTAGA	/5Phos/TAAACTCTAATAGCATCAATATCCACGGTCCTAGCAA	Ube3a	Ube3a	R2	CTCTTAAAC(BC)	TCTAATAGCATCAATATCCA	CRISPR Guide Capture
Ube3a	AGTGTTAATTCGCTGGACTC	/5Phos/TAAACGAGTCCAGCGAATTAACACTCGGTCCTAGCAA	Ube3a	Ube3a	R2	CTCTTAAAC(BC)	GAGTCCAGCGAATTAACACT	CRISPR Guide Capture
Ube3a	TGACCAGATTCGGAGAATGA	/5Phos/TAAACTCATTCTCCGAATCTGGTCACGGTCCTAGCAA	Ube3a	Ube3a	R2	CTCTTAAAC(BC)	TCATTCTCCGAATCTGGTCA	CRISPR Guide Capture
Ube3a	CCAGTGCATCATCTATAATA	/5Phos/TAAACTATTATAGATGATGCACTGGCGGTCCTAGCAA	Ube3a	Ube3a	R2	CTCTTAAAC(BC)	TATTATAGATGATGCACTGG	CRISPR Guide Capture
Xpo7	GCTATCAATCGGATAACATC	/5Phos/TAAACGATGTTATCCGATTGATAGCCGGTCCTAGCAA	Xpo7	Xpo7	R2	CTCTTAAAC(BC)	GATGTTATCCGATTGATAGC	CRISPR Guide Capture
Xpo7	GATGTGCACAGATTCCAAGC	/5Phos/TAAACGCTTGGAATCTGTGCACATCCGGTCCTAGCAA	Xpo7	Xpo7	R2	CTCTTAAAC(BC)	GCTTGGAATCTGTGCACATC	CRISPR Guide Capture
Xpo7	CTAGTTTAAAGGATATCCGA	/5Phos/TAAACTCGGATATCCTTTAAACTAGCGGTCCTAGCAA	Xpo7	Xpo7	R2	CTCTTAAAC(BC)	TCGGATATCCTTTAAACTAG	CRISPR Guide Capture
Xpo7	GTTTCGTAAGATCTACATTG	/5Phos/TAAACCAATGTAGATCTTACGAAACCGGTCCTAGCAA	Xpo7	Xpo7	R2	CTCTTAAAC(BC)	CAATGTAGATCTTACGAAAC	CRISPR Guide Capture
Zmym2	TATCACTGGGTGCTACAAAC	/5Phos/TAAACGTTTGTAGCACCCAGTGATACGGTCCTAGCAA	Zmym2	Zmym2	R2	CTCTTAAAC(BC)	GTTTGTAGCACCCAGTGATA	CRISPR Guide Capture
Zmym2	CAGGGACAGGAATAGGCACT	/5Phos/TAAACAGTGCCTATTCCTGTCCCTGCGGTCCTAGCAA	Zmym2	Zmym2	R2	CTCTTAAAC(BC)	AGTGCCTATTCCTGTCCCTG	CRISPR Guide Capture
Zmym2	GGTGAGCTGATCCTTTGCGT	/5Phos/TAAACACGCAAAGGATCAGCTCACCCGGTCCTAGCAA	Zmym2	Zmym2	R2	CTCTTAAAC(BC)	ACGCAAAGGATCAGCTCACC	CRISPR Guide Capture
Zmym2	TATGGCTCCATATATCCATT	/5Phos/TAAACAATGGATATATGGAGCCATACGGTCCTAGCAA	Zmym2	Zmym2	R2	CTCTTAAAC(BC)	AATGGATATATGGAGCCATA	CRISPR Guide Capture
Zmynd8	ACACTTAGCGTGATAAACCC	/5Phos/TAAACGGGTTTATCACGCTAAGTGTCGGTCCTAGCAA	Zmynd8	Zmynd8	R2	CTCTTAAAC(BC)	GGGTTTATCACGCTAAGTGT	CRISPR Guide Capture
Zmynd8	GGAGCGAGGCATGTCGGACA	/5Phos/TAAACTGTCCGACATGCCTCGCTCCCGGTCCTAGCAA	Zmynd8	Zmynd8	R2	CTCTTAAAC(BC)	TGTCCGACATGCCTCGCTCC	CRISPR Guide Capture
Zmynd8	AACGGGATCCAACTTACACA	/5Phos/TAAACTGTGTAAGTTGGATCCCGTTCGGTCCTAGCAA	Zmynd8	Zmynd8	R2	CTCTTAAAC(BC)	TGTGTAAGTTGGATCCCGTT	CRISPR Guide Capture
Zmynd8	TGTGACGGTAGACATCGTGC	/5Phos/TAAACGCACGATGTCTACCGTCACACGGTCCTAGCAA	Zmynd8	Zmynd8	R2	CTCTTAAAC(BC)	GCACGATGTCTACCGTCACA	CRISPR Guide Capture
Brsk2	GGTAGACAGGACGCACCGTG	/5Phos/TAAACCACGGTGCGTCCTGTCTACCCGGTCCTAGCAA	Brsk2	Brsk2	R2	CTCTTAAAC(BC)	CACGGTGCGTCCTGTCTACC	CRISPR Guide Capture
Brsk2	CAGACACATGTTCTAGCACC	/5Phos/TAAACGGTGCTAGAACATGTGTCTGCGGTCCTAGCAA	Brsk2	Brsk2	R2	CTCTTAAAC(BC)	GGTGCTAGAACATGTGTCTG	CRISPR Guide Capture
Brsk2	AGAACGGTATCCAAGCCATG	/5Phos/TAAACCATGGCTTGGATACCGTTCTCGGTCCTAGCAA	Brsk2	Brsk2	R2	CTCTTAAAC(BC)	CATGGCTTGGATACCGTTCT	CRISPR Guide Capture
Brsk2	CTGGCTCGCACCATATGGAG	/5Phos/TAAACCTCCATATGGTGCGAGCCAGCGGTCCTAGCAA	Brsk2	Brsk2	R2	CTCTTAAAC(BC)	CTCCATATGGTGCGAGCCAG	CRISPR Guide Capture
Caskin1	CTGGCGGTTAATGTCGATGC	/5Phos/TAAACGCATCGACATTAACCGCCAGCGGTCCTAGCAA	Caskin1	Caskin1	R2	CTCTTAAAC(BC)	GCATCGACATTAACCGCCAG	CRISPR Guide Capture
Caskin1	CCAGCATGGTCACTACGATG	/5Phos/TAAACCATCGTAGTGACCATGCTGGCGGTCCTAGCAA	Caskin1	Caskin1	R2	CTCTTAAAC(BC)	CATCGTAGTGACCATGCTGG	CRISPR Guide Capture
Caskin1	GAGATCGGTATCACCAAGCT	/5Phos/TAAACAGCTTGGTGATACCGATCTCCGGTCCTAGCAA	Caskin1	Caskin1	R2	CTCTTAAAC(BC)	AGCTTGGTGATACCGATCTC	CRISPR Guide Capture
Caskin1	GAAGGCTGGGGACATTATCA	/5Phos/TAAACTGATAATGTCCCCAGCCTTCCGGTCCTAGCAA	Caskin1	Caskin1	R2	CTCTTAAAC(BC)	TGATAATGTCCCCAGCCTTC	CRISPR Guide Capture
Eif5a	CATCCATATTATGAGTTGAC	/5Phos/TAAACGTCAACTCATAATATGGATGCGGTCCTAGCAA	Eif5a	Eif5a	R2	CTCTTAAAC(BC)	GTCAACTCATAATATGGATG	CRISPR Guide Capture
Eif5a	TGTACACAGGTCCATCTGGT	/5Phos/TAAACACCAGATGGACCTGTGTACACGGTCCTAGCAA	Eif5a	Eif5a	R2	CTCTTAAAC(BC)	ACCAGATGGACCTGTGTACA	CRISPR Guide Capture
Eif5a	GCAGGGATAGGTACCCATCC	/5Phos/TAAACGGATGGGTACCTATCCCTGCCGGTCCTAGCAA	Eif5a	Eif5a	R2	CTCTTAAAC(BC)	GGATGGGTACCTATCCCTGC	CRISPR Guide Capture
Eif5a	GACATCTCGACGATCTTACA	/5Phos/TAAACTGTAAGATCGTCGAGATGTCCGGTCCTAGCAA	Eif5a	Eif5a	R2	CTCTTAAAC(BC)	TGTAAGATCGTCGAGATGTC	CRISPR Guide Capture
Fam120a	GAAGGCCCGGCTGCACGAGT	/5Phos/TAAACACTCGTGCAGCCGGGCCTTCCGGTCCTAGCAA	Fam120a	Fam120a	R2	CTCTTAAAC(BC)	ACTCGTGCAGCCGGGCCTTC	CRISPR Guide Capture
Fam120a	GTTGCGAACATAATCAGCTA	/5Phos/TAAACTAGCTGATTATGTTCGCAACCGGTCCTAGCAA	Fam120a	Fam120a	R2	CTCTTAAAC(BC)	TAGCTGATTATGTTCGCAAC	CRISPR Guide Capture
Fam120a	AGGAGTGGGCAGCTTACAAG	/5Phos/TAAACCTTGTAAGCTGCCCACTCCTCGGTCCTAGCAA	Fam120a	Fam120a	R2	CTCTTAAAC(BC)	CTTGTAAGCTGCCCACTCCT	CRISPR Guide Capture
Fam120a	CAGCGGGAACAAGATTGGCT	/5Phos/TAAACAGCCAATCTTGTTCCCGCTGCGGTCCTAGCAA	Fam120a	Fam120a	R2	CTCTTAAAC(BC)	AGCCAATCTTGTTCCCGCTG	CRISPR Guide Capture
Kcnh1	GTTCAGGTGCACGCAAATGT	/5Phos/TAAACACATTTGCGTGCACCTGAACCGGTCCTAGCAA	Kcnh1	Kcnh1	R2	CTCTTAAAC(BC)	ACATTTGCGTGCACCTGAAC	CRISPR Guide Capture
Kcnh1	TAAAACCAGGCAGAATAATG	/5Phos/TAAACCATTATTCTGCCTGGTTTTACGGTCCTAGCAA	Kcnh1	Kcnh1	R2	CTCTTAAAC(BC)	CATTATTCTGCCTGGTTTTA	CRISPR Guide Capture
Kcnh1	TTGTGAAGATCGCTCCGATC	/5Phos/TAAACGATCGGAGCGATCTTCACAACGGTCCTAGCAA	Kcnh1	Kcnh1	R2	CTCTTAAAC(BC)	GATCGGAGCGATCTTCACAA	CRISPR Guide Capture
Kcnh1	CGAGTATGGAGCCGCGGTAC	/5Phos/TAAACGTACCGCGGCTCCATACTCGCGGTCCTAGCAA	Kcnh1	Kcnh1	R2	CTCTTAAAC(BC)	GTACCGCGGCTCCATACTCG	CRISPR Guide Capture
Kdm6a	GAGAGTGCCTAGATCCATCC	/5Phos/TAAACGGATGGATCTAGGCACTCTCCGGTCCTAGCAA	Kdm6a	Kdm6a	R2	CTCTTAAAC(BC)	GGATGGATCTAGGCACTCTC	CRISPR Guide Capture
Kdm6a	ATTAGGAAGTCCCTCAACAC	/5Phos/TAAACGTGTTGAGGGACTTCCTAATCGGTCCTAGCAA	Kdm6a	Kdm6a	R2	CTCTTAAAC(BC)	GTGTTGAGGGACTTCCTAAT	CRISPR Guide Capture
Kdm6a	CCTGAGTGGAGTTAGATAGT	/5Phos/TAAACACTATCTAACTCCACTCAGGCGGTCCTAGCAA	Kdm6a	Kdm6a	R2	CTCTTAAAC(BC)	ACTATCTAACTCCACTCAGG	CRISPR Guide Capture
Kdm6a	ACAGAATGCTACTATTAGAC	/5Phos/TAAACGTCTAATAGTAGCATTCTGTCGGTCCTAGCAA	Kdm6a	Kdm6a	R2	CTCTTAAAC(BC)	GTCTAATAGTAGCATTCTGT	CRISPR Guide Capture
Phf12	TTGGGCAACTGAAACTGGGT	/5Phos/TAAACACCCAGTTTCAGTTGCCCAACGGTCCTAGCAA	Phf12	Phf12	R2	CTCTTAAAC(BC)	ACCCAGTTTCAGTTGCCCAA	CRISPR Guide Capture
Phf12	GCCGCGGGTGCAATAAGCGG	/5Phos/TAAACCCGCTTATTGCACCCGCGGCCGGTCCTAGCAA	Phf12	Phf12	R2	CTCTTAAAC(BC)	CCGCTTATTGCACCCGCGGC	CRISPR Guide Capture
Phf12	GAAGCGGGCAATAGTCACAC	/5Phos/TAAACGTGTGACTATTGCCCGCTTCCGGTCCTAGCAA	Phf12	Phf12	R2	CTCTTAAAC(BC)	GTGTGACTATTGCCCGCTTC	CRISPR Guide Capture
Phf12	GGGGGACTTCAGAACCACGT	/5Phos/TAAACACGTGGTTCTGAAGTCCCCCCGGTCCTAGCAA	Phf12	Phf12	R2	CTCTTAAAC(BC)	ACGTGGTTCTGAAGTCCCCC	CRISPR Guide Capture
Rala	GCTACCGCGGACTTCAGGTA	/5Phos/TAAACTACCTGAAGTCCGCGGTAGCCGGTCCTAGCAA	Rala	Rala	R2	CTCTTAAAC(BC)	TACCTGAAGTCCGCGGTAGC	CRISPR Guide Capture
Rala	AGATCTAGAAGATAAAAGGC	/5Phos/TAAACGCCTTTTATCTTCTAGATCTCGGTCCTAGCAA	Rala	Rala	R2	CTCTTAAAC(BC)	GCCTTTTATCTTCTAGATCT	CRISPR Guide Capture
Rala	TCTGCAGTTCATGTACGACG	/5Phos/TAAACCGTCGTACATGAACTGCAGACGGTCCTAGCAA	Rala	Rala	R2	CTCTTAAAC(BC)	CGTCGTACATGAACTGCAGA	CRISPR Guide Capture
Rala	TCGACATCTTAGATACAGCG	/5Phos/TAAACCGCTGTATCTAAGATGTCGACGGTCCTAGCAA	Rala	Rala	R2	CTCTTAAAC(BC)	CGCTGTATCTAAGATGTCGA	CRISPR Guide Capture
Shoc2	ATTATGTAACCTCATTACCC	/5Phos/TAAACGGGTAATGAGGTTACATAATCGGTCCTAGCAA	Shoc2	Shoc2	R2	CTCTTAAAC(BC)	GGGTAATGAGGTTACATAAT	CRISPR Guide Capture
Shoc2	CATGTTGAGGGAATAAATGG	/5Phos/TAAACCCATTTATTCCCTCAACATGCGGTCCTAGCAA	Shoc2	Shoc2	R2	CTCTTAAAC(BC)	CCATTTATTCCCTCAACATG	CRISPR Guide Capture
Shoc2	TCTAGCCTATACACCACTGA	/5Phos/TAAACTCAGTGGTGTATAGGCTAGACGGTCCTAGCAA	Shoc2	Shoc2	R2	CTCTTAAAC(BC)	TCAGTGGTGTATAGGCTAGA	CRISPR Guide Capture
Shoc2	CTGGACCTCCCAGATACAAT	/5Phos/TAAACATTGTATCTGGGAGGTCCAGCGGTCCTAGCAA	Shoc2	Shoc2	R2	CTCTTAAAC(BC)	ATTGTATCTGGGAGGTCCAG	CRISPR Guide Capture
Syncrip	GCAAGACGTAGGCTAATGAG	/5Phos/TAAACCTCATTAGCCTACGTCTTGCCGGTCCTAGCAA	Syncrip	Syncrip	R2	CTCTTAAAC(BC)	CTCATTAGCCTACGTCTTGC	CRISPR Guide Capture
Syncrip	TCACTATGTGCAACTAGCCC	/5Phos/TAAACGGGCTAGTTGCACATAGTGACGGTCCTAGCAA	Syncrip	Syncrip	R2	CTCTTAAAC(BC)	GGGCTAGTTGCACATAGTGA	CRISPR Guide Capture
Syncrip	TGTACGCAACCTTGCCAACA	/5Phos/TAAACTGTTGGCAAGGTTGCGTACACGGTCCTAGCAA	Syncrip	Syncrip	R2	CTCTTAAAC(BC)	TGTTGGCAAGGTTGCGTACA	CRISPR Guide Capture
Syncrip	GAGGAATTTAGCAAAGTGAC	/5Phos/TAAACGTCACTTTGCTAAATTCCTCCGGTCCTAGCAA	Syncrip	Syncrip	R2	CTCTTAAAC(BC)	GTCACTTTGCTAAATTCCTC	CRISPR Guide Capture
Top2b	ACATTGTGAAAATATAACGA	/5Phos/TAAACTCGTTATATTTTCACAATGTCGGTCCTAGCAA	Top2b	Top2b	R2	CTCTTAAAC(BC)	TCGTTATATTTTCACAATGT	CRISPR Guide Capture
Top2b	ACAGGTTAAAAACCATATAT	/5Phos/TAAACATATATGGTTTTTAACCTGTCGGTCCTAGCAA	Top2b	Top2b	R2	CTCTTAAAC(BC)	ATATATGGTTTTTAACCTGT	CRISPR Guide Capture
Top2b	ATCAATAGAAACCTTAATAC	/5Phos/TAAACGTATTAAGGTTTCTATTGATCGGTCCTAGCAA	Top2b	Top2b	R2	CTCTTAAAC(BC)	GTATTAAGGTTTCTATTGAT	CRISPR Guide Capture
Top2b	AGAGTGGTTAACCAACTTTA	/5Phos/TAAACTAAAGTTGGTTAACCACTCTCGGTCCTAGCAA	Top2b	Top2b	R2	CTCTTAAAC(BC)	TAAAGTTGGTTAACCACTCT	CRISPR Guide Capture
Wdr26	GGAGAGTCTGTAAACGCCGT	/5Phos/TAAACACGGCGTTTACAGACTCTCCCGGTCCTAGCAA	Wdr26	Wdr26	R2	CTCTTAAAC(BC)	ACGGCGTTTACAGACTCTCC	CRISPR Guide Capture
Wdr26	GATGGCACTAAACTAGCAAC	/5Phos/TAAACGTTGCTAGTTTAGTGCCATCCGGTCCTAGCAA	Wdr26	Wdr26	R2	CTCTTAAAC(BC)	GTTGCTAGTTTAGTGCCATC	CRISPR Guide Capture
Wdr26	ACAGCCTGAGTGTCAATAAC	/5Phos/TAAACGTTATTGACACTCAGGCTGTCGGTCCTAGCAA	Wdr26	Wdr26	R2	CTCTTAAAC(BC)	GTTATTGACACTCAGGCTGT	CRISPR Guide Capture
Wdr26	GAGCGCATCCATGTCCTTAG	/5Phos/TAAACCTAAGGACATGGATGCGCTCCGGTCCTAGCAA	Wdr26	Wdr26	R2	CTCTTAAAC(BC)	CTAAGGACATGGATGCGCTC	CRISPR Guide Capture
Xpo1	GACACGGGTCGACACAATAT	/5Phos/TAAACATATTGTGTCGACCCGTGTCCGGTCCTAGCAA	Xpo1	Xpo1	R2	CTCTTAAAC(BC)	ATATTGTGTCGACCCGTGTC	CRISPR Guide Capture
Xpo1	GCTACTCCCTAATCAAGTGT	/5Phos/TAAACACACTTGATTAGGGAGTAGCCGGTCCTAGCAA	Xpo1	Xpo1	R2	CTCTTAAAC(BC)	ACACTTGATTAGGGAGTAGC	CRISPR Guide Capture
Xpo1	GTGACATTGTTGGAGCGAGT	/5Phos/TAAACACTCGCTCCAACAATGTCACCGGTCCTAGCAA	Xpo1	Xpo1	R2	CTCTTAAAC(BC)	ACTCGCTCCAACAATGTCAC	CRISPR Guide Capture
Xpo1	AAGAATATGAGAGAAACATT	/5Phos/TAAACAATGTTTCTCTCATATTCTTCGGTCCTAGCAA	Xpo1	Xpo1	R2	CTCTTAAAC(BC)	AATGTTTCTCTCATATTCTT	CRISPR Guide Capture
Csnk2b	GGTGGATGAAGACTACATCC	/5Phos/TAAACGGATGTAGTCTTCATCCACCCGGTCCTAGCAA	Csnk2b	Csnk2b	R2	CTCTTAAAC(BC)	GGATGTAGTCTTCATCCACC	CRISPR Guide Capture
Csnk2b	TCTTACTGGACTCAATGAGC	/5Phos/TAAACGCTCATTGAGTCCAGTAAGACGGTCCTAGCAA	Csnk2b	Csnk2b	R2	CTCTTAAAC(BC)	GCTCATTGAGTCCAGTAAGA	CRISPR Guide Capture
Csnk2b	TCTGGACATGATCTTAGACC	/5Phos/TAAACGGTCTAAGATCATGTCCAGACGGTCCTAGCAA	Csnk2b	Csnk2b	R2	CTCTTAAAC(BC)	GGTCTAAGATCATGTCCAGA	CRISPR Guide Capture
Csnk2b	CACAGAAGAATTCATTACCA	/5Phos/TAAACTGGTAATGAATTCTTCTGTGCGGTCCTAGCAA	Csnk2b	Csnk2b	R2	CTCTTAAAC(BC)	TGGTAATGAATTCTTCTGTG	CRISPR Guide Capture
Ctbp1	GGTGTAGCCAGGTGGTTCGT	/5Phos/TAAACACGAACCACCTGGCTACACCCGGTCCTAGCAA	Ctbp1	Ctbp1	R2	CTCTTAAAC(BC)	ACGAACCACCTGGCTACACC	CRISPR Guide Capture
Ctbp1	TGTGATGGTATGGTACATCA	/5Phos/TAAACTGATGTACCATACCATCACACGGTCCTAGCAA	Ctbp1	Ctbp1	R2	CTCTTAAAC(BC)	TGATGTACCATACCATCACA	CRISPR Guide Capture
Ctbp1	ATAGGTATGGATCATAGAAG	/5Phos/TAAACCTTCTATGATCCATACCTATCGGTCCTAGCAA	Ctbp1	Ctbp1	R2	CTCTTAAAC(BC)	CTTCTATGATCCATACCTAT	CRISPR Guide Capture
Ctbp1	AGGATCCGTGGAGAGACCTT	/5Phos/TAAACAAGGTCTCTCCACGGATCCTCGGTCCTAGCAA	Ctbp1	Ctbp1	R2	CTCTTAAAC(BC)	AAGGTCTCTCCACGGATCCT	CRISPR Guide Capture
Ddx23	GGTTCTCCAGCACATCGATC	/5Phos/TAAACGATCGATGTGCTGGAGAACCCGGTCCTAGCAA	Ddx23	Ddx23	R2	CTCTTAAAC(BC)	GATCGATGTGCTGGAGAACC	CRISPR Guide Capture
Ddx23	CAGGTATAAAGAACGACACC	/5Phos/TAAACGGTGTCGTTCTTTATACCTGCGGTCCTAGCAA	Ddx23	Ddx23	R2	CTCTTAAAC(BC)	GGTGTCGTTCTTTATACCTG	CRISPR Guide Capture
Ddx23	GAGACAAGCGACCTAAGGTA	/5Phos/TAAACTACCTTAGGTCGCTTGTCTCCGGTCCTAGCAA	Ddx23	Ddx23	R2	CTCTTAAAC(BC)	TACCTTAGGTCGCTTGTCTC	CRISPR Guide Capture
Ddx23	ATGACTTCCAGGATATGAGG	/5Phos/TAAACCCTCATATCCTGGAAGTCATCGGTCCTAGCAA	Ddx23	Ddx23	R2	CTCTTAAAC(BC)	CCTCATATCCTGGAAGTCAT	CRISPR Guide Capture
Gigyf1	ACCGCTGCCATGCAAACCCA	/5Phos/TAAACTGGGTTTGCATGGCAGCGGTCGGTCCTAGCAA	Gigyf1	Gigyf1	R2	CTCTTAAAC(BC)	TGGGTTTGCATGGCAGCGGT	CRISPR Guide Capture
Gigyf1	GACAAGGACCGGCTCATCGT	/5Phos/TAAACACGATGAGCCGGTCCTTGTCCGGTCCTAGCAA	Gigyf1	Gigyf1	R2	CTCTTAAAC(BC)	ACGATGAGCCGGTCCTTGTC	CRISPR Guide Capture
Gigyf1	CACGCTCAGACAGTGAGAAT	/5Phos/TAAACATTCTCACTGTCTGAGCGTGCGGTCCTAGCAA	Gigyf1	Gigyf1	R2	CTCTTAAAC(BC)	ATTCTCACTGTCTGAGCGTG	CRISPR Guide Capture
Gigyf1	TGGGAGAGGTGATCAAGATG	/5Phos/TAAACCATCTTGATCACCTCTCCCACGGTCCTAGCAA	Gigyf1	Gigyf1	R2	CTCTTAAAC(BC)	CATCTTGATCACCTCTCCCA	CRISPR Guide Capture
Kdm6b	GGTGCTAGAAGAAATCAGTC	/5Phos/TAAACGACTGATTTCTTCTAGCACCCGGTCCTAGCAA	Kdm6b	Kdm6b	R2	CTCTTAAAC(BC)	GACTGATTTCTTCTAGCACC	CRISPR Guide Capture
Kdm6b	GGAACTATGGGGCTAAGCGA	/5Phos/TAAACTCGCTTAGCCCCATAGTTCCCGGTCCTAGCAA	Kdm6b	Kdm6b	R2	CTCTTAAAC(BC)	TCGCTTAGCCCCATAGTTCC	CRISPR Guide Capture
Kdm6b	TGTTTGCCAGCCCATCAGGT	/5Phos/TAAACACCTGATGGGCTGGCAAACACGGTCCTAGCAA	Kdm6b	Kdm6b	R2	CTCTTAAAC(BC)	ACCTGATGGGCTGGCAAACA	CRISPR Guide Capture
Kdm6b	GGAAGGGGCGTAAGGCACGC	/5Phos/TAAACGCGTGCCTTACGCCCCTTCCCGGTCCTAGCAA	Kdm6b	Kdm6b	R2	CTCTTAAAC(BC)	GCGTGCCTTACGCCCCTTCC	CRISPR Guide Capture
Msl2	ATATATAACCCAGACGACAC	/5Phos/TAAACGTGTCGTCTGGGTTATATATCGGTCCTAGCAA	Msl2	Msl2	R2	CTCTTAAAC(BC)	GTGTCGTCTGGGTTATATAT	CRISPR Guide Capture
Msl2	ATTATCCGAGGCCCAACACT	/5Phos/TAAACAGTGTTGGGCCTCGGATAATCGGTCCTAGCAA	Msl2	Msl2	R2	CTCTTAAAC(BC)	AGTGTTGGGCCTCGGATAAT	CRISPR Guide Capture
Msl2	AACATTATGGCTAAGAGACT	/5Phos/TAAACAGTCTCTTAGCCATAATGTTCGGTCCTAGCAA	Msl2	Msl2	R2	CTCTTAAAC(BC)	AGTCTCTTAGCCATAATGTT	CRISPR Guide Capture
Msl2	ACTACAGATATCAATACCTG	/5Phos/TAAACCAGGTATTGATATCTGTAGTCGGTCCTAGCAA	Msl2	Msl2	R2	CTCTTAAAC(BC)	CAGGTATTGATATCTGTAGT	CRISPR Guide Capture
Wdr48	TCCGTTACAGGACTATGTAA	/5Phos/TAAACTTACATAGTCCTGTAACGGACGGTCCTAGCAA	Wdr48	Wdr48	R2	CTCTTAAAC(BC)	TTACATAGTCCTGTAACGGA	CRISPR Guide Capture
Wdr48	AAATCAGTACCCGAATGTCA	/5Phos/TAAACTGACATTCGGGTACTGATTTCGGTCCTAGCAA	Wdr48	Wdr48	R2	CTCTTAAAC(BC)	TGACATTCGGGTACTGATTT	CRISPR Guide Capture
Wdr48	ATGGAGTGTCAATCAGCACA	/5Phos/TAAACTGTGCTGATTGACACTCCATCGGTCCTAGCAA	Wdr48	Wdr48	R2	CTCTTAAAC(BC)	TGTGCTGATTGACACTCCAT	CRISPR Guide Capture
Wdr48	AGGTCTACTGAGAACCAATT	/5Phos/TAAACAATTGGTTCTCAGTAGACCTCGGTCCTAGCAA	Wdr48	Wdr48	R2	CTCTTAAAC(BC)	AATTGGTTCTCAGTAGACCT	CRISPR Guide Capture
Klhl20	GGCTGACAGGATGACGCGGT	/5Phos/TAAACACCGCGTCATCCTGTCAGCCCGGTCCTAGCAA	Klhl20	Klhl20	R2	CTCTTAAAC(BC)	ACCGCGTCATCCTGTCAGCC	CRISPR Guide Capture
Klhl20	CTAGTGATGAGCTCAATGTT	/5Phos/TAAACAACATTGAGCTCATCACTAGCGGTCCTAGCAA	Klhl20	Klhl20	R2	CTCTTAAAC(BC)	AACATTGAGCTCATCACTAG	CRISPR Guide Capture
Klhl20	AGGTATATGCAAAGTCAATC	/5Phos/TAAACGATTGACTTTGCATATACCTCGGTCCTAGCAA	Klhl20	Klhl20	R2	CTCTTAAAC(BC)	GATTGACTTTGCATATACCT	CRISPR Guide Capture
Klhl20	ATATTTCAGACAAGCACCCT	/5Phos/TAAACAGGGTGCTTGTCTGAAATATCGGTCCTAGCAA	Klhl20	Klhl20	R2	CTCTTAAAC(BC)	AGGGTGCTTGTCTGAAATAT	CRISPR Guide Capture
Msi1	ATGAAGGCATCCATTCCGTA	/5Phos/TAAACTACGGAATGGATGCCTTCATCGGTCCTAGCAA	Msi1	Msi1	R2	CTCTTAAAC(BC)	TACGGAATGGATGCCTTCAT	CRISPR Guide Capture
Msi1	GAAGGGCTGCGCGAATACTT	/5Phos/TAAACAAGTATTCGCGCAGCCCTTCCGGTCCTAGCAA	Msi1	Msi1	R2	CTCTTAAAC(BC)	AAGTATTCGCGCAGCCCTTC	CRISPR Guide Capture
Msi1	CGAAGAGCACAGCCTAAGGT	/5Phos/TAAACACCTTAGGCTGTGCTCTTCGCGGTCCTAGCAA	Msi1	Msi1	R2	CTCTTAAAC(BC)	ACCTTAGGCTGTGCTCTTCG	CRISPR Guide Capture
Msi1	ATAAAGTGCTGGCGCAATCG	/5Phos/TAAACCGATTGCGCCAGCACTTTATCGGTCCTAGCAA	Msi1	Msi1	R2	CTCTTAAAC(BC)	CGATTGCGCCAGCACTTTAT	CRISPR Guide Capture
Prep	CAAGTGGAAAGTGCTCGTAC	/5Phos/TAAACGTACGAGCACTTTCCACTTGCGGTCCTAGCAA	Prep	Prep	R2	CTCTTAAAC(BC)	GTACGAGCACTTTCCACTTG	CRISPR Guide Capture
Prep	ACTGATCCGTCCCCAAGACG	/5Phos/TAAACCGTCTTGGGGACGGATCAGTCGGTCCTAGCAA	Prep	Prep	R2	CTCTTAAAC(BC)	CGTCTTGGGGACGGATCAGT	CRISPR Guide Capture
Prep	GTACAGTGGCACTCCGAGGT	/5Phos/TAAACACCTCGGAGTGCCACTGTACCGGTCCTAGCAA	Prep	Prep	R2	CTCTTAAAC(BC)	ACCTCGGAGTGCCACTGTAC	CRISPR Guide Capture
Prep	TGAGGAGAGCACCAGTCGTC	/5Phos/TAAACGACGACTGGTGCTCTCCTCACGGTCCTAGCAA	Prep	Prep	R2	CTCTTAAAC(BC)	GACGACTGGTGCTCTCCTCA	CRISPR Guide Capture
Prr12	GGGAAGCAGATAGACGTGAG	/5Phos/TAAACCTCACGTCTATCTGCTTCCCCGGTCCTAGCAA	Prr12	Prr12	R2	CTCTTAAAC(BC)	CTCACGTCTATCTGCTTCCC	CRISPR Guide Capture
Prr12	GGGGTCGGATAATATGAGAT	/5Phos/TAAACATCTCATATTATCCGACCCCCGGTCCTAGCAA	Prr12	Prr12	R2	CTCTTAAAC(BC)	ATCTCATATTATCCGACCCC	CRISPR Guide Capture
Prr12	GCGCCGCAGCAGGTGAAATG	/5Phos/TAAACCATTTCACCTGCTGCGGCGCCGGTCCTAGCAA	Prr12	Prr12	R2	CTCTTAAAC(BC)	CATTTCACCTGCTGCGGCGC	CRISPR Guide Capture
Prr12	GGAAATGGGAGGTACCCGGT	/5Phos/TAAACACCGGGTACCTCCCATTTCCCGGTCCTAGCAA	Prr12	Prr12	R2	CTCTTAAAC(BC)	ACCGGGTACCTCCCATTTCC	CRISPR Guide Capture
Bap1	TCATACTTAATCCTGCGGTC	/5Phos/TAAACGACCGCAGGATTAAGTATGACGGTCCTAGCAA	Bap1	Bap1	R2	CTCTTAAAC(BC)	GACCGCAGGATTAAGTATGA	CRISPR Guide Capture
Bap1	AAGGCCTACCATGATCAATT	/5Phos/TAAACAATTGATCATGGTAGGCCTTCGGTCCTAGCAA	Bap1	Bap1	R2	CTCTTAAAC(BC)	AATTGATCATGGTAGGCCTT	CRISPR Guide Capture
Bap1	AGGAAGATAAATCCATACAC	/5Phos/TAAACGTGTATGGATTTATCTTCCTCGGTCCTAGCAA	Bap1	Bap1	R2	CTCTTAAAC(BC)	GTGTATGGATTTATCTTCCT	CRISPR Guide Capture
Bap1	TGGCAGCCGCTGGACAATAG	/5Phos/TAAACCTATTGTCCAGCGGCTGCCACGGTCCTAGCAA	Bap1	Bap1	R2	CTCTTAAAC(BC)	CTATTGTCCAGCGGCTGCCA	CRISPR Guide Capture
Pik3r2	AGAATACACACGGACCTCCC	/5Phos/TAAACGGGAGGTCCGTGTGTATTCTCGGTCCTAGCAA	Pik3r2	Pik3r2	R2	CTCTTAAAC(BC)	GGGAGGTCCGTGTGTATTCT	CRISPR Guide Capture
Pik3r2	ACTGGGCCAGTGATTCGTGG	/5Phos/TAAACCCACGAATCACTGGCCCAGTCGGTCCTAGCAA	Pik3r2	Pik3r2	R2	CTCTTAAAC(BC)	CCACGAATCACTGGCCCAGT	CRISPR Guide Capture
Pik3r2	GGAACTCCACGTATGTCCCG	/5Phos/TAAACCGGGACATACGTGGAGTTCCCGGTCCTAGCAA	Pik3r2	Pik3r2	R2	CTCTTAAAC(BC)	CGGGACATACGTGGAGTTCC	CRISPR Guide Capture
Pik3r2	GCTGCGCATACCTCCGTCAG	/5Phos/TAAACCTGACGGAGGTATGCGCAGCCGGTCCTAGCAA	Pik3r2	Pik3r2	R2	CTCTTAAAC(BC)	CTGACGGAGGTATGCGCAGC	CRISPR Guide Capture
Dll1	AGTGCTCGTCACACACAAAC	/5Phos/TAAACGTTTGTGTGTGACGAGCACTCGGTCCTAGCAA	Dll1	Dll1	R2	CTCTTAAAC(BC)	GTTTGTGTGTGACGAGCACT	CRISPR Guide Capture
Dll1	ACAGCACTGCCGTAGGTGCA	/5Phos/TAAACTGCACCTACGGCAGTGCTGTCGGTCCTAGCAA	Dll1	Dll1	R2	CTCTTAAAC(BC)	TGCACCTACGGCAGTGCTGT	CRISPR Guide Capture
Dll1	AGGTGCCATGGAGACAACCT	/5Phos/TAAACAGGTTGTCTCCATGGCACCTCGGTCCTAGCAA	Dll1	Dll1	R2	CTCTTAAAC(BC)	AGGTTGTCTCCATGGCACCT	CRISPR Guide Capture
Dll1	CAAGAACGGAGCGAGCTGCA	/5Phos/TAAACTGCAGCTCGCTCCGTTCTTGCGGTCCTAGCAA	Dll1	Dll1	R2	CTCTTAAAC(BC)	TGCAGCTCGCTCCGTTCTTG	CRISPR Guide Capture
Kbtbd7	ATGGATGTAGCCTATCTGAA	/5Phos/TAAACTTCAGATAGGCTACATCCATCGGTCCTAGCAA	Kbtbd7	Kbtbd7	R2	CTCTTAAAC(BC)	TTCAGATAGGCTACATCCAT	CRISPR Guide Capture
Kbtbd7	GCAGAAGAGCAGGACTACCT	/5Phos/TAAACAGGTAGTCCTGCTCTTCTGCCGGTCCTAGCAA	Kbtbd7	Kbtbd7	R2	CTCTTAAAC(BC)	AGGTAGTCCTGCTCTTCTGC	CRISPR Guide Capture
Kbtbd7	TAAGGGTCGTAACAGAGAAA	/5Phos/TAAACTTTCTCTGTTACGACCCTTACGGTCCTAGCAA	Kbtbd7	Kbtbd7	R2	CTCTTAAAC(BC)	TTTCTCTGTTACGACCCTTA	CRISPR Guide Capture
Kbtbd7	GGGCAGCAAGATAGATGTCA	/5Phos/TAAACTGACATCTATCTTGCTGCCCCGGTCCTAGCAA	Kbtbd7	Kbtbd7	R2	CTCTTAAAC(BC)	TGACATCTATCTTGCTGCCC	CRISPR Guide Capture
H2ac8	GCTCCGCAAAGGCAACTACT	/5Phos/TAAACAGTAGTTGCCTTTGCGGAGCCGGTCCTAGCAA	H2ac8	H2ac8	R2	CTCTTAAAC(BC)	AGTAGTTGCCTTTGCGGAGC	CRISPR Guide Capture
H2ac8	GCACGGCCGCCAGGTACACC	/5Phos/TAAACGGTGTACCTGGCGGCCGTGCCGGTCCTAGCAA	H2ac8	H2ac8	R2	CTCTTAAAC(BC)	GGTGTACCTGGCGGCCGTGC	CRISPR Guide Capture
H2ac8	AGCACGGCCGCCAGGTACAC	/5Phos/TAAACGTGTACCTGGCGGCCGTGCTCGGTCCTAGCAA	H2ac8	H2ac8	R2	CTCTTAAAC(BC)	GTGTACCTGGCGGCCGTGCT	CRISPR Guide Capture
H2ac8	ATGTCTGGACGTGGCAAACA	/5Phos/TAAACTGTTTGCCACGTCCAGACATCGGTCCTAGCAA	H2ac8	H2ac8	R2	CTCTTAAAC(BC)	TGTTTGCCACGTCCAGACAT	CRISPR Guide Capture
H4c11	GTGCTGCGCGACAACATCCA	/5Phos/TAAACTGGATGTTGTCGCGCAGCACCGGTCCTAGCAA	H4c11	H4c11	R2	CTCTTAAAC(BC)	TGGATGTTGTCGCGCAGCAC	CRISPR Guide Capture
H4c11	AGTGCTGCGCGACAACATCC	/5Phos/TAAACGGATGTTGTCGCGCAGCACTCGGTCCTAGCAA	H4c11	H4c11	R2	CTCTTAAAC(BC)	GGATGTTGTCGCGCAGCACT	CRISPR Guide Capture
H4c11	TGTCTGGCAGAGGTAAGGGC	/5Phos/TAAACGCCCTTACCTCTGCCAGACACGGTCCTAGCAA	H4c11	H4c11	R2	CTCTTAAAC(BC)	GCCCTTACCTCTGCCAGACA	CRISPR Guide Capture
H4c11	TGTCGCGCAGCACTTTGCGG	/5Phos/TAAACCCGCAAAGTGCTGCGCGACACGGTCCTAGCAA	H4c11	H4c11	R2	CTCTTAAAC(BC)	CCGCAAAGTGCTGCGCGACA	CRISPR Guide Capture
Thra	AGGTAACTAGGGATATACCC	/5Phos/TAAACGGGTATATCCCTAGTTACCTCGGTCCTAGCAA	Thra	Thra	R2	CTCTTAAAC(BC)	GGGTATATCCCTAGTTACCT	CRISPR Guide Capture
Thra	CATCGCAGCACTAACGCCCA	/5Phos/TAAACTGGGCGTTAGTGCTGCGATGCGGTCCTAGCAA	Thra	Thra	R2	CTCTTAAAC(BC)	TGGGCGTTAGTGCTGCGATG	CRISPR Guide Capture
Thra	CCACTCACCTCGGAGAACAT	/5Phos/TAAACATGTTCTCCGAGGTGAGTGGCGGTCCTAGCAA	Thra	Thra	R2	CTCTTAAAC(BC)	ATGTTCTCCGAGGTGAGTGG	CRISPR Guide Capture
Thra	GTGTCATCGACAAGATCACC	/5Phos/TAAACGGTGATCTTGTCGATGACACCGGTCCTAGCAA	Thra	Thra	R2	CTCTTAAAC(BC)	GGTGATCTTGTCGATGACAC	CRISPR Guide Capture
Thrb	CCCATCGTGAATGCCCCAGA	/5Phos/TAAACTCTGGGGCATTCACGATGGGCGGTCCTAGCAA	Thrb	Thrb	R2	CTCTTAAAC(BC)	TCTGGGGCATTCACGATGGG	CRISPR Guide Capture
Thrb	ATTTACAGGAATAAGATGGA	/5Phos/TAAACTCCATCTTATTCCTGTAAATCGGTCCTAGCAA	Thrb	Thrb	R2	CTCTTAAAC(BC)	TCCATCTTATTCCTGTAAAT	CRISPR Guide Capture
Thrb	TTTGGCAAAATCCACCACTC	/5Phos/TAAACGAGTGGTGGATTTTGCCAAACGGTCCTAGCAA	Thrb	Thrb	R2	CTCTTAAAC(BC)	GAGTGGTGGATTTTGCCAAA	CRISPR Guide Capture
Thrb	AAGAGCTACAGAAATCAATT	/5Phos/TAAACAATTGATTTCTGTAGCTCTTCGGTCCTAGCAA	Thrb	Thrb	R2	CTCTTAAAC(BC)	AATTGATTTCTGTAGCTCTT	CRISPR Guide Capture
Ar	GGTGGAAAGTAATAGTCGAT	/5Phos/TAAACATCGACTATTACTTTCCACCCGGTCCTAGCAA	Ar	Ar	R2	CTCTTAAAC(BC)	ATCGACTATTACTTTCCACC	CRISPR Guide Capture
Ar	TCCACCAGGATACCACACTT	/5Phos/TAAACAAGTGTGGTATCCTGGTGGACGGTCCTAGCAA	Ar	Ar	R2	CTCTTAAAC(BC)	AAGTGTGGTATCCTGGTGGA	CRISPR Guide Capture
Ar	GCAGCTGAGTCATCCTGATC	/5Phos/TAAACGATCAGGATGACTCAGCTGCCGGTCCTAGCAA	Ar	Ar	R2	CTCTTAAAC(BC)	GATCAGGATGACTCAGCTGC	CRISPR Guide Capture
Ar	GACTTGGGTAGTCTACATGG	/5Phos/TAAACCCATGTAGACTACCCAAGTCCGGTCCTAGCAA	Ar	Ar	R2	CTCTTAAAC(BC)	CCATGTAGACTACCCAAGTC	CRISPR Guide Capture
Nr3c1	AGCTTCGGGATGCCATTATG	/5Phos/TAAACCATAATGGCATCCCGAAGCTCGGTCCTAGCAA	Nr3c1	Nr3c1	R2	CTCTTAAAC(BC)	CATAATGGCATCCCGAAGCT	CRISPR Guide Capture
Nr3c1	GTGTGCTACCCCGACAGAGA	/5Phos/TAAACTCTCTGTCGGGGTAGCACACCGGTCCTAGCAA	Nr3c1	Nr3c1	R2	CTCTTAAAC(BC)	TCTCTGTCGGGGTAGCACAC	CRISPR Guide Capture
Nr3c1	CTGTCCATGGGACTGTATAT	/5Phos/TAAACATATACAGTCCCATGGACAGCGGTCCTAGCAA	Nr3c1	Nr3c1	R2	CTCTTAAAC(BC)	ATATACAGTCCCATGGACAG	CRISPR Guide Capture
Nr3c1	TCTTCAAGCTGGAATGAACC	/5Phos/TAAACGGTTCATTCCAGCTTGAAGACGGTCCTAGCAA	Nr3c1	Nr3c1	R2	CTCTTAAAC(BC)	GGTTCATTCCAGCTTGAAGA	CRISPR Guide Capture
Rarb	ACCGGCATACTGCTCAATGT	/5Phos/TAAACACATTGAGCAGTATGCCGGTCGGTCCTAGCAA	Rarb	Rarb	R2	CTCTTAAAC(BC)	ACATTGAGCAGTATGCCGGT	CRISPR Guide Capture
Rarb	GGTAGCCCGATGACTTGTCC	/5Phos/TAAACGGACAAGTCATCGGGCTACCCGGTCCTAGCAA	Rarb	Rarb	R2	CTCTTAAAC(BC)	GGACAAGTCATCGGGCTACC	CRISPR Guide Capture
Rarb	TGTGAAGCCCGGCAGACGCT	/5Phos/TAAACAGCGTCTGCCGGGCTTCACACGGTCCTAGCAA	Rarb	Rarb	R2	CTCTTAAAC(BC)	AGCGTCTGCCGGGCTTCACA	CRISPR Guide Capture
Rarb	AGAATTCCAGCGCTGACCAC	/5Phos/TAAACGTGGTCAGCGCTGGAATTCTCGGTCCTAGCAA	Rarb	Rarb	R2	CTCTTAAAC(BC)	GTGGTCAGCGCTGGAATTCT	CRISPR Guide Capture
Nr2f2	GCAGGGAAATATATCCGGAC	/5Phos/TAAACGTCCGGATATATTTCCCTGCCGGTCCTAGCAA	Nr2f2	Nr2f2	R2	CTCTTAAAC(BC)	GTCCGGATATATTTCCCTGC	CRISPR Guide Capture
Nr2f2	GCTGGTCGATGGGACAGTTC	/5Phos/TAAACGAACTGTCCCATCGACCAGCCGGTCCTAGCAA	Nr2f2	Nr2f2	R2	CTCTTAAAC(BC)	GAACTGTCCCATCGACCAGC	CRISPR Guide Capture
Nr2f2	GATGTTCCGGGCCCACTCAA	/5Phos/TAAACTTGAGTGGGCCCGGAACATCCGGTCCTAGCAA	Nr2f2	Nr2f2	R2	CTCTTAAAC(BC)	TTGAGTGGGCCCGGAACATC	CRISPR Guide Capture
Nr2f2	CAGCACGCCGGCCCAGACAG	/5Phos/TAAACCTGTCTGGGCCGGCGTGCTGCGGTCCTAGCAA	Nr2f2	Nr2f2	R2	CTCTTAAAC(BC)	CTGTCTGGGCCGGCGTGCTG	CRISPR Guide Capture
Pde3a	CGCACGAAGCCCCTTCACCC	/5Phos/TAAACGGGTGAAGGGGCTTCGTGCGCGGTCCTAGCAA	Pde3a	Pde3a	R2	CTCTTAAAC(BC)	GGGTGAAGGGGCTTCGTGCG	CRISPR Guide Capture
Pde3a	AATTCATAAACTCCCTAACC	/5Phos/TAAACGGTTAGGGAGTTTATGAATTCGGTCCTAGCAA	Pde3a	Pde3a	R2	CTCTTAAAC(BC)	GGTTAGGGAGTTTATGAATT	CRISPR Guide Capture
Pde3a	CCTGCTACATATGACAGACG	/5Phos/TAAACCGTCTGTCATATGTAGCAGGCGGTCCTAGCAA	Pde3a	Pde3a	R2	CTCTTAAAC(BC)	CGTCTGTCATATGTAGCAGG	CRISPR Guide Capture
Pde3a	AAGGATGTACACACATTCGG	/5Phos/TAAACCCGAATGTGTGTACATCCTTCGGTCCTAGCAA	Pde3a	Pde3a	R2	CTCTTAAAC(BC)	CCGAATGTGTGTACATCCTT	CRISPR Guide Capture
Pgr	AAGGTATGGCGGGTAGACCT	/5Phos/TAAACAGGTCTACCCGCCATACCTTCGGTCCTAGCAA	Pgr	Pgr	R2	CTCTTAAAC(BC)	AGGTCTACCCGCCATACCTT	CRISPR Guide Capture
Pgr	TGGGGTAGAAGCCACTCATA	/5Phos/TAAACTATGAGTGGCTTCTACCCCACGGTCCTAGCAA	Pgr	Pgr	R2	CTCTTAAAC(BC)	TATGAGTGGCTTCTACCCCA	CRISPR Guide Capture
Pgr	CAGTCTGGGAAGTCACCGCA	/5Phos/TAAACTGCGGTGACTTCCCAGACTGCGGTCCTAGCAA	Pgr	Pgr	R2	CTCTTAAAC(BC)	TGCGGTGACTTCCCAGACTG	CRISPR Guide Capture
Pgr	AGTGAGCACTCCCCGAGGTA	/5Phos/TAAACTACCTCGGGGAGTGCTCACTCGGTCCTAGCAA	Pgr	Pgr	R2	CTCTTAAAC(BC)	TACCTCGGGGAGTGCTCACT	CRISPR Guide Capture
Ppard	TACGGGGTCCACGCGTGCGA	/5Phos/TAAACTCGCACGCGTGGACCCCGTACGGTCCTAGCAA	Ppard	Ppard	R2	CTCTTAAAC(BC)	TCGCACGCGTGGACCCCGTA	CRISPR Guide Capture
Ppard	GCACTCGGCATGTCGCACAA	/5Phos/TAAACTTGTGCGACATGCCGAGTGCCGGTCCTAGCAA	Ppard	Ppard	R2	CTCTTAAAC(BC)	TTGTGCGACATGCCGAGTGC	CRISPR Guide Capture
Ppard	GTGCACACTGATCTCGTTGT	/5Phos/TAAACACAACGAGATCAGTGTGCACCGGTCCTAGCAA	Ppard	Ppard	R2	CTCTTAAAC(BC)	ACAACGAGATCAGTGTGCAC	CRISPR Guide Capture
Ppard	AAGGCCCGGAGCATCCTCAC	/5Phos/TAAACGTGAGGATGCTCCGGGCCTTCGGTCCTAGCAA	Ppard	Ppard	R2	CTCTTAAAC(BC)	GTGAGGATGCTCCGGGCCTT	CRISPR Guide Capture
Stat3	ACAGGCATCGGGCCACGATC	/5Phos/TAAACGATCGTGGCCCGATGCCTGTCGGTCCTAGCAA	Stat3	Stat3	R2	CTCTTAAAC(BC)	GATCGTGGCCCGATGCCTGT	CRISPR Guide Capture
Stat3	CAAAGAGTCACATGCCACGT	/5Phos/TAAACACGTGGCATGTGACTCTTTGCGGTCCTAGCAA	Stat3	Stat3	R2	CTCTTAAAC(BC)	ACGTGGCATGTGACTCTTTG	CRISPR Guide Capture
Stat3	TGGTCAGCATGTTATACCAC	/5Phos/TAAACGTGGTATAACATGCTGACCACGGTCCTAGCAA	Stat3	Stat3	R2	CTCTTAAAC(BC)	GTGGTATAACATGCTGACCA	CRISPR Guide Capture
Stat3	CAGCTCCTCAGTCACGATCA	/5Phos/TAAACTGATCGTGACTGAGGAGCTGCGGTCCTAGCAA	Stat3	Stat3	R2	CTCTTAAAC(BC)	TGATCGTGACTGAGGAGCTG	CRISPR Guide Capture
Esr1	ATTGACCAACCTAGCAGATA	/5Phos/TAAACTATCTGCTAGGTTGGTCAATCGGTCCTAGCAA	Esr1	Esr1	R2	CTCTTAAAC(BC)	TATCTGCTAGGTTGGTCAAT	CRISPR Guide Capture
Esr1	ACTGTGTTCAACTACCCCGA	/5Phos/TAAACTCGGGGTAGTTGAACACAGTCGGTCCTAGCAA	Esr1	Esr1	R2	CTCTTAAAC(BC)	TCGGGGTAGTTGAACACAGT	CRISPR Guide Capture
Esr1	GCTGCGCAAGTGTTACGAAG	/5Phos/TAAACCTTCGTAACACTTGCGCAGCCGGTCCTAGCAA	Esr1	Esr1	R2	CTCTTAAAC(BC)	CTTCGTAACACTTGCGCAGC	CRISPR Guide Capture
Esr1	AGAGGCATAGTCATTGCACA	/5Phos/TAAACTGTGCAATGACTATGCCTCTCGGTCCTAGCAA	Esr1	Esr1	R2	CTCTTAAAC(BC)	TGTGCAATGACTATGCCTCT	CRISPR Guide Capture
Nr2f1	GATGTTGCGGGCCCACTCGA	/5Phos/TAAACTCGAGTGGGCCCGCAACATCCGGTCCTAGCAA	Nr2f1	Nr2f1	R2	CTCTTAAAC(BC)	TCGAGTGGGCCCGCAACATC	CRISPR Guide Capture
Nr2f1	AGTGCATACTGGCCTGGATT	/5Phos/TAAACAATCCAGGCCAGTATGCACTCGGTCCTAGCAA	Nr2f1	Nr2f1	R2	CTCTTAAAC(BC)	AATCCAGGCCAGTATGCACT	CRISPR Guide Capture
Nr2f1	AGCAGCGGCGCCACGTGCAG	/5Phos/TAAACCTGCACGTGGCGCCGCTGCTCGGTCCTAGCAA	Nr2f1	Nr2f1	R2	CTCTTAAAC(BC)	CTGCACGTGGCGCCGCTGCT	CRISPR Guide Capture
Nr2f1	GGCTGCCATAACGCGACGTG	/5Phos/TAAACCACGTCGCGTTATGGCAGCCCGGTCCTAGCAA	Nr2f1	Nr2f1	R2	CTCTTAAAC(BC)	CACGTCGCGTTATGGCAGCC	CRISPR Guide Capture
Nr4a2	GGTGCAGCATAGCCCGATGT	/5Phos/TAAACACATCGGGCTATGCTGCACCCGGTCCTAGCAA	Nr4a2	Nr4a2	R2	CTCTTAAAC(BC)	ACATCGGGCTATGCTGCACC	CRISPR Guide Capture
Nr4a2	GCAGCCACCACGTAGTGGAT	/5Phos/TAAACATCCACTACGTGGTGGCTGCCGGTCCTAGCAA	Nr4a2	Nr4a2	R2	CTCTTAAAC(BC)	ATCCACTACGTGGTGGCTGC	CRISPR Guide Capture
Nr4a2	GCGCACAGACCCTCATTGGA	/5Phos/TAAACTCCAATGAGGGTCTGTGCGCCGGTCCTAGCAA	Nr4a2	Nr4a2	R2	CTCTTAAAC(BC)	TCCAATGAGGGTCTGTGCGC	CRISPR Guide Capture
Nr4a2	AGCCCACGTCGATTCCAATC	/5Phos/TAAACGATTGGAATCGACGTGGGCTCGGTCCTAGCAA	Nr4a2	Nr4a2	R2	CTCTTAAAC(BC)	GATTGGAATCGACGTGGGCT	CRISPR Guide Capture
Pparg	AGAACCTTCTAACTCCCTCA	/5Phos/TAAACTGAGGGAGTTAGAAGGTTCTCGGTCCTAGCAA	Pparg	Pparg	R2	CTCTTAAAC(BC)	TGAGGGAGTTAGAAGGTTCT	CRISPR Guide Capture
Pparg	GAGTATGCCAAAAATATCCC	/5Phos/TAAACGGGATATTTTTGGCATACTCCGGTCCTAGCAA	Pparg	Pparg	R2	CTCTTAAAC(BC)	GGGATATTTTTGGCATACTC	CRISPR Guide Capture
Pparg	AATGCTGGAGAAATCAACTG	/5Phos/TAAACCAGTTGATTTCTCCAGCATTCGGTCCTAGCAA	Pparg	Pparg	R2	CTCTTAAAC(BC)	CAGTTGATTTCTCCAGCATT	CRISPR Guide Capture
Pparg	ATAGGTGTGATCTTAACTGC	/5Phos/TAAACGCAGTTAAGATCACACCTATCGGTCCTAGCAA	Pparg	Pparg	R2	CTCTTAAAC(BC)	GCAGTTAAGATCACACCTAT	CRISPR Guide Capture
Ahr	TGAGTGGCGATGATGTAATC	/5Phos/TAAACGATTACATCATCGCCACTCACGGTCCTAGCAA	Ahr	Ahr	R2	CTCTTAAAC(BC)	GATTACATCATCGCCACTCA	CRISPR Guide Capture
Ahr	AACCAGATGAATTATCCAGC	/5Phos/TAAACGCTGGATAATTCATCTGGTTCGGTCCTAGCAA	Ahr	Ahr	R2	CTCTTAAAC(BC)	GCTGGATAATTCATCTGGTT	CRISPR Guide Capture
Ahr	TCCACTATCCAAGATTACCT	/5Phos/TAAACAGGTAATCTTGGATAGTGGACGGTCCTAGCAA	Ahr	Ahr	R2	CTCTTAAAC(BC)	AGGTAATCTTGGATAGTGGA	CRISPR Guide Capture
Ahr	ATTGGTAGGGGATCCATTAT	/5Phos/TAAACATAATGGATCCCCTACCAATCGGTCCTAGCAA	Ahr	Ahr	R2	CTCTTAAAC(BC)	ATAATGGATCCCCTACCAAT	CRISPR Guide Capture
Esrrb	AGGCGGCGAGTCCAGACCGT	/5Phos/TAAACACGGTCTGGACTCGCCGCCTCGGTCCTAGCAA	Esrrb	Esrrb	R2	CTCTTAAAC(BC)	ACGGTCTGGACTCGCCGCCT	CRISPR Guide Capture
Esrrb	AATGTGAGATCACCAAACGG	/5Phos/TAAACCCGTTTGGTGATCTCACATTCGGTCCTAGCAA	Esrrb	Esrrb	R2	CTCTTAAAC(BC)	CCGTTTGGTGATCTCACATT	CRISPR Guide Capture
Esrrb	GGAAATCGGCAGGTTCAGGT	/5Phos/TAAACACCTGAACCTGCCGATTTCCCGGTCCTAGCAA	Esrrb	Esrrb	R2	CTCTTAAAC(BC)	ACCTGAACCTGCCGATTTCC	CRISPR Guide Capture
Esrrb	GGTCCCCAAGTGTCAGACTG	/5Phos/TAAACCAGTCTGACACTTGGGGACCCGGTCCTAGCAA	Esrrb	Esrrb	R2	CTCTTAAAC(BC)	CAGTCTGACACTTGGGGACC	CRISPR Guide Capture
Nr1d1	GAGTAGGTGAGGTCTCTAGA	/5Phos/TAAACTCTAGAGACCTCACCTACTCCGGTCCTAGCAA	Nr1d1	Nr1d1	R2	CTCTTAAAC(BC)	TCTAGAGACCTCACCTACTC	CRISPR Guide Capture
Nr1d1	GTTGCGATTGATGCGAACGA	/5Phos/TAAACTCGTTCGCATCAATCGCAACCGGTCCTAGCAA	Nr1d1	Nr1d1	R2	CTCTTAAAC(BC)	TCGTTCGCATCAATCGCAAC	CRISPR Guide Capture
Nr1d1	CACAACAGCTGACACCACCC	/5Phos/TAAACGGGTGGTGTCAGCTGTTGTGCGGTCCTAGCAA	Nr1d1	Nr1d1	R2	CTCTTAAAC(BC)	GGGTGGTGTCAGCTGTTGTG	CRISPR Guide Capture
Nr1d1	TTCTGGGGCCGAATATACGT	/5Phos/TAAACACGTATATTCGGCCCCAGAACGGTCCTAGCAA	Nr1d1	Nr1d1	R2	CTCTTAAAC(BC)	ACGTATATTCGGCCCCAGAA	CRISPR Guide Capture
Nr1h2	GCTAGCCATCATCTCGGTCC	/5Phos/TAAACGGACCGAGATGATGGCTAGCCGGTCCTAGCAA	Nr1h2	Nr1h2	R2	CTCTTAAAC(BC)	GGACCGAGATGATGGCTAGC	CRISPR Guide Capture
Nr1h2	CGTGTGCGGAGACAAGGCTT	/5Phos/TAAACAAGCCTTGTCTCCGCACACGCGGTCCTAGCAA	Nr1h2	Nr1h2	R2	CTCTTAAAC(BC)	AAGCCTTGTCTCCGCACACG	CRISPR Guide Capture
Nr1h2	GCTGCGCGGCAACTAACTGC	/5Phos/TAAACGCAGTTAGTTGCCGCGCAGCCGGTCCTAGCAA	Nr1h2	Nr1h2	R2	CTCTTAAAC(BC)	GCAGTTAGTTGCCGCGCAGC	CRISPR Guide Capture
Nr1h2	GCCAGATGGATGCCTTCATG	/5Phos/TAAACCATGAAGGCATCCATCTGGCCGGTCCTAGCAA	Nr1h2	Nr1h2	R2	CTCTTAAAC(BC)	CATGAAGGCATCCATCTGGC	CRISPR Guide Capture
Srebf1	AGGCTCGAGTAACCCAGCAC	/5Phos/TAAACGTGCTGGGTTACTCGAGCCTCGGTCCTAGCAA	Srebf1	Srebf1	R2	CTCTTAAAC(BC)	GTGCTGGGTTACTCGAGCCT	CRISPR Guide Capture
Srebf1	CCAGAGTGTGGCCTAGTCAC	/5Phos/TAAACGTGACTAGGCCACACTCTGGCGGTCCTAGCAA	Srebf1	Srebf1	R2	CTCTTAAAC(BC)	GTGACTAGGCCACACTCTGG	CRISPR Guide Capture
Srebf1	ACTGCAGCCACACTTCATCA	/5Phos/TAAACTGATGAAGTGTGGCTGCAGTCGGTCCTAGCAA	Srebf1	Srebf1	R2	CTCTTAAAC(BC)	TGATGAAGTGTGGCTGCAGT	CRISPR Guide Capture
Srebf1	CCAGCTGCGAGTCGGTGGAT	/5Phos/TAAACATCCACCGACTCGCAGCTGGCGGTCCTAGCAA	Srebf1	Srebf1	R2	CTCTTAAAC(BC)	ATCCACCGACTCGCAGCTGG	CRISPR Guide Capture
Esr2	TATGCATCTGGGTATCATTA	/5Phos/TAAACTAATGATACCCAGATGCATACGGTCCTAGCAA	Esr2	Esr2	R2	CTCTTAAAC(BC)	TAATGATACCCAGATGCATA	CRISPR Guide Capture
Esr2	TAGATGGGACCATGCTCCAA	/5Phos/TAAACTTGGAGCATGGTCCCATCTACGGTCCTAGCAA	Esr2	Esr2	R2	CTCTTAAAC(BC)	TTGGAGCATGGTCCCATCTA	CRISPR Guide Capture
Esr2	TGGCGCTCCATCGACCACCC	/5Phos/TAAACGGGTGGTCGATGGAGCGCCACGGTCCTAGCAA	Esr2	Esr2	R2	CTCTTAAAC(BC)	GGGTGGTCGATGGAGCGCCA	CRISPR Guide Capture
Esr2	AAGGAACTGGTGCACATGAT	/5Phos/TAAACATCATGTGCACCAGTTCCTTCGGTCCTAGCAA	Esr2	Esr2	R2	CTCTTAAAC(BC)	ATCATGTGCACCAGTTCCTT	CRISPR Guide Capture
Notch2	GTACTGCGCCGACAAGGCTC	/5Phos/TAAACGAGCCTTGTCGGCGCAGTACCGGTCCTAGCAA	Notch2	Notch2	R2	CTCTTAAAC(BC)	GAGCCTTGTCGGCGCAGTAC	CRISPR Guide Capture
Notch2	GTCCCTCGGGGCATATACAC	/5Phos/TAAACGTGTATATGCCCCGAGGGACCGGTCCTAGCAA	Notch2	Notch2	R2	CTCTTAAAC(BC)	GTGTATATGCCCCGAGGGAC	CRISPR Guide Capture
Notch2	AGTGTCTGAAGGGCTACGCA	/5Phos/TAAACTGCGTAGCCCTTCAGACACTCGGTCCTAGCAA	Notch2	Notch2	R2	CTCTTAAAC(BC)	TGCGTAGCCCTTCAGACACT	CRISPR Guide Capture
Notch2	TACGAGTGCACCTGCCAAGT	/5Phos/TAAACACTTGGCAGGTGCACTCGTACGGTCCTAGCAA	Notch2	Notch2	R2	CTCTTAAAC(BC)	ACTTGGCAGGTGCACTCGTA	CRISPR Guide Capture
Nr1h3	GGTCAAGTACCGTGACGCGC	/5Phos/TAAACGCGCGTCACGGTACTTGACCCGGTCCTAGCAA	Nr1h3	Nr1h3	R2	CTCTTAAAC(BC)	GCGCGTCACGGTACTTGACC	CRISPR Guide Capture
Nr1h3	GCCCCATGGACACCTACATG	/5Phos/TAAACCATGTAGGTGTCCATGGGGCCGGTCCTAGCAA	Nr1h3	Nr1h3	R2	CTCTTAAAC(BC)	CATGTAGGTGTCCATGGGGC	CRISPR Guide Capture
Nr1h3	AATCTCCTGCACGGACACGA	/5Phos/TAAACTCGTGTCCGTGCAGGAGATTCGGTCCTAGCAA	Nr1h3	Nr1h3	R2	CTCTTAAAC(BC)	TCGTGTCCGTGCAGGAGATT	CRISPR Guide Capture
Nr1h3	GGAACAGGCTCAAGCCACTT	/5Phos/TAAACAAGTGGCTTGAGCCTGTTCCCGGTCCTAGCAA	Nr1h3	Nr1h3	R2	CTCTTAAAC(BC)	AAGTGGCTTGAGCCTGTTCC	CRISPR Guide Capture
Rorc	GTCATCTGGGATCCACTACG	/5Phos/TAAACCGTAGTGGATCCCAGATGACCGGTCCTAGCAA	Rorc	Rorc	R2	CTCTTAAAC(BC)	CGTAGTGGATCCCAGATGAC	CRISPR Guide Capture
Rorc	AAACTCCACCACATACTGAA	/5Phos/TAAACTTCAGTATGTGGTGGAGTTTCGGTCCTAGCAA	Rorc	Rorc	R2	CTCTTAAAC(BC)	TTCAGTATGTGGTGGAGTTT	CRISPR Guide Capture
Rorc	TCAGATGGGCAGCTACCACT	/5Phos/TAAACAGTGGTAGCTGCCCATCTGACGGTCCTAGCAA	Rorc	Rorc	R2	CTCTTAAAC(BC)	AGTGGTAGCTGCCCATCTGA	CRISPR Guide Capture
Rorc	TCTGGGGCACTGCAGAAACT	/5Phos/TAAACAGTTTCTGCAGTGCCCCAGACGGTCCTAGCAA	Rorc	Rorc	R2	CTCTTAAAC(BC)	AGTTTCTGCAGTGCCCCAGA	CRISPR Guide Capture
Nr1h4	CAGGTTGGAATAGTAAGACG	/5Phos/TAAACCGTCTTACTATTCCAACCTGCGGTCCTAGCAA	Nr1h4	Nr1h4	R2	CTCTTAAAC(BC)	CGTCTTACTATTCCAACCTG	CRISPR Guide Capture
Nr1h4	TGATGGACATGTACATGCGC	/5Phos/TAAACGCGCATGTACATGTCCATCACGGTCCTAGCAA	Nr1h4	Nr1h4	R2	CTCTTAAAC(BC)	GCGCATGTACATGTCCATCA	CRISPR Guide Capture
Nr1h4	GTGTGAAGCCAGCTAAAGGT	/5Phos/TAAACACCTTTAGCTGGCTTCACACCGGTCCTAGCAA	Nr1h4	Nr1h4	R2	CTCTTAAAC(BC)	ACCTTTAGCTGGCTTCACAC	CRISPR Guide Capture
Nr1h4	TACGAGAATCTGTACATGAC	/5Phos/TAAACGTCATGTACAGATTCTCGTACGGTCCTAGCAA	Nr1h4	Nr1h4	R2	CTCTTAAAC(BC)	GTCATGTACAGATTCTCGTA	CRISPR Guide Capture
Ppara	GGGAAAGACCAGCAACAACC	/5Phos/TAAACGGTTGTTGCTGGTCTTTCCCCGGTCCTAGCAA	Ppara	Ppara	R2	CTCTTAAAC(BC)	GGTTGTTGCTGGTCTTTCCC	CRISPR Guide Capture
Ppara	ACATCGAGTGTCGAATATGT	/5Phos/TAAACACATATTCGACACTCGATGTCGGTCCTAGCAA	Ppara	Ppara	R2	CTCTTAAAC(BC)	ACATATTCGACACTCGATGT	CRISPR Guide Capture
Ppara	TCTGTCGGGATGTCACACAA	/5Phos/TAAACTTGTGTGACATCCCGACAGACGGTCCTAGCAA	Ppara	Ppara	R2	CTCTTAAAC(BC)	TTGTGTGACATCCCGACAGA	CRISPR Guide Capture
Ppara	GAATTTGCCAAGGCTATCCC	/5Phos/TAAACGGGATAGCCTTGGCAAATTCCGGTCCTAGCAA	Ppara	Ppara	R2	CTCTTAAAC(BC)	GGGATAGCCTTGGCAAATTC	CRISPR Guide Capture
Vdr	GTGTGTGGAGACCGAGCCAC	/5Phos/TAAACGTGGCTCGGTCTCCACACACCGGTCCTAGCAA	Vdr	Vdr	R2	CTCTTAAAC(BC)	GTGGCTCGGTCTCCACACAC	CRISPR Guide Capture
Vdr	TGCGGCAATCTCCATTGAAG	/5Phos/TAAACCTTCAATGGAGATTGCCGCACGGTCCTAGCAA	Vdr	Vdr	R2	CTCTTAAAC(BC)	CTTCAATGGAGATTGCCGCA	CRISPR Guide Capture
Vdr	GGAGAGCGGAGACAGGTCCA	/5Phos/TAAACTGGACCTGTCTCCGCTCTCCCGGTCCTAGCAA	Vdr	Vdr	R2	CTCTTAAAC(BC)	TGGACCTGTCTCCGCTCTCC	CRISPR Guide Capture
Vdr	CGTGGACATTGGCATGATGA	/5Phos/TAAACTCATCATGCCAATGTCCACGCGGTCCTAGCAA	Vdr	Vdr	R2	CTCTTAAAC(BC)	TCATCATGCCAATGTCCACG	CRISPR Guide Capture
Hnf4a	TGCAGGAGCGCGTTGATGGA	/5Phos/TAAACTCCATCAACGCGCTCCTGCACGGTCCTAGCAA	Hnf4a	Hnf4a	R2	CTCTTAAAC(BC)	TCCATCAACGCGCTCCTGCA	CRISPR Guide Capture
Hnf4a	CAGGTTTAGCCGACAATGTG	/5Phos/TAAACCACATTGTCGGCTAAACCTGCGGTCCTAGCAA	Hnf4a	Hnf4a	R2	CTCTTAAAC(BC)	CACATTGTCGGCTAAACCTG	CRISPR Guide Capture
Hnf4a	GCAATGACTACATCGTCCCT	/5Phos/TAAACAGGGACGATGTAGTCATTGCCGGTCCTAGCAA	Hnf4a	Hnf4a	R2	CTCTTAAAC(BC)	AGGGACGATGTAGTCATTGC	CRISPR Guide Capture
Hnf4a	TGTACTTGGCCCACTCGACC	/5Phos/TAAACGGTCGAGTGGGCCAAGTACACGGTCCTAGCAA	Hnf4a	Hnf4a	R2	CTCTTAAAC(BC)	GGTCGAGTGGGCCAAGTACA	CRISPR Guide Capture
Nr2e3	TGTCCCCACACACTCGGCAC	/5Phos/TAAACGTGCCGAGTGTGTGGGGACACGGTCCTAGCAA	Nr2e3	Nr2e3	R2	CTCTTAAAC(BC)	GTGCCGAGTGTGTGGGGACA	CRISPR Guide Capture
Nr2e3	TGAGAAGGAGGCTCATCTAC	/5Phos/TAAACGTAGATGAGCCTCCTTCTCACGGTCCTAGCAA	Nr2e3	Nr2e3	R2	CTCTTAAAC(BC)	GTAGATGAGCCTCCTTCTCA	CRISPR Guide Capture
Nr2e3	TGCAGAATGAGCGCCAACCT	/5Phos/TAAACAGGTTGGCGCTCATTCTGCACGGTCCTAGCAA	Nr2e3	Nr2e3	R2	CTCTTAAAC(BC)	AGGTTGGCGCTCATTCTGCA	CRISPR Guide Capture
Nr2e3	TCCTTCTTGGAGCCATACAG	/5Phos/TAAACCTGTATGGCTCCAAGAAGGACGGTCCTAGCAA	Nr2e3	Nr2e3	R2	CTCTTAAAC(BC)	CTGTATGGCTCCAAGAAGGA	CRISPR Guide Capture
P2rx2	GGAAGGAGTAACCTCGATCC	/5Phos/TAAACGGATCGAGGTTACTCCTTCCCGGTCCTAGCAA	P2rx2	P2rx2	R2	CTCTTAAAC(BC)	GGATCGAGGTTACTCCTTCC	CRISPR Guide Capture
P2rx2	CCAGGATAGCGAAACCGGTC	/5Phos/TAAACGACCGGTTTCGCTATCCTGGCGGTCCTAGCAA	P2rx2	P2rx2	R2	CTCTTAAAC(BC)	GACCGGTTTCGCTATCCTGG	CRISPR Guide Capture
P2rx2	ATTCCGCACCACGATCACCT	/5Phos/TAAACAGGTGATCGTGGTGCGGAATCGGTCCTAGCAA	P2rx2	P2rx2	R2	CTCTTAAAC(BC)	AGGTGATCGTGGTGCGGAAT	CRISPR Guide Capture
P2rx2	TTGGAGTCCCCATGGTAATA	/5Phos/TAAACTATTACCATGGGGACTCCAACGGTCCTAGCAA	P2rx2	P2rx2	R2	CTCTTAAAC(BC)	TATTACCATGGGGACTCCAA	CRISPR Guide Capture
Nr5a1	AGGTGTCGGGCTACCACTAC	/5Phos/TAAACGTAGTGGTAGCCCGACACCTCGGTCCTAGCAA	Nr5a1	Nr5a1	R2	CTCTTAAAC(BC)	GTAGTGGTAGCCCGACACCT	CRISPR Guide Capture
Nr5a1	TGGAGACCGGACCACCGATG	/5Phos/TAAACCATCGGTGGTCCGGTCTCCACGGTCCTAGCAA	Nr5a1	Nr5a1	R2	CTCTTAAAC(BC)	CATCGGTGGTCCGGTCTCCA	CRISPR Guide Capture
Nr5a1	TTCCAGAAGTGCCTGACGGT	/5Phos/TAAACACCGTCAGGCACTTCTGGAACGGTCCTAGCAA	Nr5a1	Nr5a1	R2	CTCTTAAAC(BC)	ACCGTCAGGCACTTCTGGAA	CRISPR Guide Capture
Nr5a1	CCTTCGTGCCCAGTCGACAA	/5Phos/TAAACTTGTCGACTGGGCACGAAGGCGGTCCTAGCAA	Nr5a1	Nr5a1	R2	CTCTTAAAC(BC)	TTGTCGACTGGGCACGAAGG	CRISPR Guide Capture
Adgrl3	TCTTCTGGATGTGATCACGT	/5Phos/TAAACACGTGATCACATCCAGAAGACGGTCCTAGCAA	Adgrl3	Adgrl3	R2	CTCTTAAAC(BC)	ACGTGATCACATCCAGAAGA	CRISPR Guide Capture
Adgrl3	AAGGACCCAGGTTATTATAC	/5Phos/TAAACGTATAATAACCTGGGTCCTTCGGTCCTAGCAA	Adgrl3	Adgrl3	R2	CTCTTAAAC(BC)	GTATAATAACCTGGGTCCTT	CRISPR Guide Capture
Adgrl3	GACACCTCCCCATACCGATG	/5Phos/TAAACCATCGGTATGGGGAGGTGTCCGGTCCTAGCAA	Adgrl3	Adgrl3	R2	CTCTTAAAC(BC)	CATCGGTATGGGGAGGTGTC	CRISPR Guide Capture
Adgrl3	TTACCTGATCTACTATCCAG	/5Phos/TAAACCTGGATAGTAGATCAGGTAACGGTCCTAGCAA	Adgrl3	Adgrl3	R2	CTCTTAAAC(BC)	CTGGATAGTAGATCAGGTAA	CRISPR Guide Capture
Alk	TGGGCAACATATCTCCCCGA	/5Phos/TAAACTCGGGGAGATATGTTGCCCACGGTCCTAGCAA	Alk	Alk	R2	CTCTTAAAC(BC)	TCGGGGAGATATGTTGCCCA	CRISPR Guide Capture
Alk	GGGGTGTACAGGATACCCAA	/5Phos/TAAACTTGGGTATCCTGTACACCCCCGGTCCTAGCAA	Alk	Alk	R2	CTCTTAAAC(BC)	TTGGGTATCCTGTACACCCC	CRISPR Guide Capture
Alk	AGAGTAACTCCTCGGTTCTA	/5Phos/TAAACTAGAACCGAGGAGTTACTCTCGGTCCTAGCAA	Alk	Alk	R2	CTCTTAAAC(BC)	TAGAACCGAGGAGTTACTCT	CRISPR Guide Capture
Alk	ACTTACCATATCGACTGCGG	/5Phos/TAAACCCGCAGTCGATATGGTAAGTCGGTCCTAGCAA	Alk	Alk	R2	CTCTTAAAC(BC)	CCGCAGTCGATATGGTAAGT	CRISPR Guide Capture
Arnt	AGATCGGAATCGGAACATGA	/5Phos/TAAACTCATGTTCCGATTCCGATCTCGGTCCTAGCAA	Arnt	Arnt	R2	CTCTTAAAC(BC)	TCATGTTCCGATTCCGATCT	CRISPR Guide Capture
Arnt	CGAGCCAGGGCACTACATGT	/5Phos/TAAACACATGTAGTGCCCTGGCTCGCGGTCCTAGCAA	Arnt	Arnt	R2	CTCTTAAAC(BC)	ACATGTAGTGCCCTGGCTCG	CRISPR Guide Capture
Arnt	GGGCTATTAAGCGACGGTCA	/5Phos/TAAACTGACCGTCGCTTAATAGCCCCGGTCCTAGCAA	Arnt	Arnt	R2	CTCTTAAAC(BC)	TGACCGTCGCTTAATAGCCC	CRISPR Guide Capture
Arnt	CGGGAGCACACTGTATGATC	/5Phos/TAAACGATCATACAGTGTGCTCCCGCGGTCCTAGCAA	Arnt	Arnt	R2	CTCTTAAAC(BC)	GATCATACAGTGTGCTCCCG	CRISPR Guide Capture
Atp6ap2	TGGACAGTGCAGCTACGTCT	/5Phos/TAAACAGACGTAGCTGCACTGTCCACGGTCCTAGCAA	Atp6ap2	Atp6ap2	R2	CTCTTAAAC(BC)	AGACGTAGCTGCACTGTCCA	CRISPR Guide Capture
Atp6ap2	TTAGCATATTAAGATCGCCA	/5Phos/TAAACTGGCGATCTTAATATGCTAACGGTCCTAGCAA	Atp6ap2	Atp6ap2	R2	CTCTTAAAC(BC)	TGGCGATCTTAATATGCTAA	CRISPR Guide Capture
Atp6ap2	CCGGTGGAATAGGTTACCCA	/5Phos/TAAACTGGGTAACCTATTCCACCGGCGGTCCTAGCAA	Atp6ap2	Atp6ap2	R2	CTCTTAAAC(BC)	TGGGTAACCTATTCCACCGG	CRISPR Guide Capture
Atp6ap2	GATAAACTGGCACTTCCGGC	/5Phos/TAAACGCCGGAAGTGCCAGTTTATCCGGTCCTAGCAA	Atp6ap2	Atp6ap2	R2	CTCTTAAAC(BC)	GCCGGAAGTGCCAGTTTATC	CRISPR Guide Capture
Bach2	TGAATACTTCTGGCAAGCAC	/5Phos/TAAACGTGCTTGCCAGAAGTATTCACGGTCCTAGCAA	Bach2	Bach2	R2	CTCTTAAAC(BC)	GTGCTTGCCAGAAGTATTCA	CRISPR Guide Capture
Bach2	AATTACGGACAGCCCCACGT	/5Phos/TAAACACGTGGGGCTGTCCGTAATTCGGTCCTAGCAA	Bach2	Bach2	R2	CTCTTAAAC(BC)	ACGTGGGGCTGTCCGTAATT	CRISPR Guide Capture
Bach2	GTCTACAGTGCACCCTCACA	/5Phos/TAAACTGTGAGGGTGCACTGTAGACCGGTCCTAGCAA	Bach2	Bach2	R2	CTCTTAAAC(BC)	TGTGAGGGTGCACTGTAGAC	CRISPR Guide Capture
Bach2	ACCGCAGAGTATGAATGCAC	/5Phos/TAAACGTGCATTCATACTCTGCGGTCGGTCCTAGCAA	Bach2	Bach2	R2	CTCTTAAAC(BC)	GTGCATTCATACTCTGCGGT	CRISPR Guide Capture
Bmpr2	GCTATGCAGAATGAACGGTA	/5Phos/TAAACTACCGTTCATTCTGCATAGCCGGTCCTAGCAA	Bmpr2	Bmpr2	R2	CTCTTAAAC(BC)	TACCGTTCATTCTGCATAGC	CRISPR Guide Capture
Bmpr2	AGCAACTGGACGCTCATCCA	/5Phos/TAAACTGGATGAGCGTCCAGTTGCTCGGTCCTAGCAA	Bmpr2	Bmpr2	R2	CTCTTAAAC(BC)	TGGATGAGCGTCCAGTTGCT	CRISPR Guide Capture
Bmpr2	GAGCACGTGTTATGGTCTGT	/5Phos/TAAACACAGACCATAACACGTGCTCCGGTCCTAGCAA	Bmpr2	Bmpr2	R2	CTCTTAAAC(BC)	ACAGACCATAACACGTGCTC	CRISPR Guide Capture
Bmpr2	ATAGTGGTCATGCCAGTACT	/5Phos/TAAACAGTACTGGCATGACCACTATCGGTCCTAGCAA	Bmpr2	Bmpr2	R2	CTCTTAAAC(BC)	AGTACTGGCATGACCACTAT	CRISPR Guide Capture
Chrm2	GATGAGAAGATTCATAACGG	/5Phos/TAAACCCGTTATGAATCTTCTCATCCGGTCCTAGCAA	Chrm2	Chrm2	R2	CTCTTAAAC(BC)	CCGTTATGAATCTTCTCATC	CRISPR Guide Capture
Chrm2	GCTCTATTGGCACATATCCC	/5Phos/TAAACGGGATATGTGCCAATAGAGCCGGTCCTAGCAA	Chrm2	Chrm2	R2	CTCTTAAAC(BC)	GGGATATGTGCCAATAGAGC	CRISPR Guide Capture
Chrm2	TCAGTCTGGTGACCATCATT	/5Phos/TAAACAATGATGGTCACCAGACTGACGGTCCTAGCAA	Chrm2	Chrm2	R2	CTCTTAAAC(BC)	AATGATGGTCACCAGACTGA	CRISPR Guide Capture
Chrm2	AAGCGGACCACAAAAATGGC	/5Phos/TAAACGCCATTTTTGTGGTCCGCTTCGGTCCTAGCAA	Chrm2	Chrm2	R2	CTCTTAAAC(BC)	GCCATTTTTGTGGTCCGCTT	CRISPR Guide Capture
Chrm3	TAATGATGTAGGTCGTGAAC	/5Phos/TAAACGTTCACGACCTACATCATTACGGTCCTAGCAA	Chrm3	Chrm3	R2	CTCTTAAAC(BC)	GTTCACGACCTACATCATTA	CRISPR Guide Capture
Chrm3	AGCCGGTGTGATGATTGGTC	/5Phos/TAAACGACCAATCATCACACCGGCTCGGTCCTAGCAA	Chrm3	Chrm3	R2	CTCTTAAAC(BC)	GACCAATCATCACACCGGCT	CRISPR Guide Capture
Chrm3	ACCCGGCAGCTTGAGTACAA	/5Phos/TAAACTTGTACTCAAGCTGCCGGGTCGGTCCTAGCAA	Chrm3	Chrm3	R2	CTCTTAAAC(BC)	TTGTACTCAAGCTGCCGGGT	CRISPR Guide Capture
Chrm3	TTTATACTGGAGAATCTATA	/5Phos/TAAACTATAGATTCTCCAGTATAAACGGTCCTAGCAA	Chrm3	Chrm3	R2	CTCTTAAAC(BC)	TATAGATTCTCCAGTATAAA	CRISPR Guide Capture
Clock	GAGGAGTGCTAGTATCAGTA	/5Phos/TAAACTACTGATACTAGCACTCCTCCGGTCCTAGCAA	Clock	Clock	R2	CTCTTAAAC(BC)	TACTGATACTAGCACTCCTC	CRISPR Guide Capture
Clock	GCAGCGGACACGGATGATAG	/5Phos/TAAACCTATCATCCGTGTCCGCTGCCGGTCCTAGCAA	Clock	Clock	R2	CTCTTAAAC(BC)	CTATCATCCGTGTCCGCTGC	CRISPR Guide Capture
Clock	AGGCTATGATTACTATCATG	/5Phos/TAAACCATGATAGTAATCATAGCCTCGGTCCTAGCAA	Clock	Clock	R2	CTCTTAAAC(BC)	CATGATAGTAATCATAGCCT	CRISPR Guide Capture
Clock	AGCTACACCTCAGTTCATCA	/5Phos/TAAACTGATGAACTGAGGTGTAGCTCGGTCCTAGCAA	Clock	Clock	R2	CTCTTAAAC(BC)	TGATGAACTGAGGTGTAGCT	CRISPR Guide Capture
Cux2	TGAACTGTACATGTACCGGG	/5Phos/TAAACCCCGGTACATGTACAGTTCACGGTCCTAGCAA	Cux2	Cux2	R2	CTCTTAAAC(BC)	CCCGGTACATGTACAGTTCA	CRISPR Guide Capture
Cux2	GAGGGCGACACGGAGGCATA	/5Phos/TAAACTATGCCTCCGTGTCGCCCTCCGGTCCTAGCAA	Cux2	Cux2	R2	CTCTTAAAC(BC)	TATGCCTCCGTGTCGCCCTC	CRISPR Guide Capture
Cux2	GTGAGCTTACGCCACGGCTT	/5Phos/TAAACAAGCCGTGGCGTAAGCTCACCGGTCCTAGCAA	Cux2	Cux2	R2	CTCTTAAAC(BC)	AAGCCGTGGCGTAAGCTCAC	CRISPR Guide Capture
Cux2	ACGGGGCACACGCCAGCCAA	/5Phos/TAAACTTGGCTGGCGTGTGCCCCGTCGGTCCTAGCAA	Cux2	Cux2	R2	CTCTTAAAC(BC)	TTGGCTGGCGTGTGCCCCGT	CRISPR Guide Capture
Dcc	ATAGGTGACAACGCAAGTAT	/5Phos/TAAACATACTTGCGTTGTCACCTATCGGTCCTAGCAA	Dcc	Dcc	R2	CTCTTAAAC(BC)	ATACTTGCGTTGTCACCTAT	CRISPR Guide Capture
Dcc	GCTCCCACCAGTAGGTGTAC	/5Phos/TAAACGTACACCTACTGGTGGGAGCCGGTCCTAGCAA	Dcc	Dcc	R2	CTCTTAAAC(BC)	GTACACCTACTGGTGGGAGC	CRISPR Guide Capture
Dcc	TGATGGACTATCTTATAAAC	/5Phos/TAAACGTTTATAAGATAGTCCATCACGGTCCTAGCAA	Dcc	Dcc	R2	CTCTTAAAC(BC)	GTTTATAAGATAGTCCATCA	CRISPR Guide Capture
Dcc	GTGGTGAGAGGCTATATTAT	/5Phos/TAAACATAATATAGCCTCTCACCACCGGTCCTAGCAA	Dcc	Dcc	R2	CTCTTAAAC(BC)	ATAATATAGCCTCTCACCAC	CRISPR Guide Capture
Epha10	GCTGATGAGAGCTTCACGCA	/5Phos/TAAACTGCGTGAAGCTCTCATCAGCCGGTCCTAGCAA	Epha10	Epha10	R2	CTCTTAAAC(BC)	TGCGTGAAGCTCTCATCAGC	CRISPR Guide Capture
Epha10	GCTGGGCTCCCCTTCCGAGT	/5Phos/TAAACACTCGGAAGGGGAGCCCAGCCGGTCCTAGCAA	Epha10	Epha10	R2	CTCTTAAAC(BC)	ACTCGGAAGGGGAGCCCAGC	CRISPR Guide Capture
Epha10	CCGGATCTGAAAAACGTATC	/5Phos/TAAACGATACGTTTTTCAGATCCGGCGGTCCTAGCAA	Epha10	Epha10	R2	CTCTTAAAC(BC)	GATACGTTTTTCAGATCCGG	CRISPR Guide Capture
Epha10	GGACACTGTGACCTGCGCAT	/5Phos/TAAACATGCGCAGGTCACAGTGTCCCGGTCCTAGCAA	Epha10	Epha10	R2	CTCTTAAAC(BC)	ATGCGCAGGTCACAGTGTCC	CRISPR Guide Capture
Erbb4	GTAGTTTAAGAATATCGCTA	/5Phos/TAAACTAGCGATATTCTTAAACTACCGGTCCTAGCAA	Erbb4	Erbb4	R2	CTCTTAAAC(BC)	TAGCGATATTCTTAAACTAC	CRISPR Guide Capture
Erbb4	GACTCAGACACACTCCCAAT	/5Phos/TAAACATTGGGAGTGTGTCTGAGTCCGGTCCTAGCAA	Erbb4	Erbb4	R2	CTCTTAAAC(BC)	ATTGGGAGTGTGTCTGAGTC	CRISPR Guide Capture
Erbb4	TGGCAGCAGTCACTAACGTA	/5Phos/TAAACTACGTTAGTGACTGCTGCCACGGTCCTAGCAA	Erbb4	Erbb4	R2	CTCTTAAAC(BC)	TACGTTAGTGACTGCTGCCA	CRISPR Guide Capture
Erbb4	GTAGAGCCCTTAACTCCCAG	/5Phos/TAAACCTGGGAGTTAAGGGCTCTACCGGTCCTAGCAA	Erbb4	Erbb4	R2	CTCTTAAAC(BC)	CTGGGAGTTAAGGGCTCTAC	CRISPR Guide Capture
Esrrg	CACATGATGCAACCCCATAG	/5Phos/TAAACCTATGGGGTTGCATCATGTGCGGTCCTAGCAA	Esrrg	Esrrg	R2	CTCTTAAAC(BC)	CTATGGGGTTGCATCATGTG	CRISPR Guide Capture
Esrrg	TGACTTGGCTGACCGAGAGT	/5Phos/TAAACACTCTCGGTCAGCCAAGTCACGGTCCTAGCAA	Esrrg	Esrrg	R2	CTCTTAAAC(BC)	ACTCTCGGTCAGCCAAGTCA	CRISPR Guide Capture
Esrrg	GGTCTGGGGATCCTCTACGA	/5Phos/TAAACTCGTAGAGGATCCCCAGACCCGGTCCTAGCAA	Esrrg	Esrrg	R2	CTCTTAAAC(BC)	TCGTAGAGGATCCCCAGACC	CRISPR Guide Capture
Esrrg	TCTGTCAAGACGGACCCCTG	/5Phos/TAAACCAGGGGTCCGTCTTGACAGACGGTCCTAGCAA	Esrrg	Esrrg	R2	CTCTTAAAC(BC)	CAGGGGTCCGTCTTGACAGA	CRISPR Guide Capture
Gabbr1	ACATCTACAACTCCCACGTT	/5Phos/TAAACAACGTGGGAGTTGTAGATGTCGGTCCTAGCAA	Gabbr1	Gabbr1	R2	CTCTTAAAC(BC)	AACGTGGGAGTTGTAGATGT	CRISPR Guide Capture
Gabbr1	GAACGGCGTGCAGTATACAT	/5Phos/TAAACATGTATACTGCACGCCGTTCCGGTCCTAGCAA	Gabbr1	Gabbr1	R2	CTCTTAAAC(BC)	ATGTATACTGCACGCCGTTC	CRISPR Guide Capture
Gabbr1	GGATGTGTCCGAAAGAACGT	/5Phos/TAAACACGTTCTTTCGGACACATCCCGGTCCTAGCAA	Gabbr1	Gabbr1	R2	CTCTTAAAC(BC)	ACGTTCTTTCGGACACATCC	CRISPR Guide Capture
Gabbr1	TCGGGTGGTATGCTGACAAC	/5Phos/TAAACGTTGTCAGCATACCACCCGACGGTCCTAGCAA	Gabbr1	Gabbr1	R2	CTCTTAAAC(BC)	GTTGTCAGCATACCACCCGA	CRISPR Guide Capture
Gabbr2	AAGTACCAGTGGATCATCCC	/5Phos/TAAACGGGATGATCCACTGGTACTTCGGTCCTAGCAA	Gabbr2	Gabbr2	R2	CTCTTAAAC(BC)	GGGATGATCCACTGGTACTT	CRISPR Guide Capture
Gabbr2	GATGACCCAGATGCCATCGT	/5Phos/TAAACACGATGGCATCTGGGTCATCCGGTCCTAGCAA	Gabbr2	Gabbr2	R2	CTCTTAAAC(BC)	ACGATGGCATCTGGGTCATC	CRISPR Guide Capture
Gabbr2	GCACCGTCCGGAAGAAATAT	/5Phos/TAAACATATTTCTTCCGGACGGTGCCGGTCCTAGCAA	Gabbr2	Gabbr2	R2	CTCTTAAAC(BC)	ATATTTCTTCCGGACGGTGC	CRISPR Guide Capture
Gabbr2	GATGATGAGGTTGTTCATAT	/5Phos/TAAACATATGAACAACCTCATCATCCGGTCCTAGCAA	Gabbr2	Gabbr2	R2	CTCTTAAAC(BC)	ATATGAACAACCTCATCATC	CRISPR Guide Capture
Gabra2	TATGATAATCGGCTTAGACC	/5Phos/TAAACGGTCTAAGCCGATTATCATACGGTCCTAGCAA	Gabra2	Gabra2	R2	CTCTTAAAC(BC)	GGTCTAAGCCGATTATCATA	CRISPR Guide Capture
Gabra2	TTAAGTCGAAGGATATTCAT	/5Phos/TAAACATGAATATCCTTCGACTTAACGGTCCTAGCAA	Gabra2	Gabra2	R2	CTCTTAAAC(BC)	ATGAATATCCTTCGACTTAA	CRISPR Guide Capture
Gabra2	GGCATGAATGAGCATCCATC	/5Phos/TAAACGATGGATGCTCATTCATGCCCGGTCCTAGCAA	Gabra2	Gabra2	R2	CTCTTAAAC(BC)	GATGGATGCTCATTCATGCC	CRISPR Guide Capture
Gabra2	ATAGCAATGTTCCATCATCC	/5Phos/TAAACGGATGATGGAACATTGCTATCGGTCCTAGCAA	Gabra2	Gabra2	R2	CTCTTAAAC(BC)	GGATGATGGAACATTGCTAT	CRISPR Guide Capture
Gabra3	GAGATAATCCGGTCTAGTAC	/5Phos/TAAACGTACTAGACCGGATTATCTCCGGTCCTAGCAA	Gabra3	Gabra3	R2	CTCTTAAAC(BC)	GTACTAGACCGGATTATCTC	CRISPR Guide Capture
Gabra3	ATATTATCTGTACTATCGTC	/5Phos/TAAACGACGATAGTACAGATAATATCGGTCCTAGCAA	Gabra3	Gabra3	R2	CTCTTAAAC(BC)	GACGATAGTACAGATAATAT	CRISPR Guide Capture
Gabra3	ATCTTCTGGCTAGTAAGATA	/5Phos/TAAACTATCTTACTAGCCAGAAGATCGGTCCTAGCAA	Gabra3	Gabra3	R2	CTCTTAAAC(BC)	TATCTTACTAGCCAGAAGAT	CRISPR Guide Capture
Gabra3	TATGATAACCGGCTTCGACC	/5Phos/TAAACGGTCGAAGCCGGTTATCATACGGTCCTAGCAA	Gabra3	Gabra3	R2	CTCTTAAAC(BC)	GGTCGAAGCCGGTTATCATA	CRISPR Guide Capture
Gabrb1	TCTGTCCACAGGAATCACTA	/5Phos/TAAACTAGTGATTCCTGTGGACAGACGGTCCTAGCAA	Gabrb1	Gabrb1	R2	CTCTTAAAC(BC)	TAGTGATTCCTGTGGACAGA	CRISPR Guide Capture
Gabrb1	GGATCTTCGAAGATACCCTC	/5Phos/TAAACGAGGGTATCTTCGAAGATCCCGGTCCTAGCAA	Gabrb1	Gabrb1	R2	CTCTTAAAC(BC)	GAGGGTATCTTCGAAGATCC	CRISPR Guide Capture
Gabrb1	ACAGAGTAGCTGACCAACTC	/5Phos/TAAACGAGTTGGTCAGCTACTCTGTCGGTCCTAGCAA	Gabrb1	Gabrb1	R2	CTCTTAAAC(BC)	GAGTTGGTCAGCTACTCTGT	CRISPR Guide Capture
Gabrb1	GAGGAGAGGGAGCAGTAACT	/5Phos/TAAACAGTTACTGCTCCCTCTCCTCCGGTCCTAGCAA	Gabrb1	Gabrb1	R2	CTCTTAAAC(BC)	AGTTACTGCTCCCTCTCCTC	CRISPR Guide Capture
Ghr	AATGTCAGGGTCGTAACAGC	/5Phos/TAAACGCTGTTACGACCCTGACATTCGGTCCTAGCAA	Ghr	Ghr	R2	CTCTTAAAC(BC)	GCTGTTACGACCCTGACATT	CRISPR Guide Capture
Ghr	AGTACAGCTGAATAGATCCT	/5Phos/TAAACAGGATCTATTCAGCTGTACTCGGTCCTAGCAA	Ghr	Ghr	R2	CTCTTAAAC(BC)	AGGATCTATTCAGCTGTACT	CRISPR Guide Capture
Ghr	AAGATAATAATTAAGAACCA	/5Phos/TAAACTGGTTCTTAATTATTATCTTCGGTCCTAGCAA	Ghr	Ghr	R2	CTCTTAAAC(BC)	TGGTTCTTAATTATTATCTT	CRISPR Guide Capture
Ghr	GGACAGTATGTTAACCATAT	/5Phos/TAAACATATGGTTAACATACTGTCCCGGTCCTAGCAA	Ghr	Ghr	R2	CTCTTAAAC(BC)	ATATGGTTAACATACTGTCC	CRISPR Guide Capture
Glra1	CCACTTCCACGAAATCACCA	/5Phos/TAAACTGGTGATTTCGTGGAAGTGGCGGTCCTAGCAA	Glra1	Glra1	R2	CTCTTAAAC(BC)	TGGTGATTTCGTGGAAGTGG	CRISPR Guide Capture
Glra1	TTCCATCGCTGAGACAACCA	/5Phos/TAAACTGGTTGTCTCAGCGATGGAACGGTCCTAGCAA	Glra1	Glra1	R2	CTCTTAAAC(BC)	TGGTTGTCTCAGCGATGGAA	CRISPR Guide Capture
Glra1	AGATGGAATCCAACATAGAT	/5Phos/TAAACATCTATGTTGGATTCCATCTCGGTCCTAGCAA	Glra1	Glra1	R2	CTCTTAAAC(BC)	ATCTATGTTGGATTCCATCT	CRISPR Guide Capture
Glra1	ATGCTGCACCAGCTCGTGTG	/5Phos/TAAACCACACGAGCTGGTGCAGCATCGGTCCTAGCAA	Glra1	Glra1	R2	CTCTTAAAC(BC)	CACACGAGCTGGTGCAGCAT	CRISPR Guide Capture
Glrb	GGAAACAGAGTTAAGTCTAG	/5Phos/TAAACCTAGACTTAACTCTGTTTCCCGGTCCTAGCAA	Glrb	Glrb	R2	CTCTTAAAC(BC)	CTAGACTTAACTCTGTTTCC	CRISPR Guide Capture
Glrb	AAAAAGGAGGATATCGAATA	/5Phos/TAAACTATTCGATATCCTCCTTTTTCGGTCCTAGCAA	Glrb	Glrb	R2	CTCTTAAAC(BC)	TATTCGATATCCTCCTTTTT	CRISPR Guide Capture
Glrb	GGAGAGAACCACAATCAGCA	/5Phos/TAAACTGCTGATTGTGGTTCTCTCCCGGTCCTAGCAA	Glrb	Glrb	R2	CTCTTAAAC(BC)	TGCTGATTGTGGTTCTCTCC	CRISPR Guide Capture
Glrb	TCACTAGGTAGCTTGAGTCT	/5Phos/TAAACAGACTCAAGCTACCTAGTGACGGTCCTAGCAA	Glrb	Glrb	R2	CTCTTAAAC(BC)	AGACTCAAGCTACCTAGTGA	CRISPR Guide Capture
Gria1	ATGTTCACAATATCGATCTG	/5Phos/TAAACCAGATCGATATTGTGAACATCGGTCCTAGCAA	Gria1	Gria1	R2	CTCTTAAAC(BC)	CAGATCGATATTGTGAACAT	CRISPR Guide Capture
Gria1	GAGGATAGTCGTGACGATGT	/5Phos/TAAACACATCGTCACGACTATCCTCCGGTCCTAGCAA	Gria1	Gria1	R2	CTCTTAAAC(BC)	ACATCGTCACGACTATCCTC	CRISPR Guide Capture
Gria1	GACGACGCTCACTCCAATGT	/5Phos/TAAACACATTGGAGTGAGCGTCGTCCGGTCCTAGCAA	Gria1	Gria1	R2	CTCTTAAAC(BC)	ACATTGGAGTGAGCGTCGTC	CRISPR Guide Capture
Gria1	GGATTGACATATCCCGGCGA	/5Phos/TAAACTCGCCGGGATATGTCAATCCCGGTCCTAGCAA	Gria1	Gria1	R2	CTCTTAAAC(BC)	TCGCCGGGATATGTCAATCC	CRISPR Guide Capture
Gria4	AGTGGTTGTAACCACAATTA	/5Phos/TAAACTAATTGTGGTTACAACCACTCGGTCCTAGCAA	Gria4	Gria4	R2	CTCTTAAAC(BC)	TAATTGTGGTTACAACCACT	CRISPR Guide Capture
Gria4	ATGGGCTAAACCTACTGACT	/5Phos/TAAACAGTCAGTAGGTTTAGCCCATCGGTCCTAGCAA	Gria4	Gria4	R2	CTCTTAAAC(BC)	AGTCAGTAGGTTTAGCCCAT	CRISPR Guide Capture
Gria4	AATTAACTCTACGTCCATAG	/5Phos/TAAACCTATGGACGTAGAGTTAATTCGGTCCTAGCAA	Gria4	Gria4	R2	CTCTTAAAC(BC)	CTATGGACGTAGAGTTAATT	CRISPR Guide Capture
Gria4	TACCCCTGTCTGTATCATAC	/5Phos/TAAACGTATGATACAGACAGGGGTACGGTCCTAGCAA	Gria4	Gria4	R2	CTCTTAAAC(BC)	GTATGATACAGACAGGGGTA	CRISPR Guide Capture
Grid2	AAAACCCAGGTAGTTAGATA	/5Phos/TAAACTATCTAACTACCTGGGTTTTCGGTCCTAGCAA	Grid2	Grid2	R2	CTCTTAAAC(BC)	TATCTAACTACCTGGGTTTT	CRISPR Guide Capture
Grid2	TTGGAAGGTTAACAATAATT	/5Phos/TAAACAATTATTGTTAACCTTCCAACGGTCCTAGCAA	Grid2	Grid2	R2	CTCTTAAAC(BC)	AATTATTGTTAACCTTCCAA	CRISPR Guide Capture
Grid2	CATACTCTGTGACTACTCTT	/5Phos/TAAACAAGAGTAGTCACAGAGTATGCGGTCCTAGCAA	Grid2	Grid2	R2	CTCTTAAAC(BC)	AAGAGTAGTCACAGAGTATG	CRISPR Guide Capture
Grid2	GGAAGTCCCATACACAACTC	/5Phos/TAAACGAGTTGTGTATGGGACTTCCCGGTCCTAGCAA	Grid2	Grid2	R2	CTCTTAAAC(BC)	GAGTTGTGTATGGGACTTCC	CRISPR Guide Capture
Grik1	TCATAGGTTAATGTGGTATT	/5Phos/TAAACAATACCACATTAACCTATGACGGTCCTAGCAA	Grik1	Grik1	R2	CTCTTAAAC(BC)	AATACCACATTAACCTATGA	CRISPR Guide Capture
Grik1	AGATTATGCAGCTATCAGCA	/5Phos/TAAACTGCTGATAGCTGCATAATCTCGGTCCTAGCAA	Grik1	Grik1	R2	CTCTTAAAC(BC)	TGCTGATAGCTGCATAATCT	CRISPR Guide Capture
Grik1	AAAATCCGCCAGCTTCCCTC	/5Phos/TAAACGAGGGAAGCTGGCGGATTTTCGGTCCTAGCAA	Grik1	Grik1	R2	CTCTTAAAC(BC)	GAGGGAAGCTGGCGGATTTT	CRISPR Guide Capture
Grik1	CATGGACCACTTCTCAATGA	/5Phos/TAAACTCATTGAGAAGTGGTCCATGCGGTCCTAGCAA	Grik1	Grik1	R2	CTCTTAAAC(BC)	TCATTGAGAAGTGGTCCATG	CRISPR Guide Capture
Grik2	AAGCGAGTCCCAAAGCGCCA	/5Phos/TAAACTGGCGCTTTGGGACTCGCTTCGGTCCTAGCAA	Grik2	Grik2	R2	CTCTTAAAC(BC)	TGGCGCTTTGGGACTCGCTT	CRISPR Guide Capture
Grik2	AGCTCATCAAAGCTCCATCA	/5Phos/TAAACTGATGGAGCTTTGATGAGCTCGGTCCTAGCAA	Grik2	Grik2	R2	CTCTTAAAC(BC)	TGATGGAGCTTTGATGAGCT	CRISPR Guide Capture
Grik2	ACAGTGGCGTAAATATGACA	/5Phos/TAAACTGTCATATTTACGCCACTGTCGGTCCTAGCAA	Grik2	Grik2	R2	CTCTTAAAC(BC)	TGTCATATTTACGCCACTGT	CRISPR Guide Capture
Grik2	AATATACATCCAGATATCAG	/5Phos/TAAACCTGATATCTGGATGTATATTCGGTCCTAGCAA	Grik2	Grik2	R2	CTCTTAAAC(BC)	CTGATATCTGGATGTATATT	CRISPR Guide Capture
Grm1	AGATAAGATTAATGCGGACC	/5Phos/TAAACGGTCCGCATTAATCTTATCTCGGTCCTAGCAA	Grm1	Grm1	R2	CTCTTAAAC(BC)	GGTCCGCATTAATCTTATCT	CRISPR Guide Capture
Grm1	AGAAGTCCGTTGTAACCCAC	/5Phos/TAAACGTGGGTTACAACGGACTTCTCGGTCCTAGCAA	Grm1	Grm1	R2	CTCTTAAAC(BC)	GTGGGTTACAACGGACTTCT	CRISPR Guide Capture
Grm1	TAAAGGGTCAGATTAAGGTA	/5Phos/TAAACTACCTTAATCTGACCCTTTACGGTCCTAGCAA	Grm1	Grm1	R2	CTCTTAAAC(BC)	TACCTTAATCTGACCCTTTA	CRISPR Guide Capture
Grm1	GATATAGCAGAGCTCTCTAC	/5Phos/TAAACGTAGAGAGCTCTGCTATATCCGGTCCTAGCAA	Grm1	Grm1	R2	CTCTTAAAC(BC)	GTAGAGAGCTCTGCTATATC	CRISPR Guide Capture
Grm5	AGAAGGTACACAAGTAACCC	/5Phos/TAAACGGGTTACTTGTGTACCTTCTCGGTCCTAGCAA	Grm5	Grm5	R2	CTCTTAAAC(BC)	GGGTTACTTGTGTACCTTCT	CRISPR Guide Capture
Grm5	AGCGATCACTAACTGAGCAC	/5Phos/TAAACGTGCTCAGTTAGTGATCGCTCGGTCCTAGCAA	Grm5	Grm5	R2	CTCTTAAAC(BC)	GTGCTCAGTTAGTGATCGCT	CRISPR Guide Capture
Grm5	GTACCTGTCAAGTCGTCAGT	/5Phos/TAAACACTGACGACTTGACAGGTACCGGTCCTAGCAA	Grm5	Grm5	R2	CTCTTAAAC(BC)	ACTGACGACTTGACAGGTAC	CRISPR Guide Capture
Grm5	GATCAATGCAATCTATTCTA	/5Phos/TAAACTAGAATAGATTGCATTGATCCGGTCCTAGCAA	Grm5	Grm5	R2	CTCTTAAAC(BC)	TAGAATAGATTGCATTGATC	CRISPR Guide Capture
Grm8	ATGGAATTATGTGTCAACAC	/5Phos/TAAACGTGTTGACACATAATTCCATCGGTCCTAGCAA	Grm8	Grm8	R2	CTCTTAAAC(BC)	GTGTTGACACATAATTCCAT	CRISPR Guide Capture
Grm8	AATAGCACCTGTCTATCAGC	/5Phos/TAAACGCTGATAGACAGGTGCTATTCGGTCCTAGCAA	Grm8	Grm8	R2	CTCTTAAAC(BC)	GCTGATAGACAGGTGCTATT	CRISPR Guide Capture
Grm8	GTTGGAGTGGCATTCACCCT	/5Phos/TAAACAGGGTGAATGCCACTCCAACCGGTCCTAGCAA	Grm8	Grm8	R2	CTCTTAAAC(BC)	AGGGTGAATGCCACTCCAAC	CRISPR Guide Capture
Grm8	TAGGGCTGGAGCGAATTGCA	/5Phos/TAAACTGCAATTCGCTCCAGCCCTACGGTCCTAGCAA	Grm8	Grm8	R2	CTCTTAAAC(BC)	TGCAATTCGCTCCAGCCCTA	CRISPR Guide Capture
Gtf2i	GAGGCGTGGAATCCCAAACC	/5Phos/TAAACGGTTTGGGATTCCACGCCTCCGGTCCTAGCAA	Gtf2i	Gtf2i	R2	CTCTTAAAC(BC)	GGTTTGGGATTCCACGCCTC	CRISPR Guide Capture
Gtf2i	CTTGGGATTCCATACCACGA	/5Phos/TAAACTCGTGGTATGGAATCCCAAGCGGTCCTAGCAA	Gtf2i	Gtf2i	R2	CTCTTAAAC(BC)	TCGTGGTATGGAATCCCAAG	CRISPR Guide Capture
Gtf2i	TACGTAAAGATCTTCAACAT	/5Phos/TAAACATGTTGAAGATCTTTACGTACGGTCCTAGCAA	Gtf2i	Gtf2i	R2	CTCTTAAAC(BC)	ATGTTGAAGATCTTTACGTA	CRISPR Guide Capture
Gtf2i	ACGCTCGCATCACCAAACTG	/5Phos/TAAACCAGTTTGGTGATGCGAGCGTCGGTCCTAGCAA	Gtf2i	Gtf2i	R2	CTCTTAAAC(BC)	CAGTTTGGTGATGCGAGCGT	CRISPR Guide Capture
Gtf2ird1	GATGCCCAACCACACGATCC	/5Phos/TAAACGGATCGTGTGGTTGGGCATCCGGTCCTAGCAA	Gtf2ird1	Gtf2ird1	R2	CTCTTAAAC(BC)	GGATCGTGTGGTTGGGCATC	CRISPR Guide Capture
Gtf2ird1	AAGTACAGGGTCGCTTGAAG	/5Phos/TAAACCTTCAAGCGACCCTGTACTTCGGTCCTAGCAA	Gtf2ird1	Gtf2ird1	R2	CTCTTAAAC(BC)	CTTCAAGCGACCCTGTACTT	CRISPR Guide Capture
Gtf2ird1	AGCAGCCTCTCATAGGGCAA	/5Phos/TAAACTTGCCCTATGAGAGGCTGCTCGGTCCTAGCAA	Gtf2ird1	Gtf2ird1	R2	CTCTTAAAC(BC)	TTGCCCTATGAGAGGCTGCT	CRISPR Guide Capture
Gtf2ird1	GTGACGTGATCCGGCCCCTA	/5Phos/TAAACTAGGGGCCGGATCACGTCACCGGTCCTAGCAA	Gtf2ird1	Gtf2ird1	R2	CTCTTAAAC(BC)	TAGGGGCCGGATCACGTCAC	CRISPR Guide Capture
Htr2c	ACATCAGGGTTTGACGGCGT	/5Phos/TAAACACGCCGTCAAACCCTGATGTCGGTCCTAGCAA	Htr2c	Htr2c	R2	CTCTTAAAC(BC)	ACGCCGTCAAACCCTGATGT	CRISPR Guide Capture
Htr2c	ACATCTAGTGAAATCCAGAC	/5Phos/TAAACGTCTGGATTTCACTAGATGTCGGTCCTAGCAA	Htr2c	Htr2c	R2	CTCTTAAAC(BC)	GTCTGGATTTCACTAGATGT	CRISPR Guide Capture
Htr2c	ATCACGACTATTGAAAGTGC	/5Phos/TAAACGCACTTTCAATAGTCGTGATCGGTCCTAGCAA	Htr2c	Htr2c	R2	CTCTTAAAC(BC)	GCACTTTCAATAGTCGTGAT	CRISPR Guide Capture
Htr2c	TAGGGACATTAAGAAATAAT	/5Phos/TAAACATTATTTCTTAATGTCCCTACGGTCCTAGCAA	Htr2c	Htr2c	R2	CTCTTAAAC(BC)	ATTATTTCTTAATGTCCCTA	CRISPR Guide Capture
Igf1r	CAAGATGAGAGACCAGTCTA	/5Phos/TAAACTAGACTGGTCTCTCATCTTGCGGTCCTAGCAA	Igf1r	Igf1r	R2	CTCTTAAAC(BC)	TAGACTGGTCTCTCATCTTG	CRISPR Guide Capture
Igf1r	AGAACCGAATCATCATAACG	/5Phos/TAAACCGTTATGATGATTCGGTTCTCGGTCCTAGCAA	Igf1r	Igf1r	R2	CTCTTAAAC(BC)	CGTTATGATGATTCGGTTCT	CRISPR Guide Capture
Igf1r	AGCAGAAGTCACCGAATCGA	/5Phos/TAAACTCGATTCGGTGACTTCTGCTCGGTCCTAGCAA	Igf1r	Igf1r	R2	CTCTTAAAC(BC)	TCGATTCGGTGACTTCTGCT	CRISPR Guide Capture
Igf1r	TAGTAACTCAAGTTACCATT	/5Phos/TAAACAATGGTAACTTGAGTTACTACGGTCCTAGCAA	Igf1r	Igf1r	R2	CTCTTAAAC(BC)	AATGGTAACTTGAGTTACTA	CRISPR Guide Capture
Insr	GATACGGGACCAGTCGATAG	/5Phos/TAAACCTATCGACTGGTCCCGTATCCGGTCCTAGCAA	Insr	Insr	R2	CTCTTAAAC(BC)	CTATCGACTGGTCCCGTATC	CRISPR Guide Capture
Insr	AGGAGATCTCGGAAGTCGGG	/5Phos/TAAACCCCGACTTCCGAGATCTCCTCGGTCCTAGCAA	Insr	Insr	R2	CTCTTAAAC(BC)	CCCGACTTCCGAGATCTCCT	CRISPR Guide Capture
Insr	GTGATACCAGAGCATAGGAG	/5Phos/TAAACCTCCTATGCTCTGGTATCACCGGTCCTAGCAA	Insr	Insr	R2	CTCTTAAAC(BC)	CTCCTATGCTCTGGTATCAC	CRISPR Guide Capture
Insr	GTGGGGACCAGGTCCGTGAA	/5Phos/TAAACTTCACGGACCTGGTCCCCACCGGTCCTAGCAA	Insr	Insr	R2	CTCTTAAAC(BC)	TTCACGGACCTGGTCCCCAC	CRISPR Guide Capture
Lingo1	AGATCTCTAAGACCTTAAGT	/5Phos/TAAACACTTAAGGTCTTAGAGATCTCGGTCCTAGCAA	Lingo1	Lingo1	R2	CTCTTAAAC(BC)	ACTTAAGGTCTTAGAGATCT	CRISPR Guide Capture
Lingo1	AGCCCTCGATTGTACCGATT	/5Phos/TAAACAATCGGTACAATCGAGGGCTCGGTCCTAGCAA	Lingo1	Lingo1	R2	CTCTTAAAC(BC)	AATCGGTACAATCGAGGGCT	CRISPR Guide Capture
Lingo1	GCCACACCTGAGTTCGTCCA	/5Phos/TAAACTGGACGAACTCAGGTGTGGCCGGTCCTAGCAA	Lingo1	Lingo1	R2	CTCTTAAAC(BC)	TGGACGAACTCAGGTGTGGC	CRISPR Guide Capture
Lingo1	CAGGTAGTTGAGCCCACGAA	/5Phos/TAAACTTCGTGGGCTCAACTACCTGCGGTCCTAGCAA	Lingo1	Lingo1	R2	CTCTTAAAC(BC)	TTCGTGGGCTCAACTACCTG	CRISPR Guide Capture
Lmbr1	TGACTGTGAACATACGGGAC	/5Phos/TAAACGTCCCGTATGTTCACAGTCACGGTCCTAGCAA	Lmbr1	Lmbr1	R2	CTCTTAAAC(BC)	GTCCCGTATGTTCACAGTCA	CRISPR Guide Capture
Lmbr1	GCCAGTATGGAGTCTTTATA	/5Phos/TAAACTATAAAGACTCCATACTGGCCGGTCCTAGCAA	Lmbr1	Lmbr1	R2	CTCTTAAAC(BC)	TATAAAGACTCCATACTGGC	CRISPR Guide Capture
Lmbr1	AATAGGGCTATCTTCATCGG	/5Phos/TAAACCCGATGAAGATAGCCCTATTCGGTCCTAGCAA	Lmbr1	Lmbr1	R2	CTCTTAAAC(BC)	CCGATGAAGATAGCCCTATT	CRISPR Guide Capture
Lmbr1	TGTATACTAACCGTGGATGA	/5Phos/TAAACTCATCCACGGTTAGTATACACGGTCCTAGCAA	Lmbr1	Lmbr1	R2	CTCTTAAAC(BC)	TCATCCACGGTTAGTATACA	CRISPR Guide Capture
Lrig2	AGTGATTAGTAACAATGCAC	/5Phos/TAAACGTGCATTGTTACTAATCACTCGGTCCTAGCAA	Lrig2	Lrig2	R2	CTCTTAAAC(BC)	GTGCATTGTTACTAATCACT	CRISPR Guide Capture
Lrig2	TAATAGGATAAGCACCTTGG	/5Phos/TAAACCCAAGGTGCTTATCCTATTACGGTCCTAGCAA	Lrig2	Lrig2	R2	CTCTTAAAC(BC)	CCAAGGTGCTTATCCTATTA	CRISPR Guide Capture
Lrig2	AATGAAAGTAGAGTAATATT	/5Phos/TAAACAATATTACTCTACTTTCATTCGGTCCTAGCAA	Lrig2	Lrig2	R2	CTCTTAAAC(BC)	AATATTACTCTACTTTCATT	CRISPR Guide Capture
Lrig2	GTGAACAAGGGGTGGCTATA	/5Phos/TAAACTATAGCCACCCCTTGTTCACCGGTCCTAGCAA	Lrig2	Lrig2	R2	CTCTTAAAC(BC)	TATAGCCACCCCTTGTTCAC	CRISPR Guide Capture
Meis1	ATCCACTTACTGTTAGATGC	/5Phos/TAAACGCATCTAACAGTAAGTGGATCGGTCCTAGCAA	Meis1	Meis1	R2	CTCTTAAAC(BC)	GCATCTAACAGTAAGTGGAT	CRISPR Guide Capture
Meis1	GTGTGAAGTATGGCCACCGC	/5Phos/TAAACGCGGTGGCCATACTTCACACCGGTCCTAGCAA	Meis1	Meis1	R2	CTCTTAAAC(BC)	GCGGTGGCCATACTTCACAC	CRISPR Guide Capture
Meis1	AGTGTAGCTTCCCCCAGCAC	/5Phos/TAAACGTGCTGGGGGAAGCTACACTCGGTCCTAGCAA	Meis1	Meis1	R2	CTCTTAAAC(BC)	GTGCTGGGGGAAGCTACACT	CRISPR Guide Capture
Meis1	TCAAACAGCTAATATACCGG	/5Phos/TAAACCCGGTATATTAGCTGTTTGACGGTCCTAGCAA	Meis1	Meis1	R2	CTCTTAAAC(BC)	CCGGTATATTAGCTGTTTGA	CRISPR Guide Capture
Nfe2l1	TAGGCACCTGGAACCTATCC	/5Phos/TAAACGGATAGGTTCCAGGTGCCTACGGTCCTAGCAA	Nfe2l1	Nfe2l1	R2	CTCTTAAAC(BC)	GGATAGGTTCCAGGTGCCTA	CRISPR Guide Capture
Nfe2l1	TTGGCGACAGGATATTGATC	/5Phos/TAAACGATCAATATCCTGTCGCCAACGGTCCTAGCAA	Nfe2l1	Nfe2l1	R2	CTCTTAAAC(BC)	GATCAATATCCTGTCGCCAA	CRISPR Guide Capture
Nfe2l1	GTGGAACTGGGTCTGGGTAT	/5Phos/TAAACATACCCAGACCCAGTTCCACCGGTCCTAGCAA	Nfe2l1	Nfe2l1	R2	CTCTTAAAC(BC)	ATACCCAGACCCAGTTCCAC	CRISPR Guide Capture
Nfe2l1	GAAACGTCAGCTGGGAACTA	/5Phos/TAAACTAGTTCCCAGCTGACGTTTCCGGTCCTAGCAA	Nfe2l1	Nfe2l1	R2	CTCTTAAAC(BC)	TAGTTCCCAGCTGACGTTTC	CRISPR Guide Capture
Nlgn1	ATTATTCTGAAGGTAACCGT	/5Phos/TAAACACGGTTACCTTCAGAATAATCGGTCCTAGCAA	Nlgn1	Nlgn1	R2	CTCTTAAAC(BC)	ACGGTTACCTTCAGAATAAT	CRISPR Guide Capture
Nlgn1	TTTGTTTACGGACCATCAAT	/5Phos/TAAACATTGATGGTCCGTAAACAAACGGTCCTAGCAA	Nlgn1	Nlgn1	R2	CTCTTAAAC(BC)	ATTGATGGTCCGTAAACAAA	CRISPR Guide Capture
Nlgn1	CATGGGGATTCCCAACACAT	/5Phos/TAAACATGTGTTGGGAATCCCCATGCGGTCCTAGCAA	Nlgn1	Nlgn1	R2	CTCTTAAAC(BC)	ATGTGTTGGGAATCCCCATG	CRISPR Guide Capture
Nlgn1	AAGGCTATGTGGTATCGGGC	/5Phos/TAAACGCCCGATACCACATAGCCTTCGGTCCTAGCAA	Nlgn1	Nlgn1	R2	CTCTTAAAC(BC)	GCCCGATACCACATAGCCTT	CRISPR Guide Capture
Nr2c2	AGGTACTCTGGCATAGGACT	/5Phos/TAAACAGTCCTATGCCAGAGTACCTCGGTCCTAGCAA	Nr2c2	Nr2c2	R2	CTCTTAAAC(BC)	AGTCCTATGCCAGAGTACCT	CRISPR Guide Capture
Nr2c2	AGGTGAGGCTACCGCAGAGT	/5Phos/TAAACACTCTGCGGTAGCCTCACCTCGGTCCTAGCAA	Nr2c2	Nr2c2	R2	CTCTTAAAC(BC)	ACTCTGCGGTAGCCTCACCT	CRISPR Guide Capture
Nr2c2	GTACCATCCTCACGTATCAA	/5Phos/TAAACTTGATACGTGAGGATGGTACCGGTCCTAGCAA	Nr2c2	Nr2c2	R2	CTCTTAAAC(BC)	TTGATACGTGAGGATGGTAC	CRISPR Guide Capture
Nr2c2	AGGGACAAGGTTGTCCGAGG	/5Phos/TAAACCCTCGGACAACCTTGTCCCTCGGTCCTAGCAA	Nr2c2	Nr2c2	R2	CTCTTAAAC(BC)	CCTCGGACAACCTTGTCCCT	CRISPR Guide Capture
Nr6a1	GCTGATGTCAGCCGAAGACC	/5Phos/TAAACGGTCTTCGGCTGACATCAGCCGGTCCTAGCAA	Nr6a1	Nr6a1	R2	CTCTTAAAC(BC)	GGTCTTCGGCTGACATCAGC	CRISPR Guide Capture
Nr6a1	TATGGGATCATCTCCTGCGA	/5Phos/TAAACTCGCAGGAGATGATCCCATACGGTCCTAGCAA	Nr6a1	Nr6a1	R2	CTCTTAAAC(BC)	TCGCAGGAGATGATCCCATA	CRISPR Guide Capture
Nr6a1	CCAGAATAGCTAAAAAGGTG	/5Phos/TAAACCACCTTTTTAGCTATTCTGGCGGTCCTAGCAA	Nr6a1	Nr6a1	R2	CTCTTAAAC(BC)	CACCTTTTTAGCTATTCTGG	CRISPR Guide Capture
Nr6a1	ACAGCGACCACAGTTCCCCT	/5Phos/TAAACAGGGGAACTGTGGTCGCTGTCGGTCCTAGCAA	Nr6a1	Nr6a1	R2	CTCTTAAAC(BC)	AGGGGAACTGTGGTCGCTGT	CRISPR Guide Capture
Nrf1	GATGAGTACACGACGCGAGT	/5Phos/TAAACACTCGCGTCGTGTACTCATCCGGTCCTAGCAA	Nrf1	Nrf1	R2	CTCTTAAAC(BC)	ACTCGCGTCGTGTACTCATC	CRISPR Guide Capture
Nrf1	GAGATGCTCAAGTATTCCAC	/5Phos/TAAACGTGGAATACTTGAGCATCTCCGGTCCTAGCAA	Nrf1	Nrf1	R2	CTCTTAAAC(BC)	GTGGAATACTTGAGCATCTC	CRISPR Guide Capture
Nrf1	ATGAGCGACACGGTGCCATC	/5Phos/TAAACGATGGCACCGTGTCGCTCATCGGTCCTAGCAA	Nrf1	Nrf1	R2	CTCTTAAAC(BC)	GATGGCACCGTGTCGCTCAT	CRISPR Guide Capture
Nrf1	ATGACAGGTTTCATGGACCC	/5Phos/TAAACGGGTCCATGAAACCTGTCATCGGTCCTAGCAA	Nrf1	Nrf1	R2	CTCTTAAAC(BC)	GGGTCCATGAAACCTGTCAT	CRISPR Guide Capture
Nrxn2	AGTGCAGATAGGCGCACGTC	/5Phos/TAAACGACGTGCGCCTATCTGCACTCGGTCCTAGCAA	Nrxn2	Nrxn2	R2	CTCTTAAAC(BC)	GACGTGCGCCTATCTGCACT	CRISPR Guide Capture
Nrxn2	GCCATTGACGGGTTCCACGA	/5Phos/TAAACTCGTGGAACCCGTCAATGGCCGGTCCTAGCAA	Nrxn2	Nrxn2	R2	CTCTTAAAC(BC)	TCGTGGAACCCGTCAATGGC	CRISPR Guide Capture
Nrxn2	GCAGACCCGACCCAGAAAGC	/5Phos/TAAACGCTTTCTGGGTCGGGTCTGCCGGTCCTAGCAA	Nrxn2	Nrxn2	R2	CTCTTAAAC(BC)	GCTTTCTGGGTCGGGTCTGC	CRISPR Guide Capture
Nrxn2	CGTGACAGGATCAGCCACGA	/5Phos/TAAACTCGTGGCTGATCCTGTCACGCGGTCCTAGCAA	Nrxn2	Nrxn2	R2	CTCTTAAAC(BC)	TCGTGGCTGATCCTGTCACG	CRISPR Guide Capture
Pkd1	ATTCCCGTACCGATATACCT	/5Phos/TAAACAGGTATATCGGTACGGGAATCGGTCCTAGCAA	Pkd1	Pkd1	R2	CTCTTAAAC(BC)	AGGTATATCGGTACGGGAAT	CRISPR Guide Capture
Pkd1	ACAGTTGCGTAGATCAACAT	/5Phos/TAAACATGTTGATCTACGCAACTGTCGGTCCTAGCAA	Pkd1	Pkd1	R2	CTCTTAAAC(BC)	ATGTTGATCTACGCAACTGT	CRISPR Guide Capture
Pkd1	GTTCCACAAAGTCTATAGTA	/5Phos/TAAACTACTATAGACTTTGTGGAACCGGTCCTAGCAA	Pkd1	Pkd1	R2	CTCTTAAAC(BC)	TACTATAGACTTTGTGGAAC	CRISPR Guide Capture
Pkd1	ACCATGGGGCTGTACCGCTA	/5Phos/TAAACTAGCGGTACAGCCCCATGGTCGGTCCTAGCAA	Pkd1	Pkd1	R2	CTCTTAAAC(BC)	TAGCGGTACAGCCCCATGGT	CRISPR Guide Capture
Prnp	TGGCCCCATCCACCGCCATG	/5Phos/TAAACCATGGCGGTGGATGGGGCCACGGTCCTAGCAA	Prnp	Prnp	R2	CTCTTAAAC(BC)	CATGGCGGTGGATGGGGCCA	CRISPR Guide Capture
Prnp	AGGCAACCGTTACCCACCTC	/5Phos/TAAACGAGGTGGGTAACGGTTGCCTCGGTCCTAGCAA	Prnp	Prnp	R2	CTCTTAAAC(BC)	GAGGTGGGTAACGGTTGCCT	CRISPR Guide Capture
Prnp	GTGACTATGTGGACTGATGT	/5Phos/TAAACACATCAGTCCACATAGTCACCGGTCCTAGCAA	Prnp	Prnp	R2	CTCTTAAAC(BC)	ACATCAGTCCACATAGTCAC	CRISPR Guide Capture
Prnp	TGGCTGGGGACAACCCCATG	/5Phos/TAAACCATGGGGTTGTCCCCAGCCACGGTCCTAGCAA	Prnp	Prnp	R2	CTCTTAAAC(BC)	CATGGGGTTGTCCCCAGCCA	CRISPR Guide Capture
Rfx7	AGGAGCTACTGCGACAATCT	/5Phos/TAAACAGATTGTCGCAGTAGCTCCTCGGTCCTAGCAA	Rfx7	Rfx7	R2	CTCTTAAAC(BC)	AGATTGTCGCAGTAGCTCCT	CRISPR Guide Capture
Rfx7	AGGATCGCAGGGTTCCCATT	/5Phos/TAAACAATGGGAACCCTGCGATCCTCGGTCCTAGCAA	Rfx7	Rfx7	R2	CTCTTAAAC(BC)	AATGGGAACCCTGCGATCCT	CRISPR Guide Capture
Rfx7	CTTGTAAAGAGTCACTATAT	/5Phos/TAAACATATAGTGACTCTTTACAAGCGGTCCTAGCAA	Rfx7	Rfx7	R2	CTCTTAAAC(BC)	ATATAGTGACTCTTTACAAG	CRISPR Guide Capture
Rfx7	AGGTGCTCAGATTCCTAACA	/5Phos/TAAACTGTTAGGAATCTGAGCACCTCGGTCCTAGCAA	Rfx7	Rfx7	R2	CTCTTAAAC(BC)	TGTTAGGAATCTGAGCACCT	CRISPR Guide Capture
Robo1	AGTAGCCGACATCAGACCGC	/5Phos/TAAACGCGGTCTGATGTCGGCTACTCGGTCCTAGCAA	Robo1	Robo1	R2	CTCTTAAAC(BC)	GCGGTCTGATGTCGGCTACT	CRISPR Guide Capture
Robo1	GCAGACACGTGGCCCAACAC	/5Phos/TAAACGTGTTGGGCCACGTGTCTGCCGGTCCTAGCAA	Robo1	Robo1	R2	CTCTTAAAC(BC)	GTGTTGGGCCACGTGTCTGC	CRISPR Guide Capture
Robo1	TGTGAGCCACAACGCATCGC	/5Phos/TAAACGCGATGCGTTGTGGCTCACACGGTCCTAGCAA	Robo1	Robo1	R2	CTCTTAAAC(BC)	GCGATGCGTTGTGGCTCACA	CRISPR Guide Capture
Robo1	CTAACCACTCCGATTCACCA	/5Phos/TAAACTGGTGAATCGGAGTGGTTAGCGGTCCTAGCAA	Robo1	Robo1	R2	CTCTTAAAC(BC)	TGGTGAATCGGAGTGGTTAG	CRISPR Guide Capture
Sorl1	ATGCTTACGCCCAATACCTC	/5Phos/TAAACGAGGTATTGGGCGTAAGCATCGGTCCTAGCAA	Sorl1	Sorl1	R2	CTCTTAAAC(BC)	GAGGTATTGGGCGTAAGCAT	CRISPR Guide Capture
Sorl1	ACTGCTAGAGATGTACACAT	/5Phos/TAAACATGTGTACATCTCTAGCAGTCGGTCCTAGCAA	Sorl1	Sorl1	R2	CTCTTAAAC(BC)	ATGTGTACATCTCTAGCAGT	CRISPR Guide Capture
Sorl1	AGGGGCCGGCAGTGACACTC	/5Phos/TAAACGAGTGTCACTGCCGGCCCCTCGGTCCTAGCAA	Sorl1	Sorl1	R2	CTCTTAAAC(BC)	GAGTGTCACTGCCGGCCCCT	CRISPR Guide Capture
Sorl1	TGAACTCGTCGCTACGACAC	/5Phos/TAAACGTGTCGTAGCGACGAGTTCACGGTCCTAGCAA	Sorl1	Sorl1	R2	CTCTTAAAC(BC)	GTGTCGTAGCGACGAGTTCA	CRISPR Guide Capture
Sqstm1	TTATAGCGAGTTCCCACCAC	/5Phos/TAAACGTGGTGGGAACTCGCTATAACGGTCCTAGCAA	Sqstm1	Sqstm1	R2	CTCTTAAAC(BC)	GTGGTGGGAACTCGCTATAA	CRISPR Guide Capture
Sqstm1	GGCTTCCAGGCGCACTACCG	/5Phos/TAAACCGGTAGTGCGCCTGGAAGCCCGGTCCTAGCAA	Sqstm1	Sqstm1	R2	CTCTTAAAC(BC)	CGGTAGTGCGCCTGGAAGCC	CRISPR Guide Capture
Sqstm1	ATGGTGGGCGATGTTCCCGC	/5Phos/TAAACGCGGGAACATCGCCCACCATCGGTCCTAGCAA	Sqstm1	Sqstm1	R2	CTCTTAAAC(BC)	GCGGGAACATCGCCCACCAT	CRISPR Guide Capture
Sqstm1	TGGCTTCGGAAGCTGAAACA	/5Phos/TAAACTGTTTCAGCTTCCGAAGCCACGGTCCTAGCAA	Sqstm1	Sqstm1	R2	CTCTTAAAC(BC)	TGTTTCAGCTTCCGAAGCCA	CRISPR Guide Capture
Srebf2	GCTGCGTTCTGGTATATCAA	/5Phos/TAAACTTGATATACCAGAACGCAGCCGGTCCTAGCAA	Srebf2	Srebf2	R2	CTCTTAAAC(BC)	TTGATATACCAGAACGCAGC	CRISPR Guide Capture
Srebf2	TCTGAACAGGCAGATCCCGC	/5Phos/TAAACGCGGGATCTGCCTGTTCAGACGGTCCTAGCAA	Srebf2	Srebf2	R2	CTCTTAAAC(BC)	GCGGGATCTGCCTGTTCAGA	CRISPR Guide Capture
Srebf2	GCACGGATAAGCAGGTTTGT	/5Phos/TAAACACAAACCTGCTTATCCGTGCCGGTCCTAGCAA	Srebf2	Srebf2	R2	CTCTTAAAC(BC)	ACAAACCTGCTTATCCGTGC	CRISPR Guide Capture
Srebf2	TGAATGACCGCTGTACTGCA	/5Phos/TAAACTGCAGTACAGCGGTCATTCACGGTCCTAGCAA	Srebf2	Srebf2	R2	CTCTTAAAC(BC)	TGCAGTACAGCGGTCATTCA	CRISPR Guide Capture
Tcf12	GAATGGAAGACCGCTTAGAC	/5Phos/TAAACGTCTAAGCGGTCTTCCATTCCGGTCCTAGCAA	Tcf12	Tcf12	R2	CTCTTAAAC(BC)	GTCTAAGCGGTCTTCCATTC	CRISPR Guide Capture
Tcf12	AGAGGTGAAGGAGATCCCAC	/5Phos/TAAACGTGGGATCTCCTTCACCTCTCGGTCCTAGCAA	Tcf12	Tcf12	R2	CTCTTAAAC(BC)	GTGGGATCTCCTTCACCTCT	CRISPR Guide Capture
Tcf12	CCAAGCGGTCATGTGAATGA	/5Phos/TAAACTCATTCACATGACCGCTTGGCGGTCCTAGCAA	Tcf12	Tcf12	R2	CTCTTAAAC(BC)	TCATTCACATGACCGCTTGG	CRISPR Guide Capture
Tcf12	GTATGTGAGGCGGCAACATA	/5Phos/TAAACTATGTTGCCGCCTCACATACCGGTCCTAGCAA	Tcf12	Tcf12	R2	CTCTTAAAC(BC)	TATGTTGCCGCCTCACATAC	CRISPR Guide Capture
Trps1	TAGGACTGCATAATCGCACC	/5Phos/TAAACGGTGCGATTATGCAGTCCTACGGTCCTAGCAA	Trps1	Trps1	R2	CTCTTAAAC(BC)	GGTGCGATTATGCAGTCCTA	CRISPR Guide Capture
Trps1	AGAGGGGCAGACATCCTACG	/5Phos/TAAACCGTAGGATGTCTGCCCCTCTCGGTCCTAGCAA	Trps1	Trps1	R2	CTCTTAAAC(BC)	CGTAGGATGTCTGCCCCTCT	CRISPR Guide Capture
Trps1	GGACCCACTACAATCACATC	/5Phos/TAAACGATGTGATTGTAGTGGGTCCCGGTCCTAGCAA	Trps1	Trps1	R2	CTCTTAAAC(BC)	GATGTGATTGTAGTGGGTCC	CRISPR Guide Capture
Trps1	AAGAGATCTCGAGACACTAC	/5Phos/TAAACGTAGTGTCTCGAGATCTCTTCGGTCCTAGCAA	Trps1	Trps1	R2	CTCTTAAAC(BC)	GTAGTGTCTCGAGATCTCTT	CRISPR Guide Capture
Zbtb11	ATGCGGAGAGAGTATAATTT	/5Phos/TAAACAAATTATACTCTCTCCGCATCGGTCCTAGCAA	Zbtb11	Zbtb11	R2	CTCTTAAAC(BC)	AAATTATACTCTCTCCGCAT	CRISPR Guide Capture
Zbtb11	GACGTCACATTGCTCATCGA	/5Phos/TAAACTCGATGAGCAATGTGACGTCCGGTCCTAGCAA	Zbtb11	Zbtb11	R2	CTCTTAAAC(BC)	TCGATGAGCAATGTGACGTC	CRISPR Guide Capture
Zbtb11	GGCTATATCCGGCTACACAA	/5Phos/TAAACTTGTGTAGCCGGATATAGCCCGGTCCTAGCAA	Zbtb11	Zbtb11	R2	CTCTTAAAC(BC)	TTGTGTAGCCGGATATAGCC	CRISPR Guide Capture
Zbtb11	AAAACTTAGTACAGAAGTAT	/5Phos/TAAACATACTTCTGTACTAAGTTTTCGGTCCTAGCAA	Zbtb11	Zbtb11	R2	CTCTTAAAC(BC)	ATACTTCTGTACTAAGTTTT	CRISPR Guide Capture
Zeb1	GCAGACCAGACAGTATTACC	/5Phos/TAAACGGTAATACTGTCTGGTCTGCCGGTCCTAGCAA	Zeb1	Zeb1	R2	CTCTTAAAC(BC)	GGTAATACTGTCTGGTCTGC	CRISPR Guide Capture
Zeb1	TGTAGCCTCTATCACAATAC	/5Phos/TAAACGTATTGTGATAGAGGCTACACGGTCCTAGCAA	Zeb1	Zeb1	R2	CTCTTAAAC(BC)	GTATTGTGATAGAGGCTACA	CRISPR Guide Capture
Zeb1	AGTTCAAGTGCACTGAATGC	/5Phos/TAAACGCATTCAGTGCACTTGAACTCGGTCCTAGCAA	Zeb1	Zeb1	R2	CTCTTAAAC(BC)	GCATTCAGTGCACTTGAACT	CRISPR Guide Capture
Zeb1	CAGCGGTAGGTTCACAGAAT	/5Phos/TAAACATTCTGTGAACCTACCGCTGCGGTCCTAGCAA	Zeb1	Zeb1	R2	CTCTTAAAC(BC)	ATTCTGTGAACCTACCGCTG	CRISPR Guide Capture
Zfhx3	TAGCGGATATGATTGCGTCC	/5Phos/TAAACGGACGCAATCATATCCGCTACGGTCCTAGCAA	Zfhx3	Zfhx3	R2	CTCTTAAAC(BC)	GGACGCAATCATATCCGCTA	CRISPR Guide Capture
Zfhx3	CGAGTTACGAGAATGCATCA	/5Phos/TAAACTGATGCATTCTCGTAACTCGCGGTCCTAGCAA	Zfhx3	Zfhx3	R2	CTCTTAAAC(BC)	TGATGCATTCTCGTAACTCG	CRISPR Guide Capture
Zfhx3	TCGATGGTCGTGCACCGCGT	/5Phos/TAAACACGCGGTGCACGACCATCGACGGTCCTAGCAA	Zfhx3	Zfhx3	R2	CTCTTAAAC(BC)	ACGCGGTGCACGACCATCGA	CRISPR Guide Capture
Zfhx3	TACACGTGGCGGTCTGACAC	/5Phos/TAAACGTGTCAGACCGCCACGTGTACGGTCCTAGCAA	Zfhx3	Zfhx3	R2	CTCTTAAAC(BC)	GTGTCAGACCGCCACGTGTA	CRISPR Guide Capture
Zfp292	AAGAACAGTAGTATTATCAC	/5Phos/TAAACGTGATAATACTACTGTTCTTCGGTCCTAGCAA	Zfp292	Zfp292	R2	CTCTTAAAC(BC)	GTGATAATACTACTGTTCTT	CRISPR Guide Capture
Zfp292	AAGGTCTTACTGCAAACCAC	/5Phos/TAAACGTGGTTTGCAGTAAGACCTTCGGTCCTAGCAA	Zfp292	Zfp292	R2	CTCTTAAAC(BC)	GTGGTTTGCAGTAAGACCTT	CRISPR Guide Capture
Zfp292	CAGTCCCTGATACCAACACA	/5Phos/TAAACTGTGTTGGTATCAGGGACTGCGGTCCTAGCAA	Zfp292	Zfp292	R2	CTCTTAAAC(BC)	TGTGTTGGTATCAGGGACTG	CRISPR Guide Capture
Zfp292	TCCTTGGACACAGAATAGTA	/5Phos/TAAACTACTATTCTGTGTCCAAGGACGGTCCTAGCAA	Zfp292	Zfp292	R2	CTCTTAAAC(BC)	TACTATTCTGTGTCCAAGGA	CRISPR Guide Capture
Acvr1	CTATGGACAGTACAATCCGA	/5Phos/TAAACTCGGATTGTACTGTCCATAGCGGTCCTAGCAA	Acvr1	Acvr1	R2	CTCTTAAAC(BC)	TCGGATTGTACTGTCCATAG	CRISPR Guide Capture
Acvr1	ATGTCTGAAGCGATGAAACC	/5Phos/TAAACGGTTTCATCGCTTCAGACATCGGTCCTAGCAA	Acvr1	Acvr1	R2	CTCTTAAAC(BC)	GGTTTCATCGCTTCAGACAT	CRISPR Guide Capture
Acvr1	TGTGGGAGACAGCACTCTAG	/5Phos/TAAACCTAGAGTGCTGTCTCCCACACGGTCCTAGCAA	Acvr1	Acvr1	R2	CTCTTAAAC(BC)	CTAGAGTGCTGTCTCCCACA	CRISPR Guide Capture
Acvr1	GAGCCATGGGAACCTTTAGT	/5Phos/TAAACACTAAAGGTTCCCATGGCTCCGGTCCTAGCAA	Acvr1	Acvr1	R2	CTCTTAAAC(BC)	ACTAAAGGTTCCCATGGCTC	CRISPR Guide Capture
Acvr2a	TACTCTAGGACAAACAGTCC	/5Phos/TAAACGGACTGTTTGTCCTAGAGTACGGTCCTAGCAA	Acvr2a	Acvr2a	R2	CTCTTAAAC(BC)	GGACTGTTTGTCCTAGAGTA	CRISPR Guide Capture
Acvr2a	TATTTACATGAGGATATACC	/5Phos/TAAACGGTATATCCTCATGTAAATACGGTCCTAGCAA	Acvr2a	Acvr2a	R2	CTCTTAAAC(BC)	GGTATATCCTCATGTAAATA	CRISPR Guide Capture
Acvr2a	AGAGACAGAACCAACCAGAC	/5Phos/TAAACGTCTGGTTGGTTCTGTCTCTCGGTCCTAGCAA	Acvr2a	Acvr2a	R2	CTCTTAAAC(BC)	GTCTGGTTGGTTCTGTCTCT	CRISPR Guide Capture
Acvr2a	GTACCACTAATGTTAATTGC	/5Phos/TAAACGCAATTAACATTAGTGGTACCGGTCCTAGCAA	Acvr2a	Acvr2a	R2	CTCTTAAAC(BC)	GCAATTAACATTAGTGGTAC	CRISPR Guide Capture
Adgrb1	TACCAGGTGACAGACAATCT	/5Phos/TAAACAGATTGTCTGTCACCTGGTACGGTCCTAGCAA	Adgrb1	Adgrb1	R2	CTCTTAAAC(BC)	AGATTGTCTGTCACCTGGTA	CRISPR Guide Capture
Adgrb1	TACTGGAGCATACACTCCAT	/5Phos/TAAACATGGAGTGTATGCTCCAGTACGGTCCTAGCAA	Adgrb1	Adgrb1	R2	CTCTTAAAC(BC)	ATGGAGTGTATGCTCCAGTA	CRISPR Guide Capture
Adgrb1	GGAGTCTACACGCACCTACC	/5Phos/TAAACGGTAGGTGCGTGTAGACTCCCGGTCCTAGCAA	Adgrb1	Adgrb1	R2	CTCTTAAAC(BC)	GGTAGGTGCGTGTAGACTCC	CRISPR Guide Capture
Adgrb1	CACCAGCGTGCACACAACCT	/5Phos/TAAACAGGTTGTGTGCACGCTGGTGCGGTCCTAGCAA	Adgrb1	Adgrb1	R2	CTCTTAAAC(BC)	AGGTTGTGTGCACGCTGGTG	CRISPR Guide Capture
Adipor2	AATCCTAGATTGGATTACTC	/5Phos/TAAACGAGTAATCCAATCTAGGATTCGGTCCTAGCAA	Adipor2	Adipor2	R2	CTCTTAAAC(BC)	GAGTAATCCAATCTAGGATT	CRISPR Guide Capture
Adipor2	AACATTTGGACACATCTCCT	/5Phos/TAAACAGGAGATGTGTCCAAATGTTCGGTCCTAGCAA	Adipor2	Adipor2	R2	CTCTTAAAC(BC)	AGGAGATGTGTCCAAATGTT	CRISPR Guide Capture
Adipor2	CTTCAATGCACACTAGGTGT	/5Phos/TAAACACACCTAGTGTGCATTGAAGCGGTCCTAGCAA	Adipor2	Adipor2	R2	CTCTTAAAC(BC)	ACACCTAGTGTGCATTGAAG	CRISPR Guide Capture
Adipor2	AGTAATAATGACAACTACCA	/5Phos/TAAACTGGTAGTTGTCATTATTACTCGGTCCTAGCAA	Adipor2	Adipor2	R2	CTCTTAAAC(BC)	TGGTAGTTGTCATTATTACT	CRISPR Guide Capture
Adra1a	TATGTACTGTCGAGTCTACG	/5Phos/TAAACCGTAGACTCGACAGTACATACGGTCCTAGCAA	Adra1a	Adra1a	R2	CTCTTAAAC(BC)	CGTAGACTCGACAGTACATA	CRISPR Guide Capture
Adra1a	GGTAGCTCACACCAATGTAT	/5Phos/TAAACATACATTGGTGTGAGCTACCCGGTCCTAGCAA	Adra1a	Adra1a	R2	CTCTTAAAC(BC)	ATACATTGGTGTGAGCTACC	CRISPR Guide Capture
Adra1a	GCTGAGAACAGCACGTATCC	/5Phos/TAAACGGATACGTGCTGTTCTCAGCCGGTCCTAGCAA	Adra1a	Adra1a	R2	CTCTTAAAC(BC)	GGATACGTGCTGTTCTCAGC	CRISPR Guide Capture
Adra1a	GGAGAAGTGAGTCTTATTCT	/5Phos/TAAACAGAATAAGACTCACTTCTCCCGGTCCTAGCAA	Adra1a	Adra1a	R2	CTCTTAAAC(BC)	AGAATAAGACTCACTTCTCC	CRISPR Guide Capture
Amfr	AAAGTCGGTGTAATACACAT	/5Phos/TAAACATGTGTATTACACCGACTTTCGGTCCTAGCAA	Amfr	Amfr	R2	CTCTTAAAC(BC)	ATGTGTATTACACCGACTTT	CRISPR Guide Capture
Amfr	GAGGGCCGAACACAATACAC	/5Phos/TAAACGTGTATTGTGTTCGGCCCTCCGGTCCTAGCAA	Amfr	Amfr	R2	CTCTTAAAC(BC)	GTGTATTGTGTTCGGCCCTC	CRISPR Guide Capture
Amfr	CTTGTTCTAGCCAAGAACGA	/5Phos/TAAACTCGTTCTTGGCTAGAACAAGCGGTCCTAGCAA	Amfr	Amfr	R2	CTCTTAAAC(BC)	TCGTTCTTGGCTAGAACAAG	CRISPR Guide Capture
Amfr	TTATTGACAGCTAGTTCCTC	/5Phos/TAAACGAGGAACTAGCTGTCAATAACGGTCCTAGCAA	Amfr	Amfr	R2	CTCTTAAAC(BC)	GAGGAACTAGCTGTCAATAA	CRISPR Guide Capture
Atf6	GAGCAGACGACAGAACCGCA	/5Phos/TAAACTGCGGTTCTGTCGTCTGCTCCGGTCCTAGCAA	Atf6	Atf6	R2	CTCTTAAAC(BC)	TGCGGTTCTGTCGTCTGCTC	CRISPR Guide Capture
Atf6	GAAAGAGTATATGCTAGGAC	/5Phos/TAAACGTCCTAGCATATACTCTTTCCGGTCCTAGCAA	Atf6	Atf6	R2	CTCTTAAAC(BC)	GTCCTAGCATATACTCTTTC	CRISPR Guide Capture
Atf6	ACTACCAGCCCTTATGCCAC	/5Phos/TAAACGTGGCATAAGGGCTGGTAGTCGGTCCTAGCAA	Atf6	Atf6	R2	CTCTTAAAC(BC)	GTGGCATAAGGGCTGGTAGT	CRISPR Guide Capture
Atf6	ACACAGACAGCTCTTCGCTT	/5Phos/TAAACAAGCGAAGAGCTGTCTGTGTCGGTCCTAGCAA	Atf6	Atf6	R2	CTCTTAAAC(BC)	AAGCGAAGAGCTGTCTGTGT	CRISPR Guide Capture
Bmpr1a	AATCTAGATAGTATGCTCCA	/5Phos/TAAACTGGAGCATACTATCTAGATTCGGTCCTAGCAA	Bmpr1a	Bmpr1a	R2	CTCTTAAAC(BC)	TGGAGCATACTATCTAGATT	CRISPR Guide Capture
Bmpr1a	TGACCTACCTATAACAACAG	/5Phos/TAAACCTGTTGTTATAGGTAGGTCACGGTCCTAGCAA	Bmpr1a	Bmpr1a	R2	CTCTTAAAC(BC)	CTGTTGTTATAGGTAGGTCA	CRISPR Guide Capture
Bmpr1a	CATGACGCATTAACACCGTC	/5Phos/TAAACGACGGTGTTAATGCGTCATGCGGTCCTAGCAA	Bmpr1a	Bmpr1a	R2	CTCTTAAAC(BC)	GACGGTGTTAATGCGTCATG	CRISPR Guide Capture
Bmpr1a	TGTCTAGTGTGGCACATTTC	/5Phos/TAAACGAAATGTGCCACACTAGACACGGTCCTAGCAA	Bmpr1a	Bmpr1a	R2	CTCTTAAAC(BC)	GAAATGTGCCACACTAGACA	CRISPR Guide Capture
Chrna7	GGCCATAGTAGAGTGTCCTA	/5Phos/TAAACTAGGACACTCTACTATGGCCCGGTCCTAGCAA	Chrna7	Chrna7	R2	CTCTTAAAC(BC)	TAGGACACTCTACTATGGCC	CRISPR Guide Capture
Chrna7	TGGAACATGTCTGAGTACCC	/5Phos/TAAACGGGTACTCAGACATGTTCCACGGTCCTAGCAA	Chrna7	Chrna7	R2	CTCTTAAAC(BC)	GGGTACTCAGACATGTTCCA	CRISPR Guide Capture
Chrna7	AGATGCATTCACCAAGACGT	/5Phos/TAAACACGTCTTGGTGAATGCATCTCGGTCCTAGCAA	Chrna7	Chrna7	R2	CTCTTAAAC(BC)	ACGTCTTGGTGAATGCATCT	CRISPR Guide Capture
Chrna7	GGTGAGCGGCTGCGAGTCGT	/5Phos/TAAACACGACTCGCAGCCGCTCACCCGGTCCTAGCAA	Chrna7	Chrna7	R2	CTCTTAAAC(BC)	ACGACTCGCAGCCGCTCACC	CRISPR Guide Capture
Cnr1	TGACTCCGATCCAGAACATC	/5Phos/TAAACGATGTTCTGGATCGGAGTCACGGTCCTAGCAA	Cnr1	Cnr1	R2	CTCTTAAAC(BC)	GATGTTCTGGATCGGAGTCA	CRISPR Guide Capture
Cnr1	ACGAGGACAACATCCAGTGT	/5Phos/TAAACACACTGGATGTTGTCCTCGTCGGTCCTAGCAA	Cnr1	Cnr1	R2	CTCTTAAAC(BC)	ACACTGGATGTTGTCCTCGT	CRISPR Guide Capture
Cnr1	ACAGGTACATATCCATTCAC	/5Phos/TAAACGTGAATGGATATGTACCTGTCGGTCCTAGCAA	Cnr1	Cnr1	R2	CTCTTAAAC(BC)	GTGAATGGATATGTACCTGT	CRISPR Guide Capture
Cnr1	AGGCCTTCCTACCACTTCAT	/5Phos/TAAACATGAAGTGGTAGGAAGGCCTCGGTCCTAGCAA	Cnr1	Cnr1	R2	CTCTTAAAC(BC)	ATGAAGTGGTAGGAAGGCCT	CRISPR Guide Capture
Creb1	ACAGATTGCCACATTAGCCC	/5Phos/TAAACGGGCTAATGTGGCAATCTGTCGGTCCTAGCAA	Creb1	Creb1	R2	CTCTTAAAC(BC)	GGGCTAATGTGGCAATCTGT	CRISPR Guide Capture
Creb1	ACTGCTAGTTTGGTAAATGG	/5Phos/TAAACCCATTTACCAAACTAGCAGTCGGTCCTAGCAA	Creb1	Creb1	R2	CTCTTAAAC(BC)	CCATTTACCAAACTAGCAGT	CRISPR Guide Capture
Creb1	ATACACATACCTGAACTGTT	/5Phos/TAAACAACAGTTCAGGTATGTGTATCGGTCCTAGCAA	Creb1	Creb1	R2	CTCTTAAAC(BC)	AACAGTTCAGGTATGTGTAT	CRISPR Guide Capture
Creb1	ACAGCTGGCTAACAATGGTA	/5Phos/TAAACTACCATTGTTAGCCAGCTGTCGGTCCTAGCAA	Creb1	Creb1	R2	CTCTTAAAC(BC)	TACCATTGTTAGCCAGCTGT	CRISPR Guide Capture
Eno1	GTTCCTTCTAGGTGTCTCAC	/5Phos/TAAACGTGAGACACCTAGAAGGAACCGGTCCTAGCAA	Eno1	Eno1	R2	CTCTTAAAC(BC)	GTGAGACACCTAGAAGGAAC	CRISPR Guide Capture
Eno1	ACCGCAGCTCGGAAGAGACC	/5Phos/TAAACGGTCTCTTCCGAGCTGCGGTCGGTCCTAGCAA	Eno1	Eno1	R2	CTCTTAAAC(BC)	GGTCTCTTCCGAGCTGCGGT	CRISPR Guide Capture
Eno1	AACATCCTGGAGAACAAAGA	/5Phos/TAAACTCTTTGTTCTCCAGGATGTTCGGTCCTAGCAA	Eno1	Eno1	R2	CTCTTAAAC(BC)	TCTTTGTTCTCCAGGATGTT	CRISPR Guide Capture
Eno1	TGACAAGCTGATGATCGAGA	/5Phos/TAAACTCTCGATCATCAGCTTGTCACGGTCCTAGCAA	Eno1	Eno1	R2	CTCTTAAAC(BC)	TCTCGATCATCAGCTTGTCA	CRISPR Guide Capture
Fgfr1	ACCTACCAGCTTGACGTCGT	/5Phos/TAAACACGACGTCAAGCTGGTAGGTCGGTCCTAGCAA	Fgfr1	Fgfr1	R2	CTCTTAAAC(BC)	ACGACGTCAAGCTGGTAGGT	CRISPR Guide Capture
Fgfr1	AGGTGAACGGGAGTAAGATC	/5Phos/TAAACGATCTTACTCCCGTTCACCTCGGTCCTAGCAA	Fgfr1	Fgfr1	R2	CTCTTAAAC(BC)	GATCTTACTCCCGTTCACCT	CRISPR Guide Capture
Fgfr1	GAGATCATTATCTACTGCAC	/5Phos/TAAACGTGCAGTAGATAATGATCTCCGGTCCTAGCAA	Fgfr1	Fgfr1	R2	CTCTTAAAC(BC)	GTGCAGTAGATAATGATCTC	CRISPR Guide Capture
Fgfr1	AGTGTCTCACGCCTACGGTT	/5Phos/TAAACAACCGTAGGCGTGAGACACTCGGTCCTAGCAA	Fgfr1	Fgfr1	R2	CTCTTAAAC(BC)	AACCGTAGGCGTGAGACACT	CRISPR Guide Capture
Fzd3	TATGGCTGGCAGTGTATGGT	/5Phos/TAAACACCATACACTGCCAGCCATACGGTCCTAGCAA	Fzd3	Fzd3	R2	CTCTTAAAC(BC)	ACCATACACTGCCAGCCATA	CRISPR Guide Capture
Fzd3	ACTCTATGCCCCTATTTGTA	/5Phos/TAAACTACAAATAGGGGCATAGAGTCGGTCCTAGCAA	Fzd3	Fzd3	R2	CTCTTAAAC(BC)	TACAAATAGGGGCATAGAGT	CRISPR Guide Capture
Fzd3	GGCATGAAGGTAGTATTGTA	/5Phos/TAAACTACAATACTACCTTCATGCCCGGTCCTAGCAA	Fzd3	Fzd3	R2	CTCTTAAAC(BC)	TACAATACTACCTTCATGCC	CRISPR Guide Capture
Fzd3	TCTGTTTAGGGATATAATGC	/5Phos/TAAACGCATTATATCCCTAAACAGACGGTCCTAGCAA	Fzd3	Fzd3	R2	CTCTTAAAC(BC)	GCATTATATCCCTAAACAGA	CRISPR Guide Capture
Gabra5	GTACTTAACTGCTTACCGCA	/5Phos/TAAACTGCGGTAAGCAGTTAAGTACCGGTCCTAGCAA	Gabra5	Gabra5	R2	CTCTTAAAC(BC)	TGCGGTAAGCAGTTAAGTAC	CRISPR Guide Capture
Gabra5	CATGACTGTCATCTTATCCC	/5Phos/TAAACGGGATAAGATGACAGTCATGCGGTCCTAGCAA	Gabra5	Gabra5	R2	CTCTTAAAC(BC)	GGGATAAGATGACAGTCATG	CRISPR Guide Capture
Gabra5	GTGTCTGACACGGAAATGGT	/5Phos/TAAACACCATTTCCGTGTCAGACACCGGTCCTAGCAA	Gabra5	Gabra5	R2	CTCTTAAAC(BC)	ACCATTTCCGTGTCAGACAC	CRISPR Guide Capture
Gabra5	TCGTCTTGTACAGAACTAGT	/5Phos/TAAACACTAGTTCTGTACAAGACGACGGTCCTAGCAA	Gabra5	Gabra5	R2	CTCTTAAAC(BC)	ACTAGTTCTGTACAAGACGA	CRISPR Guide Capture
Glra2	GGATCAAATAGTAGCCCATC	/5Phos/TAAACGATGGGCTACTATTTGATCCCGGTCCTAGCAA	Glra2	Glra2	R2	CTCTTAAAC(BC)	GATGGGCTACTATTTGATCC	CRISPR Guide Capture
Glra2	TGTGATGCCCAGGGCAACCC	/5Phos/TAAACGGGTTGCCCTGGGCATCACACGGTCCTAGCAA	Glra2	Glra2	R2	CTCTTAAAC(BC)	GGGTTGCCCTGGGCATCACA	CRISPR Guide Capture
Glra2	TGAGTACCCAGATGATTCCC	/5Phos/TAAACGGGAATCATCTGGGTACTCACGGTCCTAGCAA	Glra2	Glra2	R2	CTCTTAAAC(BC)	GGGAATCATCTGGGTACTCA	CRISPR Guide Capture
Glra2	GCAAAGTGCTCTACAGTATT	/5Phos/TAAACAATACTGTAGAGCACTTTGCCGGTCCTAGCAA	Glra2	Glra2	R2	CTCTTAAAC(BC)	AATACTGTAGAGCACTTTGC	CRISPR Guide Capture
Hif1a	ACAGTAACCAACCTCAGTGT	/5Phos/TAAACACACTGAGGTTGGTTACTGTCGGTCCTAGCAA	Hif1a	Hif1a	R2	CTCTTAAAC(BC)	ACACTGAGGTTGGTTACTGT	CRISPR Guide Capture
Hif1a	CAAATACATGGGGTTAACTC	/5Phos/TAAACGAGTTAACCCCATGTATTTGCGGTCCTAGCAA	Hif1a	Hif1a	R2	CTCTTAAAC(BC)	GAGTTAACCCCATGTATTTG	CRISPR Guide Capture
Hif1a	CAAGATGTGAGCTCACATTG	/5Phos/TAAACCAATGTGAGCTCACATCTTGCGGTCCTAGCAA	Hif1a	Hif1a	R2	CTCTTAAAC(BC)	CAATGTGAGCTCACATCTTG	CRISPR Guide Capture
Hif1a	ACTAAAGGACAAGTCACCAC	/5Phos/TAAACGTGGTGACTTGTCCTTTAGTCGGTCCTAGCAA	Hif1a	Hif1a	R2	CTCTTAAAC(BC)	GTGGTGACTTGTCCTTTAGT	CRISPR Guide Capture
Htr4	AGTGACATAGATTCGGTAAT	/5Phos/TAAACATTACCGAATCTATGTCACTCGGTCCTAGCAA	Htr4	Htr4	R2	CTCTTAAAC(BC)	ATTACCGAATCTATGTCACT	CRISPR Guide Capture
Htr4	ACAGAGCAGGTGATAGCATA	/5Phos/TAAACTATGCTATCACCTGCTCTGTCGGTCCTAGCAA	Htr4	Htr4	R2	CTCTTAAAC(BC)	TATGCTATCACCTGCTCTGT	CRISPR Guide Capture
Htr4	GCAGCAGATGGCGTAATACC	/5Phos/TAAACGGTATTACGCCATCTGCTGCCGGTCCTAGCAA	Htr4	Htr4	R2	CTCTTAAAC(BC)	GGTATTACGCCATCTGCTGC	CRISPR Guide Capture
Htr4	ATGCAAGGCTGGAACAACAT	/5Phos/TAAACATGTTGTTCCAGCCTTGCATCGGTCCTAGCAA	Htr4	Htr4	R2	CTCTTAAAC(BC)	ATGTTGTTCCAGCCTTGCAT	CRISPR Guide Capture
Htr7	AGGTCCGTGACACTAACGAA	/5Phos/TAAACTTCGTTAGTGTCACGGACCTCGGTCCTAGCAA	Htr7	Htr7	R2	CTCTTAAAC(BC)	TTCGTTAGTGTCACGGACCT	CRISPR Guide Capture
Htr7	GAGGCAGAATGGGAAATGTA	/5Phos/TAAACTACATTTCCCATTCTGCCTCCGGTCCTAGCAA	Htr7	Htr7	R2	CTCTTAAAC(BC)	TACATTTCCCATTCTGCCTC	CRISPR Guide Capture
Htr7	AGATCGTGTAGCCAAAATCC	/5Phos/TAAACGGATTTTGGCTACACGATCTCGGTCCTAGCAA	Htr7	Htr7	R2	CTCTTAAAC(BC)	GGATTTTGGCTACACGATCT	CRISPR Guide Capture
Htr7	CGTGCAGCACATGACGTCCA	/5Phos/TAAACTGGACGTCATGTGCTGCACGCGGTCCTAGCAA	Htr7	Htr7	R2	CTCTTAAAC(BC)	TGGACGTCATGTGCTGCACG	CRISPR Guide Capture
Igf2r	GGACAGACGAGGATCAGTGT	/5Phos/TAAACACACTGATCCTCGTCTGTCCCGGTCCTAGCAA	Igf2r	Igf2r	R2	CTCTTAAAC(BC)	ACACTGATCCTCGTCTGTCC	CRISPR Guide Capture
Igf2r	AGGACATTGACTCCACACGA	/5Phos/TAAACTCGTGTGGAGTCAATGTCCTCGGTCCTAGCAA	Igf2r	Igf2r	R2	CTCTTAAAC(BC)	TCGTGTGGAGTCAATGTCCT	CRISPR Guide Capture
Igf2r	GCGCTGATACACCTTATGGC	/5Phos/TAAACGCCATAAGGTGTATCAGCGCCGGTCCTAGCAA	Igf2r	Igf2r	R2	CTCTTAAAC(BC)	GCCATAAGGTGTATCAGCGC	CRISPR Guide Capture
Igf2r	AGGCATAACTGGTGTACCAC	/5Phos/TAAACGTGGTACACCAGTTATGCCTCGGTCCTAGCAA	Igf2r	Igf2r	R2	CTCTTAAAC(BC)	GTGGTACACCAGTTATGCCT	CRISPR Guide Capture
Lrp1	TGAGCGTAACCTCAACGCAC	/5Phos/TAAACGTGCGTTGAGGTTACGCTCACGGTCCTAGCAA	Lrp1	Lrp1	R2	CTCTTAAAC(BC)	GTGCGTTGAGGTTACGCTCA	CRISPR Guide Capture
Lrp1	ACTGCGTCTTACCCAGACTG	/5Phos/TAAACCAGTCTGGGTAAGACGCAGTCGGTCCTAGCAA	Lrp1	Lrp1	R2	CTCTTAAAC(BC)	CAGTCTGGGTAAGACGCAGT	CRISPR Guide Capture
Lrp1	TGAGCAGTATGGTCTCAATT	/5Phos/TAAACAATTGAGACCATACTGCTCACGGTCCTAGCAA	Lrp1	Lrp1	R2	CTCTTAAAC(BC)	AATTGAGACCATACTGCTCA	CRISPR Guide Capture
Lrp1	GCTGCGGAACAGTACCACGT	/5Phos/TAAACACGTGGTACTGTTCCGCAGCCGGTCCTAGCAA	Lrp1	Lrp1	R2	CTCTTAAAC(BC)	ACGTGGTACTGTTCCGCAGC	CRISPR Guide Capture
Lrp6	TGGATCTAAGGCAATAGCTC	/5Phos/TAAACGAGCTATTGCCTTAGATCCACGGTCCTAGCAA	Lrp6	Lrp6	R2	CTCTTAAAC(BC)	GAGCTATTGCCTTAGATCCA	CRISPR Guide Capture
Lrp6	TGTGTCCTCAAATAACGTCA	/5Phos/TAAACTGACGTTATTTGAGGACACACGGTCCTAGCAA	Lrp6	Lrp6	R2	CTCTTAAAC(BC)	TGACGTTATTTGAGGACACA	CRISPR Guide Capture
Lrp6	GGGATCTAACACGATAGCCC	/5Phos/TAAACGGGCTATCGTGTTAGATCCCCGGTCCTAGCAA	Lrp6	Lrp6	R2	CTCTTAAAC(BC)	GGGCTATCGTGTTAGATCCC	CRISPR Guide Capture
Lrp6	AGAACAATGTCAGTAAAATC	/5Phos/TAAACGATTTTACTGACATTGTTCTCGGTCCTAGCAA	Lrp6	Lrp6	R2	CTCTTAAAC(BC)	GATTTTACTGACATTGTTCT	CRISPR Guide Capture
Lrp8	TAGCCACCAATCGCATATAC	/5Phos/TAAACGTATATGCGATTGGTGGCTACGGTCCTAGCAA	Lrp8	Lrp8	R2	CTCTTAAAC(BC)	GTATATGCGATTGGTGGCTA	CRISPR Guide Capture
Lrp8	ATGGCCCAATGGAATCACCC	/5Phos/TAAACGGGTGATTCCATTGGGCCATCGGTCCTAGCAA	Lrp8	Lrp8	R2	CTCTTAAAC(BC)	GGGTGATTCCATTGGGCCAT	CRISPR Guide Capture
Lrp8	GCTGCACTGGAACTCGTGCG	/5Phos/TAAACCGCACGAGTTCCAGTGCAGCCGGTCCTAGCAA	Lrp8	Lrp8	R2	CTCTTAAAC(BC)	CGCACGAGTTCCAGTGCAGC	CRISPR Guide Capture
Lrp8	AATGAGTGTCTGCACAATAA	/5Phos/TAAACTTATTGTGCAGACACTCATTCGGTCCTAGCAA	Lrp8	Lrp8	R2	CTCTTAAAC(BC)	TTATTGTGCAGACACTCATT	CRISPR Guide Capture
Mitf	ATAGTGGAGGAGCTTAACGG	/5Phos/TAAACCCGTTAAGCTCCTCCACTATCGGTCCTAGCAA	Mitf	Mitf	R2	CTCTTAAAC(BC)	CCGTTAAGCTCCTCCACTAT	CRISPR Guide Capture
Mitf	TAAGAGTGAGCATAGCCATA	/5Phos/TAAACTATGGCTATGCTCACTCTTACGGTCCTAGCAA	Mitf	Mitf	R2	CTCTTAAAC(BC)	TATGGCTATGCTCACTCTTA	CRISPR Guide Capture
Mitf	GAGTACCTAGCTCCTTAATG	/5Phos/TAAACCATTAAGGAGCTAGGTACTCCGGTCCTAGCAA	Mitf	Mitf	R2	CTCTTAAAC(BC)	CATTAAGGAGCTAGGTACTC	CRISPR Guide Capture
Mitf	GAGAGTGCGTGTTCATACCT	/5Phos/TAAACAGGTATGAACACGCACTCTCCGGTCCTAGCAA	Mitf	Mitf	R2	CTCTTAAAC(BC)	AGGTATGAACACGCACTCTC	CRISPR Guide Capture
Nfkb1	ACATGAGGCGCACCACGCTC	/5Phos/TAAACGAGCGTGGTGCGCCTCATGTCGGTCCTAGCAA	Nfkb1	Nfkb1	R2	CTCTTAAAC(BC)	GAGCGTGGTGCGCCTCATGT	CRISPR Guide Capture
Nfkb1	GAACAAGAAATCCTACCCAC	/5Phos/TAAACGTGGGTAGGATTTCTTGTTCCGGTCCTAGCAA	Nfkb1	Nfkb1	R2	CTCTTAAAC(BC)	GTGGGTAGGATTTCTTGTTC	CRISPR Guide Capture
Nfkb1	TGGAATGTAATCCCACCGTA	/5Phos/TAAACTACGGTGGGATTACATTCCACGGTCCTAGCAA	Nfkb1	Nfkb1	R2	CTCTTAAAC(BC)	TACGGTGGGATTACATTCCA	CRISPR Guide Capture
Nfkb1	TAGTCACATGAAGTATTCCC	/5Phos/TAAACGGGAATACTTCATGTGACTACGGTCCTAGCAA	Nfkb1	Nfkb1	R2	CTCTTAAAC(BC)	GGGAATACTTCATGTGACTA	CRISPR Guide Capture
Nr1d2	TCTGTGGGGATGTCACGAGA	/5Phos/TAAACTCTCGTGACATCCCCACAGACGGTCCTAGCAA	Nr1d2	Nr1d2	R2	CTCTTAAAC(BC)	TCTCGTGACATCCCCACAGA	CRISPR Guide Capture
Nr1d2	GGATACCTTTCTGTATAATC	/5Phos/TAAACGATTATACAGAAAGGTATCCCGGTCCTAGCAA	Nr1d2	Nr1d2	R2	CTCTTAAAC(BC)	GATTATACAGAAAGGTATCC	CRISPR Guide Capture
Nr1d2	TGTGAATCCCACTGCCACGA	/5Phos/TAAACTCGTGGCAGTGGGATTCACACGGTCCTAGCAA	Nr1d2	Nr1d2	R2	CTCTTAAAC(BC)	TCGTGGCAGTGGGATTCACA	CRISPR Guide Capture
Nr1d2	GTCTGTGATAGAATTCCAGT	/5Phos/TAAACACTGGAATTCTATCACAGACCGGTCCTAGCAA	Nr1d2	Nr1d2	R2	CTCTTAAAC(BC)	ACTGGAATTCTATCACAGAC	CRISPR Guide Capture
Nrp2	GGTGAACTTGATGTATAACA	/5Phos/TAAACTGTTATACATCAAGTTCACCCGGTCCTAGCAA	Nrp2	Nrp2	R2	CTCTTAAAC(BC)	TGTTATACATCAAGTTCACC	CRISPR Guide Capture
Nrp2	AGAGAAGTATCCACACAATC	/5Phos/TAAACGATTGTGTGGATACTTCTCTCGGTCCTAGCAA	Nrp2	Nrp2	R2	CTCTTAAAC(BC)	GATTGTGTGGATACTTCTCT	CRISPR Guide Capture
Nrp2	GTGAAGATTGGATGGTCTAC	/5Phos/TAAACGTAGACCATCCAATCTTCACCGGTCCTAGCAA	Nrp2	Nrp2	R2	CTCTTAAAC(BC)	GTAGACCATCCAATCTTCAC	CRISPR Guide Capture
Nrp2	AGCCAGAGCGGCTACTAACC	/5Phos/TAAACGGTTAGTAGCCGCTCTGGCTCGGTCCTAGCAA	Nrp2	Nrp2	R2	CTCTTAAAC(BC)	GGTTAGTAGCCGCTCTGGCT	CRISPR Guide Capture
Oprm1	GAACATTACGGGCAGACCAA	/5Phos/TAAACTTGGTCTGCCCGTAATGTTCCGGTCCTAGCAA	Oprm1	Oprm1	R2	CTCTTAAAC(BC)	TTGGTCTGCCCGTAATGTTC	CRISPR Guide Capture
Oprm1	TTACAATCACATACATGACC	/5Phos/TAAACGGTCATGTATGTGATTGTAACGGTCCTAGCAA	Oprm1	Oprm1	R2	CTCTTAAAC(BC)	GGTCATGTATGTGATTGTAA	CRISPR Guide Capture
Oprm1	TCGGGGGGTACGGAAATCCA	/5Phos/TAAACTGGATTTCCGTACCCCCCGACGGTCCTAGCAA	Oprm1	Oprm1	R2	CTCTTAAAC(BC)	TGGATTTCCGTACCCCCCGA	CRISPR Guide Capture
Oprm1	GGACTGGTTGCCATCAACGT	/5Phos/TAAACACGTTGATGGCAACCAGTCCCGGTCCTAGCAA	Oprm1	Oprm1	R2	CTCTTAAAC(BC)	ACGTTGATGGCAACCAGTCC	CRISPR Guide Capture
P2ry12	ATAAGACCGATAGAGTTCTT	/5Phos/TAAACAAGAACTCTATCGGTCTTATCGGTCCTAGCAA	P2ry12	P2ry12	R2	CTCTTAAAC(BC)	AAGAACTCTATCGGTCTTAT	CRISPR Guide Capture
P2ry12	ACAGGACGGTGTACAGCAAT	/5Phos/TAAACATTGCTGTACACCGTCCTGTCGGTCCTAGCAA	P2ry12	P2ry12	R2	CTCTTAAAC(BC)	ATTGCTGTACACCGTCCTGT	CRISPR Guide Capture
P2ry12	GGTCAATGGTTATCAACCCC	/5Phos/TAAACGGGGTTGATAACCATTGACCCGGTCCTAGCAA	P2ry12	P2ry12	R2	CTCTTAAAC(BC)	GGGGTTGATAACCATTGACC	CRISPR Guide Capture
P2ry12	ATTCTTAGTGATGCTAAACT	/5Phos/TAAACAGTTTAGCATCACTAAGAATCGGTCCTAGCAA	P2ry12	P2ry12	R2	CTCTTAAAC(BC)	AGTTTAGCATCACTAAGAAT	CRISPR Guide Capture
Pknox2	CATGGTAACCGGCTGATATA	/5Phos/TAAACTATATCAGCCGGTTACCATGCGGTCCTAGCAA	Pknox2	Pknox2	R2	CTCTTAAAC(BC)	TATATCAGCCGGTTACCATG	CRISPR Guide Capture
Pknox2	GAGCCAAGAACGCATTATAT	/5Phos/TAAACATATAATGCGTTCTTGGCTCCGGTCCTAGCAA	Pknox2	Pknox2	R2	CTCTTAAAC(BC)	ATATAATGCGTTCTTGGCTC	CRISPR Guide Capture
Pknox2	GAGGATCCACCTGCTAGAGT	/5Phos/TAAACACTCTAGCAGGTGGATCCTCCGGTCCTAGCAA	Pknox2	Pknox2	R2	CTCTTAAAC(BC)	ACTCTAGCAGGTGGATCCTC	CRISPR Guide Capture
Pknox2	TGTGAGTGAAGGTTTATGGA	/5Phos/TAAACTCCATAAACCTTCACTCACACGGTCCTAGCAA	Pknox2	Pknox2	R2	CTCTTAAAC(BC)	TCCATAAACCTTCACTCACA	CRISPR Guide Capture
Ptprf	GCTGTACGGGCCTCTACGGT	/5Phos/TAAACACCGTAGAGGCCCGTACAGCCGGTCCTAGCAA	Ptprf	Ptprf	R2	CTCTTAAAC(BC)	ACCGTAGAGGCCCGTACAGC	CRISPR Guide Capture
Ptprf	GGCAGCGAGCCGGAAGACGT	/5Phos/TAAACACGTCTTCCGGCTCGCTGCCCGGTCCTAGCAA	Ptprf	Ptprf	R2	CTCTTAAAC(BC)	ACGTCTTCCGGCTCGCTGCC	CRISPR Guide Capture
Ptprf	TATCCCCGTACCAGGCCATT	/5Phos/TAAACAATGGCCTGGTACGGGGATACGGTCCTAGCAA	Ptprf	Ptprf	R2	CTCTTAAAC(BC)	AATGGCCTGGTACGGGGATA	CRISPR Guide Capture
Ptprf	GATGGCCACACAGGTATAGT	/5Phos/TAAACACTATACCTGTGTGGCCATCCGGTCCTAGCAA	Ptprf	Ptprf	R2	CTCTTAAAC(BC)	ACTATACCTGTGTGGCCATC	CRISPR Guide Capture
Runx2	GAGACCTACCTCGTCCGCTC	/5Phos/TAAACGAGCGGACGAGGTAGGTCTCCGGTCCTAGCAA	Runx2	Runx2	R2	CTCTTAAAC(BC)	GAGCGGACGAGGTAGGTCTC	CRISPR Guide Capture
Runx2	GTCCGCGATGATCTCCACCA	/5Phos/TAAACTGGTGGAGATCATCGCGGACCGGTCCTAGCAA	Runx2	Runx2	R2	CTCTTAAAC(BC)	TGGTGGAGATCATCGCGGAC	CRISPR Guide Capture
Runx2	ACGGTAACCACAGTCCCATC	/5Phos/TAAACGATGGGACTGTGGTTACCGTCGGTCCTAGCAA	Runx2	Runx2	R2	CTCTTAAAC(BC)	GATGGGACTGTGGTTACCGT	CRISPR Guide Capture
Runx2	TCATCTGGCTCAGATAGGAG	/5Phos/TAAACCTCCTATCTGAGCCAGATGACGGTCCTAGCAA	Runx2	Runx2	R2	CTCTTAAAC(BC)	CTCCTATCTGAGCCAGATGA	CRISPR Guide Capture
Smad2	AAGCCGTCTACAGTGAGCGA	/5Phos/TAAACTCGCTCACTGTAGACGGCTTCGGTCCTAGCAA	Smad2	Smad2	R2	CTCTTAAAC(BC)	TCGCTCACTGTAGACGGCTT	CRISPR Guide Capture
Smad2	GCGATTGAACACCAGAATGC	/5Phos/TAAACGCATTCTGGTGTTCAATCGCCGGTCCTAGCAA	Smad2	Smad2	R2	CTCTTAAAC(BC)	GCATTCTGGTGTTCAATCGC	CRISPR Guide Capture
Smad2	CCACAGAGTAATTACATCCC	/5Phos/TAAACGGGATGTAATTACTCTGTGGCGGTCCTAGCAA	Smad2	Smad2	R2	CTCTTAAAC(BC)	GGGATGTAATTACTCTGTGG	CRISPR Guide Capture
Smad2	ATGTTATATATTGCCGGCTC	/5Phos/TAAACGAGCCGGCAATATATAACATCGGTCCTAGCAA	Smad2	Smad2	R2	CTCTTAAAC(BC)	GAGCCGGCAATATATAACAT	CRISPR Guide Capture
Smad4	ACAACCCGCTCATAGTGATA	/5Phos/TAAACTATCACTATGAGCGGGTTGTCGGTCCTAGCAA	Smad4	Smad4	R2	CTCTTAAAC(BC)	TATCACTATGAGCGGGTTGT	CRISPR Guide Capture
Smad4	TGTCACCATACAGAGAACAT	/5Phos/TAAACATGTTCTCTGTATGGTGACACGGTCCTAGCAA	Smad4	Smad4	R2	CTCTTAAAC(BC)	ATGTTCTCTGTATGGTGACA	CRISPR Guide Capture
Smad4	AAAGCATGTACATACTATGA	/5Phos/TAAACTCATAGTATGTACATGCTTTCGGTCCTAGCAA	Smad4	Smad4	R2	CTCTTAAAC(BC)	TCATAGTATGTACATGCTTT	CRISPR Guide Capture
Smad4	CAAAAGCGATCTCCTCCCGA	/5Phos/TAAACTCGGGAGGAGATCGCTTTTGCGGTCCTAGCAA	Smad4	Smad4	R2	CTCTTAAAC(BC)	TCGGGAGGAGATCGCTTTTG	CRISPR Guide Capture
Sp4	GGGCGATTCAGGCATAGTAC	/5Phos/TAAACGTACTATGCCTGAATCGCCCCGGTCCTAGCAA	Sp4	Sp4	R2	CTCTTAAAC(BC)	GTACTATGCCTGAATCGCCC	CRISPR Guide Capture
Sp4	ACCCGACTCAGGTACTTATC	/5Phos/TAAACGATAAGTACCTGAGTCGGGTCGGTCCTAGCAA	Sp4	Sp4	R2	CTCTTAAAC(BC)	GATAAGTACCTGAGTCGGGT	CRISPR Guide Capture
Sp4	TAATAATCAAGCTATCCTCA	/5Phos/TAAACTGAGGATAGCTTGATTATTACGGTCCTAGCAA	Sp4	Sp4	R2	CTCTTAAAC(BC)	TGAGGATAGCTTGATTATTA	CRISPR Guide Capture
Sp4	TGGTACTGTACACTACCGCT	/5Phos/TAAACAGCGGTAGTGTACAGTACCACGGTCCTAGCAA	Sp4	Sp4	R2	CTCTTAAAC(BC)	AGCGGTAGTGTACAGTACCA	CRISPR Guide Capture
Stat5b	TTACTGACTCTGCCCCACGG	/5Phos/TAAACCCGTGGGGCAGAGTCAGTAACGGTCCTAGCAA	Stat5b	Stat5b	R2	CTCTTAAAC(BC)	CCGTGGGGCAGAGTCAGTAA	CRISPR Guide Capture
Stat5b	CACGTACGACCGCTGCCCCA	/5Phos/TAAACTGGGGCAGCGGTCGTACGTGCGGTCCTAGCAA	Stat5b	Stat5b	R2	CTCTTAAAC(BC)	TGGGGCAGCGGTCGTACGTG	CRISPR Guide Capture
Stat5b	TAATCCACAGGAGAACATTA	/5Phos/TAAACTAATGTTCTCCTGTGGATTACGGTCCTAGCAA	Stat5b	Stat5b	R2	CTCTTAAAC(BC)	TAATGTTCTCCTGTGGATTA	CRISPR Guide Capture
Stat5b	TCCACTCACAGGCTCTGCAA	/5Phos/TAAACTTGCAGAGCCTGTGAGTGGACGGTCCTAGCAA	Stat5b	Stat5b	R2	CTCTTAAAC(BC)	TTGCAGAGCCTGTGAGTGGA	CRISPR Guide Capture
Tfdp1	GCTACAAGAGATACCACACC	/5Phos/TAAACGGTGTGGTATCTCTTGTAGCCGGTCCTAGCAA	Tfdp1	Tfdp1	R2	CTCTTAAAC(BC)	GGTGTGGTATCTCTTGTAGC	CRISPR Guide Capture
Tfdp1	CTCGTCAGCCACCTCATTGT	/5Phos/TAAACACAATGAGGTGGCTGACGAGCGGTCCTAGCAA	Tfdp1	Tfdp1	R2	CTCTTAAAC(BC)	ACAATGAGGTGGCTGACGAG	CRISPR Guide Capture
Tfdp1	AGAACACTTACTGATTCGTT	/5Phos/TAAACAACGAATCAGTAAGTGTTCTCGGTCCTAGCAA	Tfdp1	Tfdp1	R2	CTCTTAAAC(BC)	AACGAATCAGTAAGTGTTCT	CRISPR Guide Capture
Tfdp1	AATGCGTGTTGGGAGTGTGT	/5Phos/TAAACACACACTCCCAACACGCATTCGGTCCTAGCAA	Tfdp1	Tfdp1	R2	CTCTTAAAC(BC)	ACACACTCCCAACACGCATT	CRISPR Guide Capture
Tmem63c	GACAGGCGCCATGCCATGCG	/5Phos/TAAACCGCATGGCATGGCGCCTGTCCGGTCCTAGCAA	Tmem63c	Tmem63c	R2	CTCTTAAAC(BC)	CGCATGGCATGGCGCCTGTC	CRISPR Guide Capture
Tmem63c	GGAAAGCTGCGTGGGACTAC	/5Phos/TAAACGTAGTCCCACGCAGCTTTCCCGGTCCTAGCAA	Tmem63c	Tmem63c	R2	CTCTTAAAC(BC)	GTAGTCCCACGCAGCTTTCC	CRISPR Guide Capture
Tmem63c	ACTGAGTCACGATTGGGCTC	/5Phos/TAAACGAGCCCAATCGTGACTCAGTCGGTCCTAGCAA	Tmem63c	Tmem63c	R2	CTCTTAAAC(BC)	GAGCCCAATCGTGACTCAGT	CRISPR Guide Capture
Tmem63c	ACAGTTCCAATGTAGTTAAC	/5Phos/TAAACGTTAACTACATTGGAACTGTCGGTCCTAGCAA	Tmem63c	Tmem63c	R2	CTCTTAAAC(BC)	GTTAACTACATTGGAACTGT	CRISPR Guide Capture
Tshz3	TAGCGCCGCCTACGACACCC	/5Phos/TAAACGGGTGTCGTAGGCGGCGCTACGGTCCTAGCAA	Tshz3	Tshz3	R2	CTCTTAAAC(BC)	GGGTGTCGTAGGCGGCGCTA	CRISPR Guide Capture
Tshz3	ATTTGGCGTGATGTAAGGGT	/5Phos/TAAACACCCTTACATCACGCCAAATCGGTCCTAGCAA	Tshz3	Tshz3	R2	CTCTTAAAC(BC)	ACCCTTACATCACGCCAAAT	CRISPR Guide Capture
Tshz3	ACGCCCCTGAAACCCATGTT	/5Phos/TAAACAACATGGGTTTCAGGGGCGTCGGTCCTAGCAA	Tshz3	Tshz3	R2	CTCTTAAAC(BC)	AACATGGGTTTCAGGGGCGT	CRISPR Guide Capture
Tshz3	TGGACCAATAGGAATTGGAC	/5Phos/TAAACGTCCAATTCCTATTGGTCCACGGTCCTAGCAA	Tshz3	Tshz3	R2	CTCTTAAAC(BC)	GTCCAATTCCTATTGGTCCA	CRISPR Guide Capture
Zfhx2	CAGAGTGGGCACCTGTACTT	/5Phos/TAAACAAGTACAGGTGCCCACTCTGCGGTCCTAGCAA	Zfhx2	Zfhx2	R2	CTCTTAAAC(BC)	AAGTACAGGTGCCCACTCTG	CRISPR Guide Capture
Zfhx2	CTATAACCAGAGCTCCACAC	/5Phos/TAAACGTGTGGAGCTCTGGTTATAGCGGTCCTAGCAA	Zfhx2	Zfhx2	R2	CTCTTAAAC(BC)	GTGTGGAGCTCTGGTTATAG	CRISPR Guide Capture
Zfhx2	GGAACCACACTACCACCACG	/5Phos/TAAACCGTGGTGGTAGTGTGGTTCCCGGTCCTAGCAA	Zfhx2	Zfhx2	R2	CTCTTAAAC(BC)	CGTGGTGGTAGTGTGGTTCC	CRISPR Guide Capture
Zfhx2	TAACGGCTCAGAGCCTCAAA	/5Phos/TAAACTTTGAGGCTCTGAGCCGTTACGGTCCTAGCAA	Zfhx2	Zfhx2	R2	CTCTTAAAC(BC)	TTTGAGGCTCTGAGCCGTTA	CRISPR Guide Capture
Zfp423	AGTCCCGCTTAGAACAATAG	/5Phos/TAAACCTATTGTTCTAAGCGGGACTCGGTCCTAGCAA	Zfp423	Zfp423	R2	CTCTTAAAC(BC)	CTATTGTTCTAAGCGGGACT	CRISPR Guide Capture
Zfp423	GCGTCACCTACGCAGATGAT	/5Phos/TAAACATCATCTGCGTAGGTGACGCCGGTCCTAGCAA	Zfp423	Zfp423	R2	CTCTTAAAC(BC)	ATCATCTGCGTAGGTGACGC	CRISPR Guide Capture
Zfp423	ATAGGGGAGTTGGTACAGTA	/5Phos/TAAACTACTGTACCAACTCCCCTATCGGTCCTAGCAA	Zfp423	Zfp423	R2	CTCTTAAAC(BC)	TACTGTACCAACTCCCCTAT	CRISPR Guide Capture
Zfp423	CGTGCAGTGGTATAGCACAA	/5Phos/TAAACTTGTGCTATACCACTGCACGCGGTCCTAGCAA	Zfp423	Zfp423	R2	CTCTTAAAC(BC)	TTGTGCTATACCACTGCACG	CRISPR Guide Capture
Abhd2	GGTGGTTTAGCACTGCGCAC	/5Phos/TAAACGTGCGCAGTGCTAAACCACCCGGTCCTAGCAA	Abhd2	Abhd2	R2	CTCTTAAAC(BC)	GTGCGCAGTGCTAAACCACC	CRISPR Guide Capture
Abhd2	GACGTAGAGAACGGCAGCTA	/5Phos/TAAACTAGCTGCCGTTCTCTACGTCCGGTCCTAGCAA	Abhd2	Abhd2	R2	CTCTTAAAC(BC)	TAGCTGCCGTTCTCTACGTC	CRISPR Guide Capture
Abhd2	ATATCCAGACAGCCTTGTAT	/5Phos/TAAACATACAAGGCTGTCTGGATATCGGTCCTAGCAA	Abhd2	Abhd2	R2	CTCTTAAAC(BC)	ATACAAGGCTGTCTGGATAT	CRISPR Guide Capture
Abhd2	CAGGGGCTCGAAGAGGTCGA	/5Phos/TAAACTCGACCTCTTCGAGCCCCTGCGGTCCTAGCAA	Abhd2	Abhd2	R2	CTCTTAAAC(BC)	TCGACCTCTTCGAGCCCCTG	CRISPR Guide Capture
Antxr1	TGAAGGACATCCTTAGCTGT	/5Phos/TAAACACAGCTAAGGATGTCCTTCACGGTCCTAGCAA	Antxr1	Antxr1	R2	CTCTTAAAC(BC)	ACAGCTAAGGATGTCCTTCA	CRISPR Guide Capture
Antxr1	ACATGCACGAAGGATTCGAG	/5Phos/TAAACCTCGAATCCTTCGTGCATGTCGGTCCTAGCAA	Antxr1	Antxr1	R2	CTCTTAAAC(BC)	CTCGAATCCTTCGTGCATGT	CRISPR Guide Capture
Antxr1	GAACCATCCACCATCTGCGC	/5Phos/TAAACGCGCAGATGGTGGATGGTTCCGGTCCTAGCAA	Antxr1	Antxr1	R2	CTCTTAAAC(BC)	GCGCAGATGGTGGATGGTTC	CRISPR Guide Capture
Antxr1	GCCTGGAAGCCGTCGTTCAC	/5Phos/TAAACGTGAACGACGGCTTCCAGGCCGGTCCTAGCAA	Antxr1	Antxr1	R2	CTCTTAAAC(BC)	GTGAACGACGGCTTCCAGGC	CRISPR Guide Capture
Cdon	ATAGAGATAGTAGGTCGATC	/5Phos/TAAACGATCGACCTACTATCTCTATCGGTCCTAGCAA	Cdon	Cdon	R2	CTCTTAAAC(BC)	GATCGACCTACTATCTCTAT	CRISPR Guide Capture
Cdon	GAGGTGCGCTATAAGATCCG	/5Phos/TAAACCGGATCTTATAGCGCACCTCCGGTCCTAGCAA	Cdon	Cdon	R2	CTCTTAAAC(BC)	CGGATCTTATAGCGCACCTC	CRISPR Guide Capture
Cdon	GATGGCTGGTTATCAATCCA	/5Phos/TAAACTGGATTGATAACCAGCCATCCGGTCCTAGCAA	Cdon	Cdon	R2	CTCTTAAAC(BC)	TGGATTGATAACCAGCCATC	CRISPR Guide Capture
Cdon	AGCCTATCCACCCCTCCTCA	/5Phos/TAAACTGAGGAGGGGTGGATAGGCTCGGTCCTAGCAA	Cdon	Cdon	R2	CTCTTAAAC(BC)	TGAGGAGGGGTGGATAGGCT	CRISPR Guide Capture
Celsr2	AGGATCACGGTATGCCCCGA	/5Phos/TAAACTCGGGGCATACCGTGATCCTCGGTCCTAGCAA	Celsr2	Celsr2	R2	CTCTTAAAC(BC)	TCGGGGCATACCGTGATCCT	CRISPR Guide Capture
Celsr2	TTGAGCCGAACGGTGTACTC	/5Phos/TAAACGAGTACACCGTTCGGCTCAACGGTCCTAGCAA	Celsr2	Celsr2	R2	CTCTTAAAC(BC)	GAGTACACCGTTCGGCTCAA	CRISPR Guide Capture
Celsr2	TGTGAAGCGAGTACCCACTC	/5Phos/TAAACGAGTGGGTACTCGCTTCACACGGTCCTAGCAA	Celsr2	Celsr2	R2	CTCTTAAAC(BC)	GAGTGGGTACTCGCTTCACA	CRISPR Guide Capture
Celsr2	GGATAGCCGGCACATCGACA	/5Phos/TAAACTGTCGATGTGCCGGCTATCCCGGTCCTAGCAA	Celsr2	Celsr2	R2	CTCTTAAAC(BC)	TGTCGATGTGCCGGCTATCC	CRISPR Guide Capture
Esrra	CACAGGATGCCACACCGTAG	/5Phos/TAAACCTACGGTGTGGCATCCTGTGCGGTCCTAGCAA	Esrra	Esrra	R2	CTCTTAAAC(BC)	CTACGGTGTGGCATCCTGTG	CRISPR Guide Capture
Esrra	TGTAGCCCCAGTGAACGCTC	/5Phos/TAAACGAGCGTTCACTGGGGCTACACGGTCCTAGCAA	Esrra	Esrra	R2	CTCTTAAAC(BC)	GAGCGTTCACTGGGGCTACA	CRISPR Guide Capture
Esrra	CAGCGGGGAGGTGTCCATCG	/5Phos/TAAACCGATGGACACCTCCCCGCTGCGGTCCTAGCAA	Esrra	Esrra	R2	CTCTTAAAC(BC)	CGATGGACACCTCCCCGCTG	CRISPR Guide Capture
Esrra	AGCTGGGCCAAGAGCATCCC	/5Phos/TAAACGGGATGCTCTTGGCCCAGCTCGGTCCTAGCAA	Esrra	Esrra	R2	CTCTTAAAC(BC)	GGGATGCTCTTGGCCCAGCT	CRISPR Guide Capture
Gabra4	AGTATCAGGGGTCCAAACTT	/5Phos/TAAACAAGTTTGGACCCCTGATACTCGGTCCTAGCAA	Gabra4	Gabra4	R2	CTCTTAAAC(BC)	AAGTTTGGACCCCTGATACT	CRISPR Guide Capture
Gabra4	GAGACTATCAAATCTATTAC	/5Phos/TAAACGTAATAGATTTGATAGTCTCCGGTCCTAGCAA	Gabra4	Gabra4	R2	CTCTTAAAC(BC)	GTAATAGATTTGATAGTCTC	CRISPR Guide Capture
Gabra4	AAAGTGAGATGATCTACACC	/5Phos/TAAACGGTGTAGATCATCTCACTTTCGGTCCTAGCAA	Gabra4	Gabra4	R2	CTCTTAAAC(BC)	GGTGTAGATCATCTCACTTT	CRISPR Guide Capture
Gabra4	AATGCCGAGCACTGATGCTT	/5Phos/TAAACAAGCATCAGTGCTCGGCATTCGGTCCTAGCAA	Gabra4	Gabra4	R2	CTCTTAAAC(BC)	AAGCATCAGTGCTCGGCATT	CRISPR Guide Capture
Glis2	GCAGAGCCCCACCAGAACCC	/5Phos/TAAACGGGTTCTGGTGGGGCTCTGCCGGTCCTAGCAA	Glis2	Glis2	R2	CTCTTAAAC(BC)	GGGTTCTGGTGGGGCTCTGC	CRISPR Guide Capture
Glis2	TCTGGACTGGACTCTCCCAA	/5Phos/TAAACTTGGGAGAGTCCAGTCCAGACGGTCCTAGCAA	Glis2	Glis2	R2	CTCTTAAAC(BC)	TTGGGAGAGTCCAGTCCAGA	CRISPR Guide Capture
Glis2	AGTAGGGCTTGTCTACGTAG	/5Phos/TAAACCTACGTAGACAAGCCCTACTCGGTCCTAGCAA	Glis2	Glis2	R2	CTCTTAAAC(BC)	CTACGTAGACAAGCCCTACT	CRISPR Guide Capture
Glis2	CCTGTTCAGGCTTGACATGA	/5Phos/TAAACTCATGTCAAGCCTGAACAGGCGGTCCTAGCAA	Glis2	Glis2	R2	CTCTTAAAC(BC)	TCATGTCAAGCCTGAACAGG	CRISPR Guide Capture
Gprc5b	TGTGTGGCAAGTTCAAACGG	/5Phos/TAAACCCGTTTGAACTTGCCACACACGGTCCTAGCAA	Gprc5b	Gprc5b	R2	CTCTTAAAC(BC)	CCGTTTGAACTTGCCACACA	CRISPR Guide Capture
Gprc5b	GGACACCCCAGAGGAAGCGT	/5Phos/TAAACACGCTTCCTCTGGGGTGTCCCGGTCCTAGCAA	Gprc5b	Gprc5b	R2	CTCTTAAAC(BC)	ACGCTTCCTCTGGGGTGTCC	CRISPR Guide Capture
Gprc5b	GATGGCGTCCAGGTCGCACA	/5Phos/TAAACTGTGCGACCTGGACGCCATCCGGTCCTAGCAA	Gprc5b	Gprc5b	R2	CTCTTAAAC(BC)	TGTGCGACCTGGACGCCATC	CRISPR Guide Capture
Gprc5b	AGTGAGACTACCCTTCATCA	/5Phos/TAAACTGATGAAGGGTAGTCTCACTCGGTCCTAGCAA	Gprc5b	Gprc5b	R2	CTCTTAAAC(BC)	TGATGAAGGGTAGTCTCACT	CRISPR Guide Capture
Grin2d	GGAGTAGTCTCGGTTATCCC	/5Phos/TAAACGGGATAACCGAGACTACTCCCGGTCCTAGCAA	Grin2d	Grin2d	R2	CTCTTAAAC(BC)	GGGATAACCGAGACTACTCC	CRISPR Guide Capture
Grin2d	GCAGTGACTACGCGTGCCCC	/5Phos/TAAACGGGGCACGCGTAGTCACTGCCGGTCCTAGCAA	Grin2d	Grin2d	R2	CTCTTAAAC(BC)	GGGGCACGCGTAGTCACTGC	CRISPR Guide Capture
Grin2d	AAGAGGCTGGCGCACACCAT	/5Phos/TAAACATGGTGTGCGCCAGCCTCTTCGGTCCTAGCAA	Grin2d	Grin2d	R2	CTCTTAAAC(BC)	ATGGTGTGCGCCAGCCTCTT	CRISPR Guide Capture
Grin2d	GCCCTACAGCCCCGCTGTGT	/5Phos/TAAACACACAGCGGGGCTGTAGGGCCGGTCCTAGCAA	Grin2d	Grin2d	R2	CTCTTAAAC(BC)	ACACAGCGGGGCTGTAGGGC	CRISPR Guide Capture
Hcrtr2	ACACCCGAAAGAATATGAGT	/5Phos/TAAACACTCATATTCTTTCGGGTGTCGGTCCTAGCAA	Hcrtr2	Hcrtr2	R2	CTCTTAAAC(BC)	ACTCATATTCTTTCGGGTGT	CRISPR Guide Capture
Hcrtr2	TAAAGCAGATCCGAGCACGA	/5Phos/TAAACTCGTGCTCGGATCTGCTTTACGGTCCTAGCAA	Hcrtr2	Hcrtr2	R2	CTCTTAAAC(BC)	TCGTGCTCGGATCTGCTTTA	CRISPR Guide Capture
Hcrtr2	GGTGACAAATGGCGTACCAT	/5Phos/TAAACATGGTACGCCATTTGTCACCCGGTCCTAGCAA	Hcrtr2	Hcrtr2	R2	CTCTTAAAC(BC)	ATGGTACGCCATTTGTCACC	CRISPR Guide Capture
Hcrtr2	GGTCACAAGCACATCTGCTA	/5Phos/TAAACTAGCAGATGTGCTTGTGACCCGGTCCTAGCAA	Hcrtr2	Hcrtr2	R2	CTCTTAAAC(BC)	TAGCAGATGTGCTTGTGACC	CRISPR Guide Capture
Hsf1	GTATGGTCGACAGTACTCCC	/5Phos/TAAACGGGAGTACTGTCGACCATACCGGTCCTAGCAA	Hsf1	Hsf1	R2	CTCTTAAAC(BC)	GGGAGTACTGTCGACCATAC	CRISPR Guide Capture
Hsf1	GTGGACCCTCGTGAGCGACC	/5Phos/TAAACGGTCGCTCACGAGGGTCCACCGGTCCTAGCAA	Hsf1	Hsf1	R2	CTCTTAAAC(BC)	GGTCGCTCACGAGGGTCCAC	CRISPR Guide Capture
Hsf1	ACAGATGTGCAGCTGATGAA	/5Phos/TAAACTTCATCAGCTGCACATCTGTCGGTCCTAGCAA	Hsf1	Hsf1	R2	CTCTTAAAC(BC)	TTCATCAGCTGCACATCTGT	CRISPR Guide Capture
Hsf1	TGCAGTCGAACCGGATCCTG	/5Phos/TAAACCAGGATCCGGTTCGACTGCACGGTCCTAGCAA	Hsf1	Hsf1	R2	CTCTTAAAC(BC)	CAGGATCCGGTTCGACTGCA	CRISPR Guide Capture
Ifngr2	TCTGTGATGTCCGTACAGTT	/5Phos/TAAACAACTGTACGGACATCACAGACGGTCCTAGCAA	Ifngr2	Ifngr2	R2	CTCTTAAAC(BC)	AACTGTACGGACATCACAGA	CRISPR Guide Capture
Ifngr2	TGCGGGTGCGAGCCAAGCGA	/5Phos/TAAACTCGCTTGGCTCGCACCCGCACGGTCCTAGCAA	Ifngr2	Ifngr2	R2	CTCTTAAAC(BC)	TCGCTTGGCTCGCACCCGCA	CRISPR Guide Capture
Ifngr2	TGATGAGCAGATTCTAACTT	/5Phos/TAAACAAGTTAGAATCTGCTCATCACGGTCCTAGCAA	Ifngr2	Ifngr2	R2	CTCTTAAAC(BC)	AAGTTAGAATCTGCTCATCA	CRISPR Guide Capture
Ifngr2	AAAAACATCTCGGTGACCCC	/5Phos/TAAACGGGGTCACCGAGATGTTTTTCGGTCCTAGCAA	Ifngr2	Ifngr2	R2	CTCTTAAAC(BC)	GGGGTCACCGAGATGTTTTT	CRISPR Guide Capture
Il6st	AGTAGGTGTACCTCTCAAGT	/5Phos/TAAACACTTGAGAGGTACACCTACTCGGTCCTAGCAA	Il6st	Il6st	R2	CTCTTAAAC(BC)	ACTTGAGAGGTACACCTACT	CRISPR Guide Capture
Il6st	ATAGATCTGTACGGCTCATA	/5Phos/TAAACTATGAGCCGTACAGATCTATCGGTCCTAGCAA	Il6st	Il6st	R2	CTCTTAAAC(BC)	TATGAGCCGTACAGATCTAT	CRISPR Guide Capture
Il6st	TCAATGTTGACATAATAGGT	/5Phos/TAAACACCTATTATGTCAACATTGACGGTCCTAGCAA	Il6st	Il6st	R2	CTCTTAAAC(BC)	ACCTATTATGTCAACATTGA	CRISPR Guide Capture
Il6st	GAGTAGTGATACGTTGTACA	/5Phos/TAAACTGTACAACGTATCACTACTCCGGTCCTAGCAA	Il6st	Il6st	R2	CTCTTAAAC(BC)	TGTACAACGTATCACTACTC	CRISPR Guide Capture
Inpp5k	AGGATGCGGTCAGTCCACGC	/5Phos/TAAACGCGTGGACTGACCGCATCCTCGGTCCTAGCAA	Inpp5k	Inpp5k	R2	CTCTTAAAC(BC)	GCGTGGACTGACCGCATCCT	CRISPR Guide Capture
Inpp5k	TTGTGCAGGAGAGTATAACG	/5Phos/TAAACCGTTATACTCTCCTGCACAACGGTCCTAGCAA	Inpp5k	Inpp5k	R2	CTCTTAAAC(BC)	CGTTATACTCTCCTGCACAA	CRISPR Guide Capture
Inpp5k	ACAGCGTACATGTTGTGACG	/5Phos/TAAACCGTCACAACATGTACGCTGTCGGTCCTAGCAA	Inpp5k	Inpp5k	R2	CTCTTAAAC(BC)	CGTCACAACATGTACGCTGT	CRISPR Guide Capture
Inpp5k	AAGTCAGACTCTCCAAGATT	/5Phos/TAAACAATCTTGGAGAGTCTGACTTCGGTCCTAGCAA	Inpp5k	Inpp5k	R2	CTCTTAAAC(BC)	AATCTTGGAGAGTCTGACTT	CRISPR Guide Capture
L1cam	CATCCAGTAGATCCTAAGTG	/5Phos/TAAACCACTTAGGATCTACTGGATGCGGTCCTAGCAA	L1cam	L1cam	R2	CTCTTAAAC(BC)	CACTTAGGATCTACTGGATG	CRISPR Guide Capture
L1cam	CTCACGGACAACATAAATGT	/5Phos/TAAACACATTTATGTTGTCCGTGAGCGGTCCTAGCAA	L1cam	L1cam	R2	CTCTTAAAC(BC)	ACATTTATGTTGTCCGTGAG	CRISPR Guide Capture
L1cam	ACCCTGCAACTACTCAATGT	/5Phos/TAAACACATTGAGTAGTTGCAGGGTCGGTCCTAGCAA	L1cam	L1cam	R2	CTCTTAAAC(BC)	ACATTGAGTAGTTGCAGGGT	CRISPR Guide Capture
L1cam	ATGGTGAAGGAGCCAGAATA	/5Phos/TAAACTATTCTGGCTCCTTCACCATCGGTCCTAGCAA	L1cam	L1cam	R2	CTCTTAAAC(BC)	TATTCTGGCTCCTTCACCAT	CRISPR Guide Capture
Lrrtm1	TGGGAACGAGATCGAATACA	/5Phos/TAAACTGTATTCGATCTCGTTCCCACGGTCCTAGCAA	Lrrtm1	Lrrtm1	R2	CTCTTAAAC(BC)	TGTATTCGATCTCGTTCCCA	CRISPR Guide Capture
Lrrtm1	CGAGGCGCTCAACCTAACCG	/5Phos/TAAACCGGTTAGGTTGAGCGCCTCGCGGTCCTAGCAA	Lrrtm1	Lrrtm1	R2	CTCTTAAAC(BC)	CGGTTAGGTTGAGCGCCTCG	CRISPR Guide Capture
Lrrtm1	AGTTAGCATCGTAACGTCCC	/5Phos/TAAACGGGACGTTACGATGCTAACTCGGTCCTAGCAA	Lrrtm1	Lrrtm1	R2	CTCTTAAAC(BC)	GGGACGTTACGATGCTAACT	CRISPR Guide Capture
Lrrtm1	GCTGCATTAACCCTGTGAAC	/5Phos/TAAACGTTCACAGGGTTAATGCAGCCGGTCCTAGCAA	Lrrtm1	Lrrtm1	R2	CTCTTAAAC(BC)	GTTCACAGGGTTAATGCAGC	CRISPR Guide Capture
Maf	ATGATGCGGTCGGTCTCCAC	/5Phos/TAAACGTGGAGACCGACCGCATCATCGGTCCTAGCAA	Maf	Maf	R2	CTCTTAAAC(BC)	GTGGAGACCGACCGCATCAT	CRISPR Guide Capture
Maf	GGGCTCGGGCAGCGAACAGA	/5Phos/TAAACTCTGTTCGCTGCCCGAGCCCCGGTCCTAGCAA	Maf	Maf	R2	CTCTTAAAC(BC)	TCTGTTCGCTGCCCGAGCCC	CRISPR Guide Capture
Maf	GGCGATCACGGCGGACACCA	/5Phos/TAAACTGGTGTCCGCCGTGATCGCCCGGTCCTAGCAA	Maf	Maf	R2	CTCTTAAAC(BC)	TGGTGTCCGCCGTGATCGCC	CRISPR Guide Capture
Maf	GCCACCCGCGCCGCTCGCAG	/5Phos/TAAACCTGCGAGCGGCGCGGGTGGCCGGTCCTAGCAA	Maf	Maf	R2	CTCTTAAAC(BC)	CTGCGAGCGGCGCGGGTGGC	CRISPR Guide Capture
Ncoa3	GACACCGCTCGGTTATATGG	/5Phos/TAAACCCATATAACCGAGCGGTGTCCGGTCCTAGCAA	Ncoa3	Ncoa3	R2	CTCTTAAAC(BC)	CCATATAACCGAGCGGTGTC	CRISPR Guide Capture
Ncoa3	GTGGCCATGAACATAAGCTA	/5Phos/TAAACTAGCTTATGTTCATGGCCACCGGTCCTAGCAA	Ncoa3	Ncoa3	R2	CTCTTAAAC(BC)	TAGCTTATGTTCATGGCCAC	CRISPR Guide Capture
Ncoa3	AGCATGAGCAGTCCCCCCCA	/5Phos/TAAACTGGGGGGGACTGCTCATGCTCGGTCCTAGCAA	Ncoa3	Ncoa3	R2	CTCTTAAAC(BC)	TGGGGGGGACTGCTCATGCT	CRISPR Guide Capture
Ncoa3	AAACACTTACCAAAATCCAC	/5Phos/TAAACGTGGATTTTGGTAAGTGTTTCGGTCCTAGCAA	Ncoa3	Ncoa3	R2	CTCTTAAAC(BC)	GTGGATTTTGGTAAGTGTTT	CRISPR Guide Capture
Nectin1	ATGGTGCCGTCGATGAAGGA	/5Phos/TAAACTCCTTCATCGACGGCACCATCGGTCCTAGCAA	Nectin1	Nectin1	R2	CTCTTAAAC(BC)	TCCTTCATCGACGGCACCAT	CRISPR Guide Capture
Nectin1	CAGGTGATAGTTGACAATGC	/5Phos/TAAACGCATTGTCAACTATCACCTGCGGTCCTAGCAA	Nectin1	Nectin1	R2	CTCTTAAAC(BC)	GCATTGTCAACTATCACCTG	CRISPR Guide Capture
Nectin1	AGGCAGAGTACCAGGAAATT	/5Phos/TAAACAATTTCCTGGTACTCTGCCTCGGTCCTAGCAA	Nectin1	Nectin1	R2	CTCTTAAAC(BC)	AATTTCCTGGTACTCTGCCT	CRISPR Guide Capture
Nectin1	TCTGGGCCTCTACACCCTTG	/5Phos/TAAACCAAGGGTGTAGAGGCCCAGACGGTCCTAGCAA	Nectin1	Nectin1	R2	CTCTTAAAC(BC)	CAAGGGTGTAGAGGCCCAGA	CRISPR Guide Capture
Nlgn3	TGAGACCCGCCGTAAAACAC	/5Phos/TAAACGTGTTTTACGGCGGGTCTCACGGTCCTAGCAA	Nlgn3	Nlgn3	R2	CTCTTAAAC(BC)	GTGTTTTACGGCGGGTCTCA	CRISPR Guide Capture
Nlgn3	GGTCAGTGGGACCTACCATA	/5Phos/TAAACTATGGTAGGTCCCACTGACCCGGTCCTAGCAA	Nlgn3	Nlgn3	R2	CTCTTAAAC(BC)	TATGGTAGGTCCCACTGACC	CRISPR Guide Capture
Nlgn3	TATCATGCTAGGCGTCAACC	/5Phos/TAAACGGTTGACGCCTAGCATGATACGGTCCTAGCAA	Nlgn3	Nlgn3	R2	CTCTTAAAC(BC)	GGTTGACGCCTAGCATGATA	CRISPR Guide Capture
Nlgn3	TAGATAGAGCAGAGCCACTT	/5Phos/TAAACAAGTGGCTCTGCTCTATCTACGGTCCTAGCAA	Nlgn3	Nlgn3	R2	CTCTTAAAC(BC)	AAGTGGCTCTGCTCTATCTA	CRISPR Guide Capture
Nr2c1	AGGTGCGGTGCGGACAGATC	/5Phos/TAAACGATCTGTCCGCACCGCACCTCGGTCCTAGCAA	Nr2c1	Nr2c1	R2	CTCTTAAAC(BC)	GATCTGTCCGCACCGCACCT	CRISPR Guide Capture
Nr2c1	TATGCTAATGGCACCAGATA	/5Phos/TAAACTATCTGGTGCCATTAGCATACGGTCCTAGCAA	Nr2c1	Nr2c1	R2	CTCTTAAAC(BC)	TATCTGGTGCCATTAGCATA	CRISPR Guide Capture
Nr2c1	CCTGAATGTGCACTACATTG	/5Phos/TAAACCAATGTAGTGCACATTCAGGCGGTCCTAGCAA	Nr2c1	Nr2c1	R2	CTCTTAAAC(BC)	CAATGTAGTGCACATTCAGG	CRISPR Guide Capture
Nr2c1	GCTCTCCAGCGATTAGATGC	/5Phos/TAAACGCATCTAATCGCTGGAGAGCCGGTCCTAGCAA	Nr2c1	Nr2c1	R2	CTCTTAAAC(BC)	GCATCTAATCGCTGGAGAGC	CRISPR Guide Capture
Pax2	CTGTTGATGGATGAGACACT	/5Phos/TAAACAGTGTCTCATCCATCAACAGCGGTCCTAGCAA	Pax2	Pax2	R2	CTCTTAAAC(BC)	AGTGTCTCATCCATCAACAG	CRISPR Guide Capture
Pax2	AGCGCCTCTAACGACCCAGT	/5Phos/TAAACACTGGGTCGTTAGAGGCGCTCGGTCCTAGCAA	Pax2	Pax2	R2	CTCTTAAAC(BC)	ACTGGGTCGTTAGAGGCGCT	CRISPR Guide Capture
Pax2	GCTGCCTCACCACGTCGGGT	/5Phos/TAAACACCCGACGTGGTGAGGCAGCCGGTCCTAGCAA	Pax2	Pax2	R2	CTCTTAAAC(BC)	ACCCGACGTGGTGAGGCAGC	CRISPR Guide Capture
Pax2	GGAGAGAGTATTCATTCCCC	/5Phos/TAAACGGGGAATGAATACTCTCTCCCGGTCCTAGCAA	Pax2	Pax2	R2	CTCTTAAAC(BC)	GGGGAATGAATACTCTCTCC	CRISPR Guide Capture
Prlr	AGACAAAAAAACATATCTGT	/5Phos/TAAACACAGATATGTTTTTTTGTCTCGGTCCTAGCAA	Prlr	Prlr	R2	CTCTTAAAC(BC)	ACAGATATGTTTTTTTGTCT	CRISPR Guide Capture
Prlr	TGACCTGTGAAGTGGATCTA	/5Phos/TAAACTAGATCCACTTCACAGGTCACGGTCCTAGCAA	Prlr	Prlr	R2	CTCTTAAAC(BC)	TAGATCCACTTCACAGGTCA	CRISPR Guide Capture
Prlr	TATGTCAATGAATAATTGGT	/5Phos/TAAACACCAATTATTCATTGACATACGGTCCTAGCAA	Prlr	Prlr	R2	CTCTTAAAC(BC)	ACCAATTATTCATTGACATA	CRISPR Guide Capture
Prlr	GCAAGCCAGACCATGGATAC	/5Phos/TAAACGTATCCATGGTCTGGCTTGCCGGTCCTAGCAA	Prlr	Prlr	R2	CTCTTAAAC(BC)	GTATCCATGGTCTGGCTTGC	CRISPR Guide Capture
Sigmar1	GAGCTGCGGAGGCTGCACCC	/5Phos/TAAACGGGTGCAGCCTCCGCAGCTCCGGTCCTAGCAA	Sigmar1	Sigmar1	R2	CTCTTAAAC(BC)	GGGTGCAGCCTCCGCAGCTC	CRISPR Guide Capture
Sigmar1	CGAGGCGTGCAGAATACACA	/5Phos/TAAACTGTGTATTCTGCACGCCTCGCGGTCCTAGCAA	Sigmar1	Sigmar1	R2	CTCTTAAAC(BC)	TGTGTATTCTGCACGCCTCG	CRISPR Guide Capture
Sigmar1	CTGTCAATCAGGACGATACT	/5Phos/TAAACAGTATCGTCCTGATTGACAGCGGTCCTAGCAA	Sigmar1	Sigmar1	R2	CTCTTAAAC(BC)	AGTATCGTCCTGATTGACAG	CRISPR Guide Capture
Sigmar1	ACCTTCCACCAATGGAAAGA	/5Phos/TAAACTCTTTCCATTGGTGGAAGGTCGGTCCTAGCAA	Sigmar1	Sigmar1	R2	CTCTTAAAC(BC)	TCTTTCCATTGGTGGAAGGT	CRISPR Guide Capture
Sox11	TGTGGTCCAAGATCGAGCGC	/5Phos/TAAACGCGCTCGATCTTGGACCACACGGTCCTAGCAA	Sox11	Sox11	R2	CTCTTAAAC(BC)	GCGCTCGATCTTGGACCACA	CRISPR Guide Capture
Sox11	AAGATGACGAGCTGCAGCTA	/5Phos/TAAACTAGCTGCAGCTCGTCATCTTCGGTCCTAGCAA	Sox11	Sox11	R2	CTCTTAAAC(BC)	TAGCTGCAGCTCGTCATCTT	CRISPR Guide Capture
Sox11	TCGGCGGCACTGCTGAGCGT	/5Phos/TAAACACGCTCAGCAGTGCCGCCGACGGTCCTAGCAA	Sox11	Sox11	R2	CTCTTAAAC(BC)	ACGCTCAGCAGTGCCGCCGA	CRISPR Guide Capture
Sox11	ACGCCGTCTTGCACCAGTCC	/5Phos/TAAACGGACTGGTGCAAGACGGCGTCGGTCCTAGCAA	Sox11	Sox11	R2	CTCTTAAAC(BC)	GGACTGGTGCAAGACGGCGT	CRISPR Guide Capture
Tacr1	TGTGGTAGGGATTACACTGT	/5Phos/TAAACACAGTGTAATCCCTACCACACGGTCCTAGCAA	Tacr1	Tacr1	R2	CTCTTAAAC(BC)	ACAGTGTAATCCCTACCACA	CRISPR Guide Capture
Tacr1	AGTCACCACGATGACCGTAT	/5Phos/TAAACATACGGTCATCGTGGTGACTCGGTCCTAGCAA	Tacr1	Tacr1	R2	CTCTTAAAC(BC)	ATACGGTCATCGTGGTGACT	CRISPR Guide Capture
Tacr1	AGCTGTCATGGAGTAGATAC	/5Phos/TAAACGTATCTACTCCATGACAGCTCGGTCCTAGCAA	Tacr1	Tacr1	R2	CTCTTAAAC(BC)	GTATCTACTCCATGACAGCT	CRISPR Guide Capture
Tacr1	CATGGCTGCATTCAATACAG	/5Phos/TAAACCTGTATTGAATGCAGCCATGCGGTCCTAGCAA	Tacr1	Tacr1	R2	CTCTTAAAC(BC)	CTGTATTGAATGCAGCCATG	CRISPR Guide Capture
Vldlr	ATGTAGTCGTGGCTATCAAA	/5Phos/TAAACTTTGATAGCCACGACTACATCGGTCCTAGCAA	Vldlr	Vldlr	R2	CTCTTAAAC(BC)	TTTGATAGCCACGACTACAT	CRISPR Guide Capture
Vldlr	AACAGCCACCATTATTGACC	/5Phos/TAAACGGTCAATAATGGTGGCTGTTCGGTCCTAGCAA	Vldlr	Vldlr	R2	CTCTTAAAC(BC)	GGTCAATAATGGTGGCTGTT	CRISPR Guide Capture
Vldlr	GGGGATACACTGAGTAGAAC	/5Phos/TAAACGTTCTACTCAGTGTATCCCCCGGTCCTAGCAA	Vldlr	Vldlr	R2	CTCTTAAAC(BC)	GTTCTACTCAGTGTATCCCC	CRISPR Guide Capture
Vldlr	GGGTGTACAAGACCATCTAC	/5Phos/TAAACGTAGATGGTCTTGTACACCCCGGTCCTAGCAA	Vldlr	Vldlr	R2	CTCTTAAAC(BC)	GTAGATGGTCTTGTACACCC	CRISPR Guide Capture
Zfx	ATAGTTATGTACGGTTATGT	/5Phos/TAAACACATAACCGTACATAACTATCGGTCCTAGCAA	Zfx	Zfx	R2	CTCTTAAAC(BC)	ACATAACCGTACATAACTAT	CRISPR Guide Capture
Zfx	GATTCCAGGCAGTACCAAAC	/5Phos/TAAACGTTTGGTACTGCCTGGAATCCGGTCCTAGCAA	Zfx	Zfx	R2	CTCTTAAAC(BC)	GTTTGGTACTGCCTGGAATC	CRISPR Guide Capture
Zfx	CAATAGTATTCGCGTTCCCA	/5Phos/TAAACTGGGAACGCGAATACTATTGCGGTCCTAGCAA	Zfx	Zfx	R2	CTCTTAAAC(BC)	TGGGAACGCGAATACTATTG	CRISPR Guide Capture
Zfx	AAGTGCCATCCACTTTACAA	/5Phos/TAAACTTGTAAAGTGGATGGCACTTCGGTCCTAGCAA	Zfx	Zfx	R2	CTCTTAAAC(BC)	TTGTAAAGTGGATGGCACTT	CRISPR Guide Capture
Abca7	GAGCGCCACCGAATAAATCC	/5Phos/TAAACGGATTTATTCGGTGGCGCTCCGGTCCTAGCAA	Abca7	Abca7	R2	CTCTTAAAC(BC)	GGATTTATTCGGTGGCGCTC	CRISPR Guide Capture
Abca7	CAGGCGTCCCATATCTGCGT	/5Phos/TAAACACGCAGATATGGGACGCCTGCGGTCCTAGCAA	Abca7	Abca7	R2	CTCTTAAAC(BC)	ACGCAGATATGGGACGCCTG	CRISPR Guide Capture
Abca7	GTGTCGGCGCAAGAAAAGCG	/5Phos/TAAACCGCTTTTCTTGCGCCGACACCGGTCCTAGCAA	Abca7	Abca7	R2	CTCTTAAAC(BC)	CGCTTTTCTTGCGCCGACAC	CRISPR Guide Capture
Abca7	ATGGTTCAGGGATTCCATAC	/5Phos/TAAACGTATGGAATCCCTGAACCATCGGTCCTAGCAA	Abca7	Abca7	R2	CTCTTAAAC(BC)	GTATGGAATCCCTGAACCAT	CRISPR Guide Capture
Acvr2b	TGGATGTCCACATGGCCGTA	/5Phos/TAAACTACGGCCATGTGGACATCCACGGTCCTAGCAA	Acvr2b	Acvr2b	R2	CTCTTAAAC(BC)	TACGGCCATGTGGACATCCA	CRISPR Guide Capture
Acvr2b	TCCAATGGGCAGCAGCGAGT	/5Phos/TAAACACTCGCTGCTGCCCATTGGACGGTCCTAGCAA	Acvr2b	Acvr2b	R2	CTCTTAAAC(BC)	ACTCGCTGCTGCCCATTGGA	CRISPR Guide Capture
Acvr2b	ACCACGGCACATCCTCATGC	/5Phos/TAAACGCATGAGGATGTGCCGTGGTCGGTCCTAGCAA	Acvr2b	Acvr2b	R2	CTCTTAAAC(BC)	GCATGAGGATGTGCCGTGGT	CRISPR Guide Capture
Acvr2b	GCAGCAGCAGAAGTACACCT	/5Phos/TAAACAGGTGTACTTCTGCTGCTGCCGGTCCTAGCAA	Acvr2b	Acvr2b	R2	CTCTTAAAC(BC)	AGGTGTACTTCTGCTGCTGC	CRISPR Guide Capture
Adgrv1	ACACCGTAGGGCGAGTCACT	/5Phos/TAAACAGTGACTCGCCCTACGGTGTCGGTCCTAGCAA	Adgrv1	Adgrv1	R2	CTCTTAAAC(BC)	AGTGACTCGCCCTACGGTGT	CRISPR Guide Capture
Adgrv1	TGAACCGTAAGGGTTATCAT	/5Phos/TAAACATGATAACCCTTACGGTTCACGGTCCTAGCAA	Adgrv1	Adgrv1	R2	CTCTTAAAC(BC)	ATGATAACCCTTACGGTTCA	CRISPR Guide Capture
Adgrv1	GTAGTTGGACGAGCACTTCT	/5Phos/TAAACAGAAGTGCTCGTCCAACTACCGGTCCTAGCAA	Adgrv1	Adgrv1	R2	CTCTTAAAC(BC)	AGAAGTGCTCGTCCAACTAC	CRISPR Guide Capture
Adgrv1	CATATGCGACGTCACCACAG	/5Phos/TAAACCTGTGGTGACGTCGCATATGCGGTCCTAGCAA	Adgrv1	Adgrv1	R2	CTCTTAAAC(BC)	CTGTGGTGACGTCGCATATG	CRISPR Guide Capture
Cic	TGACAGGTGAGGCATTTATG	/5Phos/TAAACCATAAATGCCTCACCTGTCACGGTCCTAGCAA	Cic	Cic	R2	CTCTTAAAC(BC)	CATAAATGCCTCACCTGTCA	CRISPR Guide Capture
Cic	GAAGCAGAAATACCACGACC	/5Phos/TAAACGGTCGTGGTATTTCTGCTTCCGGTCCTAGCAA	Cic	Cic	R2	CTCTTAAAC(BC)	GGTCGTGGTATTTCTGCTTC	CRISPR Guide Capture
Cic	GCTGACAGGCCGTACCACAT	/5Phos/TAAACATGTGGTACGGCCTGTCAGCCGGTCCTAGCAA	Cic	Cic	R2	CTCTTAAAC(BC)	ATGTGGTACGGCCTGTCAGC	CRISPR Guide Capture
Cic	AGGGCGAAGGCTGCTCACTA	/5Phos/TAAACTAGTGAGCAGCCTTCGCCCTCGGTCCTAGCAA	Cic	Cic	R2	CTCTTAAAC(BC)	TAGTGAGCAGCCTTCGCCCT	CRISPR Guide Capture
Crhr1	ATGTAGTCAGTATATACTCC	/5Phos/TAAACGGAGTATATACTGACTACATCGGTCCTAGCAA	Crhr1	Crhr1	R2	CTCTTAAAC(BC)	GGAGTATATACTGACTACAT	CRISPR Guide Capture
Crhr1	TGGGACGTACCACGTTGCTC	/5Phos/TAAACGAGCAACGTGGTACGTCCCACGGTCCTAGCAA	Crhr1	Crhr1	R2	CTCTTAAAC(BC)	GAGCAACGTGGTACGTCCCA	CRISPR Guide Capture
Crhr1	AATGGCCCAAGCCACAATGA	/5Phos/TAAACTCATTGTGGCTTGGGCCATTCGGTCCTAGCAA	Crhr1	Crhr1	R2	CTCTTAAAC(BC)	TCATTGTGGCTTGGGCCATT	CRISPR Guide Capture
Crhr1	GGTGGAGTACGTGAGTACGA	/5Phos/TAAACTCGTACTCACGTACTCCACCCGGTCCTAGCAA	Crhr1	Crhr1	R2	CTCTTAAAC(BC)	TCGTACTCACGTACTCCACC	CRISPR Guide Capture
Cry1	TTGGAAGAGCCGGCGAACCA	/5Phos/TAAACTGGTTCGCCGGCTCTTCCAACGGTCCTAGCAA	Cry1	Cry1	R2	CTCTTAAAC(BC)	TGGTTCGCCGGCTCTTCCAA	CRISPR Guide Capture
Cry1	TCATGATGGCGTCAATCCAC	/5Phos/TAAACGTGGATTGACGCCATCATGACGGTCCTAGCAA	Cry1	Cry1	R2	CTCTTAAAC(BC)	GTGGATTGACGCCATCATGA	CRISPR Guide Capture
Cry1	GCAGATTGGAGCATAAATGC	/5Phos/TAAACGCATTTATGCTCCAATCTGCCGGTCCTAGCAA	Cry1	Cry1	R2	CTCTTAAAC(BC)	GCATTTATGCTCCAATCTGC	CRISPR Guide Capture
Cry1	AAACAACCAAAGCGGAGATA	/5Phos/TAAACTATCTCCGCTTTGGTTGTTTCGGTCCTAGCAA	Cry1	Cry1	R2	CTCTTAAAC(BC)	TATCTCCGCTTTGGTTGTTT	CRISPR Guide Capture
Gpr68	AGCACGGTCACATAGACCAC	/5Phos/TAAACGTGGTCTATGTGACCGTGCTCGGTCCTAGCAA	Gpr68	Gpr68	R2	CTCTTAAAC(BC)	GTGGTCTATGTGACCGTGCT	CRISPR Guide Capture
Gpr68	GAAGTGAACAGATATAGAAC	/5Phos/TAAACGTTCTATATCTGTTCACTTCCGGTCCTAGCAA	Gpr68	Gpr68	R2	CTCTTAAAC(BC)	GTTCTATATCTGTTCACTTC	CRISPR Guide Capture
Gpr68	CAGCACGACGACTGGTCCCA	/5Phos/TAAACTGGGACCAGTCGTCGTGCTGCGGTCCTAGCAA	Gpr68	Gpr68	R2	CTCTTAAAC(BC)	TGGGACCAGTCGTCGTGCTG	CRISPR Guide Capture
Gpr68	GATGAGCACACTGACACCCA	/5Phos/TAAACTGGGTGTCAGTGTGCTCATCCGGTCCTAGCAA	Gpr68	Gpr68	R2	CTCTTAAAC(BC)	TGGGTGTCAGTGTGCTCATC	CRISPR Guide Capture
Hsf4	AAGGTGGTGAGCATCGAGCA	/5Phos/TAAACTGCTCGATGCTCACCACCTTCGGTCCTAGCAA	Hsf4	Hsf4	R2	CTCTTAAAC(BC)	TGCTCGATGCTCACCACCTT	CRISPR Guide Capture
Hsf4	ACCTACCGACTGGATAAAGT	/5Phos/TAAACACTTTATCCAGTCGGTAGGTCGGTCCTAGCAA	Hsf4	Hsf4	R2	CTCTTAAAC(BC)	ACTTTATCCAGTCGGTAGGT	CRISPR Guide Capture
Hsf4	GGAACACCTTGCCGATGACC	/5Phos/TAAACGGTCATCGGCAAGGTGTTCCCGGTCCTAGCAA	Hsf4	Hsf4	R2	CTCTTAAAC(BC)	GGTCATCGGCAAGGTGTTCC	CRISPR Guide Capture
Hsf4	GCGAGGCCGCGAGCAGCTAC	/5Phos/TAAACGTAGCTGCTCGCGGCCTCGCCGGTCCTAGCAA	Hsf4	Hsf4	R2	CTCTTAAAC(BC)	GTAGCTGCTCGCGGCCTCGC	CRISPR Guide Capture
Htr2a	GCGGTGTGGACCATATCCGT	/5Phos/TAAACACGGATATGGTCCACACCGCCGGTCCTAGCAA	Htr2a	Htr2a	R2	CTCTTAAAC(BC)	ACGGATATGGTCCACACCGC	CRISPR Guide Capture
Htr2a	GGTTCTGGATAGCCACGTAG	/5Phos/TAAACCTACGTGGCTATCCAGAACCCGGTCCTAGCAA	Htr2a	Htr2a	R2	CTCTTAAAC(BC)	CTACGTGGCTATCCAGAACC	CRISPR Guide Capture
Htr2a	GCTGAGGTCACTCACACACA	/5Phos/TAAACTGTGTGTGAGTGACCTCAGCCGGTCCTAGCAA	Htr2a	Htr2a	R2	CTCTTAAAC(BC)	TGTGTGTGAGTGACCTCAGC	CRISPR Guide Capture
Htr2a	ACACCACTCACCATACAGGA	/5Phos/TAAACTCCTGTATGGTGAGTGGTGTCGGTCCTAGCAA	Htr2a	Htr2a	R2	CTCTTAAAC(BC)	TCCTGTATGGTGAGTGGTGT	CRISPR Guide Capture
Ifnar1	ATGGCGGTGACAGTAATGAC	/5Phos/TAAACGTCATTACTGTCACCGCCATCGGTCCTAGCAA	Ifnar1	Ifnar1	R2	CTCTTAAAC(BC)	GTCATTACTGTCACCGCCAT	CRISPR Guide Capture
Ifnar1	TCAGTTACACCATACGAATC	/5Phos/TAAACGATTCGTATGGTGTAACTGACGGTCCTAGCAA	Ifnar1	Ifnar1	R2	CTCTTAAAC(BC)	GATTCGTATGGTGTAACTGA	CRISPR Guide Capture
Ifnar1	ATGTAGACGTCTATATTCTC	/5Phos/TAAACGAGAATATAGACGTCTACATCGGTCCTAGCAA	Ifnar1	Ifnar1	R2	CTCTTAAAC(BC)	GAGAATATAGACGTCTACAT	CRISPR Guide Capture
Ifnar1	ACTGTGTCTGTAGATAAGCA	/5Phos/TAAACTGCTTATCTACAGACACAGTCGGTCCTAGCAA	Ifnar1	Ifnar1	R2	CTCTTAAAC(BC)	TGCTTATCTACAGACACAGT	CRISPR Guide Capture
Ifnar2	AGAGGGTGTAGTTAGCGGGT	/5Phos/TAAACACCCGCTAACTACACCCTCTCGGTCCTAGCAA	Ifnar2	Ifnar2	R2	CTCTTAAAC(BC)	ACCCGCTAACTACACCCTCT	CRISPR Guide Capture
Ifnar2	AAACTACATACCAAGACATT	/5Phos/TAAACAATGTCTTGGTATGTAGTTTCGGTCCTAGCAA	Ifnar2	Ifnar2	R2	CTCTTAAAC(BC)	AATGTCTTGGTATGTAGTTT	CRISPR Guide Capture
Ifnar2	CATGTGACGTGACAGATAAG	/5Phos/TAAACCTTATCTGTCACGTCACATGCGGTCCTAGCAA	Ifnar2	Ifnar2	R2	CTCTTAAAC(BC)	CTTATCTGTCACGTCACATG	CRISPR Guide Capture
Ifnar2	ACCTAGCCATACCTGATTCC	/5Phos/TAAACGGAATCAGGTATGGCTAGGTCGGTCCTAGCAA	Ifnar2	Ifnar2	R2	CTCTTAAAC(BC)	GGAATCAGGTATGGCTAGGT	CRISPR Guide Capture
Irf3	ATAAGCCGGACGTGTCAACC	/5Phos/TAAACGGTTGACACGTCCGGCTTATCGGTCCTAGCAA	Irf3	Irf3	R2	CTCTTAAAC(BC)	GGTTGACACGTCCGGCTTAT	CRISPR Guide Capture
Irf3	GCGCGGGACTTCGTACATCT	/5Phos/TAAACAGATGTACGAAGTCCCGCGCCGGTCCTAGCAA	Irf3	Irf3	R2	CTCTTAAAC(BC)	AGATGTACGAAGTCCCGCGC	CRISPR Guide Capture
Irf3	GTGGAAGCATGGCCTACGGC	/5Phos/TAAACGCCGTAGGCCATGCTTCCACCGGTCCTAGCAA	Irf3	Irf3	R2	CTCTTAAAC(BC)	GCCGTAGGCCATGCTTCCAC	CRISPR Guide Capture
Irf3	CTGGCGGCCTCGGTAGAAGG	/5Phos/TAAACCCTTCTACCGAGGCCGCCAGCGGTCCTAGCAA	Irf3	Irf3	R2	CTCTTAAAC(BC)	CCTTCTACCGAGGCCGCCAG	CRISPR Guide Capture
Itga8	CAGCCGGATATCGTAGAAGG	/5Phos/TAAACCCTTCTACGATATCCGGCTGCGGTCCTAGCAA	Itga8	Itga8	R2	CTCTTAAAC(BC)	CCTTCTACGATATCCGGCTG	CRISPR Guide Capture
Itga8	GCAGAATGGAGACCTTATAG	/5Phos/TAAACCTATAAGGTCTCCATTCTGCCGGTCCTAGCAA	Itga8	Itga8	R2	CTCTTAAAC(BC)	CTATAAGGTCTCCATTCTGC	CRISPR Guide Capture
Itga8	GTCTCTATAGACATCGCCAT	/5Phos/TAAACATGGCGATGTCTATAGAGACCGGTCCTAGCAA	Itga8	Itga8	R2	CTCTTAAAC(BC)	ATGGCGATGTCTATAGAGAC	CRISPR Guide Capture
Itga8	ATAGGATATTCGGTCGCTGC	/5Phos/TAAACGCAGCGACCGAATATCCTATCGGTCCTAGCAA	Itga8	Itga8	R2	CTCTTAAAC(BC)	GCAGCGACCGAATATCCTAT	CRISPR Guide Capture
Kit	AGTCGGGATCAATGCACGTC	/5Phos/TAAACGACGTGCATTGATCCCGACTCGGTCCTAGCAA	Kit	Kit	R2	CTCTTAAAC(BC)	GACGTGCATTGATCCCGACT	CRISPR Guide Capture
Kit	ACGTACGACAGGCTCATAAA	/5Phos/TAAACTTTATGAGCCTGTCGTACGTCGGTCCTAGCAA	Kit	Kit	R2	CTCTTAAAC(BC)	TTTATGAGCCTGTCGTACGT	CRISPR Guide Capture
Kit	CAGCGGCGTGAACAGAGTGT	/5Phos/TAAACACACTCTGTTCACGCCGCTGCGGTCCTAGCAA	Kit	Kit	R2	CTCTTAAAC(BC)	ACACTCTGTTCACGCCGCTG	CRISPR Guide Capture
Kit	ACTACAGTATTTGTAACCGA	/5Phos/TAAACTCGGTTACAAATACTGTAGTCGGTCCTAGCAA	Kit	Kit	R2	CTCTTAAAC(BC)	TCGGTTACAAATACTGTAGT	CRISPR Guide Capture
Kmt2d	AGAGTCAGTGCAGAGGCGTA	/5Phos/TAAACTACGCCTCTGCACTGACTCTCGGTCCTAGCAA	Kmt2d	Kmt2d	R2	CTCTTAAAC(BC)	TACGCCTCTGCACTGACTCT	CRISPR Guide Capture
Kmt2d	AAGTAGGGGAGGGATCCATC	/5Phos/TAAACGATGGATCCCTCCCCTACTTCGGTCCTAGCAA	Kmt2d	Kmt2d	R2	CTCTTAAAC(BC)	GATGGATCCCTCCCCTACTT	CRISPR Guide Capture
Kmt2d	TGTGACCTCTATGCAACCCA	/5Phos/TAAACTGGGTTGCATAGAGGTCACACGGTCCTAGCAA	Kmt2d	Kmt2d	R2	CTCTTAAAC(BC)	TGGGTTGCATAGAGGTCACA	CRISPR Guide Capture
Kmt2d	TGGCTATGGTGTCTAACCAA	/5Phos/TAAACTTGGTTAGACACCATAGCCACGGTCCTAGCAA	Kmt2d	Kmt2d	R2	CTCTTAAAC(BC)	TTGGTTAGACACCATAGCCA	CRISPR Guide Capture
Notch3	GGCGTTCAGTGCCTACACAA	/5Phos/TAAACTTGTGTAGGCACTGAACGCCCGGTCCTAGCAA	Notch3	Notch3	R2	CTCTTAAAC(BC)	TTGTGTAGGCACTGAACGCC	CRISPR Guide Capture
Notch3	TCTACTGTGCCTGCCCTATG	/5Phos/TAAACCATAGGGCAGGCACAGTAGACGGTCCTAGCAA	Notch3	Notch3	R2	CTCTTAAAC(BC)	CATAGGGCAGGCACAGTAGA	CRISPR Guide Capture
Notch3	TGGCAGACTCCATGACTACA	/5Phos/TAAACTGTAGTCATGGAGTCTGCCACGGTCCTAGCAA	Notch3	Notch3	R2	CTCTTAAAC(BC)	TGTAGTCATGGAGTCTGCCA	CRISPR Guide Capture
Notch3	GCTGGCATGGGATACCCACT	/5Phos/TAAACAGTGGGTATCCCATGCCAGCCGGTCCTAGCAA	Notch3	Notch3	R2	CTCTTAAAC(BC)	AGTGGGTATCCCATGCCAGC	CRISPR Guide Capture
Npr2	CAGCGGGGTACACACAACCG	/5Phos/TAAACCGGTTGTGTGTACCCCGCTGCGGTCCTAGCAA	Npr2	Npr2	R2	CTCTTAAAC(BC)	CGGTTGTGTGTACCCCGCTG	CRISPR Guide Capture
Npr2	AACTCGGATCGCTATCACAA	/5Phos/TAAACTTGTGATAGCGATCCGAGTTCGGTCCTAGCAA	Npr2	Npr2	R2	CTCTTAAAC(BC)	TTGTGATAGCGATCCGAGTT	CRISPR Guide Capture
Npr2	AGTCCTGAATGAGACTATAC	/5Phos/TAAACGTATAGTCTCATTCAGGACTCGGTCCTAGCAA	Npr2	Npr2	R2	CTCTTAAAC(BC)	GTATAGTCTCATTCAGGACT	CRISPR Guide Capture
Npr2	ATGGCAGGACAATCGAACCC	/5Phos/TAAACGGGTTCGATTGTCCTGCCATCGGTCCTAGCAA	Npr2	Npr2	R2	CTCTTAAAC(BC)	GGGTTCGATTGTCCTGCCAT	CRISPR Guide Capture
Npsr1	AAGGCGACGATGGTCATGTA	/5Phos/TAAACTACATGACCATCGTCGCCTTCGGTCCTAGCAA	Npsr1	Npsr1	R2	CTCTTAAAC(BC)	TACATGACCATCGTCGCCTT	CRISPR Guide Capture
Npsr1	GTATGCCTCTACCTACGTCC	/5Phos/TAAACGGACGTAGGTAGAGGCATACCGGTCCTAGCAA	Npsr1	Npsr1	R2	CTCTTAAAC(BC)	GGACGTAGGTAGAGGCATAC	CRISPR Guide Capture
Npsr1	GATGTTGATCAGGCCCGTGA	/5Phos/TAAACTCACGGGCCTGATCAACATCCGGTCCTAGCAA	Npsr1	Npsr1	R2	CTCTTAAAC(BC)	TCACGGGCCTGATCAACATC	CRISPR Guide Capture
Npsr1	AAGTCCTCATCGGAATAGCG	/5Phos/TAAACCGCTATTCCGATGAGGACTTCGGTCCTAGCAA	Npsr1	Npsr1	R2	CTCTTAAAC(BC)	CGCTATTCCGATGAGGACTT	CRISPR Guide Capture
Nr4a1	TGAGTTCGGCAAGCCTACCA	/5Phos/TAAACTGGTAGGCTTGCCGAACTCACGGTCCTAGCAA	Nr4a1	Nr4a1	R2	CTCTTAAAC(BC)	TGGTAGGCTTGCCGAACTCA	CRISPR Guide Capture
Nr4a1	CACCTTGGAATAGTCCAATT	/5Phos/TAAACAATTGGACTATTCCAAGGTGCGGTCCTAGCAA	Nr4a1	Nr4a1	R2	CTCTTAAAC(BC)	AATTGGACTATTCCAAGGTG	CRISPR Guide Capture
Nr4a1	CAGGTGTACGGCTGCTACCC	/5Phos/TAAACGGGTAGCAGCCGTACACCTGCGGTCCTAGCAA	Nr4a1	Nr4a1	R2	CTCTTAAAC(BC)	GGGTAGCAGCCGTACACCTG	CRISPR Guide Capture
Nr4a1	TGCTTCGTGTCAGCACTATG	/5Phos/TAAACCATAGTGCTGACACGAAGCACGGTCCTAGCAA	Nr4a1	Nr4a1	R2	CTCTTAAAC(BC)	CATAGTGCTGACACGAAGCA	CRISPR Guide Capture
Oprd1	TCATGGCAGTGACCCAACCC	/5Phos/TAAACGGGTTGGGTCACTGCCATGACGGTCCTAGCAA	Oprd1	Oprd1	R2	CTCTTAAAC(BC)	GGGTTGGGTCACTGCCATGA	CRISPR Guide Capture
Oprd1	ACAGCAGACGCACGCTGCGC	/5Phos/TAAACGCGCAGCGTGCGTCTGCTGTCGGTCCTAGCAA	Oprd1	Oprd1	R2	CTCTTAAAC(BC)	GCGCAGCGTGCGTCTGCTGT	CRISPR Guide Capture
Oprd1	GCACACAGCCGAGTAGAGCG	/5Phos/TAAACCGCTCTACTCGGCTGTGTGCCGGTCCTAGCAA	Oprd1	Oprd1	R2	CTCTTAAAC(BC)	CGCTCTACTCGGCTGTGTGC	CRISPR Guide Capture
Oprd1	GTTGGTGGCGGTCTTCAATT	/5Phos/TAAACAATTGAAGACCGCCACCAACCGGTCCTAGCAA	Oprd1	Oprd1	R2	CTCTTAAAC(BC)	AATTGAAGACCGCCACCAAC	CRISPR Guide Capture
Oprl1	ACTGGATGTCCGAACATCAA	/5Phos/TAAACTTGATGTTCGGACATCCAGTCGGTCCTAGCAA	Oprl1	Oprl1	R2	CTCTTAAAC(BC)	TTGATGTTCGGACATCCAGT	CRISPR Guide Capture
Oprl1	TCGTCATGTATGTCATCCTC	/5Phos/TAAACGAGGATGACATACATGACGACGGTCCTAGCAA	Oprl1	Oprl1	R2	CTCTTAAAC(BC)	GAGGATGACATACATGACGA	CRISPR Guide Capture
Oprl1	CACGAAGTCGTCGAATCATG	/5Phos/TAAACCATGATTCGACGACTTCGTGCGGTCCTAGCAA	Oprl1	Oprl1	R2	CTCTTAAAC(BC)	CATGATTCGACGACTTCGTG	CRISPR Guide Capture
Oprl1	GATGGGGTACGGTCTCATTT	/5Phos/TAAACAAATGAGACCGTACCCCATCCGGTCCTAGCAA	Oprl1	Oprl1	R2	CTCTTAAAC(BC)	AAATGAGACCGTACCCCATC	CRISPR Guide Capture
Paqr7	GGAGGGGAGACACTATGATG	/5Phos/TAAACCATCATAGTGTCTCCCCTCCCGGTCCTAGCAA	Paqr7	Paqr7	R2	CTCTTAAAC(BC)	CATCATAGTGTCTCCCCTCC	CRISPR Guide Capture
Paqr7	ACTATGCCATAGAGCCGTCC	/5Phos/TAAACGGACGGCTCTATGGCATAGTCGGTCCTAGCAA	Paqr7	Paqr7	R2	CTCTTAAAC(BC)	GGACGGCTCTATGGCATAGT	CRISPR Guide Capture
Paqr7	CGGTAGCCAGCATAGATGTA	/5Phos/TAAACTACATCTATGCTGGCTACCGCGGTCCTAGCAA	Paqr7	Paqr7	R2	CTCTTAAAC(BC)	TACATCTATGCTGGCTACCG	CRISPR Guide Capture
Paqr7	TGCAGGCCAAGTCGGAGTTC	/5Phos/TAAACGAACTCCGACTTGGCCTGCACGGTCCTAGCAA	Paqr7	Paqr7	R2	CTCTTAAAC(BC)	GAACTCCGACTTGGCCTGCA	CRISPR Guide Capture
Paqr8	AGGCCGTCGGTAGCGATACT	/5Phos/TAAACAGTATCGCTACCGACGGCCTCGGTCCTAGCAA	Paqr8	Paqr8	R2	CTCTTAAAC(BC)	AGTATCGCTACCGACGGCCT	CRISPR Guide Capture
Paqr8	GTAGTGGGACAGCTCTGATT	/5Phos/TAAACAATCAGAGCTGTCCCACTACCGGTCCTAGCAA	Paqr8	Paqr8	R2	CTCTTAAAC(BC)	AATCAGAGCTGTCCCACTAC	CRISPR Guide Capture
Paqr8	ACAACGAGGTGGTCAACGTC	/5Phos/TAAACGACGTTGACCACCTCGTTGTCGGTCCTAGCAA	Paqr8	Paqr8	R2	CTCTTAAAC(BC)	GACGTTGACCACCTCGTTGT	CRISPR Guide Capture
Paqr8	AGGGAGCCGTACATCCACGC	/5Phos/TAAACGCGTGGATGTACGGCTCCCTCGGTCCTAGCAA	Paqr8	Paqr8	R2	CTCTTAAAC(BC)	GCGTGGATGTACGGCTCCCT	CRISPR Guide Capture
Prdm5	AGTATGCAATTCACCTGAGT	/5Phos/TAAACACTCAGGTGAATTGCATACTCGGTCCTAGCAA	Prdm5	Prdm5	R2	CTCTTAAAC(BC)	ACTCAGGTGAATTGCATACT	CRISPR Guide Capture
Prdm5	AAAGCAAGGATGCCCTGCGA	/5Phos/TAAACTCGCAGGGCATCCTTGCTTTCGGTCCTAGCAA	Prdm5	Prdm5	R2	CTCTTAAAC(BC)	TCGCAGGGCATCCTTGCTTT	CRISPR Guide Capture
Prdm5	GAAAGGTCTCTCCTCGGAGT	/5Phos/TAAACACTCCGAGGAGAGACCTTTCCGGTCCTAGCAA	Prdm5	Prdm5	R2	CTCTTAAAC(BC)	ACTCCGAGGAGAGACCTTTC	CRISPR Guide Capture
Prdm5	AGCTTGCACCAGAAGCCCAC	/5Phos/TAAACGTGGGCTTCTGGTGCAAGCTCGGTCCTAGCAA	Prdm5	Prdm5	R2	CTCTTAAAC(BC)	GTGGGCTTCTGGTGCAAGCT	CRISPR Guide Capture
Rgma	GAGGGTCGGCCACAATCCCA	/5Phos/TAAACTGGGATTGTGGCCGACCCTCCGGTCCTAGCAA	Rgma	Rgma	R2	CTCTTAAAC(BC)	TGGGATTGTGGCCGACCCTC	CRISPR Guide Capture
Rgma	ACCATCGTGGTGCGACAGGT	/5Phos/TAAACACCTGTCGCACCACGATGGTCGGTCCTAGCAA	Rgma	Rgma	R2	CTCTTAAAC(BC)	ACCTGTCGCACCACGATGGT	CRISPR Guide Capture
Rgma	ACAGAACTCCGGCACGTCGT	/5Phos/TAAACACGACGTGCCGGAGTTCTGTCGGTCCTAGCAA	Rgma	Rgma	R2	CTCTTAAAC(BC)	ACGACGTGCCGGAGTTCTGT	CRISPR Guide Capture
Rgma	AGGTAATTATTGTCGATGAG	/5Phos/TAAACCTCATCGACAATAATTACCTCGGTCCTAGCAA	Rgma	Rgma	R2	CTCTTAAAC(BC)	CTCATCGACAATAATTACCT	CRISPR Guide Capture
Ror1	AGCACGGGTGTAGACTACCG	/5Phos/TAAACCGGTAGTCTACACCCGTGCTCGGTCCTAGCAA	Ror1	Ror1	R2	CTCTTAAAC(BC)	CGGTAGTCTACACCCGTGCT	CRISPR Guide Capture
Ror1	GAAATAGAAAATCAGATCAC	/5Phos/TAAACGTGATCTGATTTTCTATTTCCGGTCCTAGCAA	Ror1	Ror1	R2	CTCTTAAAC(BC)	GTGATCTGATTTTCTATTTC	CRISPR Guide Capture
Ror1	ATCACTGCTACAGCCGACAT	/5Phos/TAAACATGTCGGCTGTAGCAGTGATCGGTCCTAGCAA	Ror1	Ror1	R2	CTCTTAAAC(BC)	ATGTCGGCTGTAGCAGTGAT	CRISPR Guide Capture
Ror1	CATGCCACCCATCTTACCTT	/5Phos/TAAACAAGGTAAGATGGGTGGCATGCGGTCCTAGCAA	Ror1	Ror1	R2	CTCTTAAAC(BC)	AAGGTAAGATGGGTGGCATG	CRISPR Guide Capture
Ror2	AGAGAATACATACTACACGG	/5Phos/TAAACCCGTGTAGTATGTATTCTCTCGGTCCTAGCAA	Ror2	Ror2	R2	CTCTTAAAC(BC)	CCGTGTAGTATGTATTCTCT	CRISPR Guide Capture
Ror2	GGGAGCGTGCGTCGCACAGA	/5Phos/TAAACTCTGTGCGACGCACGCTCCCCGGTCCTAGCAA	Ror2	Ror2	R2	CTCTTAAAC(BC)	TCTGTGCGACGCACGCTCCC	CRISPR Guide Capture
Ror2	AGCGCGCACAAGCGATCCCT	/5Phos/TAAACAGGGATCGCTTGTGCGCGCTCGGTCCTAGCAA	Ror2	Ror2	R2	CTCTTAAAC(BC)	AGGGATCGCTTGTGCGCGCT	CRISPR Guide Capture
Ror2	GCTCTGGCGCCGATTACAGG	/5Phos/TAAACCCTGTAATCGGCGCCAGAGCCGGTCCTAGCAA	Ror2	Ror2	R2	CTCTTAAAC(BC)	CCTGTAATCGGCGCCAGAGC	CRISPR Guide Capture
Rxrb	AGTACTGACAGCGATTCCGC	/5Phos/TAAACGCGGAATCGCTGTCAGTACTCGGTCCTAGCAA	Rxrb	Rxrb	R2	CTCTTAAAC(BC)	GCGGAATCGCTGTCAGTACT	CRISPR Guide Capture
Rxrb	TCCACAGTGTCGCTCCCTGG	/5Phos/TAAACCCAGGGAGCGACACTGTGGACGGTCCTAGCAA	Rxrb	Rxrb	R2	CTCTTAAAC(BC)	CCAGGGAGCGACACTGTGGA	CRISPR Guide Capture
Rxrb	GCTGTTCACACTCGTTGAGT	/5Phos/TAAACACTCAACGAGTGTGAACAGCCGGTCCTAGCAA	Rxrb	Rxrb	R2	CTCTTAAAC(BC)	ACTCAACGAGTGTGAACAGC	CRISPR Guide Capture
Rxrb	TTCAGGAGGAGCGTCAACGG	/5Phos/TAAACCCGTTGACGCTCCTCCTGAACGGTCCTAGCAA	Rxrb	Rxrb	R2	CTCTTAAAC(BC)	CCGTTGACGCTCCTCCTGAA	CRISPR Guide Capture
Smad9	TCGCGGAGCGTGCTCATAGA	/5Phos/TAAACTCTATGAGCACGCTCCGCGACGGTCCTAGCAA	Smad9	Smad9	R2	CTCTTAAAC(BC)	TCTATGAGCACGCTCCGCGA	CRISPR Guide Capture
Smad9	GTGGGGCAGCCCCTTTCGGT	/5Phos/TAAACACCGAAAGGGGCTGCCCCACCGGTCCTAGCAA	Smad9	Smad9	R2	CTCTTAAAC(BC)	ACCGAAAGGGGCTGCCCCAC	CRISPR Guide Capture
Smad9	GCTACGAGGAACCCCAGCAC	/5Phos/TAAACGTGCTGGGGTTCCTCGTAGCCGGTCCTAGCAA	Smad9	Smad9	R2	CTCTTAAAC(BC)	GTGCTGGGGTTCCTCGTAGC	CRISPR Guide Capture
Smad9	ACCAGCTACCCGCACTCCCC	/5Phos/TAAACGGGGAGTGCGGGTAGCTGGTCGGTCCTAGCAA	Smad9	Smad9	R2	CTCTTAAAC(BC)	GGGGAGTGCGGGTAGCTGGT	CRISPR Guide Capture
Stat2	GTGGTTGAGTACGTGTACCA	/5Phos/TAAACTGGTACACGTACTCAACCACCGGTCCTAGCAA	Stat2	Stat2	R2	CTCTTAAAC(BC)	TGGTACACGTACTCAACCAC	CRISPR Guide Capture
Stat2	TTTGCTCCAGCCGTCAACCT	/5Phos/TAAACAGGTTGACGGCTGGAGCAAACGGTCCTAGCAA	Stat2	Stat2	R2	CTCTTAAAC(BC)	AGGTTGACGGCTGGAGCAAA	CRISPR Guide Capture
Stat2	ACAAGTTCACCGTCCGAACA	/5Phos/TAAACTGTTCGGACGGTGAACTTGTCGGTCCTAGCAA	Stat2	Stat2	R2	CTCTTAAAC(BC)	TGTTCGGACGGTGAACTTGT	CRISPR Guide Capture
Stat2	CAATGTCCACATGTAAACCC	/5Phos/TAAACGGGTTTACATGTGGACATTGCGGTCCTAGCAA	Stat2	Stat2	R2	CTCTTAAAC(BC)	GGGTTTACATGTGGACATTG	CRISPR Guide Capture
Tcf3	TTATCCCCCAACTACGATGC	/5Phos/TAAACGCATCGTAGTTGGGGGATAACGGTCCTAGCAA	Tcf3	Tcf3	R2	CTCTTAAAC(BC)	GCATCGTAGTTGGGGGATAA	CRISPR Guide Capture
Tcf3	GGGGAATGAGGGGTAATACT	/5Phos/TAAACAGTATTACCCCTCATTCCCCCGGTCCTAGCAA	Tcf3	Tcf3	R2	CTCTTAAAC(BC)	AGTATTACCCCTCATTCCCC	CRISPR Guide Capture
Tcf3	ATTATTGCTGGAGTGATCCG	/5Phos/TAAACCGGATCACTCCAGCAATAATCGGTCCTAGCAA	Tcf3	Tcf3	R2	CTCTTAAAC(BC)	CGGATCACTCCAGCAATAAT	CRISPR Guide Capture
Tcf3	GCTCCTAGGAACGTGGAAGG	/5Phos/TAAACCCTTCCACGTTCCTAGGAGCCGGTCCTAGCAA	Tcf3	Tcf3	R2	CTCTTAAAC(BC)	CCTTCCACGTTCCTAGGAGC	CRISPR Guide Capture
Tek	GTACAAGGACGGCTACAGTC	/5Phos/TAAACGACTGTAGCCGTCCTTGTACCGGTCCTAGCAA	Tek	Tek	R2	CTCTTAAAC(BC)	GACTGTAGCCGTCCTTGTAC	CRISPR Guide Capture
Tek	TTAACTATGACCGTGGACAG	/5Phos/TAAACCTGTCCACGGTCATAGTTAACGGTCCTAGCAA	Tek	Tek	R2	CTCTTAAAC(BC)	CTGTCCACGGTCATAGTTAA	CRISPR Guide Capture
Tek	GTGGCACAGGAACACCCGTA	/5Phos/TAAACTACGGGTGTTCCTGTGCCACCGGTCCTAGCAA	Tek	Tek	R2	CTCTTAAAC(BC)	TACGGGTGTTCCTGTGCCAC	CRISPR Guide Capture
Tek	ATCATCCGGTATAAGGTTCA	/5Phos/TAAACTGAACCTTATACCGGATGATCGGTCCTAGCAA	Tek	Tek	R2	CTCTTAAAC(BC)	TGAACCTTATACCGGATGAT	CRISPR Guide Capture
Tgfbr1	AGAGCGTTCATGGTTCCGAG	/5Phos/TAAACCTCGGAACCATGAACGCTCTCGGTCCTAGCAA	Tgfbr1	Tgfbr1	R2	CTCTTAAAC(BC)	CTCGGAACCATGAACGCTCT	CRISPR Guide Capture
Tgfbr1	TGTTCTGACGTGCAGACAAT	/5Phos/TAAACATTGTCTGCACGTCAGAACACGGTCCTAGCAA	Tgfbr1	Tgfbr1	R2	CTCTTAAAC(BC)	ATTGTCTGCACGTCAGAACA	CRISPR Guide Capture
Tgfbr1	GGTGAATGACAGTGCGGTTA	/5Phos/TAAACTAACCGCACTGTCATTCACCCGGTCCTAGCAA	Tgfbr1	Tgfbr1	R2	CTCTTAAAC(BC)	TAACCGCACTGTCATTCACC	CRISPR Guide Capture
Tgfbr1	ATTGTGTTACAAGAAAGCAT	/5Phos/TAAACATGCTTTCTTGTAACACAATCGGTCCTAGCAA	Tgfbr1	Tgfbr1	R2	CTCTTAAAC(BC)	ATGCTTTCTTGTAACACAAT	CRISPR Guide Capture
Trp53	GTGTAATAGCTCCTGCATGG	/5Phos/TAAACCCATGCAGGAGCTATTACACCGGTCCTAGCAA	Trp53	Trp53	R2	CTCTTAAAC(BC)	CCATGCAGGAGCTATTACAC	CRISPR Guide Capture
Trp53	TATTGAGGGGAGGAGAGTAC	/5Phos/TAAACGTACTCTCCTCCCCTCAATACGGTCCTAGCAA	Trp53	Trp53	R2	CTCTTAAAC(BC)	GTACTCTCCTCCCCTCAATA	CRISPR Guide Capture
Trp53	CAGACCTCGGGTGGCTCATA	/5Phos/TAAACTATGAGCCACCCGAGGTCTGCGGTCCTAGCAA	Trp53	Trp53	R2	CTCTTAAAC(BC)	TATGAGCCACCCGAGGTCTG	CRISPR Guide Capture
Trp53	CATCGGAGCAGCGCTCATGG	/5Phos/TAAACCCATGAGCGCTGCTCCGATGCGGTCCTAGCAA	Trp53	Trp53	R2	CTCTTAAAC(BC)	CCATGAGCGCTGCTCCGATG	CRISPR Guide Capture
Tspan12	ATAGATGGCTTACACACGCT	/5Phos/TAAACAGCGTGTGTAAGCCATCTATCGGTCCTAGCAA	Tspan12	Tspan12	R2	CTCTTAAAC(BC)	AGCGTGTGTAAGCCATCTAT	CRISPR Guide Capture
Tspan12	AATCATGACGGGGTGAACCA	/5Phos/TAAACTGGTTCACCCCGTCATGATTCGGTCCTAGCAA	Tspan12	Tspan12	R2	CTCTTAAAC(BC)	TGGTTCACCCCGTCATGATT	CRISPR Guide Capture
Tspan12	ACCATATCTGACCACTGTAC	/5Phos/TAAACGTACAGTGGTCAGATATGGTCGGTCCTAGCAA	Tspan12	Tspan12	R2	CTCTTAAAC(BC)	GTACAGTGGTCAGATATGGT	CRISPR Guide Capture
Tspan12	TCCCTGACACAGCAGGAGTC	/5Phos/TAAACGACTCCTGCTGTGTCAGGGACGGTCCTAGCAA	Tspan12	Tspan12	R2	CTCTTAAAC(BC)	GACTCCTGCTGTGTCAGGGA	CRISPR Guide Capture
Zfp341	ACAGGTAAGAGCTGTCGATC	/5Phos/TAAACGATCGACAGCTCTTACCTGTCGGTCCTAGCAA	Zfp341	Zfp341	R2	CTCTTAAAC(BC)	GATCGACAGCTCTTACCTGT	CRISPR Guide Capture
Zfp341	GGAGCACATCAGAAGCCACC	/5Phos/TAAACGGTGGCTTCTGATGTGCTCCCGGTCCTAGCAA	Zfp341	Zfp341	R2	CTCTTAAAC(BC)	GGTGGCTTCTGATGTGCTCC	CRISPR Guide Capture
Zfp341	ACTGTGCCGCCACTTCGCCC	/5Phos/TAAACGGGCGAAGTGGCGGCACAGTCGGTCCTAGCAA	Zfp341	Zfp341	R2	CTCTTAAAC(BC)	GGGCGAAGTGGCGGCACAGT	CRISPR Guide Capture
Zfp341	GCATGGTACATACTTGTAGA	/5Phos/TAAACTCTACAAGTATGTACCATGCCGGTCCTAGCAA	Zfp341	Zfp341	R2	CTCTTAAAC(BC)	TCTACAAGTATGTACCATGC	CRISPR Guide Capture
Zic1	GCCCGGAGCCTGCGACGTGA	/5Phos/TAAACTCACGTCGCAGGCTCCGGGCCGGTCCTAGCAA	Zic1	Zic1	R2	CTCTTAAAC(BC)	TCACGTCGCAGGCTCCGGGC	CRISPR Guide Capture
Zic1	GGTATCAACCCGTTCGCCGA	/5Phos/TAAACTCGGCGAACGGGTTGATACCCGGTCCTAGCAA	Zic1	Zic1	R2	CTCTTAAAC(BC)	TCGGCGAACGGGTTGATACC	CRISPR Guide Capture
Zic1	CGAGCTGGTCACGCACGTCA	/5Phos/TAAACTGACGTGCGTGACCAGCTCGCGGTCCTAGCAA	Zic1	Zic1	R2	CTCTTAAAC(BC)	TGACGTGCGTGACCAGCTCG	CRISPR Guide Capture
Zic1	GTGAACATGGCTGCACATCA	/5Phos/TAAACTGATGTGCAGCCATGTTCACCGGTCCTAGCAA	Zic1	Zic1	R2	CTCTTAAAC(BC)	TGATGTGCAGCCATGTTCAC	CRISPR Guide Capture
Abca1	GTGGACCCGTACTCTCGCAG	/5Phos/TAAACCTGCGAGAGTACGGGTCCACCGGTCCTAGCAA	Abca1	Abca1	R2	CTCTTAAAC(BC)	CTGCGAGAGTACGGGTCCAC	CRISPR Guide Capture
Abca1	GTAGCCTGGCAGGACTATGT	/5Phos/TAAACACATAGTCCTGCCAGGCTACCGGTCCTAGCAA	Abca1	Abca1	R2	CTCTTAAAC(BC)	ACATAGTCCTGCCAGGCTAC	CRISPR Guide Capture
Abca1	ACATGTCATCAACATAACAG	/5Phos/TAAACCTGTTATGTTGATGACATGTCGGTCCTAGCAA	Abca1	Abca1	R2	CTCTTAAAC(BC)	CTGTTATGTTGATGACATGT	CRISPR Guide Capture
Abca1	GAGAGTACTGCGCTACAACA	/5Phos/TAAACTGTTGTAGCGCAGTACTCTCCGGTCCTAGCAA	Abca1	Abca1	R2	CTCTTAAAC(BC)	TGTTGTAGCGCAGTACTCTC	CRISPR Guide Capture
Adgrg1	GATATGCAGATCCTCTAGAC	/5Phos/TAAACGTCTAGAGGATCTGCATATCCGGTCCTAGCAA	Adgrg1	Adgrg1	R2	CTCTTAAAC(BC)	GTCTAGAGGATCTGCATATC	CRISPR Guide Capture
Adgrg1	TCAGCACTGCAAAGTAGGTC	/5Phos/TAAACGACCTACTTTGCAGTGCTGACGGTCCTAGCAA	Adgrg1	Adgrg1	R2	CTCTTAAAC(BC)	GACCTACTTTGCAGTGCTGA	CRISPR Guide Capture
Adgrg1	TCTTGGCGTCATCCCGGCGA	/5Phos/TAAACTCGCCGGGATGACGCCAAGACGGTCCTAGCAA	Adgrg1	Adgrg1	R2	CTCTTAAAC(BC)	TCGCCGGGATGACGCCAAGA	CRISPR Guide Capture
Adgrg1	GGGAGACTCCACTTGCGCTA	/5Phos/TAAACTAGCGCAAGTGGAGTCTCCCCGGTCCTAGCAA	Adgrg1	Adgrg1	R2	CTCTTAAAC(BC)	TAGCGCAAGTGGAGTCTCCC	CRISPR Guide Capture
Adgrg2	GAAACACATCAACCCAAGTC	/5Phos/TAAACGACTTGGGTTGATGTGTTTCCGGTCCTAGCAA	Adgrg2	Adgrg2	R2	CTCTTAAAC(BC)	GACTTGGGTTGATGTGTTTC	CRISPR Guide Capture
Adgrg2	TCCTCAGCCTACGATCCCCC	/5Phos/TAAACGGGGGATCGTAGGCTGAGGACGGTCCTAGCAA	Adgrg2	Adgrg2	R2	CTCTTAAAC(BC)	GGGGGATCGTAGGCTGAGGA	CRISPR Guide Capture
Adgrg2	AGTATGGGTGCGTTACCAAT	/5Phos/TAAACATTGGTAACGCACCCATACTCGGTCCTAGCAA	Adgrg2	Adgrg2	R2	CTCTTAAAC(BC)	ATTGGTAACGCACCCATACT	CRISPR Guide Capture
Adgrg2	AGTCGTGGTATTGAAATTAC	/5Phos/TAAACGTAATTTCAATACCACGACTCGGTCCTAGCAA	Adgrg2	Adgrg2	R2	CTCTTAAAC(BC)	GTAATTTCAATACCACGACT	CRISPR Guide Capture
Adrb1	GATGCACAGGGGCACGTAGA	/5Phos/TAAACTCTACGTGCCCCTGTGCATCCGGTCCTAGCAA	Adrb1	Adrb1	R2	CTCTTAAAC(BC)	TCTACGTGCCCCTGTGCATC	CRISPR Guide Capture
Adrb1	GTAGCGAAAGGGCGACGTGA	/5Phos/TAAACTCACGTCGCCCTTTCGCTACCGGTCCTAGCAA	Adrb1	Adrb1	R2	CTCTTAAAC(BC)	TCACGTCGCCCTTTCGCTAC	CRISPR Guide Capture
Adrb1	GAACGATGAGCGCCAGCAGT	/5Phos/TAAACACTGCTGGCGCTCATCGTTCCGGTCCTAGCAA	Adrb1	Adrb1	R2	CTCTTAAAC(BC)	ACTGCTGGCGCTCATCGTTC	CRISPR Guide Capture
Adrb1	CCAGCGGCCCCACACCACGA	/5Phos/TAAACTCGTGGTGTGGGGCCGCTGGCGGTCCTAGCAA	Adrb1	Adrb1	R2	CTCTTAAAC(BC)	TCGTGGTGTGGGGCCGCTGG	CRISPR Guide Capture
B9d1	CAGTAGAGGTCATCATACTC	/5Phos/TAAACGAGTATGATGACCTCTACTGCGGTCCTAGCAA	B9d1	B9d1	R2	CTCTTAAAC(BC)	GAGTATGATGACCTCTACTG	CRISPR Guide Capture
B9d1	AGATTGTACTCAGTGTCTAT	/5Phos/TAAACATAGACACTGAGTACAATCTCGGTCCTAGCAA	B9d1	B9d1	R2	CTCTTAAAC(BC)	ATAGACACTGAGTACAATCT	CRISPR Guide Capture
B9d1	CATCTAAGAGCCAAGATGTA	/5Phos/TAAACTACATCTTGGCTCTTAGATGCGGTCCTAGCAA	B9d1	B9d1	R2	CTCTTAAAC(BC)	TACATCTTGGCTCTTAGATG	CRISPR Guide Capture
B9d1	GCCCCTCTCTCCAGGACGGT	/5Phos/TAAACACCGTCCTGGAGAGAGGGGCCGGTCCTAGCAA	B9d1	B9d1	R2	CTCTTAAAC(BC)	ACCGTCCTGGAGAGAGGGGC	CRISPR Guide Capture
Bmpr1b	AAAGACAAGAAGCCCGACCT	/5Phos/TAAACAGGTCGGGCTTCTTGTCTTTCGGTCCTAGCAA	Bmpr1b	Bmpr1b	R2	CTCTTAAAC(BC)	AGGTCGGGCTTCTTGTCTTT	CRISPR Guide Capture
Bmpr1b	GGTGGTGGCATTTACAACGT	/5Phos/TAAACACGTTGTAAATGCCACCACCCGGTCCTAGCAA	Bmpr1b	Bmpr1b	R2	CTCTTAAAC(BC)	ACGTTGTAAATGCCACCACC	CRISPR Guide Capture
Bmpr1b	GGATTTCAGATAGTCATAAA	/5Phos/TAAACTTTATGACTATCTGAAATCCCGGTCCTAGCAA	Bmpr1b	Bmpr1b	R2	CTCTTAAAC(BC)	TTTATGACTATCTGAAATCC	CRISPR Guide Capture
Bmpr1b	GATGCGGCATGAGAATATTC	/5Phos/TAAACGAATATTCTCATGCCGCATCCGGTCCTAGCAA	Bmpr1b	Bmpr1b	R2	CTCTTAAAC(BC)	GAATATTCTCATGCCGCATC	CRISPR Guide Capture
Cc2d1a	CAAGATGCGACGCTATGACC	/5Phos/TAAACGGTCATAGCGTCGCATCTTGCGGTCCTAGCAA	Cc2d1a	Cc2d1a	R2	CTCTTAAAC(BC)	GGTCATAGCGTCGCATCTTG	CRISPR Guide Capture
Cc2d1a	GGGTAGCTGGGGCTTAGCAG	/5Phos/TAAACCTGCTAAGCCCCAGCTACCCCGGTCCTAGCAA	Cc2d1a	Cc2d1a	R2	CTCTTAAAC(BC)	CTGCTAAGCCCCAGCTACCC	CRISPR Guide Capture
Cc2d1a	GGTCCTTGGAGAAGAACAGA	/5Phos/TAAACTCTGTTCTTCTCCAAGGACCCGGTCCTAGCAA	Cc2d1a	Cc2d1a	R2	CTCTTAAAC(BC)	TCTGTTCTTCTCCAAGGACC	CRISPR Guide Capture
Cc2d1a	GCGAATGGAGCGGTACCATG	/5Phos/TAAACCATGGTACCGCTCCATTCGCCGGTCCTAGCAA	Cc2d1a	Cc2d1a	R2	CTCTTAAAC(BC)	CATGGTACCGCTCCATTCGC	CRISPR Guide Capture
Cckbr	GACACGCTCCCACGCAGCTC	/5Phos/TAAACGAGCTGCGTGGGAGCGTGTCCGGTCCTAGCAA	Cckbr	Cckbr	R2	CTCTTAAAC(BC)	GAGCTGCGTGGGAGCGTGTC	CRISPR Guide Capture
Cckbr	ATCTCCCGCGAACTCTACCT	/5Phos/TAAACAGGTAGAGTTCGCGGGAGATCGGTCCTAGCAA	Cckbr	Cckbr	R2	CTCTTAAAC(BC)	AGGTAGAGTTCGCGGGAGAT	CRISPR Guide Capture
Cckbr	TATTAGCAGAAGCACGGACC	/5Phos/TAAACGGTCCGTGCTTCTGCTAATACGGTCCTAGCAA	Cckbr	Cckbr	R2	CTCTTAAAC(BC)	GGTCCGTGCTTCTGCTAATA	CRISPR Guide Capture
Cckbr	ACTGAGCCGACGCCTAAGAA	/5Phos/TAAACTTCTTAGGCGTCGGCTCAGTCGGTCCTAGCAA	Cckbr	Cckbr	R2	CTCTTAAAC(BC)	TTCTTAGGCGTCGGCTCAGT	CRISPR Guide Capture
Cd27	AAGGAGGTGCCTGGTATACA	/5Phos/TAAACTGTATACCAGGCACCTCCTTCGGTCCTAGCAA	Cd27	Cd27	R2	CTCTTAAAC(BC)	TGTATACCAGGCACCTCCTT	CRISPR Guide Capture
Cd27	TCTTACCTGGCTCACACATC	/5Phos/TAAACGATGTGTGAGCCAGGTAAGACGGTCCTAGCAA	Cd27	Cd27	R2	CTCTTAAAC(BC)	GATGTGTGAGCCAGGTAAGA	CRISPR Guide Capture
Cd27	TGGCTATAGACAGTCGAGTT	/5Phos/TAAACAACTCGACTGTCTATAGCCACGGTCCTAGCAA	Cd27	Cd27	R2	CTCTTAAAC(BC)	AACTCGACTGTCTATAGCCA	CRISPR Guide Capture
Cd27	GGAACAGCTGCACTCAGCAT	/5Phos/TAAACATGCTGAGTGCAGCTGTTCCCGGTCCTAGCAA	Cd27	Cd27	R2	CTCTTAAAC(BC)	ATGCTGAGTGCAGCTGTTCC	CRISPR Guide Capture
Chrna4	CAGGAAGACTCTGCGCACCC	/5Phos/TAAACGGGTGCGCAGAGTCTTCCTGCGGTCCTAGCAA	Chrna4	Chrna4	R2	CTCTTAAAC(BC)	GGGTGCGCAGAGTCTTCCTG	CRISPR Guide Capture
Chrna4	TGCAAAGTCCCCGTCCGCGC	/5Phos/TAAACGCGCGGACGGGGACTTTGCACGGTCCTAGCAA	Chrna4	Chrna4	R2	CTCTTAAAC(BC)	GCGCGGACGGGGACTTTGCA	CRISPR Guide Capture
Chrna4	ACCTTCTCGCCGCACTCCGA	/5Phos/TAAACTCGGAGTGCGGCGAGAAGGTCGGTCCTAGCAA	Chrna4	Chrna4	R2	CTCTTAAAC(BC)	TCGGAGTGCGGCGAGAAGGT	CRISPR Guide Capture
Chrna4	AAGGACCACATCTGAGATAT	/5Phos/TAAACATATCTCAGATGTGGTCCTTCGGTCCTAGCAA	Chrna4	Chrna4	R2	CTCTTAAAC(BC)	ATATCTCAGATGTGGTCCTT	CRISPR Guide Capture
Chrnb2	GGAGGTGGGAGGCACAATCT	/5Phos/TAAACAGATTGTGCCTCCCACCTCCCGGTCCTAGCAA	Chrnb2	Chrnb2	R2	CTCTTAAAC(BC)	AGATTGTGCCTCCCACCTCC	CRISPR Guide Capture
Chrnb2	GCGACGAATGATGAAGTCGT	/5Phos/TAAACACGACTTCATCATTCGTCGCCGGTCCTAGCAA	Chrnb2	Chrnb2	R2	CTCTTAAAC(BC)	ACGACTTCATCATTCGTCGC	CRISPR Guide Capture
Chrnb2	TGTGGTTCTATACAACAAGT	/5Phos/TAAACACTTGTTGTATAGAACCACACGGTCCTAGCAA	Chrnb2	Chrnb2	R2	CTCTTAAAC(BC)	ACTTGTTGTATAGAACCACA	CRISPR Guide Capture
Chrnb2	TGTGCGTGGTAGGCGAACGG	/5Phos/TAAACCCGTTCGCCTACCACGCACACGGTCCTAGCAA	Chrnb2	Chrnb2	R2	CTCTTAAAC(BC)	CCGTTCGCCTACCACGCACA	CRISPR Guide Capture
Cr2	TACACAACGGGACACATACA	/5Phos/TAAACTGTATGTGTCCCGTTGTGTACGGTCCTAGCAA	Cr2	Cr2	R2	CTCTTAAAC(BC)	TGTATGTGTCCCGTTGTGTA	CRISPR Guide Capture
Cr2	GGTTCTGTGCATATAAACAC	/5Phos/TAAACGTGTTTATATGCACAGAACCCGGTCCTAGCAA	Cr2	Cr2	R2	CTCTTAAAC(BC)	GTGTTTATATGCACAGAACC	CRISPR Guide Capture
Cr2	AAAGTACACAATATGGAGCA	/5Phos/TAAACTGCTCCATATTGTGTACTTTCGGTCCTAGCAA	Cr2	Cr2	R2	CTCTTAAAC(BC)	TGCTCCATATTGTGTACTTT	CRISPR Guide Capture
Cr2	TATATCTTATGGATGTACCA	/5Phos/TAAACTGGTACATCCATAAGATATACGGTCCTAGCAA	Cr2	Cr2	R2	CTCTTAAAC(BC)	TGGTACATCCATAAGATATA	CRISPR Guide Capture
Cx3cr1	AACAACCGGACAGTGCAGCA	/5Phos/TAAACTGCTGCACTGTCCGGTTGTTCGGTCCTAGCAA	Cx3cr1	Cx3cr1	R2	CTCTTAAAC(BC)	TGCTGCACTGTCCGGTTGTT	CRISPR Guide Capture
Cx3cr1	AGAAAGGACAACGAGTGTCT	/5Phos/TAAACAGACACTCGTTGTCCTTTCTCGGTCCTAGCAA	Cx3cr1	Cx3cr1	R2	CTCTTAAAC(BC)	AGACACTCGTTGTCCTTTCT	CRISPR Guide Capture
Cx3cr1	CAGACCGAACGTGAAGACGA	/5Phos/TAAACTCGTCTTCACGTTCGGTCTGCGGTCCTAGCAA	Cx3cr1	Cx3cr1	R2	CTCTTAAAC(BC)	TCGTCTTCACGTTCGGTCTG	CRISPR Guide Capture
Cx3cr1	GGTCGCTCAAGGCCAGGTTC	/5Phos/TAAACGAACCTGGCCTTGAGCGACCCGGTCCTAGCAA	Cx3cr1	Cx3cr1	R2	CTCTTAAAC(BC)	GAACCTGGCCTTGAGCGACC	CRISPR Guide Capture
Drd2	TGGCGATCATGACAGTAACT	/5Phos/TAAACAGTTACTGTCATGATCGCCACGGTCCTAGCAA	Drd2	Drd2	R2	CTCTTAAAC(BC)	AGTTACTGTCATGATCGCCA	CRISPR Guide Capture
Drd2	ACCTCCAGATAGACGACCCA	/5Phos/TAAACTGGGTCGTCTATCTGGAGGTCGGTCCTAGCAA	Drd2	Drd2	R2	CTCTTAAAC(BC)	TGGGTCGTCTATCTGGAGGT	CRISPR Guide Capture
Drd2	ACATCGTTCTCCGCAAGCGT	/5Phos/TAAACACGCTTGCGGAGAACGATGTCGGTCCTAGCAA	Drd2	Drd2	R2	CTCTTAAAC(BC)	ACGCTTGCGGAGAACGATGT	CRISPR Guide Capture
Drd2	GGGTGGGTACAGTTGCCCTG	/5Phos/TAAACCAGGGCAACTGTACCCACCCCGGTCCTAGCAA	Drd2	Drd2	R2	CTCTTAAAC(BC)	CAGGGCAACTGTACCCACCC	CRISPR Guide Capture
E2f4	CTGGCGCACAGCAAGAGTGT	/5Phos/TAAACACACTCTTGCTGTGCGCCAGCGGTCCTAGCAA	E2f4	E2f4	R2	CTCTTAAAC(BC)	ACACTCTTGCTGTGCGCCAG	CRISPR Guide Capture
E2f4	GCCATCGGGCACCAGTCTAG	/5Phos/TAAACCTAGACTGGTGCCCGATGGCCGGTCCTAGCAA	E2f4	E2f4	R2	CTCTTAAAC(BC)	CTAGACTGGTGCCCGATGGC	CRISPR Guide Capture
E2f4	GGATTCTTGGGGTTGAGCTA	/5Phos/TAAACTAGCTCAACCCCAAGAATCCCGGTCCTAGCAA	E2f4	E2f4	R2	CTCTTAAAC(BC)	TAGCTCAACCCCAAGAATCC	CRISPR Guide Capture
E2f4	CGGGCCAGGTTGCAATACCC	/5Phos/TAAACGGGTATTGCAACCTGGCCCGCGGTCCTAGCAA	E2f4	E2f4	R2	CTCTTAAAC(BC)	GGGTATTGCAACCTGGCCCG	CRISPR Guide Capture
E2f5	ATGGCCAACAGTGTATCACC	/5Phos/TAAACGGTGATACACTGTTGGCCATCGGTCCTAGCAA	E2f5	E2f5	R2	CTCTTAAAC(BC)	GGTGATACACTGTTGGCCAT	CRISPR Guide Capture
E2f5	AGAAGGATATCTGTTATTAA	/5Phos/TAAACTTAATAACAGATATCCTTCTCGGTCCTAGCAA	E2f5	E2f5	R2	CTCTTAAAC(BC)	TTAATAACAGATATCCTTCT	CRISPR Guide Capture
E2f5	TTTATAAGTAGCACATGGAT	/5Phos/TAAACATCCATGTGCTACTTATAAACGGTCCTAGCAA	E2f5	E2f5	R2	CTCTTAAAC(BC)	ATCCATGTGCTACTTATAAA	CRISPR Guide Capture
E2f5	CAGCAACGACACGAATTTGG	/5Phos/TAAACCCAAATTCGTGTCGTTGCTGCGGTCCTAGCAA	E2f5	E2f5	R2	CTCTTAAAC(BC)	CCAAATTCGTGTCGTTGCTG	CRISPR Guide Capture
En1	GTGGTAGTGGAGGCAACGCG	/5Phos/TAAACCGCGTTGCCTCCACTACCACCGGTCCTAGCAA	En1	En1	R2	CTCTTAAAC(BC)	CGCGTTGCCTCCACTACCAC	CRISPR Guide Capture
En1	AACATCCTAAGGCCCGATTT	/5Phos/TAAACAAATCGGGCCTTAGGATGTTCGGTCCTAGCAA	En1	En1	R2	CTCTTAAAC(BC)	AAATCGGGCCTTAGGATGTT	CRISPR Guide Capture
En1	TGTGCTCCAGATGCGAACTG	/5Phos/TAAACCAGTTCGCATCTGGAGCACACGGTCCTAGCAA	En1	En1	R2	CTCTTAAAC(BC)	CAGTTCGCATCTGGAGCACA	CRISPR Guide Capture
En1	CAGCGATGGAGACAGCGTGC	/5Phos/TAAACGCACGCTGTCTCCATCGCTGCGGTCCTAGCAA	En1	En1	R2	CTCTTAAAC(BC)	GCACGCTGTCTCCATCGCTG	CRISPR Guide Capture
Gal	AAGTCCCAGAGTGGCTGACA	/5Phos/TAAACTGTCAGCCACTCTGGGACTTCGGTCCTAGCAA	Gal	Gal	R2	CTCTTAAAC(BC)	TGTCAGCCACTCTGGGACTT	CRISPR Guide Capture
Gal	AGATCATTTAGCGACAAGCA	/5Phos/TAAACTGCTTGTCGCTAAATGATCTCGGTCCTAGCAA	Gal	Gal	R2	CTCTTAAAC(BC)	TGCTTGTCGCTAAATGATCT	CRISPR Guide Capture
Gal	AGAGGCAGCGTTATCCTGCT	/5Phos/TAAACAGCAGGATAACGCTGCCTCTCGGTCCTAGCAA	Gal	Gal	R2	CTCTTAAAC(BC)	AGCAGGATAACGCTGCCTCT	CRISPR Guide Capture
Gal	CAAGAGGGAGTTACAACTGG	/5Phos/TAAACCCAGTTGTAACTCCCTCTTGCGGTCCTAGCAA	Gal	Gal	R2	CTCTTAAAC(BC)	CCAGTTGTAACTCCCTCTTG	CRISPR Guide Capture
Gli3	ATGAAGGTACTCCATATGGA	/5Phos/TAAACTCCATATGGAGTACCTTCATCGGTCCTAGCAA	Gli3	Gli3	R2	CTCTTAAAC(BC)	TCCATATGGAGTACCTTCAT	CRISPR Guide Capture
Gli3	AAATGGTCGAGTCCATGATT	/5Phos/TAAACAATCATGGACTCGACCATTTCGGTCCTAGCAA	Gli3	Gli3	R2	CTCTTAAAC(BC)	AATCATGGACTCGACCATTT	CRISPR Guide Capture
Gli3	ATACGTCGGGCTACTAGATA	/5Phos/TAAACTATCTAGTAGCCCGACGTATCGGTCCTAGCAA	Gli3	Gli3	R2	CTCTTAAAC(BC)	TATCTAGTAGCCCGACGTAT	CRISPR Guide Capture
Gli3	CAACACAGAGACCTATCCCT	/5Phos/TAAACAGGGATAGGTCTCTGTGTTGCGGTCCTAGCAA	Gli3	Gli3	R2	CTCTTAAAC(BC)	AGGGATAGGTCTCTGTGTTG	CRISPR Guide Capture
Glis3	ACTGGTGAGGCACATCGAGA	/5Phos/TAAACTCTCGATGTGCCTCACCAGTCGGTCCTAGCAA	Glis3	Glis3	R2	CTCTTAAAC(BC)	TCTCGATGTGCCTCACCAGT	CRISPR Guide Capture
Glis3	AAGGTAGGGTGGCAACGAGT	/5Phos/TAAACACTCGTTGCCACCCTACCTTCGGTCCTAGCAA	Glis3	Glis3	R2	CTCTTAAAC(BC)	ACTCGTTGCCACCCTACCTT	CRISPR Guide Capture
Glis3	TGAAGGAGGTCTATTCAGGT	/5Phos/TAAACACCTGAATAGACCTCCTTCACGGTCCTAGCAA	Glis3	Glis3	R2	CTCTTAAAC(BC)	ACCTGAATAGACCTCCTTCA	CRISPR Guide Capture
Glis3	CTGGAACTGAGGCTTCCCAT	/5Phos/TAAACATGGGAAGCCTCAGTTCCAGCGGTCCTAGCAA	Glis3	Glis3	R2	CTCTTAAAC(BC)	ATGGGAAGCCTCAGTTCCAG	CRISPR Guide Capture
Gpr156	TGTGCAAACGAAGATACCTC	/5Phos/TAAACGAGGTATCTTCGTTTGCACACGGTCCTAGCAA	Gpr156	Gpr156	R2	CTCTTAAAC(BC)	GAGGTATCTTCGTTTGCACA	CRISPR Guide Capture
Gpr156	ATGGTTAAGGACTGGTTCAC	/5Phos/TAAACGTGAACCAGTCCTTAACCATCGGTCCTAGCAA	Gpr156	Gpr156	R2	CTCTTAAAC(BC)	GTGAACCAGTCCTTAACCAT	CRISPR Guide Capture
Gpr156	AGGTGTGGCTTACTTCTGTT	/5Phos/TAAACAACAGAAGTAAGCCACACCTCGGTCCTAGCAA	Gpr156	Gpr156	R2	CTCTTAAAC(BC)	AACAGAAGTAAGCCACACCT	CRISPR Guide Capture
Gpr156	TCCCGGAAGTGCCAGCCCAC	/5Phos/TAAACGTGGGCTGGCACTTCCGGGACGGTCCTAGCAA	Gpr156	Gpr156	R2	CTCTTAAAC(BC)	GTGGGCTGGCACTTCCGGGA	CRISPR Guide Capture
Gpr161	AAGGCCCGAAAGGTGCACTG	/5Phos/TAAACCAGTGCACCTTTCGGGCCTTCGGTCCTAGCAA	Gpr161	Gpr161	R2	CTCTTAAAC(BC)	CAGTGCACCTTTCGGGCCTT	CRISPR Guide Capture
Gpr161	TTCCAGAGTCCGTAGATCAG	/5Phos/TAAACCTGATCTACGGACTCTGGAACGGTCCTAGCAA	Gpr161	Gpr161	R2	CTCTTAAAC(BC)	CTGATCTACGGACTCTGGAA	CRISPR Guide Capture
Gpr161	GAGGTAATGACAACCATGTA	/5Phos/TAAACTACATGGTTGTCATTACCTCCGGTCCTAGCAA	Gpr161	Gpr161	R2	CTCTTAAAC(BC)	TACATGGTTGTCATTACCTC	CRISPR Guide Capture
Gpr161	CTACGCCGTCCTGTATCCAA	/5Phos/TAAACTTGGATACAGGACGGCGTAGCGGTCCTAGCAA	Gpr161	Gpr161	R2	CTCTTAAAC(BC)	TTGGATACAGGACGGCGTAG	CRISPR Guide Capture
Htr1b	TCTATGTGGAAGCCCGCTCT	/5Phos/TAAACAGAGCGGGCTTCCACATAGACGGTCCTAGCAA	Htr1b	Htr1b	R2	CTCTTAAAC(BC)	AGAGCGGGCTTCCACATAGA	CRISPR Guide Capture
Htr1b	ATACACCGTAGCGATTACAA	/5Phos/TAAACTTGTAATCGCTACGGTGTATCGGTCCTAGCAA	Htr1b	Htr1b	R2	CTCTTAAAC(BC)	TTGTAATCGCTACGGTGTAT	CRISPR Guide Capture
Htr1b	TACACGGTCTACTCCACGGT	/5Phos/TAAACACCGTGGAGTAGACCGTGTACGGTCCTAGCAA	Htr1b	Htr1b	R2	CTCTTAAAC(BC)	ACCGTGGAGTAGACCGTGTA	CRISPR Guide Capture
Htr1b	GTCCTGGTAAATGTAGCCGT	/5Phos/TAAACACGGCTACATTTACCAGGACCGGTCCTAGCAA	Htr1b	Htr1b	R2	CTCTTAAAC(BC)	ACGGCTACATTTACCAGGAC	CRISPR Guide Capture
Htr2b	GAGAACATCGAGGAATAACC	/5Phos/TAAACGGTTATTCCTCGATGTTCTCCGGTCCTAGCAA	Htr2b	Htr2b	R2	CTCTTAAAC(BC)	GGTTATTCCTCGATGTTCTC	CRISPR Guide Capture
Htr2b	GTATTATCACCGCGAGTATC	/5Phos/TAAACGATACTCGCGGTGATAATACCGGTCCTAGCAA	Htr2b	Htr2b	R2	CTCTTAAAC(BC)	GATACTCGCGGTGATAATAC	CRISPR Guide Capture
Htr2b	GAGCTGACAAAGGACCGCTT	/5Phos/TAAACAAGCGGTCCTTTGTCAGCTCCGGTCCTAGCAA	Htr2b	Htr2b	R2	CTCTTAAAC(BC)	AAGCGGTCCTTTGTCAGCTC	CRISPR Guide Capture
Htr2b	AGCCACCTCAACGCCTAACA	/5Phos/TAAACTGTTAGGCGTTGAGGTGGCTCGGTCCTAGCAA	Htr2b	Htr2b	R2	CTCTTAAAC(BC)	TGTTAGGCGTTGAGGTGGCT	CRISPR Guide Capture
Ifngr1	GGCTCGGAGAGATTACCCGA	/5Phos/TAAACTCGGGTAATCTCTCCGAGCCCGGTCCTAGCAA	Ifngr1	Ifngr1	R2	CTCTTAAAC(BC)	TCGGGTAATCTCTCCGAGCC	CRISPR Guide Capture
Ifngr1	TATACCAATACGCAAATACC	/5Phos/TAAACGGTATTTGCGTATTGGTATACGGTCCTAGCAA	Ifngr1	Ifngr1	R2	CTCTTAAAC(BC)	GGTATTTGCGTATTGGTATA	CRISPR Guide Capture
Ifngr1	GATCCTACATACGAAACATA	/5Phos/TAAACTATGTTTCGTATGTAGGATCCGGTCCTAGCAA	Ifngr1	Ifngr1	R2	CTCTTAAAC(BC)	TATGTTTCGTATGTAGGATC	CRISPR Guide Capture
Ifngr1	GTCTACTGAAATACAATATC	/5Phos/TAAACGATATTGTATTTCAGTAGACCGGTCCTAGCAA	Ifngr1	Ifngr1	R2	CTCTTAAAC(BC)	GATATTGTATTTCAGTAGAC	CRISPR Guide Capture
Itga2	TACAACTACAACATCCACGA	/5Phos/TAAACTCGTGGATGTTGTAGTTGTACGGTCCTAGCAA	Itga2	Itga2	R2	CTCTTAAAC(BC)	TCGTGGATGTTGTAGTTGTA	CRISPR Guide Capture
Itga2	ACTTGTACACATCTCCCATT	/5Phos/TAAACAATGGGAGATGTGTACAAGTCGGTCCTAGCAA	Itga2	Itga2	R2	CTCTTAAAC(BC)	AATGGGAGATGTGTACAAGT	CRISPR Guide Capture
Itga2	TTGAGGTCGTTCATGTATGT	/5Phos/TAAACACATACATGAACGACCTCAACGGTCCTAGCAA	Itga2	Itga2	R2	CTCTTAAAC(BC)	ACATACATGAACGACCTCAA	CRISPR Guide Capture
Itga2	GCTGGGCAAAACAATCAAGT	/5Phos/TAAACACTTGATTGTTTTGCCCAGCCGGTCCTAGCAA	Itga2	Itga2	R2	CTCTTAAAC(BC)	ACTTGATTGTTTTGCCCAGC	CRISPR Guide Capture
Itga4	GTATTCGTGTACATCAACTC	/5Phos/TAAACGAGTTGATGTACACGAATACCGGTCCTAGCAA	Itga4	Itga4	R2	CTCTTAAAC(BC)	GAGTTGATGTACACGAATAC	CRISPR Guide Capture
Itga4	CAGTCCAGTACGATGATCCC	/5Phos/TAAACGGGATCATCGTACTGGACTGCGGTCCTAGCAA	Itga4	Itga4	R2	CTCTTAAAC(BC)	GGGATCATCGTACTGGACTG	CRISPR Guide Capture
Itga4	TGGAGGAGATTCCATCGACT	/5Phos/TAAACAGTCGATGGAATCTCCTCCACGGTCCTAGCAA	Itga4	Itga4	R2	CTCTTAAAC(BC)	AGTCGATGGAATCTCCTCCA	CRISPR Guide Capture
Itga4	GCCCCTCAACACGAACAGAT	/5Phos/TAAACATCTGTTCGTGTTGAGGGGCCGGTCCTAGCAA	Itga4	Itga4	R2	CTCTTAAAC(BC)	ATCTGTTCGTGTTGAGGGGC	CRISPR Guide Capture
Itga6	ACATATTGGAGGGTTATAAC	/5Phos/TAAACGTTATAACCCTCCAATATGTCGGTCCTAGCAA	Itga6	Itga6	R2	CTCTTAAAC(BC)	GTTATAACCCTCCAATATGT	CRISPR Guide Capture
Itga6	GAGGGGACATCGCCTTACTT	/5Phos/TAAACAAGTAAGGCGATGTCCCCTCCGGTCCTAGCAA	Itga6	Itga6	R2	CTCTTAAAC(BC)	AAGTAAGGCGATGTCCCCTC	CRISPR Guide Capture
Itga6	TGGTGGACCTCAATGCAGAT	/5Phos/TAAACATCTGCATTGAGGTCCACCACGGTCCTAGCAA	Itga6	Itga6	R2	CTCTTAAAC(BC)	ATCTGCATTGAGGTCCACCA	CRISPR Guide Capture
Itga6	CAGGAGTCGCGGGATATCTT	/5Phos/TAAACAAGATATCCCGCGACTCCTGCGGTCCTAGCAA	Itga6	Itga6	R2	CTCTTAAAC(BC)	AAGATATCCCGCGACTCCTG	CRISPR Guide Capture
Itga9	GATTGTCCCCAAGTACTCAA	/5Phos/TAAACTTGAGTACTTGGGGACAATCCGGTCCTAGCAA	Itga9	Itga9	R2	CTCTTAAAC(BC)	TTGAGTACTTGGGGACAATC	CRISPR Guide Capture
Itga9	TGACCGGAGATGCACCGAGC	/5Phos/TAAACGCTCGGTGCATCTCCGGTCACGGTCCTAGCAA	Itga9	Itga9	R2	CTCTTAAAC(BC)	GCTCGGTGCATCTCCGGTCA	CRISPR Guide Capture
Itga9	ATGACACACTTCGTCCATGT	/5Phos/TAAACACATGGACGAAGTGTGTCATCGGTCCTAGCAA	Itga9	Itga9	R2	CTCTTAAAC(BC)	ACATGGACGAAGTGTGTCAT	CRISPR Guide Capture
Itga9	GGAGACATTAAAGGACACGT	/5Phos/TAAACACGTGTCCTTTAATGTCTCCCGGTCCTAGCAA	Itga9	Itga9	R2	CTCTTAAAC(BC)	ACGTGTCCTTTAATGTCTCC	CRISPR Guide Capture
Lepr	TCCATGACAAGCGTATAGGC	/5Phos/TAAACGCCTATACGCTTGTCATGGACGGTCCTAGCAA	Lepr	Lepr	R2	CTCTTAAAC(BC)	GCCTATACGCTTGTCATGGA	CRISPR Guide Capture
Lepr	TGAAAGCCACCAGACCTCGA	/5Phos/TAAACTCGAGGTCTGGTGGCTTTCACGGTCCTAGCAA	Lepr	Lepr	R2	CTCTTAAAC(BC)	TCGAGGTCTGGTGGCTTTCA	CRISPR Guide Capture
Lepr	AGGTGACTGAAAACTCACAC	/5Phos/TAAACGTGTGAGTTTTCAGTCACCTCGGTCCTAGCAA	Lepr	Lepr	R2	CTCTTAAAC(BC)	GTGTGAGTTTTCAGTCACCT	CRISPR Guide Capture
Lepr	AATATAGTCTGACGTACCTA	/5Phos/TAAACTAGGTACGTCAGACTATATTCGGTCCTAGCAA	Lepr	Lepr	R2	CTCTTAAAC(BC)	TAGGTACGTCAGACTATATT	CRISPR Guide Capture
Litaf	GATAACAGACATACTTGCGT	/5Phos/TAAACACGCAAGTATGTCTGTTATCCGGTCCTAGCAA	Litaf	Litaf	R2	CTCTTAAAC(BC)	ACGCAAGTATGTCTGTTATC	CRISPR Guide Capture
Litaf	CTGGACGGGGCGGTCATAGA	/5Phos/TAAACTCTATGACCGCCCCGTCCAGCGGTCCTAGCAA	Litaf	Litaf	R2	CTCTTAAAC(BC)	TCTATGACCGCCCCGTCCAG	CRISPR Guide Capture
Litaf	ACAGGCTGGGTGTAGTACGA	/5Phos/TAAACTCGTACTACACCCAGCCTGTCGGTCCTAGCAA	Litaf	Litaf	R2	CTCTTAAAC(BC)	TCGTACTACACCCAGCCTGT	CRISPR Guide Capture
Litaf	GTGCGGTGGGCACTACTGAA	/5Phos/TAAACTTCAGTAGTGCCCACCGCACCGGTCCTAGCAA	Litaf	Litaf	R2	CTCTTAAAC(BC)	TTCAGTAGTGCCCACCGCAC	CRISPR Guide Capture
Lmx1a	GCACGCATGACAAACTCATT	/5Phos/TAAACAATGAGTTTGTCATGCGTGCCGGTCCTAGCAA	Lmx1a	Lmx1a	R2	CTCTTAAAC(BC)	AATGAGTTTGTCATGCGTGC	CRISPR Guide Capture
Lmx1a	CTTGGAGGATACTTCAAACG	/5Phos/TAAACCGTTTGAAGTATCCTCCAAGCGGTCCTAGCAA	Lmx1a	Lmx1a	R2	CTCTTAAAC(BC)	CGTTTGAAGTATCCTCCAAG	CRISPR Guide Capture
Lmx1a	GGAGACCACCTGCTTCTACC	/5Phos/TAAACGGTAGAAGCAGGTGGTCTCCCGGTCCTAGCAA	Lmx1a	Lmx1a	R2	CTCTTAAAC(BC)	GGTAGAAGCAGGTGGTCTCC	CRISPR Guide Capture
Lmx1a	ACAGCCCTCGCAGACAGACT	/5Phos/TAAACAGTCTGTCTGCGAGGGCTGTCGGTCCTAGCAA	Lmx1a	Lmx1a	R2	CTCTTAAAC(BC)	AGTCTGTCTGCGAGGGCTGT	CRISPR Guide Capture
Lmx1b	CAGCGCCCGCATGACGAACT	/5Phos/TAAACAGTTCGTCATGCGGGCGCTGCGGTCCTAGCAA	Lmx1b	Lmx1b	R2	CTCTTAAAC(BC)	AGTTCGTCATGCGGGCGCTG	CRISPR Guide Capture
Lmx1b	ACGACTCGTTGACTCGCATC	/5Phos/TAAACGATGCGAGTCAACGAGTCGTCGGTCCTAGCAA	Lmx1b	Lmx1b	R2	CTCTTAAAC(BC)	GATGCGAGTCAACGAGTCGT	CRISPR Guide Capture
Lmx1b	TGCGAGAGGCAACTGCGCAA	/5Phos/TAAACTTGCGCAGTTGCCTCTCGCACGGTCCTAGCAA	Lmx1b	Lmx1b	R2	CTCTTAAAC(BC)	TTGCGCAGTTGCCTCTCGCA	CRISPR Guide Capture
Lmx1b	GGGTCAGGTCCGAGAGACAT	/5Phos/TAAACATGTCTCTCGGACCTGACCCCGGTCCTAGCAA	Lmx1b	Lmx1b	R2	CTCTTAAAC(BC)	ATGTCTCTCGGACCTGACCC	CRISPR Guide Capture
Mnt	AACTTCAGGGTCCCAAGCGT	/5Phos/TAAACACGCTTGGGACCCTGAAGTTCGGTCCTAGCAA	Mnt	Mnt	R2	CTCTTAAAC(BC)	ACGCTTGGGACCCTGAAGTT	CRISPR Guide Capture
Mnt	GCAGAAGAGGGCAAGTAACT	/5Phos/TAAACAGTTACTTGCCCTCTTCTGCCGGTCCTAGCAA	Mnt	Mnt	R2	CTCTTAAAC(BC)	AGTTACTTGCCCTCTTCTGC	CRISPR Guide Capture
Mnt	TGGAGATAGATCGTGTGCTC	/5Phos/TAAACGAGCACACGATCTATCTCCACGGTCCTAGCAA	Mnt	Mnt	R2	CTCTTAAAC(BC)	GAGCACACGATCTATCTCCA	CRISPR Guide Capture
Mnt	GCAACTGTGGTCTTCGCATC	/5Phos/TAAACGATGCGAAGACCACAGTTGCCGGTCCTAGCAA	Mnt	Mnt	R2	CTCTTAAAC(BC)	GATGCGAAGACCACAGTTGC	CRISPR Guide Capture
Neurod2	GTCACAGCCCACCACGAATC	/5Phos/TAAACGATTCGTGGTGGGCTGTGACCGGTCCTAGCAA	Neurod2	Neurod2	R2	CTCTTAAAC(BC)	GATTCGTGGTGGGCTGTGAC	CRISPR Guide Capture
Neurod2	GCGACAGAAGGCCAACGCGC	/5Phos/TAAACGCGCGTTGGCCTTCTGTCGCCGGTCCTAGCAA	Neurod2	Neurod2	R2	CTCTTAAAC(BC)	GCGCGTTGGCCTTCTGTCGC	CRISPR Guide Capture
Neurod2	CGGGTATGGGTACGGATGCA	/5Phos/TAAACTGCATCCGTACCCATACCCGCGGTCCTAGCAA	Neurod2	Neurod2	R2	CTCTTAAAC(BC)	TGCATCCGTACCCATACCCG	CRISPR Guide Capture
Neurod2	GACGAGCCGAGGAGCGACAA	/5Phos/TAAACTTGTCGCTCCTCGGCTCGTCCGGTCCTAGCAA	Neurod2	Neurod2	R2	CTCTTAAAC(BC)	TTGTCGCTCCTCGGCTCGTC	CRISPR Guide Capture
Nfe2l2	TGGATCCGCCAGCTACTCCC	/5Phos/TAAACGGGAGTAGCTGGCGGATCCACGGTCCTAGCAA	Nfe2l2	Nfe2l2	R2	CTCTTAAAC(BC)	GGGAGTAGCTGGCGGATCCA	CRISPR Guide Capture
Nfe2l2	AGTCACTGAACCCAGGCGGT	/5Phos/TAAACACCGCCTGGGTTCAGTGACTCGGTCCTAGCAA	Nfe2l2	Nfe2l2	R2	CTCTTAAAC(BC)	ACCGCCTGGGTTCAGTGACT	CRISPR Guide Capture
Nfe2l2	AGCGTGGCTGGGGATATCCA	/5Phos/TAAACTGGATATCCCCAGCCACGCTCGGTCCTAGCAA	Nfe2l2	Nfe2l2	R2	CTCTTAAAC(BC)	TGGATATCCCCAGCCACGCT	CRISPR Guide Capture
Nfe2l2	TAATACCGAAAACAAGCAGC	/5Phos/TAAACGCTGCTTGTTTTCGGTATTACGGTCCTAGCAA	Nfe2l2	Nfe2l2	R2	CTCTTAAAC(BC)	GCTGCTTGTTTTCGGTATTA	CRISPR Guide Capture
Nfkb2	ACAGTTCACATATTACCCTC	/5Phos/TAAACGAGGGTAATATGTGAACTGTCGGTCCTAGCAA	Nfkb2	Nfkb2	R2	CTCTTAAAC(BC)	GAGGGTAATATGTGAACTGT	CRISPR Guide Capture
Nfkb2	TGCACCTGGCGGTAATCACT	/5Phos/TAAACAGTGATTACCGCCAGGTGCACGGTCCTAGCAA	Nfkb2	Nfkb2	R2	CTCTTAAAC(BC)	AGTGATTACCGCCAGGTGCA	CRISPR Guide Capture
Nfkb2	ACCCGGATAGCAGCCCATTG	/5Phos/TAAACCAATGGGCTGCTATCCGGGTCGGTCCTAGCAA	Nfkb2	Nfkb2	R2	CTCTTAAAC(BC)	CAATGGGCTGCTATCCGGGT	CRISPR Guide Capture
Nfkb2	GAAGACCTATCCTACTGTCA	/5Phos/TAAACTGACAGTAGGATAGGTCTTCCGGTCCTAGCAA	Nfkb2	Nfkb2	R2	CTCTTAAAC(BC)	TGACAGTAGGATAGGTCTTC	CRISPR Guide Capture
Npy1r	GAGGTTCACGATCAGAATGT	/5Phos/TAAACACATTCTGATCGTGAACCTCCGGTCCTAGCAA	Npy1r	Npy1r	R2	CTCTTAAAC(BC)	ACATTCTGATCGTGAACCTC	CRISPR Guide Capture
Npy1r	ATATGAATATAAAGCAGAGT	/5Phos/TAAACACTCTGCTTTATATTCATATCGGTCCTAGCAA	Npy1r	Npy1r	R2	CTCTTAAAC(BC)	ACTCTGCTTTATATTCATAT	CRISPR Guide Capture
Npy1r	ATGTAAGCATGTCTATTGTT	/5Phos/TAAACAACAATAGACATGCTTACATCGGTCCTAGCAA	Npy1r	Npy1r	R2	CTCTTAAAC(BC)	AACAATAGACATGCTTACAT	CRISPR Guide Capture
Npy1r	GTGTATATACAAAAGTGAAC	/5Phos/TAAACGTTCACTTTTGTATATACACCGGTCCTAGCAA	Npy1r	Npy1r	R2	CTCTTAAAC(BC)	GTTCACTTTTGTATATACAC	CRISPR Guide Capture
Npy5r	CAAATGTATAGAGCCCAATC	/5Phos/TAAACGATTGGGCTCTATACATTTGCGGTCCTAGCAA	Npy5r	Npy5r	R2	CTCTTAAAC(BC)	GATTGGGCTCTATACATTTG	CRISPR Guide Capture
Npy5r	CTTACTGTTAAACATACTAG	/5Phos/TAAACCTAGTATGTTTAACAGTAAGCGGTCCTAGCAA	Npy5r	Npy5r	R2	CTCTTAAAC(BC)	CTAGTATGTTTAACAGTAAG	CRISPR Guide Capture
Npy5r	ACTGAAGGAATGGCATGATA	/5Phos/TAAACTATCATGCCATTCCTTCAGTCGGTCCTAGCAA	Npy5r	Npy5r	R2	CTCTTAAAC(BC)	TATCATGCCATTCCTTCAGT	CRISPR Guide Capture
Npy5r	GTGTCCAGACAGTAGCTATC	/5Phos/TAAACGATAGCTACTGTCTGGACACCGGTCCTAGCAA	Npy5r	Npy5r	R2	CTCTTAAAC(BC)	GATAGCTACTGTCTGGACAC	CRISPR Guide Capture
Nr2f6	GCTGTTCAGCACGGTCGAGT	/5Phos/TAAACACTCGACCGTGCTGAACAGCCGGTCCTAGCAA	Nr2f6	Nr2f6	R2	CTCTTAAAC(BC)	ACTCGACCGTGCTGAACAGC	CRISPR Guide Capture
Nr2f6	GCTGATCAATCTGACAGTCA	/5Phos/TAAACTGACTGTCAGATTGATCAGCCGGTCCTAGCAA	Nr2f6	Nr2f6	R2	CTCTTAAAC(BC)	TGACTGTCAGATTGATCAGC	CRISPR Guide Capture
Nr2f6	CACGCCGTAATGCTTTCCAC	/5Phos/TAAACGTGGAAAGCATTACGGCGTGCGGTCCTAGCAA	Nr2f6	Nr2f6	R2	CTCTTAAAC(BC)	GTGGAAAGCATTACGGCGTG	CRISPR Guide Capture
Nr2f6	AGCAGCGGTGCCGTATGCAG	/5Phos/TAAACCTGCATACGGCACCGCTGCTCGGTCCTAGCAA	Nr2f6	Nr2f6	R2	CTCTTAAAC(BC)	CTGCATACGGCACCGCTGCT	CRISPR Guide Capture
Nr4a3	TGGCCAGCGGGAGCCCGTAT	/5Phos/TAAACATACGGGCTCCCGCTGGCCACGGTCCTAGCAA	Nr4a3	Nr4a3	R2	CTCTTAAAC(BC)	ATACGGGCTCCCGCTGGCCA	CRISPR Guide Capture
Nr4a3	GCATTCATCATACAGATCGG	/5Phos/TAAACCCGATCTGTATGATGAATGCCGGTCCTAGCAA	Nr4a3	Nr4a3	R2	CTCTTAAAC(BC)	CCGATCTGTATGATGAATGC	CRISPR Guide Capture
Nr4a3	CCAGATGATGAGCTCCTATT	/5Phos/TAAACAATAGGAGCTCATCATCTGGCGGTCCTAGCAA	Nr4a3	Nr4a3	R2	CTCTTAAAC(BC)	AATAGGAGCTCATCATCTGG	CRISPR Guide Capture
Nr4a3	AGTGTCGGGATGGTTAAGGA	/5Phos/TAAACTCCTTAACCATCCCGACACTCGGTCCTAGCAA	Nr4a3	Nr4a3	R2	CTCTTAAAC(BC)	TCCTTAACCATCCCGACACT	CRISPR Guide Capture
Oprk1	ATATCAGCGATAGTCCTTGG	/5Phos/TAAACCCAAGGACTATCGCTGATATCGGTCCTAGCAA	Oprk1	Oprk1	R2	CTCTTAAAC(BC)	CCAAGGACTATCGCTGATAT	CRISPR Guide Capture
Oprk1	GGAAGTCCAAAGCTTTCACA	/5Phos/TAAACTGTGAAAGCTTTGGACTTCCCGGTCCTAGCAA	Oprk1	Oprk1	R2	CTCTTAAAC(BC)	TGTGAAAGCTTTGGACTTCC	CRISPR Guide Capture
Oprk1	AGCACTCTGAAAGGGCATAG	/5Phos/TAAACCTATGCCCTTTCAGAGTGCTCGGTCCTAGCAA	Oprk1	Oprk1	R2	CTCTTAAAC(BC)	CTATGCCCTTTCAGAGTGCT	CRISPR Guide Capture
Oprk1	AAATACCACAGAGTAGACAG	/5Phos/TAAACCTGTCTACTCTGTGGTATTTCGGTCCTAGCAA	Oprk1	Oprk1	R2	CTCTTAAAC(BC)	CTGTCTACTCTGTGGTATTT	CRISPR Guide Capture
Pax8	GACTCACCAGACCTACCCTG	/5Phos/TAAACCAGGGTAGGTCTGGTGAGTCCGGTCCTAGCAA	Pax8	Pax8	R2	CTCTTAAAC(BC)	CAGGGTAGGTCTGGTGAGTC	CRISPR Guide Capture
Pax8	TCAACAGTGCCCTGGATGAT	/5Phos/TAAACATCATCCAGGGCACTGTTGACGGTCCTAGCAA	Pax8	Pax8	R2	CTCTTAAAC(BC)	ATCATCCAGGGCACTGTTGA	CRISPR Guide Capture
Pax8	GTGGCCACACAGCTATCCAT	/5Phos/TAAACATGGATAGCTGTGTGGCCACCGGTCCTAGCAA	Pax8	Pax8	R2	CTCTTAAAC(BC)	ATGGATAGCTGTGTGGCCAC	CRISPR Guide Capture
Pax8	GAGCTGGCGAGAAATATCAC	/5Phos/TAAACGTGATATTTCTCGCCAGCTCCGGTCCTAGCAA	Pax8	Pax8	R2	CTCTTAAAC(BC)	GTGATATTTCTCGCCAGCTC	CRISPR Guide Capture
Prdm16	CATGTGTCAGATCAACGAAC	/5Phos/TAAACGTTCGTTGATCTGACACATGCGGTCCTAGCAA	Prdm16	Prdm16	R2	CTCTTAAAC(BC)	GTTCGTTGATCTGACACATG	CRISPR Guide Capture
Prdm16	GCAGGAGCCCAGCTCTACGA	/5Phos/TAAACTCGTAGAGCTGGGCTCCTGCCGGTCCTAGCAA	Prdm16	Prdm16	R2	CTCTTAAAC(BC)	TCGTAGAGCTGGGCTCCTGC	CRISPR Guide Capture
Prdm16	GCCGGGCACTCACATATGAA	/5Phos/TAAACTTCATATGTGAGTGCCCGGCCGGTCCTAGCAA	Prdm16	Prdm16	R2	CTCTTAAAC(BC)	TTCATATGTGAGTGCCCGGC	CRISPR Guide Capture
Prdm16	ATGTAGACAGGAGCCTCATA	/5Phos/TAAACTATGAGGCTCCTGTCTACATCGGTCCTAGCAA	Prdm16	Prdm16	R2	CTCTTAAAC(BC)	TATGAGGCTCCTGTCTACAT	CRISPR Guide Capture
Prox1	CCGAATGATATTCTCAACCC	/5Phos/TAAACGGGTTGAGAATATCATTCGGCGGTCCTAGCAA	Prox1	Prox1	R2	CTCTTAAAC(BC)	GGGTTGAGAATATCATTCGG	CRISPR Guide Capture
Prox1	CAGGGCCCGAGCCCTAATCA	/5Phos/TAAACTGATTAGGGCTCGGGCCCTGCGGTCCTAGCAA	Prox1	Prox1	R2	CTCTTAAAC(BC)	TGATTAGGGCTCGGGCCCTG	CRISPR Guide Capture
Prox1	AGGCTCCGAAGTACATCAGG	/5Phos/TAAACCCTGATGTACTTCGGAGCCTCGGTCCTAGCAA	Prox1	Prox1	R2	CTCTTAAAC(BC)	CCTGATGTACTTCGGAGCCT	CRISPR Guide Capture
Prox1	TCTGGCAGAGACCTTAAAAC	/5Phos/TAAACGTTTTAAGGTCTCTGCCAGACGGTCCTAGCAA	Prox1	Prox1	R2	CTCTTAAAC(BC)	GTTTTAAGGTCTCTGCCAGA	CRISPR Guide Capture
Pth1r	GAGCAACCTTGGCCAACACT	/5Phos/TAAACAGTGTTGGCCAAGGTTGCTCCGGTCCTAGCAA	Pth1r	Pth1r	R2	CTCTTAAAC(BC)	AGTGTTGGCCAAGGTTGCTC	CRISPR Guide Capture
Pth1r	AAGGACGCTGTGCTCTACTC	/5Phos/TAAACGAGTAGAGCACAGCGTCCTTCGGTCCTAGCAA	Pth1r	Pth1r	R2	CTCTTAAAC(BC)	GAGTAGAGCACAGCGTCCTT	CRISPR Guide Capture
Pth1r	AAGAGACATGGAATATCCCA	/5Phos/TAAACTGGGATATTCCATGTCTCTTCGGTCCTAGCAA	Pth1r	Pth1r	R2	CTCTTAAAC(BC)	TGGGATATTCCATGTCTCTT	CRISPR Guide Capture
Pth1r	TACAGACGCTGCGACCGCAA	/5Phos/TAAACTTGCGGTCGCAGCGTCTGTACGGTCCTAGCAA	Pth1r	Pth1r	R2	CTCTTAAAC(BC)	TTGCGGTCGCAGCGTCTGTA	CRISPR Guide Capture
Rara	AGGGCTGGGTACTATCTCTT	/5Phos/TAAACAAGAGATAGTACCCAGCCCTCGGTCCTAGCAA	Rara	Rara	R2	CTCTTAAAC(BC)	AAGAGATAGTACCCAGCCCT	CRISPR Guide Capture
Rara	CGTGCAGATTCGCAGAATCT	/5Phos/TAAACAGATTCTGCGAATCTGCACGCGGTCCTAGCAA	Rara	Rara	R2	CTCTTAAAC(BC)	AGATTCTGCGAATCTGCACG	CRISPR Guide Capture
Rara	CATGGTGTATACGTGTCACC	/5Phos/TAAACGGTGACACGTATACACCATGCGGTCCTAGCAA	Rara	Rara	R2	CTCTTAAAC(BC)	GGTGACACGTATACACCATG	CRISPR Guide Capture
Rara	ATCATCCGGCTACCACTATG	/5Phos/TAAACCATAGTGGTAGCCGGATGATCGGTCCTAGCAA	Rara	Rara	R2	CTCTTAAAC(BC)	CATAGTGGTAGCCGGATGAT	CRISPR Guide Capture
Rarg	ACACTATGACATTCTCGGAT	/5Phos/TAAACATCCGAGAATGTCATAGTGTCGGTCCTAGCAA	Rarg	Rarg	R2	CTCTTAAAC(BC)	ATCCGAGAATGTCATAGTGT	CRISPR Guide Capture
Rarg	ATGCTGAGCCCTGTAAAACC	/5Phos/TAAACGGTTTTACAGGGCTCAGCATCGGTCCTAGCAA	Rarg	Rarg	R2	CTCTTAAAC(BC)	GGTTTTACAGGGCTCAGCAT	CRISPR Guide Capture
Rarg	GCGACCCTCTGAGTGCACCT	/5Phos/TAAACAGGTGCACTCAGAGGGTCGCCGGTCCTAGCAA	Rarg	Rarg	R2	CTCTTAAAC(BC)	AGGTGCACTCAGAGGGTCGC	CRISPR Guide Capture
Rarg	AAGCATGGCTTATAGACCCG	/5Phos/TAAACCGGGTCTATAAGCCATGCTTCGGTCCTAGCAA	Rarg	Rarg	R2	CTCTTAAAC(BC)	CGGGTCTATAAGCCATGCTT	CRISPR Guide Capture
Rel	AACACAGCCTCACCACATTG	/5Phos/TAAACCAATGTGGTGAGGCTGTGTTCGGTCCTAGCAA	Rel	Rel	R2	CTCTTAAAC(BC)	CAATGTGGTGAGGCTGTGTT	CRISPR Guide Capture
Rel	AAGTGTGAAGGGCGATCAGC	/5Phos/TAAACGCTGATCGCCCTTCACACTTCGGTCCTAGCAA	Rel	Rel	R2	CTCTTAAAC(BC)	GCTGATCGCCCTTCACACTT	CRISPR Guide Capture
Rel	AGCTTGTGAAAAAACACCTC	/5Phos/TAAACGAGGTGTTTTTTCACAAGCTCGGTCCTAGCAA	Rel	Rel	R2	CTCTTAAAC(BC)	GAGGTGTTTTTTCACAAGCT	CRISPR Guide Capture
Rel	TGCCGTGTGAACAAGAACTG	/5Phos/TAAACCAGTTCTTGTTCACACGGCACGGTCCTAGCAA	Rel	Rel	R2	CTCTTAAAC(BC)	CAGTTCTTGTTCACACGGCA	CRISPR Guide Capture
Ret	GGTCAACAACAACTCCGTTC	/5Phos/TAAACGAACGGAGTTGTTGTTGACCCGGTCCTAGCAA	Ret	Ret	R2	CTCTTAAAC(BC)	GAACGGAGTTGTTGTTGACC	CRISPR Guide Capture
Ret	GAGGGCCCGCCGCTATGCCC	/5Phos/TAAACGGGCATAGCGGCGGGCCCTCCGGTCCTAGCAA	Ret	Ret	R2	CTCTTAAAC(BC)	GGGCATAGCGGCGGGCCCTC	CRISPR Guide Capture
Ret	TCTGCCACCACCACAAGCAT	/5Phos/TAAACATGCTTGTGGTGGTGGCAGACGGTCCTAGCAA	Ret	Ret	R2	CTCTTAAAC(BC)	ATGCTTGTGGTGGTGGCAGA	CRISPR Guide Capture
Ret	TCTATGGCGTCTACCGTACA	/5Phos/TAAACTGTACGGTAGACGCCATAGACGGTCCTAGCAA	Ret	Ret	R2	CTCTTAAAC(BC)	TGTACGGTAGACGCCATAGA	CRISPR Guide Capture
Rtn4r	GAGCTGCTAGTCCACGGAAT	/5Phos/TAAACATTCCGTGGACTAGCAGCTCCGGTCCTAGCAA	Rtn4r	Rtn4r	R2	CTCTTAAAC(BC)	ATTCCGTGGACTAGCAGCTC	CRISPR Guide Capture
Rtn4r	AGGCCACGGAAAGCGTGCTC	/5Phos/TAAACGAGCACGCTTTCCGTGGCCTCGGTCCTAGCAA	Rtn4r	Rtn4r	R2	CTCTTAAAC(BC)	GAGCACGCTTTCCGTGGCCT	CRISPR Guide Capture
Rtn4r	GTGGACCCTACCACGTTCCA	/5Phos/TAAACTGGAACGTGGTAGGGTCCACCGGTCCTAGCAA	Rtn4r	Rtn4r	R2	CTCTTAAAC(BC)	TGGAACGTGGTAGGGTCCAC	CRISPR Guide Capture
Rtn4r	GTGGCTGCACTCTAATGCGC	/5Phos/TAAACGCGCATTAGAGTGCAGCCACCGGTCCTAGCAA	Rtn4r	Rtn4r	R2	CTCTTAAAC(BC)	GCGCATTAGAGTGCAGCCAC	CRISPR Guide Capture
Rxra	CCAGTCCCGAAGCCCAATGT	/5Phos/TAAACACATTGGGCTTCGGGACTGGCGGTCCTAGCAA	Rxra	Rxra	R2	CTCTTAAAC(BC)	ACATTGGGCTTCGGGACTGG	CRISPR Guide Capture
Rxra	AGAGCCGATTCCCGGACCCA	/5Phos/TAAACTGGGTCCGGGAATCGGCTCTCGGTCCTAGCAA	Rxra	Rxra	R2	CTCTTAAAC(BC)	TGGGTCCGGGAATCGGCTCT	CRISPR Guide Capture
Rxra	CATACGTGGAGGCAAACATG	/5Phos/TAAACCATGTTTGCCTCCACGTATGCGGTCCTAGCAA	Rxra	Rxra	R2	CTCTTAAAC(BC)	CATGTTTGCCTCCACGTATG	CRISPR Guide Capture
Rxra	AGGATGACCTGGTCGTCTAG	/5Phos/TAAACCTAGACGACCAGGTCATCCTCGGTCCTAGCAA	Rxra	Rxra	R2	CTCTTAAAC(BC)	CTAGACGACCAGGTCATCCT	CRISPR Guide Capture
Rxrg	TCGTAACCAGGGAAGCACTA	/5Phos/TAAACTAGTGCTTCCCTGGTTACGACGGTCCTAGCAA	Rxrg	Rxrg	R2	CTCTTAAAC(BC)	TAGTGCTTCCCTGGTTACGA	CRISPR Guide Capture
Rxrg	AGGACCAGGTCATTCTACTC	/5Phos/TAAACGAGTAGAATGACCTGGTCCTCGGTCCTAGCAA	Rxrg	Rxrg	R2	CTCTTAAAC(BC)	GAGTAGAATGACCTGGTCCT	CRISPR Guide Capture
Rxrg	GAGGACATCAAGCCCTTACC	/5Phos/TAAACGGTAAGGGCTTGATGTCCTCCGGTCCTAGCAA	Rxrg	Rxrg	R2	CTCTTAAAC(BC)	GGTAAGGGCTTGATGTCCTC	CRISPR Guide Capture
Rxrg	AGTACTGGCAGCGGTTGCGC	/5Phos/TAAACGCGCAACCGCTGCCAGTACTCGGTCCTAGCAA	Rxrg	Rxrg	R2	CTCTTAAAC(BC)	GCGCAACCGCTGCCAGTACT	CRISPR Guide Capture
Sim1	TGGGAACTGCCTATACGCAC	/5Phos/TAAACGTGCGTATAGGCAGTTCCCACGGTCCTAGCAA	Sim1	Sim1	R2	CTCTTAAAC(BC)	GTGCGTATAGGCAGTTCCCA	CRISPR Guide Capture
Sim1	GCTGACTGGATATGAACCTC	/5Phos/TAAACGAGGTTCATATCCAGTCAGCCGGTCCTAGCAA	Sim1	Sim1	R2	CTCTTAAAC(BC)	GAGGTTCATATCCAGTCAGC	CRISPR Guide Capture
Sim1	GAGACAGCTTCAGTTCACCT	/5Phos/TAAACAGGTGAACTGAAGCTGTCTCCGGTCCTAGCAA	Sim1	Sim1	R2	CTCTTAAAC(BC)	AGGTGAACTGAAGCTGTCTC	CRISPR Guide Capture
Sim1	GATGGATGCTACCAAAATGT	/5Phos/TAAACACATTTTGGTAGCATCCATCCGGTCCTAGCAA	Sim1	Sim1	R2	CTCTTAAAC(BC)	ACATTTTGGTAGCATCCATC	CRISPR Guide Capture
Six3	GGAGAACCACAAGTTCACTA	/5Phos/TAAACTAGTGAACTTGTGGTTCTCCCGGTCCTAGCAA	Six3	Six3	R2	CTCTTAAAC(BC)	TAGTGAACTTGTGGTTCTCC	CRISPR Guide Capture
Six3	GCCGCTACTCGCCAGAAGTA	/5Phos/TAAACTACTTCTGGCGAGTAGCGGCCGGTCCTAGCAA	Six3	Six3	R2	CTCTTAAAC(BC)	TACTTCTGGCGAGTAGCGGC	CRISPR Guide Capture
[truncated: 6,590 more rows]
