# Supplementary material for: Genome-scale functional mapping of the mammalian whole brain with in vivo Perturb-seq
Source: bioRxiv. 2026 Mar 18:2026.03.16.711480. Preprint. [Version 1] doi: 10.64898/2026.03.16.711480 (PMC13108593; doi:10.64898/2026.03.16.711480)
Supplement: Supplement 5 [file media-5.xlsx]

## Sheet: fisher_results_neighborhood
Table S5A. gRNA depletion analysis compared to AAV library distribution across mouse brain neighborhoods using Fisher's exact test. Related to Figure 2A to C, figure S5A.
id	num	neg|score	neg|p-value	neg|fdr	neg|rank	neg|goodsgrna	neg|lfc	pos|score	pos|p-value	pos|fdr	pos|rank	pos|goodsgrna	pos|lfc	cell_type
Psmb4	4	9.34E-06	4.83E-05	0.04703	2	4	-1.0367	0.99999	0.99999	0.999992	1948	0	-1.0367	Pallium-Glut
Gbf1	4	6.40E-07	7.62E-06	0.00495	2	4	-1.8579	1	1	0.999997	1948	0	-1.8579	TH-EPI-Glut
Ogt	4	1.99E-06	7.62E-06	0.00495	3	4	-1.8715	1	1	0.999997	1947	0	-1.8715	TH-EPI-Glut
Psmb4	4	3.85E-06	1.27E-05	0.00495	4	4	-1.7245	1	1	0.999997	1946	0	-1.7245	TH-EPI-Glut
Atp6v1b2	4	4.11E-06	1.27E-05	0.00495	5	4	-1.9258	1	1	0.999997	1945	0	-1.9258	TH-EPI-Glut
Taf1	4	7.58E-06	3.81E-05	0.012376	6	4	-1.8315	0.99999	0.99999	0.999997	1944	0	-1.8315	TH-EPI-Glut
Dhdds	4	9.85E-06	5.34E-05	0.014233	7	4	-0.87076	0.99999	0.99999	0.999997	1943	0	-0.87076	TH-EPI-Glut
Cltc	4	1.05E-05	5.85E-05	0.014233	8	4	-1.7695	0.99999	0.99999	0.999997	1942	0	-1.7695	TH-EPI-Glut
Atp6v1a	4	1.25E-05	6.86E-05	0.014851	9	4	-1.1163	0.99999	0.99999	0.999997	1941	0	-1.1163	TH-EPI-Glut
Thoc2	4	1.65E-05	9.91E-05	0.01578	10	4	-1.6208	0.99998	0.99999	0.999997	1940	0	-1.6208	TH-EPI-Glut
Hspa8	4	1.80E-05	0.00010419	0.01578	11	4	-1.5061	0.99998	0.99999	0.999997	1939	0	-1.5061	TH-EPI-Glut
Hspa5	4	2.09E-05	0.00011436	0.01578	12	4	-1.7147	0.99998	0.99998	0.999997	1938	0	-1.7147	TH-EPI-Glut
Atp6v1e1	4	2.65E-05	0.00012452	0.01578	13	4	-1.8354	0.99997	0.99998	0.999997	1937	0	-1.8354	TH-EPI-Glut
Diaph2	4	2.68E-05	0.00012452	0.01578	14	3	-3.6178	0.67721	0.67723	0.999997	1311	0	-3.6178	TH-EPI-Glut
Prpf6	4	2.93E-05	0.00012452	0.01578	15	4	-1.0802	0.99997	0.99998	0.999997	1936	0	-1.0802	TH-EPI-Glut
Dmd	4	3.08E-05	0.00012961	0.01578	16	3	-3.4523	0.9967	0.99685	0.999997	1910	0	-3.4523	TH-EPI-Glut
Ddx39b	4	5.58E-05	0.00019568	0.022423	17	4	-1.7698	0.99994	0.99996	0.999997	1935	0	-1.7698	TH-EPI-Glut
Ranbp2	4	6.40E-05	0.00022618	0.024477	18	4	-1.0455	0.99994	0.99995	0.999997	1934	0	-1.0455	TH-EPI-Glut
Son	3	0.00013463	0.00038374	0.039343	20	3	-1.5208	0.99987	0.99988	0.999997	1932	0	-1.5208	TH-EPI-Glut
Atp6v1b2	4	1.57E-06	7.62E-06	0.00495	2	4	-2.3406	1	1	0.999997	1948	0	-2.3406	MB-HB-Glut-Sero-Dopa
Hspa8	4	3.07E-06	1.27E-05	0.00495	3	4	-1.9012	1	1	0.999997	1947	0	-1.9012	MB-HB-Glut-Sero-Dopa
Gbf1	4	3.12E-06	1.27E-05	0.00495	4	4	-2.1497	1	1	0.999997	1946	0	-2.1497	MB-HB-Glut-Sero-Dopa
Copa	4	3.64E-06	1.27E-05	0.00495	5	4	-2.3955	1	1	0.999997	1945	0	-2.3955	MB-HB-Glut-Sero-Dopa
Prpf6	4	8.32E-06	4.32E-05	0.014026	6	4	-1.2797	0.99999	0.99999	0.999997	1944	0	-1.2797	MB-HB-Glut-Sero-Dopa
Ddx39b	4	1.37E-05	6.86E-05	0.019095	7	4	-1.8352	0.99999	0.99999	0.999997	1943	0	-1.8352	MB-HB-Glut-Sero-Dopa
Taf1	4	1.41E-05	7.88E-05	0.019183	8	4	-1.416	0.99999	0.99999	0.999997	1942	0	-1.416	MB-HB-Glut-Sero-Dopa
Thoc2	4	2.48E-05	0.00011944	0.025853	9	4	-2.7223	0.99998	0.99998	0.999997	1941	0	-2.7223	MB-HB-Glut-Sero-Dopa
Psmb4	4	3.44E-05	0.00014486	0.028218	10	4	-1.3863	0.99997	0.99998	0.999997	1940	0	-1.3863	MB-HB-Glut-Sero-Dopa
Diaph2	4	5.36E-05	0.0001906	0.031766	11	3	-3.5628	0.43022	0.45115	0.999997	865	1	-3.5628	MB-HB-Glut-Sero-Dopa
Atp6v1a	4	5.59E-05	0.00019568	0.031766	12	4	-1.1579	0.99994	0.99996	0.999997	1939	0	-1.1579	MB-HB-Glut-Sero-Dopa
Gfpt1	4	7.32E-05	0.00030242	0.045316	13	4	-1.2193	0.99993	0.99994	0.999997	1938	0	-1.2193	MB-HB-Glut-Sero-Dopa
Taf1	4	7.38E-06	3.30E-05	0.032178	2	4	-1.1753	0.99999	0.99999	0.999992	1948	0	-1.1753	MB-HB-CB-GABA
Taf1	4	2.02E-06	7.62E-06	0.007426	2	4	-1.6741	1	1	0.999997	1948	0	-1.6741	HY-EA-Glut-GABA
Gbf1	4	4.66E-06	1.78E-05	0.011139	3	4	-1.7893	1	1	0.999997	1947	0	-1.7893	HY-EA-Glut-GABA
Ddx39b	4	5.55E-06	2.29E-05	0.011139	4	4	-1.5615	0.99999	1	0.999997	1946	0	-1.5615	HY-EA-Glut-GABA

## Sheet: mageck_results_neighborhood
Table S5B. gRNA depletion analysis compared to AAV library distribution across mouse brain neighborhoods using MaGeCK. Related to figure S5B and C
gene_target	cell_type	observed_pert_in_T (a)	expected_pert_in_T (b)	observed_control_in_T (c)	expected_control_in_T (d)	odds_ratio	p_value	adj_p_value	condition	n_guide_support
Adam10	Pallium-Glut	171	294.68	293200	285392	1.77234	1.37877e-09	3.43381e-07	Adam10_Pallium-Glut	2
Alx1	Pallium-Glut	325	434.674	293200	285392	1.37508	1.28878e-05	0.00133557	Alx1_Pallium-Glut	2
Alx1	Subpallium-GABA	180	260.865	177580	171275	1.50338	2.58963e-05	0.00242342	Alx1_Subpallium-GABA	2
Atg16l1	Subpallium-GABA	129	198.112	177580	171275	1.59139	3.93713e-05	0.00343465	Atg16l1_Subpallium-GABA	2
Atp6v1a	MB-HB-Glut-Sero-Dopa	80	174.769	104020	100031	2.27473	3.31895e-10	9.66942e-08	Atp6v1a_MB-HB-Glut-Sero-Dopa	2
Atp6v1a	TH-EPI-Glut	94	205.189	122560	117442	2.27589	1.03767e-11	4.00567e-09	Atp6v1a_TH-EPI-Glut	2
Atp6v1b2	MB-HB-Glut-Sero-Dopa	25	138.422	104020	100031	5.74012	2.98117e-21	5.75402e-18	Atp6v1b2_MB-HB-Glut-Sero-Dopa	4
Atp6v1b2	Pallium-Glut	258	394.923	293200	285392	1.57289	1.19845e-08	2.40328e-06	Atp6v1b2_Pallium-Glut	2
Atp6v1b2	TH-EPI-Glut	44	162.515	122560	117442	3.86599	1.8983e-18	1.95411e-15	Atp6v1b2_TH-EPI-Glut	3
Atp6v1e1	MB-HB-Glut-Sero-Dopa	62	182.947	104020	100031	3.06932	3.08351e-16	2.26726e-13	Atp6v1e1_MB-HB-Glut-Sero-Dopa	3
Atp6v1e1	TH-EPI-Glut	68	214.79	122560	117442	3.29955	1.80134e-20	2.78145e-17	Atp6v1e1_TH-EPI-Glut	3
Chmp4b	HY-EA-Glut-GABA	72	129.09	59336	56541.5	1.8802	1.4365e-05	0.00144973	Chmp4b_HY-EA-Glut-GABA	2
Chmp4b	MB-HB-CB-GABA	87	164.797	74344	72181.1	1.95338	2.62889e-07	3.95136e-05	Chmp4b_MB-HB-CB-GABA	2
Chmp4b	MB-HB-Glut-Sero-Dopa	125	199.606	78015	75023	1.66381	6.32776e-06	0.000745854	Chmp4b_MB-HB-Glut-Sero-Dopa	2
Chmp4b	Pallium-Glut	546	651.579	293200	285392	1.22681	0.000460872	0.0253574	Chmp4b_Pallium-Glut	2
Chmp4b	TH-EPI-Glut	153	268.132	122560	117442	1.82797	1.51902e-09	3.72304e-07	Chmp4b_TH-EPI-Glut	2
Copa	MB-HB-Glut-Sero-Dopa	50	119.036	52010	50015.3	2.47493	1.98496e-08	3.83123e-06	Copa_MB-HB-Glut-Sero-Dopa	2
Cul3	Pallium-Glut	260	336.16	293200	285392	1.32766	0.000657048	0.0340452	Cul3_Pallium-Glut	2
Cul3	Subpallium-GABA	141	201.742	177580	171275	1.48536	0.000287641	0.0174175	Cul3_Subpallium-GABA	2
Ddx23	TH-EPI-Glut	152	221.547	122560	117442	1.52417	6.3708e-05	0.00514226	Ddx23_TH-EPI-Glut	2
Ddx39b	HY-EA-Glut-GABA	35	111.627	59336	56541.5	3.35813	1.35651e-11	5.10874e-09	Ddx39b_HY-EA-Glut-GABA	2
Ddx39b	MB-HB-Glut-Sero-Dopa	52	197.485	104020	100031	3.93954	1.77795e-22	3.92191e-19	Ddx39b_MB-HB-Glut-Sero-Dopa	3
Ddx39b	Pallium-Glut	395	563.435	293200	285392	1.46431	5.31913e-09	1.19033e-06	Ddx39b_Pallium-Glut	2
Ddx39b	Subpallium-GABA	222	338.139	177580	171275	1.57857	1.10494e-07	1.79594e-05	Ddx39b_Subpallium-GABA	2
Ddx39b	TH-EPI-Glut	70	231.86	122560	117442	3.45872	4.68451e-23	1.20556e-19	Ddx39b_TH-EPI-Glut	3
Dhdds	TH-EPI-Glut	181	311.873	122560	117442	1.79888	2.07524e-10	6.40875e-08	Dhdds_TH-EPI-Glut	2
Dock3	MB-HB-Glut-Sero-Dopa	62	108.132	78015	75023	1.81141	0.000157816	0.0107824	Dock3_MB-HB-Glut-Sero-Dopa	2
Dock3	Pallium-Glut	204	308.506	219900	214044	1.55615	8.55402e-07	0.00011731	Dock3_Pallium-Glut	2
Dock3	Subpallium-GABA	100	185.147	133185	128456	1.91811	1.04709e-07	1.73851e-05	Dock3_Subpallium-GABA	2
Eef2	MB-HB-CB-GABA	76	153.213	74344	72181.1	2.07348	9.48659e-08	1.62758e-05	Eef2_MB-HB-CB-GABA	2
Eef2	MB-HB-Glut-Sero-Dopa	74	212.327	104020	100031	2.97911	8.59409e-18	7.80596e-15	Eef2_MB-HB-Glut-Sero-Dopa	3
Eef2	TH-EPI-Glut	121	249.285	122560	117442	2.14753	1.23724e-12	5.78916e-10	Eef2_TH-EPI-Glut	2
Fbxo11	Subpallium-GABA	83	155.585	177580	171275	1.94871	5.22089e-07	7.46442e-05	Fbxo11_Subpallium-GABA	2
Gabra5	Subpallium-GABA	246	328.285	177580	171275	1.38242	0.000118566	0.00847041	Gabra5_Subpallium-GABA	2
Gbf1	HY-EA-Glut-GABA	20	81.4946	44502	42406.1	4.25018	9.60686e-11	3.22477e-08	Gbf1_HY-EA-Glut-GABA	2
Gbf1	MB-HB-Glut-Sero-Dopa	30	131.455	78015	75023	4.54081	3.12109e-17	2.67738e-14	Gbf1_MB-HB-Glut-Sero-Dopa	3
Gbf1	Subpallium-GABA	188	294.575	177580	171275	1.62691	1.44378e-07	2.29829e-05	Gbf1_Subpallium-GABA	2
Gbf1	TH-EPI-Glut	53	169.272	91920	88081.5	3.32762	1.439e-16	1.11098e-13	Gbf1_TH-EPI-Glut	3
Gpx4	Pallium-Glut	728	858.114	293200	285392	1.21082	0.000160255	0.010853	Gpx4_Pallium-Glut	2
Gpx4	Subpallium-GABA	393	514.987	177580	171275	1.35867	5.08149e-06	0.000617821	Gpx4_Subpallium-GABA	2
Hmgcr	MB-HB-CB-GABA	83	183.156	74344	72181.1	2.27089	1.54796e-10	4.87798e-08	Hmgcr_MB-HB-CB-GABA	2
Hmgcr	MB-HB-Glut-Sero-Dopa	94	253.823	104020	100031	2.80988	1.12751e-19	1.58271e-16	Hmgcr_MB-HB-Glut-Sero-Dopa	3
Hmgcr	Pallium-Glut	471	724.169	293200	285392	1.57921	6.57951e-15	3.90747e-12	Hmgcr_Pallium-Glut	2
Hmgcr	Subpallium-GABA	253	434.602	177580	171275	1.78266	1.21782e-13	6.48426e-11	Hmgcr_Subpallium-GABA	2
Hmgcr	TH-EPI-Glut	142	298.004	122560	117442	2.19005	2.37541e-15	1.46715e-12	Hmgcr_TH-EPI-Glut	2
Hspa5	MB-HB-CB-GABA	50	123.489	74344	72181.1	2.53372	7.01116e-09	1.48301e-06	Hspa5_MB-HB-CB-GABA	2
Hspa5	MB-HB-Glut-Sero-Dopa	62	171.134	104020	100031	2.86805	4.36995e-14	2.49912e-11	Hspa5_MB-HB-Glut-Sero-Dopa	3
Hspa5	Pallium-Glut	320	488.252	293200	285392	1.56672	3.15374e-10	9.36479e-08	Hspa5_Pallium-Glut	2
Hspa5	TH-EPI-Glut	68	200.922	122560	117442	3.0847	7.47747e-18	7.21622e-15	Hspa5_TH-EPI-Glut	3
Hspa8	HY-EA-Glut-GABA	65	149.293	59336	56541.5	2.40558	9.99127e-10	2.61483e-07	Hspa8_HY-EA-Glut-GABA	2
Hspa8	MB-HB-CB-GABA	93	190.588	74344	72181.1	2.11531	1.33012e-09	3.36696e-07	Hspa8_MB-HB-CB-GABA	2
Hspa8	MB-HB-Glut-Sero-Dopa	76	264.122	104020	100031	3.61221	3.76536e-27	1.93803e-23	Hspa8_MB-HB-Glut-Sero-Dopa	4
Hspa8	TH-EPI-Glut	125	310.095	122560	117442	2.58808	4.48983e-21	7.70305e-18	Hspa8_TH-EPI-Glut	3
Mff	Subpallium-GABA	176	260.346	177580	171275	1.53165	1.20769e-05	0.00127725	Mff_Subpallium-GABA	2
Npy5r	Pallium-Glut	299	363.813	293200	285392	1.2507	0.00451948	0.14184	Npy5r_Pallium-Glut	2
Ogt	MB-HB-Glut-Sero-Dopa	113	258.367	104020	100031	2.37423	1.7272e-15	1.11124e-12	Ogt_MB-HB-Glut-Sero-Dopa	3
Ogt	TH-EPI-Glut	93	303.338	122560	117442	3.40005	3.5823e-29	5.53143e-25	Ogt_TH-EPI-Glut	4
Pafah1b1	MB-HB-Glut-Sero-Dopa	39	102.075	78015	75023	2.71969	2.48737e-08	4.6274e-06	Pafah1b1_MB-HB-Glut-Sero-Dopa	2
Pafah1b1	TH-EPI-Glut	37	119.842	91920	88081.5	3.38456	3.15571e-12	1.35354e-09	Pafah1b1_TH-EPI-Glut	2
Pomp	TH-EPI-Glut	115	192.742	122560	117442	1.7514	1.46546e-06	0.000195071	Pomp_TH-EPI-Glut	2
Ppp2r1a	Subpallium-GABA	337	475.573	177580	171275	1.46446	7.19366e-08	1.2916e-05	Ppp2r1a_Subpallium-GABA	2
Prpf6	MB-HB-Glut-Sero-Dopa	68	159.624	78015	75023	2.44678	1.12957e-10	3.71101e-08	Prpf6_MB-HB-Glut-Sero-Dopa	3
Psmb4	MB-HB-Glut-Sero-Dopa	87	198.697	104020	100031	2.37857	2.29566e-12	1.01278e-09	Psmb4_MB-HB-Glut-Sero-Dopa	2
Psmb4	Pallium-Glut	281	566.891	293200	285392	2.073	8.7917e-25	3.39381e-21	Psmb4_Pallium-Glut	4
Psmb4	TH-EPI-Glut	85	233.282	122560	117442	2.86063	1.22572e-18	1.35188e-15	Psmb4_TH-EPI-Glut	4
Psmc1	TH-EPI-Glut	116	219.058	122560	117442	1.97021	1.81733e-09	4.38459e-07	Psmc1_TH-EPI-Glut	2
Psmc5	MB-HB-Glut-Sero-Dopa	100	197.183	104020	100031	2.04856	2.23346e-09	5.30568e-07	Psmc5_MB-HB-Glut-Sero-Dopa	2
Rab27a	MB-HB-Glut-Sero-Dopa	84	139.936	104020	100031	1.73313	5.59127e-05	0.00459228	Rab27a_MB-HB-Glut-Sero-Dopa	2
Sec31a	TH-EPI-Glut	97	220.836	122560	117442	2.37764	1.40849e-13	7.24947e-11	Sec31a_TH-EPI-Glut	2
Setd2	Pallium-Glut	222	288.631	293200	285392	1.33742	0.00121253	0.053341	Setd2_Pallium-Glut	2
Six6	Subpallium-GABA	272	412.82	177580	171275	1.57428	5.29203e-09	1.19033e-06	Six6_Subpallium-GABA	2
Stx5a	MB-HB-CB-GABA	63	155.617	74344	72181.1	2.55039	6.56082e-11	2.25124e-08	Stx5a_MB-HB-CB-GABA	2
Stx5a	MB-HB-Glut-Sero-Dopa	72	215.659	104020	100031	3.11963	3.92922e-19	5.05593e-16	Stx5a_MB-HB-Glut-Sero-Dopa	2
Stx5a	TH-EPI-Glut	146	253.197	122560	117442	1.80839	6.74828e-09	1.46559e-06	Stx5a_TH-EPI-Glut	2
Stxbp1	MB-HB-Glut-Sero-Dopa	183	268.968	104020	100031	1.52856	8.94199e-06	0.000979243	Stxbp1_MB-HB-Glut-Sero-Dopa	2
Suco	Pallium-Glut	327	402.7	293200	285392	1.26613	0.00162553	0.0678373	Suco_Pallium-Glut	2
Suco	Subpallium-GABA	195	241.676	177580	171275	1.28671	0.00965622	0.229035	Suco_Subpallium-GABA	2
Taf1	MB-HB-Glut-Sero-Dopa	57	162.653	104020	100031	2.97369	5.64218e-14	3.11146e-11	Taf1_MB-HB-Glut-Sero-Dopa	2
Taf1	TH-EPI-Glut	59	190.964	122560	117442	3.37837	9.48453e-19	1.12654e-15	Taf1_TH-EPI-Glut	3
Tgfbr1	Subpallium-GABA	283	365.107	177580	171275	1.33723	0.000249846	0.0156391	Tgfbr1_Subpallium-GABA	2
Thoc1	Pallium-Glut	311	475.29	293200	285392	1.56912	4.55415e-10	1.27856e-07	Thoc1_Pallium-Glut	2
Tnpo3	MB-HB-Glut-Sero-Dopa	113	212.63	104020	100031	1.96012	4.30999e-09	1.00834e-06	Tnpo3_MB-HB-Glut-Sero-Dopa	2
Vcp	MB-HB-Glut-Sero-Dopa	122	208.087	104020	100031	1.77291	3.46518e-07	5.1448e-05	Vcp_MB-HB-Glut-Sero-Dopa	2

## Sheet: aav_sequence_counts
Table S5C. gRNA sequence counts in AAV library used for Fisher's exact test and MaGeCK as expected gRNA distribution
guide	Pool2_Rep1_counts	Pool2_Rep2_counts	Pool2_Rep3_counts	target_guide	gene_target
AAAAAACAAGGACTTACCAT	75	63	32	Mcts1_4	Mcts1
AAAAACATCTCGGTGACCCC	64	41	39	Ifngr2_4	Ifngr2
AAAAACCATGAGCAGAATTG	20	30	15	Atrx_3	Atrx
AAAAAGGAGGATATCGAATA	27	29	15	Glrb_2	Glrb
AAAACAACAGGAGAAATGTA	25	26	26	Grm7_2	Grm7
AAAACAAGGAACTTACTACC	39	33	22	Ripor2_2	Ripor2
AAAACAGGCTGATCGCGTGT	129	110	68	Plxna4_2	Plxna4
AAAACCCAGGTAGTTAGATA	36	27	20	Grid2_1	Grid2
AAAACCTGGATGAATCAATC	56	49	36	Fzd4_2	Fzd4
AAAACGACCAGGACGTATTA	30	29	16	Yme1l1_1	Yme1l1
AAAACGGCGCCAGCTACACC	69	76	45	Tshz2_3	Tshz2
AAAACGTGCTGTAGCAAGAG	69	60	43	Hnrnpa2b1_2	Hnrnpa2b1
AAAACGTTACCTGATCTAGG	55	41	26	Fgd4_2	Fgd4
AAAACTATAGACATACCTCA	5	4	1	Trpm7_1	Trpm7
AAAACTCTCAGTACCTGATC	52	38	33	Rapgef2_4	Rapgef2
AAAACTTAGTACAGAAGTAT	24	13	16	Zbtb11_4	Zbtb11
AAAAGAAGGGATATGTACAG	21	24	19	Clcn5_1	Clcn5
AAAAGACATTGCCTATTGTG	42	28	29	Unc13c_4	Unc13c
AAAAGCGATCATCCTTGCGG	59	67	41	Caly_3	Caly
AAAATCATGTAGTAGAGAAC	33	39	22	Agtr2_3	Agtr2
AAAATCCGCCAGCTTCCCTC	63	63	38	Grik1_3	Grik1
AAACAACCAAAGCGGAGATA	42	27	17	Cry1_4	Cry1
AAACACACGACCAACTGTCC	94	92	42	Selenoi_1	Selenoi
AAACACTTACCAAAATCCAC	51	37	19	Ncoa3_4	Ncoa3
AAACAGCTGGAACTACCAAG	52	41	32	Hecw2_2	Hecw2
AAACAGGCCCACTTGAAGGG	74	76	42	Gapdh_3	Gapdh
AAACAGTCGAACAAGAGTCC	43	48	19	Gprasp2_1	Gprasp2
AAACATCATCCTGACAAACC	82	73	48	P2ry14_4	P2ry14
AAACCATCACATACACGGTA	72	51	36	Efemp1_1	Efemp1
AAACCATGGGGCGAGCGTTA	80	58	37	Elf2_3	Elf2
AAACCCTTCGATGAGATCGG	53	71	37	Map3k7_2	Map3k7
AAACCGCCTAATTAGTAACC	35	35	25	Dst_1	Dst
AAACCTACCCGAATATCCCC	45	30	21	Gpr179_1	Gpr179
AAACCTGTCGAAATAGGTAT	36	23	22	Hivep1_1	Hivep1
AAACGACCACTACAACACTC	77	73	52	Gata1_3	Gata1
AAACGAGAATAGTGATCCCA	38	31	25	Cep164_1	Cep164
AAACGCGCTGTGTAATCAGA	63	52	51	Cyfip1_4	Cyfip1
AAACGGGATATCATCCTCTA	34	45	22	Cspg4_3	Cspg4
AAACGGTATGGCCATCGAAC	72	60	52	Rp9_1	Rp9
AAACGTCCCTATGACGAAGT	60	55	38	Slc12a2_1	Slc12a2
AAACTACATACCAAGACATT	37	44	34	Ifnar2_2	Ifnar2
AAACTACTGGGATTCAGATT	43	30	23	Atl3_1	Atl3
AAACTCACAGTATACAATAT	29	10	17	Cspp1_2	Cspp1
AAACTCCACCACATACTGAA	54	60	29	Rorc_2	Rorc
AAACTCCGAACCATAGGATC	72	47	28	Pik3ca_2	Pik3ca
AAACTGAGAAGGCTTATGTA	48	35	17	Kalrn_2	Kalrn
AAACTGGACTGTCACTATTC	41	48	40	Atxn7_3	Atxn7
AAACTGGCGTCCTTAACTCC	71	75	49	Afg3l2_4	Afg3l2
AAACTTAGCAAGACTCCAGA	48	55	32	Rgs6_3	Rgs6
AAACTTCTGGATCAGAAACT	21	20	14	Gabrr2_3	Gabrr2
AAAGAAGTCCACCTAAATGT	45	43	25	Kmt2a_1	Kmt2a
AAAGAATAAGGCTTGCAGTG	38	41	21	Fzd6_2	Fzd6
AAAGAATGGTGACTGCCACC	57	55	35	Il17rd_3	Il17rd
AAAGAATGTACATGATCTAC	39	46	27	Usp9x_1	Usp9x
AAAGACAAGAAGCCCGACCT	52	42	45	Bmpr1b_1	Bmpr1b
AAAGACCCCACAAAGAAATT	16	20	5	Mtnr1b_3	Mtnr1b
AAAGACCGTGAACTTACGCT	103	72	49	Ndufa4_1	Ndufa4
AAAGACTGAAGCTTGTACTA	15	28	14	Madd_2	Madd
AAAGAGAATGTATATACACC	27	24	16	Tbx3_1	Tbx3
AAAGAGATCGAAAGGATGGT	69	57	43	Pbx3_1	Pbx3
AAAGAGATGCTGTAAAGGAT	43	44	26	Rars2_1	Rars2
AAAGAGATGGAAGTAATACC	13	20	10	Thoc2_1	Thoc2
AAAGATACGAGTAGACATCA	50	45	42	Gstm5_2	Gstm5
AAAGATAGCATACACCCCTC	64	47	25	Gria3_3	Gria3
AAAGATGTACTGTCTTGCAC	64	69	47	Ncoa1_2	Ncoa1
AAAGATGTCTACTTCCACTC	59	52	43	Grik5_1	Grik5
AAAGATGTCTGAGATAATCC	21	18	21	Nrp1_3	Nrp1
AAAGCAAGAGTGCATTCTGC	48	57	25	Snx10_3	Snx10
AAAGCAAGGATGCCCTGCGA	103	77	49	Prdm5_2	Prdm5
AAAGCAAGTGTCCACCTATC	52	46	24	Sgce_2	Sgce
AAAGCACAATATTTAACCTC	24	17	16	Wrn_3	Wrn
AAAGCACTGACCTGTTAAGC	63	62	44	Slc9a9_3	Slc9a9
AAAGCAGAACAACGAGACCT	68	59	37	Zfp280c_4	Zfp280c
AAAGCAGAGACTCAGTAAGG	49	40	26	Atp6v1e1_3	Atp6v1e1
AAAGCATAGGCAGTTAATAT	37	24	25	Nipbl_1	Nipbl
AAAGCATGTACATACTATGA	36	28	16	Smad4_3	Smad4
AAAGCCATAGCGCCCTGATT	82	51	43	Sox18_2	Sox18
AAAGCCATAGTAGTTAGAAC	28	25	13	Atp13a3_1	Atp13a3
AAAGCGAATTGATTACATCC	34	25	18	Ano3_2	Ano3
AAAGCGATAATGAGTACGGT	55	54	38	Afg3l2_1	Afg3l2
AAAGCGCACATAGATAACAT	54	37	26	Flnb_1	Flnb
AAAGCGGTCGCCTCCCAAGT	99	97	55	Stx16_1	Stx16
AAAGCTCAATGACTACCTCC	51	39	26	Fto_3	Fto
AAAGCTCCAATAATCCACAG	32	33	20	Chuk_2	Chuk
AAAGCTCTACTCAAGTACAC	42	28	21	Chrna3_3	Chrna3
AAAGCTTCGAAGGCGAGAGC	51	66	37	Vsx1_3	Vsx1
AAAGCTTGGGAAGTTATGCT	23	22	20	Zhx3_1	Zhx3
AAAGGATATATGCTAGAGTC	19	9	19	Srrm2_1	Srrm2
AAAGGATCTCCGTATACCAC	55	64	32	Bsn_1	Bsn
AAAGGCAGGATTAATCTGGA	36	38	23	Ogt_4	Ogt
AAAGGCCAAGGAGGGAGTTG	75	69	39	Snca_4	Snca
AAAGGCTACAAACTCTTGGA	22	21	20	Slc25a13_3	Slc25a13
AAAGGGCCAAAGCTTTAAAG	27	33	22	Hnrnpdl_1	Hnrnpdl
AAAGGGTGAACAGATCGCTA	52	44	19	Ctnna2_1	Ctnna2
AAAGGGTTCTGCTGTAACTC	57	38	23	Ppp3r1_1	Ppp3r1
AAAGTAAACCGACTCACCCC	49	49	24	Celf2_2	Celf2
AAAGTACACAATATGGAGCA	40	32	24	Cr2_3	Cr2
AAAGTAGAATTTCTCGGTAC	31	14	21	Setd5_4	Setd5
AAAGTAGATTGAGTAGGTAC	31	31	21	Ylpm1_2	Ylpm1
AAAGTCATGTAGCCTGCACC	58	65	31	Epor_1	Epor
AAAGTCCGGTTCTTATACTC	22	34	25	Cd80_1	Cd80
AAAGTCGAGAGCCTCTCAGA	70	38	38	Zbtb18_4	Zbtb18
AAAGTCGGTGTAATACACAT	43	27	21	Amfr_1	Amfr
AAAGTCTGGTAATACTGCTC	40	36	29	Rai1_1	Rai1
AAAGTGAGATGATCTACACC	36	43	26	Gabra4_3	Gabra4
AAAGTGATAGAAATCCACGA	35	41	17	Scn3a_2	Scn3a
AAAGTGGCCTGACGATGGTT	71	72	44	Bcas3_4	Bcas3
AAAGTGGTGACTGTCTTGGT	59	52	38	Grid1_4	Grid1
AAAGTGTATGGTCGTGACAA	56	37	30	Taf1b_4	Taf1b
AAAGTTAAGATAACACCACT	42	19	16	Cnksr2_3	Cnksr2
AAAGTTCACAATCTTCTTAT	16	16	10	Fus_3	Fus
AAAGTTGCAGCCGACCACTA	40	60	37	Ptch2_2	Ptch2
AAAGTTGGAGAGGATAAATA	19	18	10	Nek1_4	Nek1
AAAGTTGGGACTATCGAGGA	40	37	24	Upf3b_2	Upf3b
AAAGTTTGACCAGTGTGTGC	47	49	20	Ndufa8_2	Ndufa8
AAATAAAACTGGATGTACAC	36	20	21	Scarb2_1	Scarb2
AAATAAGAATGTCCCCCAGT	31	27	23	Bcl11a_2	Bcl11a
AAATACAGGGGCGATCTCAT	47	51	43	Gad2_1	Gad2
AAATACCACAGAGTAGACAG	21	22	19	Oprk1_4	Oprk1
AAATAGACTGGGCGACATAA	40	38	27	Syngap1_1	Syngap1
AAATAGGAACTGGTGTATTA	17	28	19	Sacs_3	Sacs
AAATAGGTGACCTTCCGTAC	53	62	40	Fcgr4_1	Fcgr4
AAATATAACTCAGGACCCCG	20	16	13	Cd36_4	Cd36
AAATATCAAGTATATACGGT	35	28	23	Cblb_4	Cblb
AAATCAGTACCCGAATGTCA	50	42	25	Wdr48_2	Wdr48
AAATCCAGGAGTTCTACCAC	51	41	45	Hoxb8_4	Hoxb8
AAATCCATCATCGAATGCAC	66	59	47	Zfp280c_3	Zfp280c
AAATCCCTTGCAGTACTACC	12	15	15	Set_3	Set
AAATCGTCAGGAATCCATTA	41	20	26	Rora_1	Rora
AAATGAACATAGCACCAACC	66	54	38	Dnajc6_2	Dnajc6
AAATGACAAAATAGAATTAC	18	8	16	Kmt5b_4	Kmt5b
AAATGCCACGAACTCCCCAA	58	53	34	Slc7a14_2	Slc7a14
AAATGCGCCAAGTGCAGCAT	89	73	33	Isl1_4	Isl1
AAATGCTAGAACGCAAGTAT	41	40	30	Iqsec1_3	Iqsec1
AAATGCTCTAATCCCCAGGT	49	64	29	Vps13b_4	Vps13b
AAATGGCGACGAATGTACAT	81	57	34	Rab3gap1_1	Rab3gap1
AAATGGTCGAGTCCATGATT	62	51	51	Gli3_2	Gli3
AAATTATGAGCTATTCAAGT	32	18	12	Ubr1_2	Ubr1
AAATTATGGGACCACCTCCT	55	38	33	Stx5a_3	Stx5a
AAATTCAACTTACGCCCCCC	55	39	26	Acox1_2	Acox1
AAATTCCCTTAGAACAATCC	20	27	18	Kif2a_3	Kif2a
AAATTGATCGAGCCATTAGA	35	31	19	Sclt1_2	Sclt1
AACAAAGGAATACTCACGAT	37	37	22	Rrn3_2	Rrn3
AACAACCGGACAGTGCAGCA	76	71	49	Cx3cr1_1	Cx3cr1
AACAACCGTATGCCCATGAC	111	86	64	Ndn_3	Ndn
AACAACTATTACCTCAGACG	42	27	27	Sorbs1_2	Sorbs1
AACAAGGACAACCTCTTCGG	69	50	39	Tfap2a_3	Tfap2a
AACACACTATTCAATCTCCC	33	45	28	Nt5c2_4	Nt5c2
AACACAGCCTCACCACATTG	79	63	43	Rel_1	Rel
AACACAGTGATCTTCTATGG	42	27	24	Zmynd11_3	Zmynd11
AACACGCTGAAGTACCCCAA	60	33	31	Kremen1_4	Kremen1
AACACTAGAAGCTATATTAC	25	25	18	Kpna3_3	Kpna3
AACACTAGCGCCAAGTGACC	91	94	48	Antxr2_3	Antxr2
AACAGAAAGTACCTATGTTT	16	22	11	Mark3_2	Mark3
AACAGAATGGGATACGACAC	66	47	35	Suclg1_2	Suclg1
AACAGACCCAGGAACATCTA	38	42	23	Edar_2	Edar
AACAGACTCCGACTAAGTAA	48	34	30	Cyld_3	Cyld
AACAGAGCACATTTAAACTG	28	24	14	Smarcad1_2	Smarcad1
AACAGCCACCATTATTGACC	66	52	33	Vldlr_2	Vldlr
AACAGCCACTTACGATGTTC	71	91	36	Camk4_4	Camk4
AACAGCCGCGCCCACTGTTC	107	116	91	Pak2_4	Pak2
AACAGGAATAACGTGGACTG	39	32	25	Tbce_3	Tbce
AACAGGACGGTACACCACCC	92	113	68	Atp8a2_1	Atp8a2
AACAGGAGGAAATCCTTCGG	49	45	31	Gigyf2_3	Gigyf2
AACAGTTAATATGGACAACC	16	16	11	Gsdme_3	Gsdme
AACATACAAGCATATTAATG	36	20	18	Dyrk1a_3	Dyrk1a
AACATCCTAAGGCCCGATTT	72	59	39	En1_2	En1
AACATCCTGGAGAACAAAGA	47	41	35	Eno1_3	Eno1
AACATCTGCCGAATCCCTCA	97	98	80	Zbtb18_1	Zbtb18
AACATCTGCTGCGTGAGCTC	68	57	33	Tubb3_4	Tubb3
AACATGGTATAATGATTCCC	18	20	19	Dnajc5_3	Dnajc5
AACATGTATAACCACCTTCG	35	29	26	Serpini1_1	Serpini1
AACATTATGGCTAAGAGACT	34	31	28	Msl2_3	Msl2
AACATTTGGACACATCTCCT	73	60	50	Adipor2_2	Adipor2
AACCAACGTGCGCCTTGCGA	113	105	79	Grin3a_4	Grin3a
AACCACACCACGCTCCAACC	144	131	76	Myt1l_2	Myt1l
AACCAGACCCGGGAGTTCGA	44	42	31	Ift81_4	Ift81
AACCAGATGAATTATCCAGC	29	15	15	Ahr_2	Ahr
AACCAGCTGGTGGACTGAAA	44	37	31	Tubb4b_2	Tubb4b
AACCAGGTACCCGACGACAG	68	64	44	Abcd3_3	Abcd3
AACCCAAGTAGGCCTAACCA	66	60	49	Ptchd1_1	Ptchd1
AACCCCTATAGCCACGACGA	59	48	40	Pitpnm3_1	Pitpnm3
AACCGCGTGAAAAGACTCGT	90	76	70	Il31ra_4	Il31ra
AACCGCTCCACATACAGTCC	102	83	61	Myc_1	Myc
AACCGCTTTCACCCAGAACC	63	48	50	Hesx1_4	Hesx1
AACCTGCGTCCTCTAACAAG	86	77	53	Aff3_4	Aff3
AACGACGTGTCGTTCATGGA	83	77	39	Cnnm2_4	Cnnm2
AACGACTGCCGCATCTACGT	106	105	72	Srsf1_1	Srsf1
AACGAGGACAAGCATCGCCC	96	73	41	Rai1_4	Rai1
AACGGGATCCAACTTACACA	56	26	32	Zmynd8_3	Zmynd8
AACGGGCACATCTTCGTCCA	114	84	58	Cacnb4_3	Cacnb4
AACGTCAAATAGCTGACTCT	51	27	40	Atg5_2	Atg5
AACGTCACCTACAACCACTC	97	64	62	Scn1b_3	Scn1b
AACGTGGTGTGTCTATTCGC	65	61	43	Hmgcr_1	Hmgcr
AACGTTTAGAATCTATGGAG	18	19	22	Fxr1_3	Fxr1
AACTAATCCCTCGTACCTGA	66	58	33	Elp2_3	Elp2
AACTACACTGACCCCAATGT	79	74	62	Gria2_1	Gria2
AACTACAGAGCTCCTAAACA	33	33	19	Lztfl1_2	Lztfl1
AACTAGCAAAACTTGCCCAA	47	32	26	Cog5_4	Cog5
AACTAGGTGCCCTCTTCTGG	64	60	52	Cox7b_2	Cox7b
AACTCACGAAGGGTAATCAG	67	65	41	Adam22_1	Adam22
AACTCCCCCCACCACACTAT	82	77	56	Arhgap32_4	Arhgap32
AACTCGGATCGCTATCACAA	74	71	40	Npr2_2	Npr2
AACTCTGGAGTTGATATACA	17	14	18	Elf2_2	Elf2
AACTGAACTGTCCTTCGCCC	73	79	43	Fhit_3	Fhit
AACTGCAGCAATATCTAAGT	34	26	21	Zbtb10_4	Zbtb10
AACTGGATCTCACGAACTGT	70	75	41	Vps41_4	Vps41
AACTGTTGGCAGAACTACCT	45	27	18	Cox6b1_1	Cox6b1
AACTTACCAGAACATCTGTC	57	52	39	Gns_2	Gns
AACTTACTCCTCCTCCGGAT	45	42	24	Phactr1_4	Phactr1
AACTTCAGGGTCCCAAGCGT	75	74	71	Mnt_1	Mnt
AACTTCCTCGAGCGCCCCAC	117	102	75	Kcnq1_2	Kcnq1
AAGAACAGTAGTATTATCAC	44	24	23	Zfp292_1	Zfp292
AAGAACCTAAATGGACTGGT	56	47	24	Dnal1_1	Dnal1
AAGAACGACGTCCATGACCA	94	69	58	Pacs2_1	Pacs2
AAGAACGCGTAGCCATAAAG	40	31	33	Stk39_4	Stk39
AAGAACTATCGGTACCGTGC	68	74	39	Smo_1	Smo
AAGAAGAGTGAAGAGACTAT	32	32	23	Nbea_4	Nbea
AAGAAGCACTTACAACGTGA	53	50	38	Prkca_4	Prkca
AAGAAGCAGATATTCGATGT	30	43	25	Nf1_4	Nf1
AAGAAGCGCCTCAAACGCCA	67	74	53	Hic1_2	Hic1
AAGAAGCGGTCGGTGACCAT	93	67	52	Foxk2_4	Foxk2
AAGAAGCTGTGGGACGATGA	72	63	44	Gnal_2	Gnal
AAGAAGGAGTATCTAATTGC	30	18	17	Timp2_2	Timp2
AAGAAGTAATGACCCACTCC	57	35	33	Cacng3_2	Cacng3
AAGAAGTCCTTCAAGCTGAG	62	59	32	Marcks_1	Marcks
AAGAAGTCGCAGTCGTTCCA	81	69	34	Rsrc1_2	Rsrc1
AAGAAGTCTCACTTCCAACG	57	49	24	Magi2_4	Magi2
AAGAAGTGGCGATATAAACC	38	37	20	Slc20a2_3	Slc20a2
AAGAATAAAACACTCAACTT	30	26	12	Cd3d_2	Cd3d
AAGAATATGAGAAAACCCTC	18	19	17	Zfp182_2	Zfp182
AAGAATATGAGAGAAACATT	26	18	13	Xpo1_4	Xpo1
AAGAATCCTTCAATAATGAC	45	29	24	Cul3_3	Cul3
AAGAATGATACTTACGGTTC	41	26	22	Pah_3	Pah
AAGAATGCGAGCGAAGCTGG	83	61	48	Rsrc1_3	Rsrc1
AAGAATGGTATACTCAATCG	30	38	19	Zfp280d_4	Zfp280d
AAGAATTAGAATAGGCACGT	34	28	16	Sar1b_4	Sar1b
AAGACACATCTGAATCGGAT	81	53	24	Cacnb2_2	Cacnb2
AAGACACCACATGTCGATGT	96	72	46	Cacna1e_4	Cacna1e
AAGACCAACTTCTATAACAG	27	18	20	Nfat5_3	Nfat5
AAGACCAGTGAACTAAGGGA	41	60	27	Ppargc1a_4	Ppargc1a
AAGACCATACCGTACAACAC	70	56	32	P2ry14_1	P2ry14
AAGACCCCTTGAATCAAGTC	39	41	28	Tfg_2	Tfg
AAGACTAAATTCATCCACTA	32	25	14	Sacs_1	Sacs
AAGACTAGGCGTGTCAGAAG	72	73	49	Phactr2_4	Phactr2
AAGACTTCCAATATGAATGA	24	25	22	Zfp644_4	Zfp644
AAGAGACATGGAATATCCCA	19	21	18	Pth1r_3	Pth1r
AAGAGAGGAACCATCTACAT	36	19	20	Setbp1_4	Setbp1
AAGAGATCTCGAGACACTAC	63	63	44	Trps1_4	Trps1
AAGAGATTACTGGAAAACTC	23	26	25	Hbs1l_3	Hbs1l
AAGAGCCAGTCCTTATCCTC	73	57	44	Ankrd11_3	Ankrd11
AAGAGCCTGCATTAGTATAG	36	25	18	Cacna1d_1	Cacna1d
AAGAGCTACAGAAATCAATT	50	55	32	Thrb_4	Thrb
AAGAGCTGCTGACGCGATAT	61	66	33	Ppm1g_1	Ppm1g
AAGAGGAAAGGGTTCAGCGA	57	43	39	Hdgf_3	Hdgf
AAGAGGACCGGGAAGCGATC	67	63	34	Cacnb4_2	Cacnb4
AAGAGGAGATAACTGAGTAC	39	37	16	Nefh_1	Nefh
AAGAGGAGTACAGTGCAATG	54	48	32	Kras_3	Kras
AAGAGGCTGGCGCACACCAT	90	93	45	Grin2d_3	Grin2d
AAGAGGGCGTACCTTCCGAG	88	82	54	Ebf1_2	Ebf1
AAGAGGGTACTGACAATTAC	28	30	16	Nrg1_2	Nrg1
AAGAGGTAGCGAGTATTACT	50	28	35	Ppp3cc_1	Ppp3cc
AAGAGTAGCCACTAGGATGT	47	47	32	Adra2b_4	Adra2b
AAGAGTCTAAGCACATACCA	57	56	28	Ttc19_4	Ttc19
AAGAGTGGCGCGAACCCAGC	96	99	75	Sox3_2	Sox3
AAGAGTTCAGCCATGTACCA	51	36	32	Clcn4_3	Clcn4
AAGATAAGCATTATCCCCTC	37	34	23	Slc25a27_1	Slc25a27
AAGATAATAATTAAGAACCA	9	12	10	Ghr_3	Ghr
AAGATAATGCTACGCAGGTA	25	27	16	Psap_2	Psap
AAGATATGGGACTATACTCC	23	29	18	Sorbs1_1	Sorbs1
AAGATCTGGTATATGGACGT	70	49	38	Taf1_3	Taf1
AAGATGACGAGCTGCAGCTA	84	65	33	Sox11_2	Sox11
AAGATGAGCCCCGCGACCAC	106	105	54	Sgce_3	Sgce
AAGATGATGCCCCATACCTC	79	61	32	Atxn1_3	Atxn1
AAGATGGAAATGATATTGGG	19	26	16	Zfp451_4	Zfp451
AAGATGGCGCTGCAACAAGA	72	52	44	Pcsk2_4	Pcsk2
AAGATGTAGAATTCCAGGAT	42	37	31	Sipa1l3_3	Sipa1l3
AAGATGTCTCGAGCGATCCG	65	59	50	Kif5a_3	Kif5a
AAGATTATGTAGGCCAATGA	33	28	20	Lrrn3_1	Lrrn3
AAGATTGCGCCCATCCCAGA	68	48	46	Cacna1d_2	Cacna1d
AAGATTGTTGATCTATACAC	5	9	3	Tbc1d32_1	Tbc1d32
AAGCAAGAGAAACCCCACGC	48	48	33	Zfp1_4	Zfp1
AAGCAATCGATGTCCAATCA	45	46	23	Trpa1_3	Trpa1
AAGCAGAAGGCTCTCAACGC	85	86	43	Copg1_2	Copg1
AAGCAGAGGCGCATCAAGTT	55	46	38	Pou4f3_4	Pou4f3
AAGCAGAGGGTCCTTGACAT	99	74	36	Grhl2_4	Grhl2
AAGCAGCATAAAGCCAGAAA	34	37	26	Selenoi_4	Selenoi
AAGCAGGATACTTTCCGACC	43	41	37	Wdr60_1	Wdr60
AAGCAGGGGTGGCGTTGAAA	82	51	35	Scn9a_2	Scn9a
AAGCAGGTGGATGACCGATT	60	50	42	Adcy5_4	Adcy5
AAGCAGTAGCATGAGCGGAC	56	67	42	Drd4_1	Drd4
AAGCAGTGCACTACGTATCT	55	52	32	Chuk_1	Chuk
AAGCATGGCTTATAGACCCG	42	45	22	Rarg_4	Rarg
AAGCATTAGAGATCAACTCG	58	45	43	Hsp90ab1_2	Hsp90ab1
AAGCCACATACTCCTTGCGA	52	47	26	Trpv1_1	Trpv1
AAGCCACCGAACCGTACTTC	97	71	49	Agps_2	Agps
AAGCCCATCTGGCTCAACTA	71	73	34	Igsf1_3	Igsf1
AAGCCCCTCACATTTCGAGT	111	102	64	Mmaa_2	Mmaa
AAGCCCTCGAAGGATTAAAC	31	26	21	Kmt2a_2	Kmt2a
AAGCCCTGTGAATATTTACT	24	25	14	Lgr4_2	Lgr4
AAGCCGAAGCCGCACTTCCC	156	138	96	Chchd2_2	Chchd2
AAGCCGATGTACTAAAAACA	25	28	18	Sclt1_1	Sclt1
AAGCCGTCGGGGTTCAAGGA	65	75	50	Cpe_1	Cpe
AAGCCGTCTACAGTGAGCGA	75	57	48	Smad2_1	Smad2
AAGCCTTAGTAAACATAATG	21	16	11	Ctnnb1_4	Ctnnb1
AAGCCTTGTGACAAGCAGTA	58	50	23	Pou2f1_4	Pou2f1
AAGCGACATGGAGTGAGACC	88	60	50	Uqcrc1_1	Uqcrc1
AAGCGACGAGTCAAGTCCCC	68	48	47	Trim2_3	Trim2
AAGCGAGTCCCAAAGCGCCA	89	73	49	Grik2_1	Grik2
AAGCGAGTTATGAACTCAGC	35	42	28	Bmal2_2	Bmal2
AAGCGCCCAGGCTTCCAAAC	81	67	43	Sox4_1	Sox4
AAGCGCGGCAAGAAATCTGC	78	58	36	Twist1_2	Twist1
AAGCGCGGCAGAGGCAACTT	86	94	46	Afg3l2_2	Afg3l2
AAGCGCGTGCAGAGGAACAT	111	88	61	Cplane1_4	Cplane1
AAGCGGAAATCTTACATCTC	31	32	21	Smarcc2_4	Smarcc2
AAGCGGACCACAAAAATGGC	46	46	37	Chrm2_4	Chrm2
AAGCGGGAGTACGTGTTAGT	54	52	35	Zfp536_3	Zfp536
AAGCGGGATGTGTACTTCTC	73	56	48	Kctd8_2	Kctd8
AAGCGGGTGCTAATCCGGTT	72	44	33	Nrg3_3	Nrg3
AAGCGGTCCATGTCATAGCG	81	65	49	Ndufs7_1	Ndufs7
AAGCGTACCGCAGTACCCCG	93	69	58	Camk4_1	Camk4
AAGCTAAACCTACAGAATCT	44	23	17	Il2rg_4	Il2rg
AAGCTACCTGAATTAAGTCT	31	36	24	Minpp1_1	Minpp1
AAGCTAGAAAGTTTCCAATC	38	20	23	Nipa1_3	Nipa1
AAGCTCACCACGCCAACCTA	112	95	67	Tubb5_1	Tubb5
AAGCTCATCGACGACTACGG	100	74	58	Purb_3	Purb
AAGCTGAACGCGATGCATCC	73	77	45	Nsf_3	Nsf
AAGCTGACCCGCCACTTCGT	116	103	73	Kcnc1_4	Kcnc1
AAGCTGCTCTCGCTCAAAAC	81	64	36	Specc1l_3	Specc1l
AAGGAACTGGTGCACATGAT	62	65	33	Esr2_4	Esr2
AAGGAAGATATATAGAGCGG	16	20	9	Ccser1_1	Ccser1
AAGGAATTCAGACTGCCGAT	69	39	19	Ndufaf4_3	Ndufaf4
AAGGACAAGAAATTACCCGT	53	23	19	Hk1_4	Hk1
AAGGACAGACAGAAGAGATC	54	37	30	Nefh_4	Nefh
AAGGACAGGTGGATCAATGC	76	73	58	Mark3_1	Mark3
AAGGACCACATCTGAGATAT	39	44	21	Chrna4_4	Chrna4
AAGGACCCAGGTTATTATAC	25	21	13	Adgrl3_2	Adgrl3
AAGGACGCTGTGCTCTACTC	72	64	36	Pth1r_2	Pth1r
AAGGACTACTGGGCCCGCTA	54	59	44	Limk1_4	Limk1
AAGGACTCACGTCAGTGATC	68	71	29	Copg1_4	Copg1
AAGGAGAATATCAGTACAGC	29	23	26	Fmn2_4	Fmn2
AAGGAGCAGGCATCGCATCT	95	102	57	Sncb_3	Sncb
AAGGAGCAGTACCTTATAGT	33	33	22	Htt_2	Htt
AAGGAGCTGAAATACGACGT	72	60	39	Ptpn11_1	Ptpn11
AAGGAGGAGCTGCAAGCCAA	57	45	34	Marcks_4	Marcks
AAGGAGGCTCTGACTTATGA	52	36	38	Eif4h_3	Eif4h
AAGGAGGTGCCTGGTATACA	49	33	23	Cd27_1	Cd27
AAGGAGTAGTAGTCATGCAT	60	59	36	Spi1_2	Spi1
AAGGAGTGGGCCATGAACGT	85	98	69	Comt_2	Comt
AAGGATATAGGCCGCTAACA	39	27	20	Frmd5_1	Frmd5
AAGGATATCCGGGTGCATGG	44	54	29	Lgals3_4	Lgals3
AAGGATATGTGCCGGAAATA	27	42	20	Setd1a_1	Setd1a
AAGGATCCAAGGAAGCGACC	62	74	35	Tbx21_2	Tbx21
AAGGATCCAGCCTCCTGTAC	95	92	45	Reep1_2	Reep1
AAGGATGACGAGCAGCGCAA	78	65	62	Dpp6_3	Dpp6
AAGGATGGTGACGTGTAGAG	83	66	50	Hdac4_3	Hdac4
AAGGATGTACACACATTCGG	33	36	21	Pde3a_4	Pde3a
AAGGCACGGATGGTATGGTC	85	62	39	Pi4ka_3	Pi4ka
AAGGCACGTCTATCCCTCGC	118	99	57	Lmbrd1_2	Lmbrd1
AAGGCAGCGGGAAACAGGGT	74	81	41	Bcl11b_4	Bcl11b
AAGGCAGGCTGGCCAATAGG	94	84	50	Htr6_1	Htr6
AAGGCATAGACTTACCCGAT	58	36	26	Cep290_1	Cep290
AAGGCATCGCCCTGAGCATT	72	68	52	Snrnp70_3	Snrnp70
AAGGCATGCTGACCTCGTCT	133	86	54	Hoxa3_2	Hoxa3
AAGGCCAATACCAACATGTC	53	44	31	Cnot1_4	Cnot1
AAGGCCAATAGTCGATCTCT	51	49	31	Lingo2_1	Lingo2
AAGGCCCCTGGAATACGTAG	67	66	39	Hap1_4	Hap1
AAGGCCCGAAAGGTGCACTG	98	102	53	Gpr161_1	Gpr161
AAGGCCCGGAGCATCCTCAC	95	82	68	Ppard_4	Ppard
AAGGCCCGGCATAGGCCGTC	97	68	57	Map2k2_4	Map2k2
AAGGCCCTGGATGTTAAACT	45	16	23	Pfkm_4	Pfkm
AAGGCCTACCATGATCAATT	57	55	29	Bap1_2	Bap1
AAGGCCTGACCGCTTAGCAA	82	61	52	Zfp846_1	Zfp846
AAGGCGACGATGGTCATGTA	89	62	62	Npsr1_1	Npsr1
AAGGCGAGGAGTACCAGGTT	82	72	49	Kat6b_1	Kat6b
AAGGCGTCCTCTATGTCGGT	100	83	57	Sncb_1	Sncb
AAGGCTATCAGGTGCACCCC	52	59	25	Grin2a_4	Grin2a
AAGGCTATGCGTAGTCATGA	66	46	37	Med23_1	Med23
AAGGCTATGTGGTATCGGGC	54	45	42	Nlgn1_4	Nlgn1
AAGGCTCAACGGCTTAGGGA	110	82	53	B3gat3_3	B3gat3
AAGGGACAATCGGATCGAGC	90	86	51	Cadm2_1	Cadm2
AAGGGAGCCAAGGCACGTAA	54	45	42	Zfp961_2	Zfp961
AAGGGCAGGGAACTTCGACA	72	70	37	Il31ra_2	Il31ra
AAGGGGACAGAAAAGGCGTT	47	38	25	Zscan26_2	Zscan26
AAGGGGACGCCACTGTCGGT	105	98	61	Tbcd_1	Tbcd
AAGGGGAGAACGGGACTCTC	46	55	39	Chp1_3	Chp1
AAGGGGCCGTACCTTCTGAC	101	79	48	Ebf3_4	Ebf3
AAGGGGCTGTATGTTACCGT	67	51	25	Cep120_1	Cep120
AAGGGGTCTGCTCTGACATT	54	43	34	Sgcd_2	Sgcd
AAGGGTACTAGAGCCAATGG	48	29	31	Gigyf2_4	Gigyf2
AAGGGTTCATACCTCCGTAA	26	27	21	Cacna1e_3	Cacna1e
AAGGTAACTCACCGAGATTG	32	55	31	Gata4_2	Gata4
AAGGTACACTTCTAGCAACT	36	31	19	Tbl1xr1_4	Tbl1xr1
AAGGTACAGCAGTTCTGATT	57	48	23	Cntnap2_2	Cntnap2
AAGGTACCGGGGAAGTTAGG	45	39	27	Ttll5_3	Ttll5
AAGGTACCGTGGCTGTATGT	80	58	38	Kdm5c_1	Kdm5c
AAGGTACCTGGTGAGACCGA	57	58	40	Tmem63a_2	Tmem63a
AAGGTACTCGAATCCATCTC	55	43	23	Aopep_2	Aopep
AAGGTACTTCATGAGTTGTT	48	48	30	Flt3_4	Flt3
AAGGTAGATAAGCCCAAATA	23	25	16	Adcy1_4	Adcy1
AAGGTAGGGTGGCAACGAGT	108	91	57	Glis3_2	Glis3
AAGGTATAGGTAAGAGTGAA	29	27	9	Npy2r_4	Npy2r
AAGGTATCTTACTAATGACT	34	23	21	Tnfrsf11a_4	Tnfrsf11a
AAGGTATGGCGGGTAGACCT	57	54	53	Pgr_1	Pgr
AAGGTCGTGCCAGATCGTGG	122	104	80	Auts2_2	Auts2
AAGGTCTGATGTATTAACCA	38	22	18	Atp11c_1	Atp11c
AAGGTCTTACTGCAAACCAC	64	52	36	Zfp292_2	Zfp292
AAGGTGACCCAGGCCTTAGT	64	50	23	Col4a1_4	Col4a1
AAGGTGCTCCTGGACTACAC	72	67	53	Chrna1_3	Chrna1
AAGGTGGAGATAACGCACTG	45	52	34	Ago2_3	Ago2
AAGGTGGGAGCTCCAGTTGA	63	52	41	Zfp664_3	Zfp664
AAGGTGGTGAGCATCGAGCA	96	92	66	Hsf4_1	Hsf4
AAGGTGTAGTAGTGCAGACC	54	38	23	Ndufv2_1	Ndufv2
AAGGTGTCAATGGTACATAA	36	27	17	Epha6_1	Epha6
AAGGTGTGGAGTTCCTACAC	51	50	28	Brwd1_2	Brwd1
AAGGTTCTCTAAGAGATGTG	24	20	24	Osmr_2	Osmr
AAGGTTGCGAGCTTCATCAT	84	60	29	Sptb_3	Sptb
AAGTAAACAGGCTGGAACAT	53	33	25	Wrn_4	Wrn
AAGTACAGGGGCGTTAAGGC	63	43	52	Hlcs_1	Hlcs
AAGTACAGGGTCGCTTGAAG	55	71	47	Gtf2ird1_2	Gtf2ird1
AAGTACCACTACGCGCGTGA	99	77	46	C3_1	C3
AAGTACCAGTGGATCATCCC	67	55	45	Gabbr2_1	Gabbr2
AAGTACCTACTTCTTATATA	11	7	4	Edem3_4	Edem3
AAGTAGACGTGGATTTCGTA	66	44	36	Ap1b1_1	Ap1b1
AAGTAGATGACATATGATAC	27	20	14	Akap11_1	Akap11
AAGTAGCGGGAAAAGTTACT	37	21	18	Kif21a_4	Kif21a
AAGTAGGGGAGGGATCCATC	69	51	46	Kmt2d_2	Kmt2d
AAGTAGGTATGATGGAGGAA	46	39	25	Camta1_3	Camta1
AAGTATATACAAGTGAACTG	24	24	6	Rbfox1_1	Rbfox1
AAGTATGGAACTGATAGACG	36	41	18	Kcnb2_3	Kcnb2
AAGTCAGAACGGTCAACTTT	58	37	35	Ccr5_2	Ccr5
AAGTCAGACTCTCCAAGATT	40	40	32	Inpp5k_4	Inpp5k
AAGTCAGCGTGCGCTCCTGA	102	105	73	Hsp90ab1_4	Hsp90ab1
AAGTCATCGAGGACAAGAGT	61	63	45	Erbb3_3	Erbb3
AAGTCCAAGATCCTAAGATT	57	53	30	Tlr5_3	Tlr5
AAGTCCACATAGGTACCCTA	43	42	29	Trappc10_1	Trappc10
AAGTCCCAGAGTGGCTGACA	84	69	48	Gal_1	Gal
AAGTCCGAAGAATCAACATA	40	37	29	Spred2_3	Spred2
AAGTCCGATATCTACAGTGT	50	48	34	Strada_3	Strada
AAGTCCTCATCGGAATAGCG	71	51	35	Npsr1_4	Npsr1
AAGTCGAATAGCTTGATCCA	57	42	31	Rpgrip1l_2	Rpgrip1l
AAGTCGATCCATAAGTTCCA	37	28	32	Setd1a_4	Setd1a
AAGTCGGAATATACCTACGG	45	28	13	Dlx3_2	Dlx3
AAGTCTAAAAGATATCCACT	28	24	16	Pcsk5_2	Pcsk5
AAGTCTGGTTGAATGAAAAG	29	26	21	Lrif1_4	Lrif1
AAGTCTGTCTGCCATCGATA	81	68	35	Aifm1_1	Aifm1
AAGTGAACTACGATCGGTGA	72	62	60	Zfp799_2	Zfp799
AAGTGCAGGTGACCCTTCGA	89	79	35	Chn1_2	Chn1
AAGTGCCATCCACTTTACAA	53	32	35	Zfx_4	Zfx
AAGTGCCGCCTGTGCATGAT	102	107	52	Prdm10_3	Prdm10
AAGTGCTGACCATGACCGGT	110	80	62	Syngap1_2	Syngap1
AAGTGGAAACAAAGTCCAGT	53	32	24	Agk_4	Agk
AAGTGGTATTATAATGCTGC	39	21	21	Uqcrb_4	Uqcrb
AAGTGTACAGAAACTCTATC	28	29	21	Sclt1_3	Sclt1
AAGTGTACATAGTTATACAC	29	19	11	Foxj3_2	Foxj3
AAGTGTCAAACAGCACGATG	85	64	48	Arhgap18_4	Arhgap18
AAGTGTGAAGGGCGATCAGC	96	96	63	Rel_2	Rel
AAGTTACAGACAATCTATCA	23	20	10	Smchd1_2	Smchd1
AAGTTATAGGTGCACAACGA	41	42	26	Npas3_2	Npas3
AAGTTCTGATGGAGATCAGC	64	54	33	Ube2e2_4	Ube2e2
AAGTTGGTCGAGGCACTTAC	41	64	51	Cdk8_4	Cdk8
AATAAAATGCGCTAATAGGA	16	15	13	Osbpl2_3	Osbpl2
AATAACCCAGAGCTTTCATT	24	20	16	Opa1_3	Opa1
AATAATGACTCACTTGATGC	68	48	39	Map3k7_4	Map3k7
AATACAATGCCATTGATAGC	38	22	15	Sar1b_2	Sar1b
AATACAGTAACAGTCCAAAT	37	28	12	Or51e2_1	Or51e2
AATACATCATACTGACCTTA	46	30	22	Ube2e2_2	Ube2e2
AATACATCCACGCTATGATC	57	64	24	Tbk1_1	Tbk1
AATACCTGACATCAGTATAA	21	13	11	Kmt2c_4	Kmt2c
AATACGCATTGAGTGGTCAT	66	47	38	Pafah1b1_1	Pafah1b1
AATACGGATAGCCAATTACG	42	29	16	Dscam_1	Dscam
AATACGTGGCTGCCAAGATA	61	36	26	Prepl_3	Prepl
AATACTAGCATGATCGATGA	45	48	29	Rab3gap2_3	Rab3gap2
AATAGATATACGATGCGAGA	35	25	23	Dock7_2	Dock7
AATAGCACCTGTCTATCAGC	62	54	44	Grm8_2	Grm8
AATAGGGCTATCTTCATCGG	32	36	11	Lmbr1_3	Lmbr1
AATAGGTGAGTAGTAGTTCC	27	35	24	Trhr_2	Trhr
AATAGTCTATTATTCACTAC	25	16	17	Dag1_4	Dag1
AATATACATCCAGATATCAG	29	15	22	Grik2_4	Grik2
AATATACTATAGATCCTGAC	12	14	10	Prkdc_2	Prkdc
AATATAGTCTGACGTACCTA	48	43	26	Lepr_4	Lepr
AATATCACGGACATTCCCAA	53	47	36	Ndufaf4_4	Ndufaf4
AATATCACTACTTCCGGTAT	34	36	28	Trpa1_2	Trpa1
AATATCAGACAGCTCTTGTA	30	27	13	Raf1_4	Raf1
AATATCTAACCTTTATCCAC	29	33	23	Dmd_3	Dmd
AATATCTGGGATATAAATGG	18	10	5	Peg3_2	Peg3
AATATTACTTTATCTCCCCC	20	20	8	Camk4_2	Camk4
AATATTAGCAGTTAAAGTGA	13	13	8	Washc4_2	Washc4
AATCAACAGCCATGTTCAAT	46	37	22	Myef2_3	Myef2
AATCAAGCTAAACTCTGAGC	44	35	25	Rmnd1_2	Rmnd1
AATCAAGGGCGATCACTCGA	84	77	63	Mest_2	Mest
AATCACCTGAGTGTGAGAGA	57	42	37	Nkx3-1_1	Nkx3-1
AATCAGCACGATGAACGTGC	115	83	62	Rnf13_4	Rnf13
AATCAGTCAGCTTCTATACC	38	30	23	Psen1_2	Psen1
AATCATGACGGGGTGAACCA	75	58	45	Tspan12_2	Tspan12
AATCATTTGAAGCTGCTAAT	37	28	16	Atg16l1_3	Atg16l1
AATCCATCACTCGTTCACTA	75	49	55	Kcnh5_3	Kcnh5
AATCCCACATGCTGTCCACA	119	90	57	Stag2_4	Stag2
AATCCGCAGCTCCGATGTGT	138	100	90	Relb_1	Relb
AATCCGCTAGCCACTTGAGA	44	43	21	Slit2_1	Slit2
AATCCGGATGCATATAGACC	56	39	31	Tbr1_1	Tbr1
AATCCGTAAGAAGTCGCTCT	48	48	33	Wnk1_2	Wnk1
AATCCTAGATTGGATTACTC	18	18	12	Adipor2_1	Adipor2
AATCCTCTCGGTACTCGGGT	80	69	36	Nfia_4	Nfia
AATCGACGTGGTTTACACCT	89	72	63	Gnptab_1	Gnptab
AATCGATAGTGGCTCACTTG	72	53	32	Exoc6b_2	Exoc6b
AATCGGCGCACAGGCCTCGT	174	129	109	Arsb_4	Arsb
AATCTAAGCTGGCAGTCCAC	79	66	42	Myo6_2	Myo6
AATCTAGATAGTATGCTCCA	25	25	18	Bmpr1a_1	Bmpr1a
AATCTCAGATGTCATAGCTC	51	41	36	Ank_4	Ank
AATCTCCTGCACGGACACGA	79	58	59	Nr1h3_3	Nr1h3
AATCTCGAAGATATCCAAAG	46	50	40	Sptlc2_4	Sptlc2
AATCTGGCTACGCAGCGTTA	57	56	35	Washc4_4	Washc4
AATCTTAAGATCCCCGGTGT	48	38	43	Pou4f3_3	Pou4f3
AATCTTCATTGGCACCTTCA	87	47	41	Snrpn_4	Snrpn
AATGAAAGTAGAGTAATATT	17	15	13	Lrig2_3	Lrig2
AATGAACATACACTCCATTG	44	43	17	Pcdh15_3	Pcdh15
AATGAACCCACCATCGACTA	78	57	49	Ebf1_4	Ebf1
AATGAAGGTTACTTATTAAG	11	11	20	Unc13b_2	Unc13b
AATGAAGTGAATATAAGTCC	29	26	11	Herc2_2	Herc2
AATGAGCATGGCATACATGT	69	51	41	Gad2_4	Gad2
AATGAGGCGCTCCCACGGTT	124	79	67	Casz1_1	Casz1
AATGAGGCTTGGAGATACAT	60	43	39	Ndufb3_3	Ndufb3
AATGAGTGTCTGCACAATAA	33	31	15	Lrp8_4	Lrp8
AATGATCCACACTGCTACTC	74	83	42	Pdss1_3	Pdss1
AATGATGAACTTCTTCCCCA	45	38	27	Gtf2h5_4	Gtf2h5
AATGATGGGTTACTCCTACA	24	33	16	Nr5a2_1	Nr5a2
AATGATTCCACCCCCTGAGA	48	30	18	Il10rb_4	Il10rb
AATGCAACCAACGTGCACCT	101	84	60	St3gal5_3	St3gal5
AATGCATATGGCTTATTAGG	35	26	23	Alkbh8_2	Alkbh8
AATGCATCCAACAGTGGAGT	50	51	34	Mecr_4	Mecr
AATGCCGAGCACTGATGCTT	75	61	53	Gabra4_4	Gabra4
AATGCCTCGATCAAAAGCCC	53	51	35	Spred1_3	Spred1
AATGCCTGATGTCAAGGGAT	86	68	47	Arid2_3	Arid2
AATGCCTGTCAAAACTTCCA	39	36	21	Cadm2_4	Cadm2
AATGCGCCCCTCCATGAAAC	81	52	39	Zfp451_3	Zfp451
AATGCGGTAGATGCGCGTGT	81	92	65	Drd5_1	Drd5
AATGCGTGAGATCTTTGTAT	35	40	28	Cep120_2	Cep120
AATGCGTGTTGGGAGTGTGT	71	56	47	Tfdp1_4	Tfdp1
AATGCTCTTCTGGAGCAACA	58	62	32	Max_4	Max
AATGCTGACGACTTTCAATG	99	92	49	Dlst_4	Dlst
AATGCTGGAGAAATCAACTG	39	29	18	Pparg_3	Pparg
AATGCTTCGCTGGATCTATA	39	31	23	Ankfy1_4	Ankfy1
AATGCTTGGTACTCATGATA	39	40	17	Apc_2	Apc
AATGCTTGGTCACATAAACC	43	40	35	Kctd8_1	Kctd8
AATGGATCTCTGATAAAACC	25	19	16	Ndufs1_2	Ndufs1
AATGGATTGGCTATTGACTA	32	26	14	Lrp4_2	Lrp4
AATGGCCCAAGCCACAATGA	48	67	35	Crhr1_3	Crhr1
AATGGCGAGTGAAGTAAACC	49	23	41	Kctd16_4	Kctd16
AATGGGAAGGATTAACTGGA	30	38	21	Grik3_4	Grik3
AATGGGCAAAGTGTATCGAC	67	49	35	Atp2a2_1	Atp2a2
AATGGGGTACGGAGTCATGA	52	60	35	Cckar_2	Cckar
AATGGGTCGTACTGGATATA	31	27	21	Setbp1_1	Setbp1
AATGGGTCTCCGTAGTATGT	46	45	31	Otud7a_3	Otud7a
AATGGTATGAATATTACAGA	11	16	12	Tlr8_4	Tlr8
AATGTAAATAAGCTAGTCCC	28	24	18	Taok1_1	Taok1
AATGTAATGGGATTCCCTGC	41	34	31	Cdk8_3	Cdk8
AATGTACTGTAAAGACTCAC	33	36	25	Chd8_4	Chd8
AATGTAGCCAGACTCACACC	66	60	46	Itgb2_3	Itgb2
AATGTATATCGCAACACAGT	46	37	20	Lpar6_3	Lpar6
AATGTCAGGGTCGTAACAGC	56	58	41	Ghr_1	Ghr
AATGTCCCCAACATTACAGT	49	45	31	Lrpprc_2	Lrpprc
AATGTCCCCGACCACGATCT	115	113	74	Atp2b2_2	Atp2b2
AATGTCGGTCCAGAGCCTTA	38	28	19	Lhx3_2	Lhx3
AATGTCTAAACTCCACTGAG	43	35	23	Stat4_2	Stat4
AATGTCTCACTGGCTAAGAG	45	31	27	Bscl2_4	Bscl2
AATGTGAGATCACCAAACGG	73	47	34	Esrrb_2	Esrrb
AATGTGATAATCCTGTATCC	30	27	29	Zfp280d_1	Zfp280d
AATGTGCACCTGCGGCACGC	106	94	64	Oxtr_4	Oxtr
AATGTGGCAGTTCTAGTCAA	50	35	25	Lemd3_4	Lemd3
AATGTTACAAGACAAGCGGA	37	33	23	Tnrc6a_4	Tnrc6a
AATGTTGTCAGACAAGGATC	47	35	35	Dcx_1	Dcx
AATGTTTCTGGGCAAATCGC	55	46	19	Ogfrl1_2	Ogfrl1
AATTAAAACAGACCCAGTCA	31	25	19	Hnrnpdl_4	Hnrnpdl
AATTAACTCTACGTCCATAG	46	33	29	Gria4_3	Gria4
AATTACACGGAGGTTCACTA	43	42	32	Glud1_1	Glud1
AATTACGAGTCCCTTCAACA	87	72	43	Ank2_1	Ank2
AATTACGGACAGCCCCACGT	81	62	42	Bach2_2	Bach2
AATTATTATATCCACCTGGA	18	9	4	Tgfbr3_4	Tgfbr3
AATTCATAAACTCCCTAACC	48	37	27	Pde3a_2	Pde3a
AATTCCACGGTGTTAATAGA	30	21	24	Dpp6_4	Dpp6
AATTCCATGATCCCAACCCA	53	57	31	Prpf6_2	Prpf6
AATTCCTGGATACAACTATC	47	36	19	Adar_1	Adar
AATTCTACATAGCAGAACCC	31	37	19	Eif4h_1	Eif4h
AATTCTCCTGAGCCCAATCT	57	65	58	Zfp692_3	Zfp692
AATTGAATCTACTATCCTGC	30	23	29	Or51e2_4	Or51e2
AATTGGCTTCTATATTACCA	18	12	15	Cog4_3	Cog4
AATTGTATCAAGCTATGCAT	28	37	23	Appl1_2	Appl1
AATTGTGCTGGAACGAACCA	50	48	28	Atp9a_4	Atp9a
AATTTACAAACCCTCAGGAT	35	35	15	Tlr2_4	Tlr2
AATTTCCAGGTATTGAACCA	35	27	16	Mcts1_1	Mcts1
AATTTGGGTATCCTTACTCG	39	27	20	Gnal_1	Gnal
AATTTGGTAATATACTCCCT	23	18	17	Gatad1_3	Gatad1
ACAAACAGGAAGCTTGGCTC	66	45	36	Klrk1_4	Klrk1
ACAAACTCGAGCCCCCAGGT	150	118	65	Hjv_1	Hjv
ACAAAGAATACCTGCCCATT	48	33	19	Got2_4	Got2
ACAAAGGAGAGGAATCTAAC	40	31	22	Napb_2	Napb
ACAAAGTCCTCGCGGAACTC	84	68	58	Nfix_1	Nfix
ACAACAACTACACGTCCATC	107	100	49	Il23r_3	Il23r
ACAACAATCATCGTAACCCC	52	52	36	Grm3_2	Grm3
ACAACATATACTTCCCGATC	36	42	32	Chrna1_2	Chrna1
ACAACCACACGTACATCCAA	96	81	61	Ogfrl1_1	Ogfrl1
ACAACCCGCTCATAGTGATA	56	28	25	Smad4_1	Smad4
ACAACCCTGAACATGCTACC	76	56	46	Setd5_1	Setd5
ACAACCGGCAGATTGTCTCT	73	43	45	Rack1_1	Rack1
ACAACCTGAAAACTCGTGAA	53	36	25	Gnb1_2	Gnb1
ACAACGAAGGCCATCTCAGA	83	83	45	Zfpm2_3	Zfpm2
ACAACGAGCCGCACGAGAGC	162	134	99	Mef2c_3	Mef2c
ACAACGAGGTGGTCAACGTC	148	103	85	Paqr8_3	Paqr8
ACAACGGCATCAAGCATGGA	69	66	42	Foxp2_3	Foxp2
ACAACTGACAGATGCCTATG	47	35	34	Fntb_4	Fntb
ACAACTGGTTCGCAAACCGC	88	92	44	Hnf1b_1	Hnf1b
ACAACTGTTGGCTATCAGGC	87	70	51	Pdss1_4	Pdss1
ACAACTTCGACTCTACTGCA	67	62	49	Atp8a2_2	Atp8a2
ACAACTTGATTGTACATCGA	58	40	22	Zfp329_3	Zfp329
ACAAGAAGAAGTACCTACGA	41	56	27	Hnf4g_2	Hnf4g
ACAAGAAGTAGAAACAATAT	28	19	16	Cul3_4	Cul3
ACAAGGACATGCGCCAGGTT	85	78	48	Aebp1_4	Aebp1
ACAAGGAGATCCGTCCCTTC	85	70	58	Traf3_4	Traf3
ACAAGGCTGATGGTATGATC	48	56	41	Plec_1	Plec
ACAAGTTCACCGTCCGAACA	84	74	56	Stat2_3	Stat2
ACAATAACAGGTCTACGGGT	42	37	23	Tnrc6b_1	Tnrc6b
ACAATAAGGAGGTGTCACCC	57	56	40	Mesp2_2	Mesp2
ACAATAGCCATCCACGACAC	86	69	45	Cog5_2	Cog5
ACAATAGTTCATCAGCGTAC	41	29	26	Ankfy1_1	Ankfy1
ACAATCACAGTACCAGCTGT	96	89	47	Gp1ba_1	Gp1ba
ACAATCGGAACAGCAATGGA	47	44	28	Sin3a_4	Sin3a
ACAATGAGTATGAACCCGCA	42	34	28	Hivep2_3	Hivep2
ACAATGGAGCCCCCACCAGT	79	60	52	Itga2b_3	Itga2b
ACAATGTACACAATACTGAA	38	22	20	Htr1f_4	Htr1f
ACAATGTCATCGCGGTCTCT	85	79	51	Atp2b1_4	Atp2b1
ACAATTATAGCTCAGAACCC	25	21	13	Cfap69_3	Cfap69
ACAATTGTATCCCCATAATC	22	13	18	Tanc2_1	Tanc2
ACACAACTCTAGTCGTTCCC	65	54	41	Uqcrh_3	Uqcrh
ACACACACGGGACCTAACTT	85	70	52	Prdm2_1	Prdm2
ACACACACTCGCCTTACCTC	129	119	68	Vps35l_4	Vps35l
ACACAGACAGCTCTTCGCTT	53	53	27	Atf6_4	Atf6
ACACAGAGCAAAGACTATTA	30	30	14	Slf2_3	Slf2
ACACAGCCGAGAATATAAGC	27	44	37	Ryr2_4	Ryr2
ACACAGCGGGTGATCCACAT	90	85	50	Becn1_1	Becn1
ACACAGTGTATAGTAGTTAC	34	21	28	Adgrl2_2	Adgrl2
ACACATTGTCAGCACCGATT	96	84	48	Itga2b_2	Itga2b
ACACCACCGTTCTCAATATT	50	46	26	Aifm1_3	Aifm1
ACACCACTCACCATACAGGA	66	42	46	Htr2a_4	Htr2a
ACACCATTGGACTCGTACAC	55	61	30	Atp9a_2	Atp9a
ACACCCACAATGGTGATGTT	88	62	42	Grin3a_2	Grin3a
ACACCCGAAAGAATATGAGT	52	42	28	Hcrtr2_1	Hcrtr2
ACACCCGGTCTACAGTTATT	39	43	21	Mnx1_1	Mnx1
ACACCGTAGGGCGAGTCACT	105	104	56	Adgrv1_1	Adgrv1
ACACCGTATGACTACGATGA	70	56	48	Ccr2_1	Ccr2
ACACCGTGGAGATACAGACC	61	61	38	Matr3_1	Matr3
ACACCGTGGATAAGGAACAA	48	61	35	Zfp106_1	Zfp106
ACACCTATGCCAGCACCATA	48	46	40	Glud1_4	Glud1
ACACGAACGGCTGGATCGGT	137	119	75	Rusc2_2	Rusc2
ACACGAGTGTAATATAGATG	21	18	17	Rb1_2	Rb1
ACACGCTCAAGTACTACTAC	71	48	43	Lrba_3	Lrba
ACACGGCGGATAGATAGCCA	41	39	25	Tead1_2	Tead1
ACACGGTACAGCCAGAAGAT	69	51	37	Gcgr_4	Gcgr
ACACGGTCTGGGATGTAACT	79	61	52	Gdi1_4	Gdi1
ACACGTACGAACATCTGCGC	110	86	61	Flt4_1	Flt4
ACACGTGAGCAGGAACACGC	109	87	59	Agtr1a_4	Agtr1a
ACACTATGACATTCTCGGAT	54	43	28	Rarg_1	Rarg
ACACTATGCAATCACCCGAA	66	56	43	Rnf216_2	Rnf216
ACACTCACCTCATTAAACAC	56	48	37	Pdcd10_1	Pdcd10
ACACTGAGATCCGGGATGTA	69	49	39	Epha4_3	Epha4
ACACTGAGGAGACCACCCAA	75	52	41	Tnfrsf11a_3	Tnfrsf11a
ACACTGAGGCCATCCAGATG	105	81	59	Gper1_3	Gper1
ACACTGATATGCCAGAAACT	56	49	29	Atp6v1b2_2	Atp6v1b2
ACACTGATTAAGCTCAGAAA	34	29	29	Zfp266_1	Zfp266
ACACTGGTCTCCCTAGGGTT	56	60	24	Tgif1_4	Tgif1
ACACTGTGAAAGGCTCCGAC	71	66	47	Sdha_2	Sdha
ACACTTACCCAGAGTCCCCC	83	74	53	Rab7_1	Rab7
ACACTTAGCGTGATAAACCC	53	43	36	Zmynd8_1	Zmynd8
ACAGAACAGGCTATGCGTAC	78	74	53	Add3_4	Add3
ACAGAACGGAGGCTAAGTAA	58	40	30	Pitpnm3_3	Pitpnm3
ACAGAACTCCGGCACGTCGT	109	95	53	Rgma_3	Rgma
ACAGAATAACACAGACCTCC	40	34	21	Flvcr1_2	Flvcr1
ACAGAATACATACAGATACT	37	28	18	Figla_2	Figla
ACAGAATGCTACTATTAGAC	31	24	21	Kdm6a_4	Kdm6a
ACAGACACTATAGAGTCAAT	39	35	24	Ndufs3_4	Ndufs3
ACAGACAGCGGGGATCGAGT	125	127	86	Kdm4b_2	Kdm4b
ACAGACAGCTGCGTCCAGGT	135	108	73	Isca2_4	Isca2
ACAGACAGGAGCTTTATCTA	37	36	17	Abcb7_3	Abcb7
ACAGACAGTGCGTCCCCCCT	134	111	61	Tbx2_1	Tbx2
ACAGACAGTGGAAAATTGAA	37	38	31	Ndufb3_4	Ndufb3
ACAGACCATGAATTAACATA	26	27	18	Adnp_2	Adnp
ACAGACCTGACAGCTTGAGT	72	82	43	Ttc8_4	Ttc8
ACAGACGAACTGATCAGCTC	67	63	38	Ncapd3_3	Ncapd3
ACAGAGAATGATTCAAACCA	35	33	25	Rfx3_2	Rfx3
ACAGAGATGAATTCTATAAC	15	24	10	Tango2_2	Tango2
ACAGAGCACACTGAGTTCAT	68	58	38	Mef2a_3	Mef2a
ACAGAGCAGGTGATAGCATA	57	34	32	Htr4_2	Htr4
ACAGAGCAGTTAGCGCCACG	102	84	58	Tlk2_3	Tlk2
ACAGAGCGTTGATGTAGATC	80	61	39	Atoh1_3	Atoh1
ACAGAGCTGAAGTGGTATTA	31	17	18	Kcnab2_3	Kcnab2
ACAGAGGAATGATATTGCCA	42	32	10	Nfyc_3	Nfyc
ACAGAGGACCAAGCTCACGG	86	65	52	Pax7_2	Pax7
ACAGAGGGTTACCGCTACCC	56	51	51	Tbx6_3	Tbx6
ACAGAGTAGCTGACCAACTC	72	63	44	Gabrb1_3	Gabrb1
ACAGATACACCCCACAAATC	49	55	27	Gls_2	Gls
ACAGATAGTTCTGCACCCGC	53	61	29	Kcnq5_1	Kcnq5
ACAGATCTAAAACTTGTGCG	37	30	23	Lyrm4_1	Lyrm4
ACAGATGAAAACAAGACCCG	34	45	19	Bbs5_4	Bbs5
ACAGATGTGAGGTCATAGAT	69	54	52	Rorb_2	Rorb
ACAGATGTGCAGCTGATGAA	52	48	35	Hsf1_3	Hsf1
ACAGATTCAGGCGCTTTGAT	55	59	44	Gatad1_2	Gatad1
ACAGATTCGTCTGTGACCAC	63	61	31	Ifih1_3	Ifih1
ACAGATTGCCACATTAGCCC	61	61	19	Creb1_1	Creb1
ACAGATTGGTCTCCATAATC	32	42	23	Chrna6_2	Chrna6
ACAGATTGTATATCTTGTAA	20	7	10	Pten_3	Pten
ACAGCAAAGAACAGGAATAT	36	36	21	Pex13_2	Pex13
ACAGCAAAGGATATTCTACA	38	37	24	Rdx_1	Rdx
ACAGCACAATATCCCCCAGA	48	39	37	Hnf1b_3	Hnf1b
ACAGCACGAGCTATACATCC	76	61	53	Bckdk_1	Bckdk
ACAGCACGCGGAACACTATC	89	90	64	Scn3a_1	Scn3a
ACAGCACTGCCGTAGGTGCA	116	80	66	Dll1_2	Dll1
ACAGCAGACGCACGCTGCGC	158	119	97	Oprd1_2	Oprd1
ACAGCAGAGAGCCCTCGCTT	74	70	39	Atcay_2	Atcay
ACAGCAGCTTACTGTAGTTG	51	50	50	Mif_3	Mif
ACAGCATAAATACCAAATCC	35	35	17	Igsf1_1	Igsf1
ACAGCCAGTCTCGCAGAATC	91	66	58	Tgif1_2	Tgif1
ACAGCCCACTGTTTGTAACA	48	53	32	Ammecr1_2	Ammecr1
ACAGCCCCTCAACTATATTC	25	19	23	Opn1sw_1	Opn1sw
ACAGCCCTCGCAGACAGACT	98	90	65	Lmx1a_4	Lmx1a
ACAGCCTGAGTGTCAATAAC	54	53	28	Wdr26_3	Wdr26
ACAGCGACCACAGTTCCCCT	101	72	65	Nr6a1_4	Nr6a1
ACAGCGAGAGTCTCCTGCAT	133	89	78	Ppm1g_2	Ppm1g
ACAGCGGAACTTCACAGTGT	77	56	35	Fgfr2_4	Fgfr2
ACAGCGGCGTCGCTTCACGG	163	133	95	Pde4b_3	Pde4b
ACAGCGTACATGTTGTGACG	2	1	2	Inpp5k_3	Inpp5k
ACAGCTAATGAAAGAAGATC	28	33	22	Trip12_1	Trip12
ACAGCTACCCACTAGCCACC	83	60	42	Mafb_4	Mafb
ACAGCTCAAGCGCTTTATCC	63	47	27	Tfap4_2	Tfap4
ACAGCTCATAACCGTCCCCT	89	73	53	Hivep3_2	Hivep3
ACAGCTCGTAAGTGTCAATC	67	49	33	Dnm1_2	Dnm1
ACAGCTGGCTAACAATGGTA	52	57	29	Creb1_4	Creb1
ACAGCTTAATAATTCTAATG	13	16	3	Wac_2	Wac
ACAGGAAACTCTGAGTACAT	44	41	24	Kif11_1	Kif11
ACAGGACGCGACATGAAATC	72	76	55	Zbtb38_3	Zbtb38
ACAGGACGGTGTACAGCAAT	65	52	34	P2ry12_2	P2ry12
ACAGGAGCAATAGATACAAC	32	34	17	Lrif1_3	Lrif1
ACAGGAGCTTCATATAGTGG	39	26	15	Lingo2_4	Lingo2
ACAGGAGTATAGCCAAAATT	23	18	13	Cd47_2	Cd47
ACAGGCAAAATACTACGAGC	25	27	14	Tcf7l2_1	Tcf7l2
ACAGGCAGCATGTTCTACGC	116	87	67	Adamts17_4	Adamts17
ACAGGCATCGGGCCACGATC	128	125	80	Stat3_1	Stat3
ACAGGCATGGCCCACAGATT	94	79	52	Abcc9_2	Abcc9
ACAGGCCTCCGGATCCACTT	95	80	52	Sec31a_4	Sec31a
ACAGGCTGGGTGTAGTACGA	91	69	62	Litaf_3	Litaf
ACAGGGAACAAGTCATACAA	47	41	27	Clcn5_3	Clcn5
ACAGGGACTGTCGAGTGTAT	96	52	46	Pnkd_3	Pnkd
ACAGGGAGATGCTAAAGGTT	48	63	50	Coq5_3	Coq5
ACAGGGCATATATGTACTTC	30	20	20	Trappc6b_4	Trappc6b
ACAGGGTATGAAGAAATCGA	36	29	17	Epha6_3	Epha6
ACAGGGTCACAAGTCCGGTA	76	60	45	Ptprt_2	Ptprt
ACAGGTAAGAGCTGTCGATC	75	53	44	Zfp341_1	Zfp341
ACAGGTACATATCCATTCAC	49	49	34	Cnr1_3	Cnr1
ACAGGTACCAACTTGAATGC	61	51	36	Plxna4_1	Plxna4
ACAGGTAGTGATGAGAATTG	48	39	31	Cstf2_3	Cstf2
ACAGGTGGGCCCATGAACAC	62	75	44	Klf11_3	Klf11
ACAGGTTAAAAACCATATAT	11	2	6	Top2b_2	Top2b
ACAGTAACCAACCTCAGTGT	58	56	38	Hif1a_1	Hif1a
ACAGTAACGAAGTCCCATCA	52	44	32	Gfpt1_3	Gfpt1
ACAGTAAGCATCCTATGTAC	47	35	39	Zmynd11_2	Zmynd11
ACAGTAATACTAATCCATCA	30	27	30	Hdx_1	Hdx
ACAGTACAAAGGATTAGCCA	46	37	18	Uqcrc2_1	Uqcrc2
ACAGTAGGGAGTTAACAATC	44	43	30	Herc1_1	Herc1
ACAGTATAGGAAAAGAATCG	42	34	15	Slc4a7_1	Slc4a7
ACAGTATCTGCAGTCCATCG	93	72	49	Sdhb_4	Sdhb
ACAGTATTTACATACAAGGA	17	16	10	Kif2a_2	Kif2a
ACAGTCACTGATGATTTCCA	59	43	51	Slc24a5_3	Slc24a5
ACAGTCAGATGGATTGACTA	51	43	22	Kdm4c_1	Kdm4c
ACAGTCGAACAAAGTACCGG	52	35	23	Tcf7l2_3	Tcf7l2
ACAGTGACTACAGATCACGA	57	41	58	Epha6_2	Epha6
ACAGTGCACCACTAGTCCCA	108	95	63	Ogt_1	Ogt
ACAGTGCCGGGGCCTCCACT	122	126	69	Mafa_2	Mafa
ACAGTGGCACAGAAAACATA	29	32	25	Ankrd12_4	Ankrd12
ACAGTGGCGTAAATATGACA	42	47	28	Grik2_3	Grik2
ACAGTGGCTCATTACGTATG	60	59	26	Stim1_2	Stim1
ACAGTGTATAAACTCCCACA	25	26	13	Tbk1_2	Tbk1
ACAGTGTCACACGGGTACGT	96	53	51	Zfp462_4	Zfp462
ACAGTTACTAGATGCTACAA	37	30	30	Abcb7_1	Abcb7
ACAGTTCACATATTACCCTC	35	51	21	Nfkb2_1	Nfkb2
ACAGTTCAGGAGACTCAACT	61	64	21	Il1rapl1_3	Il1rapl1
ACAGTTCCAATGTAGTTAAC	38	35	36	Tmem63c_4	Tmem63c
ACAGTTCTTGCTAACCGTAC	43	33	27	Fnip1_3	Fnip1
ACAGTTGCGTAGATCAACAT	84	62	38	Pkd1_2	Pkd1
ACAGTTGGTACATATTCCGA	40	30	23	Cdc42_1	Cdc42
ACAGTTGGTATTAGCATGTT	31	31	17	Thoc2_2	Thoc2
ACAGTTGTGATCCTACCCCA	66	70	53	Cd46_1	Cd46
ACAGTTGTGCAAATAACCTA	54	52	27	Sbf2_1	Sbf2
ACATAACCGGAGTGTTCCGA	49	37	43	Depdc5_3	Depdc5
ACATAATCACGAGAGTACAT	39	35	20	Stard7_1	Stard7
ACATACAGCCGCCATAGTCC	67	75	59	Ephb2_3	Ephb2
ACATACAGGCTCCATAATCC	38	28	37	Ephb1_4	Ephb1
ACATACCCTATGACATGAAG	54	48	36	Myef2_4	Myef2
ACATACCGGGTTCCAAAGGT	53	50	25	Mpl_1	Mpl
ACATACTGGAATACATTAGC	29	22	19	Slitrk1_4	Slitrk1
ACATAGAAACCAATCCACCA	51	33	22	Cdkl5_4	Cdkl5
ACATAGACAACATGGAATCG	59	49	29	Tbx1_1	Tbx1
ACATAGGACACCCCGCTGTC	94	55	61	Irf9_4	Irf9
ACATAGTATGTATACACCCT	27	9	16	Tmem165_1	Tmem165
ACATAGTTAAGGTATAATCC	12	17	17	Gabrb3_1	Gabrb3
ACATATTATGCTCCACGAGA	32	31	22	Zfp236_4	Zfp236
ACATATTGGAGGGTTATAAC	25	18	11	Itga6_1	Itga6
ACATCAATGCTATACAACTT	44	60	29	Tas2r118_1	Tas2r118
ACATCAATGGAGACAGTAGT	43	45	33	Htr3a_1	Htr3a
ACATCACCCAGTCCCGGACG	113	103	98	Ets1_4	Ets1
ACATCACGGCTACACTGCAC	100	114	55	Park7_3	Park7
ACATCAGGATGAGGTTACTT	49	54	34	Smchd1_4	Smchd1
ACATCAGGGTTTGACGGCGT	74	51	64	Htr2c_1	Htr2c
ACATCATAAACATAATTATC	26	19	8	Cep83_4	Cep83
ACATCATAAATCCTATATCC	18	20	9	Kdr_2	Kdr
ACATCATAGCAGCTGACCTG	74	74	63	Tango2_4	Tango2
ACATCATGCAGAGCATAGAC	68	61	40	Unc5c_4	Unc5c
ACATCATGGAAGAATACGAC	53	44	26	Grin2b_1	Grin2b
ACATCCACCACCTCACACGT	187	119	94	Tmem63a_1	Tmem63a
ACATCCCGGAAATAAAATGT	26	25	23	Agtr2_2	Agtr2
ACATCCTCGGTGTTTCAATG	49	41	23	Fmn1_3	Fmn1
ACATCCTGGCACTGGTTTAT	58	50	38	Klc2_4	Klc2
ACATCGAGATCGCCGCGTAC	142	81	82	Nefm_1	Nefm
ACATCGAGTGTCGAATATGT	47	59	26	Ppara_2	Ppara
ACATCGGGCACGCTATGGTT	87	82	32	Zfp536_1	Zfp536
ACATCGTGAAGGTCCTCAAT	97	107	91	Atp8a2_4	Atp8a2
ACATCGTTCTCCGCAAGCGT	108	102	64	Drd2_3	Drd2
ACATCTACAACTCCCACGTT	66	66	46	Gabbr1_1	Gabbr1
ACATCTAGTGAAATCCAGAC	42	35	17	Htr2c_2	Htr2c
ACATCTATGGAGAAGTACCC	36	35	18	Rxylt1_4	Rxylt1
ACATCTCTGCGAAGTCACGA	69	76	42	Bcl2_1	Bcl2
ACATCTGTGCACGCTATGCA	94	60	36	Prkn_2	Prkn
ACATCTTCCAACAGAACGTT	80	79	45	Phf8_3	Phf8
ACATCTTGTTCAGCCCAACC	76	48	31	Trmt1_3	Trmt1
ACATGAGGCGCACCACGCTC	129	109	84	Nfkb1_1	Nfkb1
ACATGCACGAAGGATTCGAG	88	75	51	Antxr1_2	Antxr1
ACATGCTCCGCCAGATCCTC	93	79	57	Ndufa4_3	Ndufa4
ACATGGCATTGTTACCAACT	37	69	25	Actb_2	Actb
ACATGTCAGTAAGTAACATC	56	49	41	Trpm3_4	Trpm3
ACATGTCATCAACATAACAG	48	45	33	Abca1_3	Abca1
ACATGTTTGAAGATGAGTAC	27	24	15	Clec16a_4	Clec16a
ACATTAAAGTTACTCACCGT	51	28	22	Atxn2_1	Atxn2
ACATTACAAAGCCCCCCGGA	50	61	35	Uqcrc1_2	Uqcrc1
ACATTACATACATAGATTCT	21	14	16	Diaph2_4	Diaph2
ACATTACCGAGACTCCTGTT	87	56	57	Lrrc7_2	Lrrc7
ACATTAGATCGAGTTCTGTC	62	37	36	Tlr3_4	Tlr3
ACATTCCCATGGGATTATTA	24	20	17	Zfp266_3	Zfp266
ACATTGCCATCGTACATGGT	92	64	45	Cep112_2	Cep112
ACATTGCCGGGACCTATTAC	56	57	36	Apbb2_1	Apbb2
ACATTGCTGAGGATGAGAAT	60	53	28	Naa10_1	Naa10
ACATTGTATACGCCTTCCTG	51	49	33	Cd247_2	Cd247
ACATTGTGAAAATATAACGA	20	17	16	Top2b_1	Top2b
ACATTTGTCAACCATCCACA	62	52	43	Set_1	Set
ACCAACAGCCGGGTCACGGT	141	118	87	Smarce1_2	Smarce1
ACCAACCCTGACCAAGCGGT	149	127	92	Hectd4_3	Hectd4
ACCAACTCACCGAAATATAG	30	30	26	Nfatc3_2	Nfatc3
ACCAACTGCTTCAATCCCAC	77	66	47	Uqcrc2_4	Uqcrc2
ACCAACTTCCCACTGAGCTC	59	62	36	Ubp1_1	Ubp1
ACCAAGCCAAGGTTCACCAC	77	78	59	Hdac4_1	Hdac4
ACCAATCCAAGGATATCGCT	75	72	41	E2f1_3	E2f1
ACCACAGTATCAGAGACCTT	53	48	36	Tubb2a_2	Tubb2a
ACCACATTACTATACCATCC	54	52	27	Sort1_3	Sort1
ACCACCACTCCAGTCACCTC	172	119	96	Uba5_1	Uba5
ACCACCAGCATGCACACGGT	175	168	116	Foxp1_3	Foxp1
ACCACCTCCACACTACTCCC	86	77	60	Zkscan16_2	Zkscan16
ACCACGGCACATCCTCATGC	129	128	77	Acvr2b_3	Acvr2b
ACCACTAACGGACTTCGAGC	90	81	42	Manba_4	Manba
ACCACTCAGGTGCACTGACC	141	112	71	Cd79b_1	Cd79b
ACCACTGAGTCACAATCGCC	75	82	52	Raf1_3	Raf1
ACCAGCCGAGTCCTCCGACA	162	119	80	Sox9_1	Sox9
ACCAGCGTGTCCAGCTCGAT	127	125	66	Tgfbr2_2	Tgfbr2
ACCAGCGTGTGCTTATCCGT	95	70	53	Atp2b2_1	Atp2b2
ACCAGCTACCCGCACTCCCC	130	107	73	Smad9_4	Smad9
ACCAGGAAGCAACTTTAGGG	46	39	32	Hnrnpa2b1_3	Hnrnpa2b1
ACCAGGCTGACAGTTATCAC	81	67	46	Tnfrsf9_3	Tnfrsf9
ACCAGGCTGGCTGCCGACGT	36	23	15	Slc25a4_1	Slc25a4
ACCAGTTGGATCTCTAACGA	49	34	22	Epha5_1	Epha5
ACCATAACATCATGACGGTT	66	49	48	Mc4r_4	Mc4r
ACCATAGTGACCCACCAGGT	83	73	49	Gnptab_3	Gnptab
ACCATATCTGACCACTGTAC	62	57	47	Tspan12_3	Tspan12
ACCATCCTCGTTGAATACCT	60	48	34	Prdm12_1	Prdm12
ACCATCGTGGTGCGACAGGT	149	111	75	Rgma_2	Rgma
ACCATCTCGCCGCCACAGTG	139	121	65	Gata3_3	Gata3
ACCATGAAACAGTGTAATGC	37	38	33	Setx_1	Setx
ACCATGAACTGTACATGCGA	58	50	49	Rdx_4	Rdx
ACCATGAATGAATAGCTCTA	27	19	17	Psmb4_1	Psmb4
ACCATGCTGTAGCCAAATTT	41	28	25	Acsl4_3	Acsl4
ACCATGGAAAGAAGTAATGC	35	29	32	Gp6_4	Gp6
ACCATGGGGCTGTACCGCTA	92	67	61	Pkd1_4	Pkd1
ACCCAAGTGTGAGGACCTCA	97	84	55	Tm2d1_3	Tm2d1
ACCCACATCAAGTACTCGAA	68	59	31	Tlr9_3	Tlr9
ACCCACATGCCATCACATAC	98	103	58	Sry_3	Sry
ACCCAGCTCCACCCCGACAT	144	149	119	Itpr1_2	Itpr1
ACCCAGTACATATTAAATCT	15	12	12	Ap3b1_3	Ap3b1
ACCCAGTGTCATGAAGTGTA	46	56	36	Ntrk1_1	Ntrk1
ACCCCAGGCCAGAAGATGGG	56	69	43	Nkx6-2_4	Nkx6-2
ACCCCATCTAAGCCAAACGG	103	82	62	Reln_2	Reln
ACCCCGATGACACACCCTCC	117	114	74	Magel2_2	Magel2
ACCCCGTAAGATCCCGTCAC	121	107	55	Rhobtb2_4	Rhobtb2
ACCCCTACTGACAGTTGCAC	88	91	40	Wt1_3	Wt1
ACCCCTTACACTGTCTGACC	105	96	54	Acsl4_2	Acsl4
ACCCGACTCAGGTACTTATC	82	63	46	Sp4_2	Sp4
ACCCGCGAAACTGCTCAGGT	142	117	75	Jund_4	Jund
ACCCGGATAGCAGCCCATTG	67	56	44	Nfkb2_3	Nfkb2
ACCCGGCAGCTTGAGTACAA	74	49	41	Chrm3_3	Chrm3
ACCCGGTGCAGGAATTCAAC	62	54	31	Trmt1_4	Trmt1
ACCCGTCATTGACTCCACAG	91	82	58	Tpr_4	Tpr
ACCCGTCGTACTCTGCAGAC	99	91	59	Syt14_4	Syt14
ACCCTCATGCACATCCCCGA	114	123	87	Srgap3_3	Srgap3
ACCCTGCAACTACTCAATGT	56	71	47	L1cam_3	L1cam
ACCCTGCGGGACCTGATACA	72	72	40	Smc1a_1	Smc1a
ACCCTGTGAAAATTGTCCGA	31	24	19	Mcts1_3	Mcts1
ACCGAGCGGATGGTACAGAC	67	57	43	Sema5a_3	Sema5a
ACCGAGTGGCAGACCAACTC	104	97	77	Gabrb2_4	Gabrb2
ACCGATGATGAGATTAATAT	30	15	17	Ophn1_4	Ophn1
ACCGATGCACATATCCCATC	91	75	33	Cit_2	Cit
ACCGCACCTGGGACTCATAG	81	66	58	Stxbp1_3	Stxbp1
ACCGCAGAGTATGAATGCAC	54	47	45	Bach2_4	Bach2
ACCGCAGCTCGGAAGAGACC	84	78	62	Eno1_2	Eno1
ACCGCCGCAGGCGTAGCCGT	130	99	62	Chchd10_2	Chchd10
ACCGCGACAGCCCGCGCAAG	178	128	117	Foxe3_4	Foxe3
ACCGCGCTCCCGCACAAAGT	125	102	85	Nfic_1	Nfic
ACCGCTGCCATGCAAACCCA	56	39	33	Gigyf1_1	Gigyf1
ACCGGACACTCACCAATGTT	73	57	62	Camk2g_3	Camk2g
ACCGGCATACTGCTCAATGT	81	67	38	Rarb_1	Rarb
ACCGTATCTACGTTATGCCC	66	66	42	Adgrl1_1	Adgrl1
ACCGTCAGGAGCGTAGCGCA	146	103	79	Grin1_1	Grin1
ACCGTCGAGAAGCCTATCAC	95	80	50	Nt5c2_2	Nt5c2
ACCGTGAAGTGATAGCGTCT	85	59	42	En2_1	En2
ACCGTGGAAGTACTAACCTA	39	33	23	Add1_1	Add1
ACCGTGTGTAACTGCCATGC	80	57	44	Tnfrsf1a_3	Tnfrsf1a
ACCTAACTCAACGTTATCCC	42	52	21	Zfp644_2	Zfp644
ACCTACCAGCTTGACGTCGT	132	143	83	Fgfr1_1	Fgfr1
ACCTACCGACTGGATAAAGT	39	50	30	Hsf4_2	Hsf4
ACCTACCGTTGAGTCTATGT	89	75	55	Nos1ap_2	Nos1ap
ACCTACTATTGCTACAGCGT	66	43	43	Uba5_2	Uba5
ACCTAGCCATACCTGATTCC	66	51	44	Ifnar2_4	Ifnar2
ACCTCCAAGTACACCACCCA	86	78	66	Drd3_4	Drd3
ACCTCCAGATAGACGACCCA	52	66	41	Drd2_2	Drd2
ACCTCCCAGCCATCCAACCC	97	128	77	Plpbp_3	Plpbp
ACCTCCGCAGTACTCCGCCC	118	97	76	Tfap2a_1	Tfap2a
ACCTCCTCTCACGAACCCAT	130	113	78	Slc12a2_2	Slc12a2
ACCTCCTTCAGACAGATATC	53	45	31	Camsap1_1	Camsap1
ACCTCGAGAGTGAGAAGTAC	68	54	43	Sphk1_4	Sphk1
ACCTCGCATACATGTCTCCA	73	53	46	Zic4_4	Zic4
ACCTCTCAAAGTATTCCCGA	40	32	26	Prkar1a_3	Prkar1a
ACCTGCAGGAGTACCTCACG	109	100	55	Tgfbr2_1	Tgfbr2
ACCTGCGTGGTGCACTACAC	89	109	80	Fkbp1a_1	Fkbp1a
ACCTGGAATCAGATGAACCT	60	54	34	Wt1_4	Wt1
ACCTGGAGGCTCTTGATCTC	69	53	40	Tbce_4	Tbce
ACCTGGGAACGTCCAAGAGT	77	66	44	Unc5d_2	Unc5d
ACCTGTCTGCCACTTAGAGA	50	47	39	Lrrc7_4	Lrrc7
ACCTTATACCAAGTGACCGA	68	50	31	Il1rap_3	Il1rap
ACCTTCAGTAAGATTCCCAT	71	61	58	Agk_3	Agk
ACCTTCCACCAATGGAAAGA	29	34	21	Sigmar1_4	Sigmar1
ACCTTCTCGCCGCACTCCGA	149	125	102	Chrna4_3	Chrna4
ACCTTGAGTACAGTGACGTA	54	58	38	Fgfr3_2	Fgfr3
ACCTTGATTGAGGTACGTCA	80	64	36	Tfcp2_3	Tfcp2
ACCTTGCCGGTGGTACATAG	57	54	34	Rnf220_1	Rnf220
ACCTTGTTCATAGCGGAGAT	41	32	27	Ndufv2_4	Ndufv2
ACGAACCGGAAGCTGAACCA	72	74	45	Por_3	Por
ACGAAGGCAAAAGCTCTGAA	27	27	30	Tardbp_3	Tardbp
ACGAAGGCAGCACTGCACTC	122	118	81	Ankfy1_3	Ankfy1
ACGACAGGTACCTTAAACTC	61	56	48	Cdc40_1	Cdc40
ACGACTATGACATTGTGATC	57	48	30	St3gal3_1	St3gal3
ACGACTCGTTGACTCGCATC	102	95	58	Lmx1b_2	Lmx1b
ACGAGACCAGCAATCATCTC	90	70	57	Ulk4_2	Ulk4
ACGAGGACAACATCCAGTGT	96	84	74	Cnr1_2	Cnr1
ACGAGGAGGCCGCGAACCAC	129	117	86	Cry2_1	Cry2
ACGAGTATACAGCATCGAAG	46	35	29	Prkag2_2	Prkag2
ACGATACCAACCTCATGCGC	99	94	55	Dpp6_2	Dpp6
ACGATACCGGTGACATTGAT	86	82	53	Nhs_4	Nhs
ACGATCTCAACCCTGCTGTT	106	98	77	Nos1ap_4	Nos1ap
ACGATGCACACGAAACCCCT	112	96	66	Gpx4_1	Gpx4
ACGATGTGACGCCCAATTGT	72	54	40	Psmc5_4	Psmc5
ACGCACAGATGACCTACGAC	132	106	68	Prickle1_1	Prickle1
ACGCAGAGATAATCTCCCGA	58	33	27	Adarb1_4	Adarb1
ACGCAGAGGTCAGCCTCGTA	65	61	53	Adamts17_2	Adamts17
ACGCAGTACGACCCTCAAAC	86	90	71	Cxcr2_4	Cxcr2
ACGCCATCATGACCCAACTG	105	95	54	Cry2_3	Cry2
ACGCCCAGATGCGCTTGGGA	107	86	63	U2af2_3	U2af2
ACGCCCATGATCCTAAGTAC	73	55	62	Kmt2b_1	Kmt2b
ACGCCCCTGAAACCCATGTT	88	75	48	Tshz3_3	Tshz3
ACGCCGCGTCCGCACTCCGT	213	162	114	Mesp2_1	Mesp2
ACGCCGGTACCACTCACACA	102	86	54	Cox6b1_4	Cox6b1
ACGCCGTCTTGCACCAGTCC	119	103	85	Sox11_4	Sox11
ACGCCGTGGAACATGACTGT	81	83	53	Sema5a_1	Sema5a
ACGCGTAGGGCGAGCCGTGG	121	98	76	Dlx6_4	Dlx6
ACGCTCGCATCACCAAACTG	90	70	47	Gtf2i_4	Gtf2i
ACGCTGAATGTGCTGCGCGA	86	88	59	Jakmip1_3	Jakmip1
ACGCTGTGGTATGCCATAGT	70	42	33	Rack1_4	Rack1
ACGGAACCAGGGCAGATACC	88	62	50	Gipr_2	Gipr
ACGGACAATAGACGTAAACC	39	37	34	Dync2h1_3	Dync2h1
ACGGACGATATACAGCAGGC	57	51	31	Kcnt1_3	Kcnt1
ACGGAGGCGAGAACAGCACA	88	75	64	Zfp692_4	Zfp692
ACGGAGGTGCTCAAGAACAT	66	63	34	Chmp4b_2	Chmp4b
ACGGATGAAATCTTGAAACT	37	21	29	Spata7_1	Spata7
ACGGCAGCGTCATAAACCTA	109	80	58	Klhl7_1	Klhl7
ACGGCATGTATGATAAACTA	36	28	15	Pax6_2	Pax6
ACGGCCTGCAATATGACGTA	89	76	51	Bbs9_3	Bbs9
ACGGGGCACACGCCAGCCAA	122	108	63	Cux2_4	Cux2
ACGGGGCTACCGTTGATCTG	103	103	50	Tbk1_3	Tbk1
ACGGGGGTTGTACTTATGCA	13	14	14	Tbx22_2	Tbx22
ACGGTAACCACAGTCCCATC	80	63	56	Runx2_3	Runx2
ACGGTAAGGAATCACGATGT	77	62	43	App_1	App
ACGGTAGATACCATCAGCGC	54	43	51	Flnb_2	Flnb
ACGGTAGCGCAGCAAGTGAC	102	93	55	Kmt2a_3	Kmt2a
ACGGTCAGCACGGCCAATGT	119	86	65	Zbtb7a_1	Zbtb7a
ACGGTCCTTGTAGATTATCT	59	35	31	Zfp397_2	Zfp397
ACGTAACACACTGCCCTAGA	89	66	46	Cd40_4	Cd40
ACGTACGACAGGCTCATAAA	73	65	64	Kit_2	Kit
ACGTACGTGCACTGTCCACA	135	120	76	Sppl2a_2	Sppl2a
ACGTAGCAACCGATAGATCC	76	57	36	Madd_1	Madd
ACGTAGGCACGGGTACCCCA	76	78	42	Avpr1a_2	Avpr1a
ACGTCCAGAACTTCCATATC	62	64	28	Actn4_4	Actn4
ACGTCGCCGAGTACAAGAAC	110	82	41	Ndufaf2_4	Ndufaf2
ACGTGAACGGATTACCCGTC	48	63	40	Ntrk2_3	Ntrk2
ACGTGGAAGAGTTCGAACGA	74	54	50	Ocrl_3	Ocrl
ACGTGGACCTGACAAACGAT	107	93	62	Cntn1_1	Cntn1
ACGTGGGCACGGACCATCTG	135	140	73	Ndufaf2_2	Ndufaf2
ACGTTCATGCCAGTCTCCAG	81	66	42	Cox11_2	Cox11
ACGTTCGAGGCTAAAACAGA	46	50	36	Hdac5_1	Hdac5
ACGTTGAACTGAGTACAGTA	42	40	35	Serpinb6a_2	Serpinb6a
ACTAAAGGACAAGTCACCAC	61	69	48	Hif1a_4	Hif1a
ACTAACCTGACATGCCGCAA	96	88	52	Spast_3	Spast
ACTAACTCCGGATCCCTATA	35	29	22	Son_1	Son
ACTACAAGTATATTCTCACG	35	31	22	Chd4_2	Chd4
ACTACACCAGCCCACTCTAC	88	72	62	Ddhd1_4	Ddhd1
ACTACAGATATCAATACCTG	32	31	24	Msl2_4	Msl2
ACTACAGTAGTACATCAAAT	53	30	32	Zfpm2_2	Zfpm2
ACTACAGTATTTGTAACCGA	32	13	32	Kit_4	Kit
ACTACCAGCCCTTATGCCAC	81	78	48	Atf6_3	Atf6
ACTAGAAGTGCAGTTGACAT	50	32	35	Gclm_3	Gclm
ACTAGACATTACGTGCAGCT	42	44	35	Scn3a_3	Scn3a
ACTAGCCTCATGCAGACATT	67	60	41	Cep85l_4	Cep85l
ACTAGGACTAAACAACATGG	69	59	35	Lrrn2_3	Lrrn2
ACTATAAGGAAACCCTAACC	25	22	21	Gucy2c_1	Gucy2c
ACTATAGTCCACTACATCTT	40	44	22	Atp6v1b2_4	Atp6v1b2
ACTATATTGCACAACCACCT	53	46	28	Atxn1_2	Atxn1
ACTATCGTCCTCCAGACTAT	64	87	44	Myt1l_4	Myt1l
ACTATGACTACACGGTGTGT	56	71	43	Tshr_4	Tshr
ACTATGAGGAGAATAAGTCC	38	32	18	Cyfip1_2	Cyfip1
ACTATGCCATAGAGCCGTCC	68	62	53	Paqr7_2	Paqr7
ACTATTCCAATGTTCAGTGG	44	44	34	Pten_4	Pten
ACTCACCAGGTAGTACTGCA	83	67	37	Set_4	Set
ACTCACCCCTGACTCGGAGT	99	92	68	Ager_2	Ager
ACTCACCCTCAAGATACCCC	72	69	40	Cd4_1	Cd4
ACTCACCTGCATGTCAGAGT	99	77	78	Gnb5_3	Gnb5
ACTCAGTGGGCCCTTCTCAA	66	57	42	Ndufs8_4	Ndufs8
ACTCAGTTGGATTCAATGGA	31	38	21	Pank2_4	Pank2
ACTCATACCTAGAGATACTC	26	35	20	Gabrd_3	Gabrd
ACTCCACTCACAGTGAGAGT	73	74	49	Tbx19_4	Tbx19
ACTCCAGATATTGCACCAGA	48	44	28	Tbk1_4	Tbk1
ACTCCAGTCCAGGATAACCG	61	53	36	Epha3_3	Epha3
ACTCCCACAACGTCAACACA	103	83	60	Actn4_1	Actn4
ACTCCCGCTACTACACAGTC	87	103	43	Neo1_2	Neo1
ACTCCTACAAGAGTTCTATC	30	34	18	Flvcr1_1	Flvcr1
ACTCGCAGGCTGCCTCGTAC	123	109	90	Dlgap4_1	Dlgap4
ACTCGGATACGGGAGATCCA	68	61	27	Egr2_3	Egr2
ACTCGGCGATAATCCGCTCC	88	95	46	Ctnna3_1	Ctnna3
ACTCGTATTGTAGCGATATG	57	49	22	Kcnh5_4	Kcnh5
ACTCTAACCATTGCAAACCA	63	53	39	Nf1_3	Nf1
ACTCTATGCCCCTATTTGTA	50	39	29	Fzd3_2	Fzd3
ACTCTCACGGAAGTTCGTGG	76	62	59	Stx1b_1	Stx1b
ACTCTCCAGATGGACAGTTC	54	49	36	Lgr4_4	Lgr4
ACTCTCTGGAAGATCGTTCT	64	53	38	Atxn10_3	Atxn10
ACTCTCTGGGTGGGAACTGT	52	59	39	Kif5c_1	Kif5c
ACTCTCTTCACACCAACCCG	91	103	49	Mlxip_4	Mlxip
ACTCTGAAGAACCTCCAAGC	43	45	29	Trem2_1	Trem2
ACTCTGCAGATGTTACAGTT	47	38	22	Tnfrsf9_2	Tnfrsf9
ACTCTGGTTAGGAGTTGAGT	53	33	28	Tbce_1	Tbce
ACTCTGTAATATTACTAACA	22	18	11	Kansl1_3	Kansl1
ACTCTGTAGATCGGCTGTGT	96	72	44	Srgap3_2	Srgap3
ACTCTTGTTATTGATATCCT	29	46	21	Cacnb4_4	Cacnb4
ACTGAAAGCAATGATCTCCG	76	81	43	Prdx1_3	Prdx1
ACTGAACAGCCACCAATCTT	59	52	31	Ednrb_3	Ednrb
ACTGAAGGAATGGCATGATA	40	38	24	Npy5r_3	Npy5r
ACTGAAGTAGCAAACAACGT	37	55	28	Il17ra_1	Il17ra
ACTGAATTATGTGTACTACA	22	39	11	Brd4_1	Brd4
ACTGACACACGACGCAATAC	87	72	64	Gria3_1	Gria3
ACTGACATGAACCGCATTGT	99	74	54	Qrich1_1	Qrich1
ACTGACCATCAGTACCTCGC	88	83	37	E2f1_4	E2f1
ACTGACTGGATCACCCGCGA	98	82	47	Epha4_1	Epha4
ACTGAGAACTTACTTAAATA	21	8	14	Timmdc1_1	Timmdc1
ACTGAGAGGTGTGATAGCGA	76	61	36	Hsp90ab1_3	Hsp90ab1
ACTGAGCCGACGCCTAAGAA	71	76	48	Cckbr_4	Cckbr
ACTGAGCTAAAGACTCATTC	35	39	21	Pik3r1_1	Pik3r1
ACTGAGGGAAGATTCCCGGT	83	84	65	Nfatc3_4	Nfatc3
ACTGAGGGACGAGCTACGAT	84	88	69	Gatad2b_1	Gatad2b
ACTGAGGGAGTTGTACGGCT	65	54	37	Bicra_3	Bicra
ACTGAGTCACGATTGGGCTC	76	71	38	Tmem63c_3	Tmem63c
ACTGAGTGCGGCTCAGAGGT	73	59	59	Hdac5_2	Hdac5
ACTGATCCGTCCCCAAGACG	151	96	67	Prep_2	Prep
ACTGATGTAAAACACACGCG	53	41	34	Ryk_4	Ryk
ACTGCAACCACAAGTACCTC	106	102	68	Lrif1_1	Lrif1
ACTGCACGAGGCGTGTAACC	153	124	89	Ankrd11_2	Ankrd11
ACTGCACGTGAAGCGCAGCA	110	108	59	Zmynd11_4	Zmynd11
ACTGCAGAGTACTGAACATG	75	51	46	Rasa2_2	Rasa2
ACTGCAGCCACACTTCATCA	92	96	53	Srebf1_3	Srebf1
ACTGCAGGCAACCGTCCCAG	100	92	73	Hcn2_3	Hcn2
ACTGCATAAGCACCTCACTT	63	54	63	Ppargc1b_4	Ppargc1b
ACTGCATACCATATAGGCAC	56	41	32	Pign_2	Pign
ACTGCATTCGCTTAATATCC	38	37	22	Setd2_2	Setd2
ACTGCCATATAGATATCACC	48	41	27	Fras1_1	Fras1
ACTGCCATTGAATTAGCAAC	44	42	21	Stk39_2	Stk39
ACTGCCGTAGAGCTTGACCT	91	87	49	S1pr2_2	S1pr2
ACTGCGATGACTGGTTATTA	30	49	18	Synj1_3	Synj1
ACTGCGTCTTACCCAGACTG	73	75	39	Lrp1_2	Lrp1
ACTGCGTGCGGCCCAACAGT	154	121	98	Vapb_4	Vapb
ACTGCTAGAGATGTACACAT	47	37	20	Sorl1_2	Sorl1
ACTGCTAGTTTGGTAAATGG	41	41	28	Creb1_2	Creb1
ACTGCTCAGGACCTAAGCCA	78	71	56	Mphosph9_3	Mphosph9
ACTGCTCCCTTCCATAAGGT	102	65	50	Xpr1_1	Xpr1
ACTGCTGATGAGTTACTAGG	52	38	46	Akap9_4	Akap9
ACTGCTGCCCTACCGCGAGG	163	108	71	Plxnc1_4	Plxnc1
ACTGCTGCCTGGACCCATTA	75	59	56	Crlf1_1	Crlf1
ACTGCTTGTTCCCACACCTA	74	51	47	Lman2l_4	Lman2l
ACTGGAAGTGTGTCTCACTC	55	57	36	Tnfrsf1a_4	Tnfrsf1a
ACTGGACCGTGCCAAGCATA	114	86	53	Crppa_1	Crppa
ACTGGATACTCCTCATCCTT	41	27	27	Snai2_4	Snai2
ACTGGATCACCACTCCCAAC	94	90	59	Gabrg2_3	Gabrg2
ACTGGATGGGAAGTATCTAC	34	34	21	Cdkl5_1	Cdkl5
ACTGGATGTCCGAACATCAA	60	50	42	Oprl1_1	Oprl1
ACTGGCATGAAATATAGGTA	29	28	21	Kcnab1_3	Kcnab1
ACTGGGACTCAGTTTATCCC	49	36	25	Arhgap32_3	Arhgap32
ACTGGGCCAGTGATTCGTGG	100	110	56	Pik3r2_2	Pik3r2
ACTGGGGCAAACACTCGATA	54	36	35	Aopep_1	Aopep
ACTGGGGCTGAATAACACTT	39	46	36	Fras1_3	Fras1
ACTGGGTAGAAGAGTTCCCA	35	28	18	Fcgr2b_3	Fcgr2b
ACTGGTAAGCAGAGCCCATC	64	49	34	Sv2a_2	Sv2a
ACTGGTACACCCCTTCGACC	88	83	54	Chd8_1	Chd8
ACTGGTACAGAAATTCATCG	45	28	19	Psmc5_1	Psmc5
ACTGGTGAGGCACATCGAGA	103	113	60	Glis3_1	Glis3
ACTGTAATAAACTTGTGAAC	26	25	16	Gls_4	Gls
ACTGTAGCCATTGTAAACAT	47	24	28	Plxna2_1	Plxna2
ACTGTAGCCCAGACAAATAA	28	31	16	Cd3g_2	Cd3g
ACTGTAGGCATGTGATCACA	65	62	38	Fbxw7_3	Fbxw7
ACTGTATATAGACTCTCTAA	20	12	11	Ryr2_2	Ryr2
ACTGTCACATACTCTCCCGT	95	88	66	Strada_4	Strada
ACTGTCACGCGGTTCATGTT	101	71	66	Dmbt1_1	Dmbt1
ACTGTCTTCACAGACTCATG	54	43	26	Vcp_1	Vcp
ACTGTGAAGGTGTTACCAGG	78	58	35	Foxp3_3	Foxp3
ACTGTGAATGTCACCCATAC	60	32	31	F2_3	F2
ACTGTGCAAATCTAACATCA	35	40	24	Crbn_1	Crbn
ACTGTGCATTATCAGGTGTA	63	36	22	Gnptab_4	Gnptab
ACTGTGCCCACTACCTCATC	129	91	74	Ndufb7_4	Ndufb7
ACTGTGCCGCCACTTCGCCC	174	144	96	Zfp341_3	Zfp341
ACTGTGTCTGTAGATAAGCA	41	30	32	Ifnar1_4	Ifnar1
ACTGTGTGAAAAGCCCCGAC	68	56	33	Kdm4b_4	Kdm4b
ACTGTGTTCAACTACCCCGA	62	35	41	Esr1_2	Esr1
ACTGTTATAGACGGCTGAAA	12	21	17	Pex13_1	Pex13
ACTGTTCAAACAGCCTATAG	24	24	21	Kcnh5_1	Kcnh5
ACTGTTGAATACCAGTACGA	26	33	12	Huwe1_1	Huwe1
ACTGTTGTTCGGAGTAGCAC	43	37	35	Nr3c2_2	Nr3c2
ACTTAACAGGAATAATACAT	25	18	21	Lrif1_2	Lrif1
ACTTAACCAACACTGTAACT	57	47	27	Sec63_4	Sec63
ACTTACAAGGGCTGACATCT	52	64	49	Ptpn1_2	Ptpn1
ACTTACAGTACCTTGCGCAC	91	75	55	Naa20_4	Naa20
ACTTACCACCCAGATGGTGT	79	83	41	Osmr_4	Osmr
ACTTACCATATCGACTGCGG	75	75	43	Alk_4	Alk
ACTTACCCCGGCCTTCTCCA	87	72	51	Gapdh_1	Gapdh
ACTTACCGAGAGATTAACCC	52	31	38	Atp6v0a1_2	Atp6v0a1
ACTTACCGCCAGGTACTGCG	111	80	73	Celf2_1	Celf2
ACTTACCTCTCCTGTAGCTA	49	42	32	Ppib_3	Ppib
ACTTACCTGGACCCGAACCT	98	97	43	Rax_1	Rax
ACTTACGCGGCATGATCCCT	85	67	50	Mrtfa_1	Mrtfa
ACTTACGGTGAGGTGCGAGT	98	116	72	Hdac5_3	Hdac5
ACTTACTAACATCCCCGCTG	61	43	31	Sms_1	Sms
ACTTACTGATATGTCTTCTA	38	32	29	Got2_1	Got2
ACTTACTGGGATGTAGCGTT	53	49	33	Sar1b_1	Sar1b
ACTTAGCAGGATATATCCCA	41	21	20	Plcb1_1	Plcb1
ACTTATGAGAGGTTTAACCT	40	24	18	Tbck_2	Tbck
ACTTCAACCGCTACCTATGC	65	66	53	Hoxa3_1	Hoxa3
ACTTCACAAAAGATGTGTAG	42	36	19	Cfl2_3	Cfl2
ACTTCACCTCAATAGATCGA	69	62	27	Tmem106b_3	Tmem106b
ACTTCATTACCGGAGTCACA	65	37	27	Ocrl_1	Ocrl
ACTTCCACGTAGATCAGGTA	75	50	46	Pi4kb_1	Pi4kb
ACTTCCCAACGGCGAAACTC	73	67	49	Uqcrc2_3	Uqcrc2
ACTTCCGGGACTATCTCATG	76	73	45	Mpc1_1	Mpc1
ACTTCCTCTATGTTAGGTAC	50	31	27	Smarcc1_3	Smarcc1
ACTTCCTGATCATTCGAACA	60	57	32	Taf1_2	Taf1
ACTTCGACTACAGAAAACTT	45	38	27	Fbxo11_4	Fbxo11
ACTTCGGCGAGCCTAAGTCC	76	84	56	Kdm4b_1	Kdm4b
ACTTGCAGTAAATTAGCTCG	25	23	16	Arid2_2	Arid2
ACTTGCATCCACAGTAAACA	41	52	26	Ptcd3_4	Ptcd3
ACTTGCATGGTTAACCAGGT	74	65	33	Abat_2	Abat
ACTTGCCATCAACCCACTGG	120	89	60	Chp1_2	Chp1
ACTTGGACCCAAGCTGCCGT	96	88	48	Hmgcr_4	Hmgcr
ACTTGGTAAATCCTACCCTC	58	40	17	Fars2_1	Fars2
ACTTGTACACATCTCCCATT	51	65	31	Itga2_2	Itga2
ACTTGTACTTACGTAGTTGT	38	26	31	Pcsk2_2	Pcsk2
ACTTGTTCGGCGCTCCATGA	65	57	51	Pde4b_1	Pde4b
ACTTTCAAGGATTCCCACAA	68	55	31	Slc25a26_4	Slc25a26
ACTTTGATATCACCACACAC	56	63	24	Pten_1	Pten
ACTTTGATGGTATACCGCCC	61	45	36	Flnb_3	Flnb
ACTTTGTGGACAACTTGTAC	30	35	24	Nlgn2_4	Nlgn2
ACTTTGTTGTAGGATGGCAA	34	31	21	Calm2_4	Calm2
AGAAAAGGGGTCGTAAACGC	63	42	39	Kat6b_4	Kat6b
AGAAAAGTTCAGTACCGCAA	38	26	21	Musk_4	Musk
AGAAAATGAGCAGATCGGAA	45	32	24	Ddhd2_1	Ddhd2
AGAAACCCGGGAAGAACGCA	66	52	38	Snrnp70_4	Snrnp70
AGAAACGTGAGAGATCTGGT	81	61	36	Retreg1_1	Retreg1
AGAAACTCTTCTATATACCC	11	13	12	Irf5_1	Irf5
AGAAAGAGGGCAGCTACCTC	82	58	52	Atp2b3_2	Atp2b3
AGAAAGAGTTCTATCAATGT	39	32	14	Naa15_4	Naa15
AGAAAGAGTTTACACTAGGC	35	25	21	Epb41l1_3	Epb41l1
AGAAAGATAACACCATCACT	49	25	33	Mphosph9_2	Mphosph9
AGAAAGATAAGACTTCCGAT	38	35	21	Trpm7_4	Trpm7
AGAAAGCAGAGGCGACTGTA	50	53	24	Ccser1_3	Ccser1
AGAAAGCCCACCACATGCGT	118	107	87	Kcnma1_4	Kcnma1
AGAAAGCGGCAAAAAAGCAC	43	42	39	Nod2_2	Nod2
AGAAAGGACAACGAGTGTCT	70	46	43	Cx3cr1_2	Cx3cr1
AGAAAGTTGATCTCCGTCCC	43	39	24	Ednra_3	Ednra
AGAAATCCGAAACTTAACAG	46	47	24	Nfyc_1	Nfyc
AGAACAATGTCAGTAAAATC	40	27	30	Lrp6_4	Lrp6
AGAACACTTACTGATTCGTT	64	55	36	Tfdp1_3	Tfdp1
AGAACAGTACATATGTTGCA	29	33	22	Foxn1_1	Foxn1
AGAACAGTGGAATTCATATT	34	38	25	Mbd5_4	Mbd5
AGAACATCAGCCTGTAGTGT	72	53	28	Il4ra_3	Il4ra
AGAACATGCCGACCACAAAT	66	56	42	Mast1_2	Mast1
AGAACCACAGGGGCTTGTAC	59	39	34	Cd79a_3	Cd79a
AGAACCAGACTAAGAACTGT	66	44	34	Cox6b1_3	Cox6b1
AGAACCATGTCTATCAAGTC	48	52	29	Ide_4	Ide
AGAACCCAAGGGGCTTGACA	40	52	39	Sall1_4	Sall1
AGAACCCGGCAGAACTGCTT	47	52	30	Crppa_3	Crppa
AGAACCGAATCATCATAACG	44	50	29	Igf1r_2	Igf1r
AGAACCTGCCGCTCATCGTG	126	91	85	Dpm1_3	Dpm1
AGAACCTTCTAACTCCCTCA	65	54	41	Pparg_1	Pparg
AGAACGAGTACTCAATAATG	31	31	19	Htt_4	Htt
AGAACGCTAAAAGAATCGCT	65	40	36	Vps13a_4	Vps13a
AGAACGGAAGAACCATGCCA	50	40	20	Sphk1_2	Sphk1
AGAACGGACATGCGGCCAGA	59	43	37	Cck_1	Cck
AGAACGGCAATTATCGGCGC	54	48	25	Foxl1_2	Foxl1
AGAACGGGTTATTCAGCCTA	36	30	24	Gnptg_2	Gnptg
AGAACGGTATCCAAGCCATG	60	44	32	Brsk2_3	Brsk2
AGAACGTTAGTGGGACATAC	48	48	27	Fbxw7_2	Fbxw7
AGAACTCTACTCTGACTATA	32	25	15	Bscl2_3	Bscl2
AGAACTCTGCCAGAAAGCGT	76	68	41	Kcnq3_4	Kcnq3
AGAACTGGAGAAATATGAAC	45	39	27	Pbx3_2	Pbx3
AGAACTTCGACTCTGCAAGA	53	48	29	Rptor_2	Rptor
AGAACTTGGCCGCCCTCAGA	99	67	51	Pacs2_2	Pacs2
AGAAGAACTCGTCGGCACGC	104	94	62	Kcnc1_1	Kcnc1
AGAAGAAGCTTGCTGCCCGA	64	56	35	Ndufb3_2	Ndufb3
AGAAGAGTATAGTGCCATGC	41	37	29	Hras_4	Hras
AGAAGAGTTCACGTATACAT	35	32	27	Htr3b_2	Htr3b
AGAAGATCGTGACTCTCGAA	54	40	30	Pomp_2	Pomp
AGAAGCCAAGATACAGACAT	38	41	32	Atrx_4	Atrx
AGAAGCGTGTGACTCCGAGC	95	90	76	Kcnq1_4	Kcnq1
AGAAGCTAAATATGGCACAT	33	29	21	Syt14_3	Syt14
AGAAGCTAGGCCCTACTGCA	80	77	47	Flt4_4	Flt4
AGAAGCTCAAGGCAGTGAGC	87	66	53	Sp110_3	Sp110
AGAAGCTGACAGAGATAAGT	35	34	32	Trip11_4	Trip11
AGAAGCTGATAGACTACTGT	39	33	22	Lrpprc_4	Lrpprc
AGAAGGACATTTGCTACGTA	51	52	31	Cdc40_2	Cdc40
AGAAGGATATCTGTTATTAA	9	10	8	E2f5_2	E2f5
AGAAGGATGAGCCCGGCAAG	59	45	40	Foxj1_2	Foxj1
AGAAGGCATCGCGTTGGTGT	94	97	64	Dync1h1_2	Dync1h1
AGAAGGCGCACGAGCTCATG	105	90	58	Ndn_2	Ndn
AGAAGGGAACCATACAGTTC	48	35	25	Drd5_3	Drd5
AGAAGGTACACAAGTAACCC	23	34	19	Grm5_1	Grm5
AGAAGGTTACCAGAAACTCA	22	34	21	Cep83_2	Cep83
AGAAGTCCGTTGTAACCCAC	71	61	34	Grm1_2	Grm1
AGAAGTCGAAGCGAGCGATC	105	88	65	Cblb_1	Cblb
AGAAGTGCAGCGCCTTGTCC	114	108	65	Thap11_3	Thap11
AGAAGTGCCAACCGCCGACT	107	77	60	Ttll5_1	Ttll5
AGAATAACTGTCATTATGCA	43	37	22	Gabra1_3	Gabra1
AGAATACACACGGACCTCCC	75	43	29	Pik3r2_1	Pik3r2
AGAATATGTGGGCCTCGCTA	45	50	28	Cdk13_3	Cdk13
AGAATCACACGATCCCCGGC	95	74	46	Ireb2_1	Ireb2
AGAATCCACAGCTTGTAGTT	38	35	40	E2f1_2	E2f1
AGAATCCTACCAACCTTTGA	38	45	30	Cd80_4	Cd80
AGAATCGAGTTGATATTGCT	39	35	19	Stag1_4	Stag1
AGAATGCTACACGGAAAATC	38	40	28	Usp48_2	Usp48
AGAATTCCAGCGCTGACCAC	83	73	69	Rarb_4	Rarb
AGAATTGTCTGCGTATCTAC	37	43	36	Gfra1_1	Gfra1
AGACAAAAAAACATATCTGT	25	21	17	Prlr_1	Prlr
AGACAAATACAAGAGATTGA	25	26	16	Tmco1_3	Tmco1
AGACAACGTGACCCTCCAAG	82	81	62	Uqcrc1_4	Uqcrc1
AGACAAGAGAACGGACAAGT	57	62	35	Unc13a_3	Unc13a
AGACAAGAGCCTGACAATAC	66	53	38	Ogt_2	Ogt
AGACACAGTAGCGGATATCA	46	42	29	Mtor_4	Mtor
AGACACAGTATCTTCGTAGT	49	42	40	Kdm5c_3	Kdm5c
AGACACGCGCTCTACAAAGT	73	60	35	Tspoap1_3	Tspoap1
AGACAGACTACGGACACACA	64	64	45	Vezf1_1	Vezf1
AGACAGATACCGAATCTATA	20	14	17	Bdp1_1	Bdp1
AGACAGGAAGCATCAAGCCG	69	59	38	Pax5_1	Pax5
AGACAGTATGCGCCCCGATG	59	68	47	Csmd1_1	Csmd1
AGACATAAGATCGCAGATGC	59	59	39	Grin2b_4	Grin2b
AGACATACGAGGCAGTAGTT	69	52	35	Atg16l1_1	Atg16l1
AGACATAGCAGGATCTCTTG	61	62	46	Med13_2	Med13
AGACATATGGAGGACCATGC	64	66	53	Eng_1	Eng
AGACATTGTAGCACATAGAA	35	19	23	Fzd9_2	Fzd9
AGACCCACGAACTCCAGGCT	143	135	113	Plpbp_4	Plpbp
AGACCCACTACAGCGTCCAT	121	96	93	Sall1_3	Sall1
AGACCCCAGTATTCTAGCAA	36	36	25	Nipbl_2	Nipbl
AGACCCTCAAAGCTAGCATG	79	51	44	Kcna2_3	Kcna2
AGACCCTCAAAGCTAGTATG	40	46	34	Kcna1_1	Kcna1
AGACCTAGAGAAAGATGCGT	75	72	56	Got1_3	Got1
AGACCTCTACCTAACAACTC	69	78	49	Rlim_2	Rlim
AGACCTGGTCGGTGCACATT	103	86	72	Fzd9_1	Fzd9
AGACCTTGACCCGTCTATGT	74	77	44	Glra3_3	Glra3
AGACTACAACTATGGAACAA	33	33	16	Col11a1_4	Col11a1
AGACTACAAGCTAAGGGCGC	75	64	38	Coa8_2	Coa8
AGACTACGTCGTCCTCCATG	128	120	74	Gatad1_4	Gatad1
AGACTCAATGGTGATAGTGT	52	61	26	Chd7_4	Chd7
AGACTCACAGATCGAAGATA	39	41	38	Camk2a_2	Camk2a
AGACTCCGAAAATATCAAGC	40	46	30	Camkmt_2	Camkmt
AGACTCGAAAATGCAAGACT	52	48	27	Tshr_3	Tshr
AGACTCTGCACAAGTTGTAC	37	49	27	Stra6_4	Stra6
AGACTCTGTGAATATACCGA	39	27	17	Zfp799_1	Zfp799
AGACTCTTAATTATACGTAT	17	14	10	Marchf6_4	Marchf6
AGACTGTAAGTTCATGGGAC	47	38	28	Klf12_3	Klf12
AGACTTACTCGAGCACATCA	68	38	45	Iqsec1_2	Iqsec1
AGAGAAAGGTTCCATAACCC	32	21	13	Sv2a_1	Sv2a
AGAGAACCCCCCGTTCTATG	44	44	24	Cyld_1	Cyld
AGAGAACGAAGTCTCCGGGG	56	49	46	Ptpn11_3	Ptpn11
AGAGAACGCGCAGGCTGTAT	68	65	54	Tlr9_1	Tlr9
AGAGAAGCAGATTACCACTA	33	27	23	Camsap1_3	Camsap1
AGAGAAGCGAGTCCTTGGTC	82	82	63	Snrpb_2	Snrpb
AGAGAAGCTGGTTGTTATTG	42	36	19	Dld_1	Dld
AGAGAAGTATCCACACAATC	49	38	30	Nrp2_2	Nrp2
AGAGAAGTCGCACTGAGTCG	83	78	56	Il10rb_2	Il10rb
AGAGAATACATACTACACGG	30	19	11	Ror2_1	Ror2
AGAGAATTGAGTTGGTACCG	42	38	21	Hesx1_2	Hesx1
AGAGACAAGTGCCTATGAGC	60	50	32	Sdccag8_2	Sdccag8
AGAGACACTCACCCTAGTTT	47	41	39	Ank2_3	Ank2
AGAGACAGAACCAACCAGAC	43	49	34	Acvr2a_3	Acvr2a
AGAGACAGCGTTCAACGAGA	66	77	65	Tsga10_1	Tsga10
AGAGACAGGACGTAAATCCC	61	52	46	Ppt1_1	Ppt1
AGAGACAGGGACATATACTA	42	30	21	Glce_3	Glce
AGAGACAGTAAGCGATGACC	87	59	44	Slc32a1_1	Slc32a1
AGAGACAGTAGTGCGAGACA	49	57	35	Ppp2r1a_3	Ppp2r1a
AGAGACTAGCTGTACAAGCT	57	42	40	Sin3a_1	Sin3a
AGAGACTCGATTCATCGGCA	66	52	47	Sall4_1	Sall4
AGAGACTCGCATTGATGAGT	52	58	43	Myrf_2	Myrf
AGAGACTGACCCCACATGTG	54	65	38	Phka1_1	Phka1
AGAGACTGCACATGTTATAA	18	24	16	Zfp236_2	Zfp236
AGAGACTTACTACAATTGCA	45	30	38	Alkbh8_3	Alkbh8
AGAGACTTGTACCCGTGTCC	70	52	39	Rlf_2	Rlf
AGAGAGAACCCGGAGCGCAC	54	57	39	Ap3b2_3	Ap3b2
AGAGAGAATCAGTCACAATT	39	38	36	Iqcb1_3	Iqcb1
AGAGAGAATGATCTGACAGA	43	17	18	Nsmce2_2	Nsmce2
AGAGAGCTGATCCATAGCTC	60	53	29	Irf6_1	Irf6
AGAGAGCTGCCCTGTACACT	85	59	47	Hnf1b_2	Hnf1b
AGAGAGGGTACTTACGCACT	64	57	38	Rab3gap2_1	Rab3gap2
AGAGAGTGCACCTCTGAGAT	80	56	38	Pdhb_3	Pdhb
AGAGATAGACGACATCACCT	51	58	31	Ank1_1	Ank1
AGAGATAGGGCTGTGATTGT	93	75	42	Cntn1_3	Cntn1
AGAGATGAAACTTCAAAGAG	32	35	23	Dcaf17_2	Dcaf17
AGAGATTATACCGACATTGT	24	28	12	Adam22_4	Adam22
AGAGATTCGCACTCAATACG	65	43	36	Gfap_2	Gfap
AGAGCAAATGTGTCAAGTAC	56	48	18	Ptpn11_4	Ptpn11
AGAGCACAGAGTTGAGATCT	44	35	29	Aebp1_3	Aebp1
AGAGCACATCAAAACCAGAA	51	39	30	Ndufs4_1	Ndufs4
AGAGCACGACGGGCTGTCGT	135	152	85	Mc1r_3	Mc1r
AGAGCACGCTGAGTTCGTCT	109	103	63	Satb2_1	Satb2
AGAGCACGGACGCCTCGGGA	101	115	79	Nf2_1	Nf2
AGAGCACTACCAAGCTGACT	81	80	57	Ahrr_2	Ahrr
AGAGCAGCAGCTCGGTTACT	73	65	47	Brd4_2	Brd4
AGAGCAGCGCTTGTGAACAT	71	51	54	Slc25a27_2	Slc25a27
AGAGCAGTGGCGCTCCCGGT	58	55	24	Nod2_1	Nod2
AGAGCATAGGGTGCAAATCT	37	33	24	Rxylt1_1	Rxylt1
AGAGCATGACCTTTGATGGC	78	67	48	Gabrr2_2	Gabrr2
AGAGCATGCAGGTAGTAAGC	56	44	41	Plxnd1_1	Plxnd1
AGAGCCAAGAAGCCAAGTGT	54	53	30	Txndc15_1	Txndc15
AGAGCCAATTCAGTGACCCG	71	66	40	Prkdc_3	Prkdc
AGAGCCCATACACATGCGCA	81	87	60	Arnt2_3	Arnt2
AGAGCCCCGCACAGCAGTGC	102	97	68	Gpx4_3	Gpx4
AGAGCCGACACAAACATATG	50	42	41	Ptprm_2	Ptprm
AGAGCCGATTCCCGGACCCA	48	57	39	Rxra_2	Rxra
AGAGCGAACTGGATGAACTT	73	60	37	Alx1_4	Alx1
AGAGCGATGTCTACTACTTC	60	46	42	Mbd2_2	Mbd2
AGAGCGTAGACAAAAGTGCG	70	51	35	Traf3_1	Traf3
AGAGCGTCAAGAGTGAATGT	72	65	44	Hmgcr_3	Hmgcr
AGAGCGTTCATGGTTCCGAG	83	82	51	Tgfbr1_1	Tgfbr1
AGAGCTAAGAGTCATTTCAT	50	50	19	Dpyd_4	Dpyd
AGAGCTATGGACCTCCCCAG	67	66	54	Tcf20_4	Tcf20
AGAGCTGAAAGTGTGAATGT	47	47	42	Pitpnm3_4	Pitpnm3
AGAGCTGAGATGTAGCATGC	61	50	42	Stra6_1	Stra6
AGAGCTGCGTCAGTTGACCC	62	66	52	Ptprn_1	Ptprn
AGAGCTGGTTGACTCGGTGT	61	51	44	Tubb4b_4	Tubb4b
AGAGCTTCGCCGAGATGAAC	59	59	29	Cox4i1_2	Cox4i1
AGAGGAAAATCAGACCATAC	31	23	20	Arl3_1	Arl3
AGAGGAACATGTGGATATAT	19	25	19	Mc3r_1	Mc3r
AGAGGAAGCCAAGCAGATCT	60	49	43	Cfl2_4	Cfl2
AGAGGACGGTTATCGCACGG	101	81	73	Fzd2_2	Fzd2
AGAGGACGTACACCGCACGG	156	126	94	Sele_3	Sele
AGAGGATGTGAAACCATATC	39	38	45	Ets1_1	Ets1
AGAGGATTTCATCACATGGA	40	36	27	Por_1	Por
AGAGGCACTGACTAGATCAA	50	49	32	Cert1_2	Cert1
AGAGGCAGACGCCCAAGAAA	40	39	29	Lbx1_3	Lbx1
AGAGGCAGCGTTATCCTGCT	93	71	71	Gal_3	Gal
AGAGGCATAGTCATTGCACA	68	79	43	Esr1_4	Esr1
AGAGGCCAGCGGATCTGTCC	109	87	63	Slc6a1_3	Slc6a1
AGAGGCCGCTGAAAGCATCC	57	59	49	Rmnd1_4	Rmnd1
AGAGGCGGGCTCCCAATCTG	65	63	41	Kifbp_4	Kifbp
AGAGGCGTGGCAGTCGTATA	56	65	39	Adgrb3_1	Adgrb3
AGAGGCTCTTACTGACCGTT	80	84	49	Cplane1_3	Cplane1
AGAGGGCAAGATCCGTAGAA	56	67	38	Foxj3_3	Foxj3
AGAGGGCCATGTGTACGAAC	70	76	50	Pcdh19_3	Pcdh19
AGAGGGCCGATGTAACAGGA	82	59	43	Robo4_4	Robo4
AGAGGGGCAGACATCCTACG	77	57	61	Trps1_2	Trps1
AGAGGGGCCAGTCATATCGG	71	55	38	Zfp521_4	Zfp521
AGAGGGTAGCCGTCGAGCGC	104	103	80	Sox17_3	Sox17
AGAGGGTCGGCAGATGATGC	77	97	48	Slc2a1_2	Slc2a1
AGAGGGTGTAGTTAGCGGGT	28	28	25	Ifnar2_1	Ifnar2
AGAGGTAAGCACTTACGAGA	56	42	31	Adcy5_1	Adcy5
AGAGGTACGTGAGGAAGGAT	82	68	57	Kcnj6_4	Kcnj6
AGAGGTCGATGAGATGATCA	58	58	36	Calm2_3	Calm2
AGAGGTGAAGGAGATCCCAC	70	65	60	Tcf12_2	Tcf12
AGAGTAACTCCTCGGTTCTA	39	38	25	Alk_3	Alk
AGAGTACAAGTGCGGAGACC	52	58	48	Hdgf_1	Hdgf
AGAGTAGACTCCACGTCAGT	82	68	50	Specc1l_4	Specc1l
AGAGTAGGCCCCAAGCAACA	58	66	48	Pi4kb_3	Pi4kb
AGAGTAGGTAACAAACGGAT	41	44	25	Chrnb3_2	Chrnb3
AGAGTAGTCTCACCTGACCC	74	53	35	Mapt_3	Mapt
AGAGTCAGTGCAGAGGCGTA	67	59	52	Kmt2d_1	Kmt2d
AGAGTCCATAAATGCCAAAC	40	45	37	Yme1l1_2	Yme1l1
AGAGTCCTAGGATCAAAAAG	53	46	38	Fmn2_3	Fmn2
AGAGTCTACATTGTGAACTA	51	37	19	Rnf13_2	Rnf13
AGAGTCTCTGAATAATGATT	33	25	34	Cep112_1	Cep112
AGAGTGAACTAGCCAACTTC	60	44	30	Smc1a_4	Smc1a
AGAGTGACCAATGATCGACT	63	66	40	Cep85l_1	Cep85l
AGAGTGAGTCAGGATAATAA	15	25	16	Crebrf_1	Crebrf
AGAGTGATACGGTAGAGCCC	45	40	21	Ripor2_4	Ripor2
AGAGTGCTTTGGTACGATAT	73	50	38	Crebbp_1	Crebbp
AGAGTGGGAGCTTTCAACGT	95	76	32	Rab3gap2_4	Rab3gap2
AGAGTGGGGTGGGCAAGTCC	70	72	45	Rab18_3	Rab18
AGAGTGGTTAACCAACTTTA	24	25	12	Top2b_4	Top2b
AGAGTGTCACCTACATTACC	66	58	47	Akap11_3	Akap11
AGAGTGTGAGCACTAACAAC	77	57	42	Zbtb18_2	Zbtb18
AGAGTTACGAGCTGCCCGAC	114	88	60	Actg1_2	Actg1
AGAGTTAGGACAGCAAATCC	42	33	33	Vps53_1	Vps53
AGAGTTCTAAGGATAATTAT	15	13	11	Ncapd3_4	Ncapd3
AGAGTTGAAGAAACGTACCA	35	43	37	Madd_3	Madd
AGAGTTGGCCCAGACGACGC	75	94	52	Dach1_1	Dach1
AGATAAGATTAATGCGGACC	35	27	14	Grm1_1	Grm1
AGATACAATGGCTATAATCC	32	21	16	Kcna2_1	Kcna2
AGATACCAAGCCCACAAGAG	70	85	32	Thoc1_4	Thoc1
AGATACCATTATCCTCGTAC	45	32	29	Cd79b_3	Cd79b
AGATACTAGACACATTGACC	40	32	25	Dpysl5_1	Dpysl5
AGATACTCAAGACAACTCTA	33	32	31	Fnip1_2	Fnip1
AGATACTGTCGGTTATGTTG	51	35	30	Trhr_1	Trhr
AGATACTTACCCCAGCTAGC	29	35	26	Pou2f2_4	Pou2f2
AGATAGCCGAAGTCTGGATA	36	36	26	Purg_3	Purg
AGATAGCTATGGCATCAATA	41	37	26	Trrap_2	Trrap
AGATAGTAACAGCAAGAGGC	34	31	26	Atp2b3_3	Atp2b3
AGATAGTGACCGAGAGATCC	51	54	31	Rubcn_3	Rubcn
AGATATAGACAATGATTACC	29	22	11	Tbck_4	Tbck
AGATATGAACCAGAGTTCGT	45	36	25	Satb1_1	Satb1
AGATATTCACCATTATAGGT	19	17	11	Kras_2	Kras
AGATCAATCTGCCTGAGTCC	90	78	50	Crx_1	Crx
AGATCACATGATCATACGAA	41	45	29	Ubr1_4	Ubr1
AGATCACCCGGAAGACACGA	87	72	49	Nr1i2_4	Nr1i2
AGATCAGAGAACTTATTCTT	33	26	27	Dnm1l_2	Dnm1l
AGATCAGCCAGAGGCCCATT	85	67	50	Pld3_1	Pld3
AGATCAGTATATAAGTACCA	23	16	15	Vps13d_3	Vps13d
AGATCATGGATATACCACCC	22	29	33	Smarcb1_1	Smarcb1
AGATCATTTAGCGACAAGCA	37	46	35	Gal_2	Gal
AGATCCAAGAAATTAAGGTA	30	28	11	Psmc1_2	Psmc1
AGATCCACGAACCAGAGTGC	81	78	54	Trpv1_2	Trpv1
AGATCCAGTGGTGGTTTGAA	62	48	29	Bsg_4	Bsg
AGATCGAACAGCTTCGAACA	61	43	36	Unc13c_1	Unc13c
AGATCGATAGTCGATACCAA	56	44	29	Col11a1_1	Col11a1
AGATCGATTAACAAGTGCAA	47	40	34	Ep300_4	Ep300
AGATCGGAATCGGAACATGA	59	58	47	Arnt_1	Arnt
AGATCGTGTAGCCAAAATCC	70	54	41	Htr7_3	Htr7
AGATCGTGTCATTGACAATA	46	35	35	Cacna1c_4	Cacna1c
AGATCTACTTGGACAAAATA	26	33	19	Kif5c_3	Kif5c
AGATCTAGAAGATAAAAGGC	35	21	21	Rala_2	Rala
AGATCTATCTAAAAACAGAC	31	20	24	Lrch1_2	Lrch1
AGATCTATGTCTGAGATATT	30	31	13	Mfsd6_3	Mfsd6
AGATCTCGCACGGAATACCT	56	64	46	Dzip1_1	Dzip1
AGATCTCTAAGACCTTAAGT	30	37	22	Lingo1_1	Lingo1
AGATCTGATCCTTAAACCCT	56	54	51	Eif4a2_1	Eif4a2
AGATGAGAATGGCTCGTTGT	91	70	37	Kmt2b_4	Kmt2b
AGATGAGGTCTACCTTAACC	59	37	37	Gsk3b_4	Gsk3b
AGATGATAAACACCACTGCA	47	38	22	Ptprd_2	Ptprd
AGATGATATAGACAGAGCAT	33	32	20	Icos_2	Icos
AGATGCATTCACCAAGACGT	74	69	40	Chrna7_3	Chrna7
AGATGCGACAGTATGACACC	63	67	62	Shank3_1	Shank3
AGATGCGAGTTGCTTCAGCA	78	77	52	Arl3_4	Arl3
AGATGCGTAAACGGATCACT	86	69	38	Dicer1_3	Dicer1
AGATGGAATCCAACATAGAT	30	27	23	Glra1_3	Glra1
AGATGGACGCGATCCCATGT	124	98	93	Serpine2_1	Serpine2
AGATGGACTATTATGTAGTA	15	19	9	Prokr2_1	Prokr2
AGATGGCACCATTACCACCA	67	56	46	Calm3_3	Calm3
AGATGGCGTATGTCTCAAGG	74	66	64	Snta1_3	Snta1
AGATGGGTACAGAACGCCAT	58	39	40	Phkb_4	Phkb
AGATGGGTACTTCAGCCGAG	46	49	34	Ap4s1_3	Ap4s1
AGATGGTCAACGTGCTGAAA	59	69	45	Gtf2h5_2	Gtf2h5
AGATGGTGAAATTACAGCAC	23	31	32	Kdm4c_3	Kdm4c
AGATGGTTAGCACCAATATC	41	51	17	Camta1_2	Camta1
AGATGTAGGGGAATACCCGC	50	36	31	Lman2l_1	Lman2l
AGATGTCATCCAGCCGACCT	73	63	40	Kcnma1_3	Kcnma1
AGATGTCCACAGACCAATAC	59	44	38	Slc4a7_3	Slc4a7
AGATGTGCAGCTTCCTTGAG	114	77	63	Ap1s2_4	Ap1s2
AGATGTGGCGCGCTACACGT	177	108	92	Grip1_1	Grip1
AGATGTTGGAGGCGTAGAGG	52	63	33	Grik4_3	Grik4
AGATTACCTTGTCAAACACT	51	58	29	Calm1_4	Calm1
AGATTATGCAGCTATCAGCA	58	41	32	Grik1_2	Grik1
AGATTCACAAGACCGAACTC	63	52	33	Frmd5_4	Frmd5
AGATTCCCAATGTAGAACGG	56	40	36	Kdm5c_4	Kdm5c
AGATTCTAGCCATCACTACT	41	38	28	Herc1_2	Herc1
AGATTCTAGGACGTTCACAC	90	58	48	Tnfrsf11a_1	Tnfrsf11a
AGATTGGATACTGTTTACGA	40	28	21	Ddx3x_1	Ddx3x
AGATTGTACTCAGTGTCTAT	47	18	19	B9d1_2	B9d1
AGATTGTGAAGAATCTAATA	28	16	19	Nfat5_2	Nfat5
AGCAAAATAAGGGATATCCA	18	19	10	Lrp4_3	Lrp4
AGCAACACTCGGATCCTGAT	102	90	75	Ddr2_1	Ddr2
AGCAACAGAAGGTACCTCAT	84	70	60	Psap_1	Psap
AGCAACAGTGAAATAGCACA	53	38	24	Krit1_4	Krit1
AGCAACCGCCTCCTTCCAAT	93	81	61	Sec23a_4	Sec23a
AGCAACTGACATCTAAGAGC	61	50	42	Tmem63a_4	Tmem63a
AGCAACTGGACCCCTCGCAG	101	100	56	Zfp1_2	Zfp1
AGCAACTGGACGCTCATCCA	90	91	50	Bmpr2_2	Bmpr2
AGCAAGACCGCTCCATGCAT	105	92	61	Gfi1_2	Gfi1
AGCAAGCGAGCCCACTGTTC	99	81	63	Pak1_3	Pak1
AGCAAGCGCATCCAGATGTA	62	60	38	Bscl2_1	Bscl2
AGCAAGGCCTGACCCACATC	124	124	73	Agrn_4	Agrn
AGCAATGACCACGGATCCAT	94	82	57	Ireb2_4	Ireb2
AGCACAAGTAGAAGTCTGAT	72	55	36	Slc22a17_2	Slc22a17
AGCACAGCAAAAATATAGAC	24	24	13	Ap1s2_2	Ap1s2
AGCACAGTCTATGCTTACGT	78	66	40	Wdfy3_1	Wdfy3
AGCACAGTGGAGCTCTACAA	45	36	27	Cdh2_4	Cdh2
AGCACATAGAGTGCCAACTA	43	47	17	Fbxw7_1	Fbxw7
AGCACCACAGCAGTAGCGTA	92	90	53	Tmem63b_1	Tmem63b
AGCACCACATCAGTGATATG	46	38	30	Eif4g1_4	Eif4g1
AGCACCCGGATTATAAATAC	19	9	19	Sox2_2	Sox2
AGCACCGATATTCCCCATTC	55	52	26	Rlf_4	Rlf
AGCACGGCCGCCAGGTACAC	131	97	75	H2ac8_3	H2ac8
AGCACGGGTGTAGACTACCG	66	51	38	Ror1_1	Ror1
AGCACGGTCACATAGACCAC	98	81	53	Gpr68_1	Gpr68
AGCACTCGACGACCCACCAA	130	131	89	Mycn_1	Mycn
AGCACTCGCGATGAATGACA	77	70	57	Lemd3_3	Lemd3
AGCACTCGGTCTGATTGCAC	91	67	49	Tnfrsf13c_2	Tnfrsf13c
AGCACTCTGAAAGGGCATAG	62	33	33	Oprk1_3	Oprk1
AGCACTGTGCATTACCACCT	131	100	81	Ntsr1_3	Ntsr1
AGCAGAAGGAAAAGACCCGC	47	51	27	Add2_1	Add2
AGCAGAAGGCTCGGTAGCTA	45	35	33	Naa20_2	Naa20
AGCAGAAGTCACCGAATCGA	76	77	64	Igf1r_3	Igf1r
AGCAGCATACTCCTTCACCA	51	44	41	Sil1_2	Sil1
AGCAGCCAGAGGGTAATAGA	39	27	24	Stra6_3	Stra6
AGCAGCCGCACCGAGTCCTA	149	111	107	Ppp2r1a_4	Ppp2r1a
AGCAGCCGGTAGGTACACAT	61	61	40	Elp1_1	Elp1
AGCAGCCGTCCACGGTGAGT	103	66	42	Gns_4	Gns
AGCAGCCTCTCATAGGGCAA	63	70	36	Gtf2ird1_3	Gtf2ird1
AGCAGCGGCGCCACGTGCAG	167	150	106	Nr2f1_3	Nr2f1
AGCAGCGGTGCCGTATGCAG	125	102	75	Nr2f6_4	Nr2f6
AGCAGCTACCCCAACTCTCC	100	99	67	Smad1_4	Smad1
AGCAGCTGGAGCCCGTTACT	81	87	49	Ddx39b_1	Ddx39b
AGCAGGACCCTTCGAAACGC	89	83	77	Gata6_1	Gata6
AGCAGGCCAACACCACATAA	82	46	36	Slc6a17_4	Slc6a17
AGCAGGCTATGCTACGCACA	87	99	46	Arsb_2	Arsb
AGCAGGTCTCACCAATGATC	75	61	46	Nav3_2	Nav3
AGCAGGTGATCGGAGCAGGT	107	107	64	Ephb2_2	Ephb2
AGCAGGTGTACCTATTCCCC	28	27	20	Snrpn_1	Snrpn
AGCATAAATACCGTGATTCC	29	27	17	Dld_4	Dld
AGCATATGGAGCTAGCAAGG	39	41	29	Itga2b_4	Itga2b
AGCATCCATCAACCCCGAAG	76	53	48	Nfat5_4	Nfat5
AGCATGACGGTCAGGAACCC	72	63	47	Fzd6_3	Fzd6
AGCATGAGCAGTCCCCCCCA	91	89	55	Ncoa3_3	Ncoa3
AGCATGCGAGGACTGCTCCG	125	104	83	Uqcrc1_3	Uqcrc1
AGCATGCTCACTCCCACCCC	118	110	67	Cox6a1_4	Cox6a1
AGCATGTAGAAAAGTTACAA	26	12	12	Nek9_4	Nek9
AGCATGTTGAAATCCATCCA	44	42	29	Asxl3_2	Asxl3
AGCATTACGATGCCATAATG	56	46	34	Edem3_1	Edem3
AGCATTGATGATCCAAGTGT	80	59	46	Lyst_2	Lyst
AGCCAAAAAGCGGAGCTCCA	37	32	18	Cd79b_4	Cd79b
AGCCAAAGGAGCATGTCGCA	82	66	59	Mphosph9_4	Mphosph9
AGCCAAGATATCTCTCTCCC	37	32	25	Tsga10_2	Tsga10
AGCCAATTAAACTAAGACCA	18	21	10	Sh3kbp1_1	Sh3kbp1
AGCCACACAAGTGCACGGTA	78	74	53	Gli1_1	Gli1
AGCCACCTCAACGCCTAACA	104	79	69	Htr2b_4	Htr2b
AGCCACGCTATGAGATCCGA	84	68	51	Pdgfrb_4	Pdgfrb
AGCCAGAGCGGCTACTAACC	59	51	37	Nrp2_4	Nrp2
AGCCAGAGTAGGTGCACTCT	62	65	46	Il4ra_1	Il4ra
AGCCAGGCCAAGGCGCCGGT	139	114	83	Naa10_4	Naa10
AGCCAGTGGGATGACATCGT	83	73	44	Lrp4_4	Lrp4
AGCCCACGTCGATTCCAATC	82	71	51	Nr4a2_4	Nr4a2
AGCCCAGAATTACCATCAGT	31	39	30	Ptch1_2	Ptch1
AGCCCATGGTATTTGCACCT	56	61	44	Fgfrl1_3	Fgfrl1
AGCCCATGTAGACAAGCCGC	87	69	55	Ndufc2_1	Ndufc2
AGCCCCGACAGAGTTACCAA	38	56	25	Hivep1_2	Hivep1
AGCCCCTTACCAGTGCTTGT	70	71	51	Pnkd_4	Pnkd
AGCCCGCATGGTAACCATAG	89	63	59	Kdm4b_3	Kdm4b
AGCCCGGAAAGACGACACCA	84	95	64	Ank3_2	Ank3
AGCCCGGATAATGGTTGTAC	38	31	24	Arid1b_1	Arid1b
AGCCCGGTGGCGTCGCCCAC	159	127	99	Sstr5_4	Sstr5
AGCCCTAATAAGCACATGTC	58	46	41	Tnrc6a_2	Tnrc6a
AGCCCTCGATTGTACCGATT	92	75	51	Lingo1_2	Lingo1
AGCCCTGGGTGGCAATCCGA	71	80	48	Ephb4_2	Ephb4
AGCCCTTAACAAGAATGAGT	42	27	31	Six6_1	Six6
AGCCGACGATCCAACAATGG	100	87	53	Stxbp1_4	Stxbp1
AGCCGACGGCACTACCATCA	97	89	50	Rfx3_4	Rfx3
AGCCGATATGAGGATAGCGA	65	57	38	Cckar_3	Cckar
AGCCGCTATAACCCAATCTG	52	35	31	Il2rg_2	Il2rg
AGCCGCTCCTCACCATGCGA	149	148	100	Grik4_1	Grik4
AGCCGGGGTAGGTCCATGAA	59	43	49	Pclo_3	Pclo
AGCCGGTGTGATGATTGGTC	71	67	38	Chrm3_2	Chrm3
AGCCGTACTATGCTCAGATC	64	58	57	Gatad1_1	Gatad1
AGCCTATCCACCCCTCCTCA	102	94	71	Cdon_4	Cdon
AGCCTCCACTGCATGATACC	122	95	63	Sbf2_2	Sbf2
AGCCTGGATGGCTACGTACA	57	61	44	Actb_1	Actb
AGCCTGTTGATATCCCCACT	59	52	31	Sry_2	Sry
AGCCTTCTACTCTAGTACCG	64	58	31	Tnpo3_2	Tnpo3
AGCGACAGGCGGCGCAACGA	151	112	99	Nyx_1	Nyx
AGCGACCTGCGACTATATGG	73	58	35	Frmpd4_1	Frmpd4
AGCGACTACAGACTAGCCAC	57	52	21	Myo6_1	Myo6
AGCGATCACTAACTGAGCAC	69	74	50	Grm5_2	Grm5
AGCGCAGCATGCGTTAGCTA	79	70	52	Slc32a1_4	Slc32a1
AGCGCCTCTAACGACCCAGT	77	83	54	Pax2_2	Pax2
AGCGCGAGCTCTCGGAATAC	61	39	30	Stard7_4	Stard7
AGCGCGCACAAGCGATCCCT	152	104	80	Ror2_3	Ror2
AGCGCTGAGGTACATACAGG	80	71	55	Rhot1_3	Rhot1
AGCGCTGGAATCCTATAATA	19	11	8	Son_2	Son
AGCGGACTACAAAGTAGATT	39	31	25	S1pr2_1	S1pr2
AGCGGCGCTTCAAGCAACAG	90	65	41	Nkx2-5_2	Nkx2-5
AGCGGGCCGCTCTGTACACC	108	104	76	Hnf1a_3	Hnf1a
AGCGGGGCCAGTGCCGAGGA	87	91	56	Rax_3	Rax
AGCGGGTAGACAAAGCTCGA	52	36	29	Grik4_2	Grik4
AGCGTAAGAAGCGGCGACAC	97	78	70	Vsx2_3	Vsx2
AGCGTGACAAAATACCTCTC	50	48	30	Cep290_2	Cep290
AGCGTGCTCGAACCACCACG	128	106	54	Nalcn_1	Nalcn
AGCGTGGCTGGGGATATCCA	64	43	35	Nfe2l2_3	Nfe2l2
AGCTAAGTGGCATAAGGTAT	45	31	24	Akap11_2	Akap11
AGCTAATGGAGAGCCAACCT	52	39	44	Slc12a5_4	Slc12a5
AGCTACACCTCAGTTCATCA	73	59	51	Clock_4	Clock
AGCTAGAGTCAGACCAACGC	66	75	48	Akap9_1	Akap9
AGCTATAGCTACTGTTACGT	50	62	34	Mboat7_3	Mboat7
AGCTCACGGAGCCGTCAACA	112	71	53	Klf11_2	Klf11
AGCTCAGTGAGGCTCATTAG	75	56	33	Btbd9_4	Btbd9
AGCTCATAACACCCGCCCTC	67	77	55	Strada_2	Strada
AGCTCATCAAAGCTCCATCA	66	60	34	Grik2_2	Grik2
AGCTCCAGCAAGTGGCACTC	90	89	43	Snrpb_4	Snrpb
AGCTCGCCTAAATACAGTCT	44	42	33	Kdm4c_2	Kdm4c
AGCTGAAGAACCCTGTCAGC	55	58	48	Adar_3	Adar
AGCTGAGATCCCCCCGCTCT	91	92	66	Ext2_3	Ext2
AGCTGAGCTGACTTTCACCT	83	65	51	Ndufa8_4	Ndufa8
AGCTGCATGTTTAGTAACCC	34	32	22	Hnrnpu_4	Hnrnpu
AGCTGCGTGGACGGCCCCTA	124	104	85	Six6_3	Six6
AGCTGGACATCTATAACACT	49	57	31	Il1rapl2_2	Il1rapl2
AGCTGGGCCAAGAGCATCCC	101	79	69	Esrra_4	Esrra
AGCTGGTGAGCGTACCACTT	107	87	50	Madd_4	Madd
AGCTGGTGTTGATTGACTAT	48	37	24	Nme7_3	Nme7
AGCTGTCATGGAGTAGATAC	47	37	26	Tacr1_3	Tacr1
AGCTGTTACAGAGCTTCCAT	64	41	27	Gnb5_4	Gnb5
AGCTTACAGACGTAGTGCAG	92	77	55	Fktn_3	Fktn
AGCTTACCGAGGCTCCCGAC	157	122	83	Gfi1_4	Gfi1
AGCTTCGATACCGACCTGTA	64	75	60	Il6ra_4	Il6ra
AGCTTCGGGATGCCATTATG	60	46	40	Nr3c1_1	Nr3c1
AGCTTGAGTCGATTAATCGC	64	55	34	Greb1l_4	Greb1l
AGCTTGCACCAGAAGCCCAC	84	89	60	Prdm5_4	Prdm5
AGCTTGTCAGAGGGGAGCGT	109	99	80	Twist2_2	Twist2
AGCTTGTGAAAAAACACCTC	28	33	29	Rel_3	Rel
AGCTTGTGGAATCTGAACAA	35	32	19	Klf12_2	Klf12
AGGAAACAAGTAGTAATTGA	25	30	10	Kras_4	Kras
AGGAAACACAACCTATCTGT	56	62	42	Elf2_1	Elf2
AGGAACAGAGCGCATCGAAC	100	88	57	Ctnnbl1_2	Ctnnbl1
AGGAACCGTGATCCGATAGG	96	71	40	Pi4ka_1	Pi4ka
AGGAACTCCAGGTCCATGTT	54	56	27	Lrrtm4_2	Lrrtm4
AGGAAGACTATAAGAGATAC	18	22	9	Lrmda_3	Lrmda
AGGAAGATAAATCCATACAC	20	17	11	Bap1_3	Bap1
AGGAAGCCCCTGTGCATGTT	72	68	47	Kcnq3_3	Kcnq3
AGGAAGCTGAACGCTTGCGA	59	71	46	Plec_4	Plec
AGGAAGGGTGCGTAATGATA	60	56	24	Xrn1_1	Xrn1
AGGAAGTCAACACTCACATG	61	49	40	Tnfrsf1b_2	Tnfrsf1b
AGGAAGTCGTTATCTAGCAA	54	54	27	Hjv_2	Hjv
AGGAAGTCTACATTCATGAA	45	36	26	Chrnb1_2	Chrnb1
AGGAATAACAGGTATATTAG	23	26	14	Nexmif_4	Nexmif
AGGAATATCAGTCCCTGATC	47	43	17	Ufc1_3	Ufc1
AGGACACATCGAAGCTGTGT	96	77	58	Trp63_4	Trp63
AGGACAGGCTCGTACTGGAT	106	91	59	Sec23a_1	Sec23a
AGGACATAAACACACCGTCA	63	49	42	Glce_2	Glce
AGGACATACATACCCATATT	26	42	22	Setdb1_2	Setdb1
AGGACATGCAGACTAAGGTT	75	46	40	Zkscan3_1	Zkscan3
AGGACATTGACTCCACACGA	71	53	44	Igf2r_2	Igf2r
AGGACCAACAATCTCTGCAC	93	72	62	Col11a1_2	Col11a1
AGGACCACGACTTCACCATG	95	93	68	Gabrr2_4	Gabrr2
AGGACCAGGTCATTCTACTC	81	42	29	Rxrg_2	Rxrg
AGGACCCGTGCGCATTCCAG	104	118	67	Pdx1_3	Pdx1
AGGACGACCCGGGTCACCGT	125	112	90	Col2a1_4	Col2a1
AGGACGCAAACAGGTTCCCA	85	70	54	Gcgr_2	Gcgr
AGGACGCCAAGCAAGTGCAA	63	60	43	Cacna2d2_4	Cacna2d2
AGGACGCCATTCTAAAACAC	47	35	30	Robo4_2	Robo4
AGGACGCTATGATATCTCCT	53	47	28	Il21r_2	Il21r
AGGACGGCAAGTCGCTGAGA	83	81	54	Ogdh_4	Ogdh
AGGACGGCCGCATCTTCATC	94	80	60	Snrpb_3	Snrpb
AGGACGTAACGAACAGAAGC	82	90	67	Ndufc2_3	Ndufc2
AGGACTAAGACATGGCACAA	51	53	34	Setdb1_3	Setdb1
AGGACTGGAGCGATCCACAT	88	86	57	Grip1_4	Grip1
AGGACTGGTCCGATCGCATG	122	119	64	Nr5a2_4	Nr5a2
AGGAGACATCCCAACCGAGT	69	83	54	Ndufaf2_1	Ndufaf2
AGGAGACTGGAGAAGCAGGC	42	48	37	Cd2ap_4	Cd2ap
AGGAGAGCAGTAGCCGTGCG	100	104	63	Dlx5_3	Dlx5
AGGAGATCTCGGAAGTCGGG	96	81	72	Insr_2	Insr
AGGAGCACATACTTCGGTAA	37	41	32	Cd3d_4	Cd3d
AGGAGCCCACCGTGTAATGC	92	79	53	Shank2_3	Shank2
AGGAGCGAACATGGTCTCAT	61	56	44	Cdc40_4	Cdc40
AGGAGCGCCACCGCGAGCAC	200	166	113	Cdk13_4	Cdk13
AGGAGCTAATCAGTACAGTT	49	54	25	Dnm2_1	Dnm2
AGGAGCTACTGCGACAATCT	55	56	36	Rfx7_1	Rfx7
AGGAGGAGTAGTCACCAACT	64	38	38	Syp_2	Syp
AGGAGGCTGTGAGCTCGACC	76	64	53	Jarid2_1	Jarid2
AGGAGGGAGTGGAATCGTGG	76	80	61	Nrg3_2	Nrg3
AGGAGGGGCGTGCTGGCACG	235	184	154	Adora2a_4	Adora2a
AGGAGGTATGTAGCCAGAGC	56	53	30	Tmem63b_3	Tmem63b
AGGAGGTGGAATACTACTAC	34	25	30	Klc2_2	Klc2
AGGAGGTGTCTGAACTCGGA	65	53	32	Ebf1_3	Ebf1
AGGAGTACCGGCCTGACAGT	117	89	52	Zkscan1_1	Zkscan1
AGGAGTGGGCAGCTTACAAG	57	75	41	Fam120a_3	Fam120a
AGGATAAAACACACCAACTG	32	24	18	Cd36_1	Cd36
AGGATACGGCCAGGTACAAC	68	62	39	Fhit_1	Fhit
AGGATCAAAAGCCCCATACA	42	32	14	Gad2_2	Gad2
AGGATCACGGTATGCCCCGA	83	75	49	Celsr2_1	Celsr2
AGGATCAGCCCCGATGCGTT	118	112	75	Kcnc3_3	Kcnc3
AGGATCCGTGGAGAGACCTT	82	73	53	Ctbp1_4	Ctbp1
AGGATCGCAGGGTTCCCATT	97	90	55	Rfx7_2	Rfx7
AGGATGACAAAGTAGAGACT	38	30	23	Lrrfip1_3	Lrrfip1
AGGATGACCTGGTCGTCTAG	70	57	41	Rxra_4	Rxra
AGGATGCGGTCAGTCCACGC	109	94	75	Inpp5k_1	Inpp5k
AGGATGGACTCTTCACGATA	65	50	37	Stag1_1	Stag1
AGGATGTCCCACAAGACCGA	80	86	43	Pde10a_3	Pde10a
AGGATGTTGGTGTTAATCTA	35	35	19	Cdc40_3	Cdc40
AGGATTACTATACACCACAG	29	24	23	Nek9_1	Nek9
AGGATTGCTCACCGCATCAA	86	62	31	Bckdk_2	Bckdk
AGGCAACCGTTACCCACCTC	106	85	51	Prnp_2	Prnp
AGGCAACGTAGAAGCGCATG	85	67	42	Mboat7_2	Mboat7
AGGCAATCTGGCAACTGCTC	61	72	41	Mdh2_2	Mdh2
AGGCAATGCATCTAGAGCGA	63	61	37	Nsun2_3	Nsun2
AGGCAATGGGCGTAGAGGAA	71	65	32	Mib1_4	Mib1
AGGCACAAGTGCCCCTACAG	71	58	28	Klf9_2	Klf9
AGGCACAGGACGAGCCACGC	146	141	80	Pura_3	Pura
AGGCACTACGAAGAGTCGGA	90	62	46	Unc5c_1	Unc5c
AGGCAGAGTACCAGGAAATT	37	27	23	Nectin1_3	Nectin1
AGGCAGCAGTACCTCTAGGC	70	50	44	Rmnd1_1	Rmnd1
AGGCAGCTGATCAGAAATCA	46	42	21	Gabrg3_4	Gabrg3
AGGCATAACTGGTGTACCAC	60	55	24	Igf2r_4	Igf2r
AGGCATAAGGCTTAGAGGTT	72	49	35	Ndufs1_3	Ndufs1
AGGCATCCAAGCATACCTGA	71	61	34	Atp6v1e1_4	Atp6v1e1
AGGCATGAGATTCTAGCATC	45	56	31	Rb1cc1_3	Rb1cc1
AGGCCAAGTATAAGGAGCGA	36	43	38	Snf8_1	Snf8
AGGCCACACCCCCCCAGTGT	77	94	52	Tbx6_1	Tbx6
AGGCCACGGAAAGCGTGCTC	93	87	72	Rtn4r_2	Rtn4r
AGGCCACTCACGCTCAGCGT	137	114	80	Pou4f3_2	Pou4f3
AGGCCAGACGACTTAAGTCG	62	39	43	Slc4a7_4	Slc4a7
AGGCCAGTGAGGCGGAGACC	113	119	62	Fgf12_3	Fgf12
AGGCCATCCAAGCCCGTCCA	86	111	68	Tcf4_1	Tcf4
AGGCCCTCACAACTAACGTC	97	106	50	Chrng_1	Chrng
AGGCCCTGAATCCCTACTAT	63	51	46	Atp13a2_2	Atp13a2
AGGCCGTCGGTAGCGATACT	78	64	52	Paqr8_1	Paqr8
AGGCCTCCAGAGCACAAACA	74	69	36	Opn1sw_3	Opn1sw
AGGCCTGTGAGATGGCGCTC	86	68	53	Sema5a_4	Sema5a
AGGCCTTCCTACCACTTCAT	85	72	49	Cnr1_4	Cnr1
AGGCGATGATTATAAGATTA	22	16	17	Copa_2	Copa
AGGCGCCACAAAGACTGTGA	84	62	53	Edar_4	Edar
AGGCGGAAACCAGTACAAGC	45	41	30	Pah_2	Pah
AGGCGGCAGTAGATAACGTG	65	91	48	Smad3_1	Smad3
AGGCGGCGAGTCCAGACCGT	144	124	96	Esrrb_1	Esrrb
AGGCGGCTCTTACTAGCTGA	75	61	31	Mapt_1	Mapt
AGGCGGGGCGCTGACTATGA	72	69	40	Bicra_4	Bicra
AGGCTACATAGCACAACATT	63	58	28	Ndufaf5_3	Ndufaf5
AGGCTATCAAGCGTGACTTT	52	37	24	Sod2_4	Sod2
AGGCTATCGAGGGTAGTGAC	69	61	57	Pclo_4	Pclo
AGGCTATGATTACTATCATG	20	21	10	Clock_3	Clock
AGGCTCAGATTCGCCAGTCA	76	60	61	Atp1a3_2	Atp1a3
AGGCTCCGAAGTACATCAGG	96	77	53	Prox1_3	Prox1
AGGCTCCTACGGTACTACAT	61	46	27	Tnrc6a_1	Tnrc6a
AGGCTCCTCTACAGGCATTA	48	45	33	Slc22a17_3	Slc22a17
AGGCTCGAGAGGTTCAAAAG	43	38	42	Nup93_4	Nup93
AGGCTCGAGTAACCCAGCAC	62	67	42	Srebf1_1	Srebf1
AGGCTCGGAAGATCCGCGTA	80	77	58	Elp1_3	Elp1
AGGCTCGGTGGAGTCATACT	82	63	29	Kif21a_2	Kif21a
AGGCTCTGAAGCGCAAGAAG	92	62	46	Chmp4b_3	Chmp4b
AGGCTGACGACAGGTCGCTC	131	108	63	Phactr2_2	Phactr2
AGGCTGACTGCGTAGAATAA	48	40	24	Htr3a_2	Htr3a
AGGCTGAGCGGCCGCGCCGA	162	129	101	Foxc1_3	Foxc1
AGGCTGGCATAGCTGTACGG	69	65	46	Foxj3_4	Foxj3
AGGGAACGACGAGGCTAATC	78	69	43	Suclg1_1	Suclg1
AGGGACAAGGTTGTCCGAGG	72	67	40	Nr2c2_4	Nr2c2
AGGGACAATGGACTGAACAC	76	42	27	Hspd1_3	Hspd1
AGGGACAGGAAGGGCGACAT	84	73	38	Foxg1_3	Foxg1
AGGGACAGGATCCCGCCGGG	75	64	64	Mbd2_3	Mbd2
AGGGACTACCGGCTGCGCCA	83	80	59	Cck_2	Cck
AGGGACTCGCGGCACAGGAA	77	90	45	Uqcrfs1_1	Uqcrfs1
AGGGACTCTATTATCAATGC	22	29	12	Crebbp_4	Crebbp
AGGGACTGCACTCACGACTC	84	84	62	Ndufaf4_2	Ndufaf4
AGGGAGACCTCAGCATCATA	58	45	33	Vps13d_2	Vps13d
AGGGAGCCGTACATCCACGC	101	95	55	Paqr8_4	Paqr8
AGGGAGCGGACATACTCTGC	59	63	52	Ngfr_4	Ngfr
AGGGATAGGCGAATGGCCGA	77	59	55	Cebpe_2	Cebpe
AGGGATAGGTGGGTATCGGG	51	68	38	Gata2_1	Gata2
AGGGATCTCCAGCACTACAT	79	75	40	Gsdme_1	Gsdme
AGGGATGCTTGGAGTTCACT	52	59	25	Acbd5_1	Acbd5
AGGGCAAATGATATAAGGAT	41	24	12	Ndufa12_4	Ndufa12
AGGGCAAGATACCTTAGAGT	56	44	30	Tardbp_2	Tardbp
AGGGCACGTCAACTCTACAC	95	78	53	Cd3e_1	Cd3e
AGGGCACTCCCGTTTATACT	39	23	29	Pax6_3	Pax6
AGGGCAGACACTTACATCCC	49	59	47	Ovol2_4	Ovol2
AGGGCAGGAAGAACAATCTG	44	45	33	Dlat_3	Dlat
AGGGCAGTGTTGTAATCTGG	69	64	41	Ext2_1	Ext2
AGGGCATGGACATCTCAATC	63	60	33	Cyfip2_2	Cyfip2
AGGGCATGTGGATGACTGAT	79	55	50	Gnptg_4	Gnptg
AGGGCCCATGGAAGGACCAT	76	49	44	Csrnp3_4	Csrnp3
AGGGCGAAGGCTGCTCACTA	71	61	55	Cic_4	Cic
AGGGCGATGTAAGAGTTCGA	47	45	30	Etv6_4	Etv6
AGGGCGCATCATGACGGCAA	115	91	87	Fmn1_2	Fmn1
AGGGCGGATAGGTGGTAATG	61	56	32	Gata3_1	Gata3
AGGGCTAATGAAGTTTACCA	26	30	18	Nr1h5_2	Nr1h5
AGGGCTAGTTATGGTCCCAG	45	35	19	Qrich1_4	Qrich1
AGGGCTCAGGTTCGAAACCA	72	69	44	Kiz_2	Kiz
AGGGCTGGACAGCCAGAAGT	69	64	47	Cyfip2_4	Cyfip2
AGGGCTGGGTACTATCTCTT	16	20	9	Rara_1	Rara
AGGGCTGTAATCGCCCCATC	74	53	47	Ndufb11_1	Ndufb11
AGGGCTTAAATCGCATCCGC	51	42	31	Depdc5_4	Depdc5
AGGGGACTATTACCGTTACC	35	36	29	Ywhag_1	Ywhag
AGGGGACTCACCATAAATCA	36	42	20	Slc9a7_1	Slc9a7
AGGGGAGACCCAACACTATG	55	38	42	Tardbp_4	Tardbp
AGGGGAGTCTTACCTTACAT	48	47	33	Frmd5_2	Frmd5
AGGGGCCGGCAGTGACACTC	113	77	61	Sorl1_3	Sorl1
AGGGGCTCACCAGTAGGACA	50	41	39	Mt3_3	Mt3
AGGGTATAATCGGAATGTCT	16	21	13	Reln_1	Reln
AGGGTATGGCCATATATCCA	40	29	21	Bptf_3	Bptf
AGGGTCCTGAGCGCCAATGC	107	85	53	Sema5a_2	Sema5a
AGGGTCCTGTCTCTATGGAA	43	51	30	Nrl_4	Nrl
AGGGTGAACGCGGAGAGACC	79	44	35	Col2a1_3	Col2a1
AGGGTTCCCCACTTCATAGG	67	41	24	Acp1_1	Acp1
AGGTAACTAGGGATATACCC	37	31	31	Thra_1	Thra
AGGTAAGGCACCCTCACTTA	73	45	40	Dnajc13_1	Dnajc13
AGGTAATAAACCCCATCACG	29	35	18	Ano3_1	Ano3
AGGTAATTATTGTCGATGAG	16	32	25	Rgma_4	Rgma
AGGTACAAGCAGAATCGATC	65	44	35	Mest_3	Mest
AGGTACAGTAAGGGCAGTTA	51	59	43	Adnp_3	Adnp
AGGTACTCTGGCATAGGACT	65	51	51	Nr2c2_1	Nr2c2
AGGTAGCGGGTGATACCAGT	66	41	50	Pcdh15_1	Pcdh15
AGGTAGCTGAGTATGACCCC	51	43	40	Retreg1_2	Retreg1
AGGTAGTAATGGCAGAAACC	24	45	25	Atp1a3_1	Atp1a3
AGGTAGTAATTCGGTTGCAC	33	31	19	Foxj3_1	Foxj3
AGGTATATGCAAAGTCAATC	40	40	28	Klhl20_3	Klhl20
AGGTATCCGAATTCAAGACC	39	31	20	Met_4	Met
AGGTATCCTCCGACCCACCA	80	83	68	Gata3_2	Gata3
AGGTATTAGTCAGCGAATGA	41	26	20	Mff_2	Mff
AGGTCACAGGAGGCCCCATG	94	94	67	Grn_4	Grn
AGGTCACGGAAGCGCTCTAC	94	65	47	Fhit_2	Fhit
AGGTCACGTCCACATAGCTG	98	78	47	Chrnb4_3	Chrnb4
AGGTCAGCGTGGCAACCAGT	104	105	79	Lhcgr_3	Lhcgr
AGGTCATAGTCATCATGCAT	71	47	36	Dnajc13_4	Dnajc13
AGGTCCATGTAGCTGTGAAC	56	50	42	Adgra1_4	Adgra1
AGGTCCCAGACAATTCAAGA	46	47	40	Klf1_3	Klf1
AGGTCCCGACTTACTTAGCA	68	58	54	Fcgr2b_1	Fcgr2b
AGGTCCGTGACACTAACGAA	69	65	52	Htr7_1	Htr7
AGGTCGAACAGGCCAATCTG	74	52	36	Atp9a_1	Atp9a
AGGTCGCTGCAGCTGAACGC	143	121	71	Fezf1_1	Fezf1
AGGTCGTTAAATATCCCAGG	30	31	15	Tlr5_1	Tlr5
AGGTCTACTGAGAACCAATT	45	39	22	Wdr48_4	Wdr48
AGGTCTGCCACGTTATCTGC	105	68	49	Rora_3	Rora
AGGTCTGCGTTCAGAACATC	76	73	52	Dlst_1	Dlst
AGGTGAACGGGAGTAAGATC	47	44	35	Fgfr1_2	Fgfr1
AGGTGAAGCAGATCAACAAG	66	50	38	Stmn2_3	Stmn2
AGGTGACGTAAGTAAAGTCT	50	21	31	Dnajc6_1	Dnajc6
AGGTGACTGAAAACTCACAC	50	54	38	Lepr_3	Lepr
AGGTGAGGCTACCGCAGAGT	74	68	64	Nr2c2_2	Nr2c2
AGGTGCCATGGAGACAACCT	90	85	36	Dll1_3	Dll1
AGGTGCGAAAACGTAGACGA	69	58	45	Ttll5_4	Ttll5
AGGTGCGGTGCGGACAGATC	100	81	53	Nr2c1_1	Nr2c1
AGGTGCTCAGATTCCTAACA	36	46	30	Rfx7_4	Rfx7
AGGTGCTCAGCGGCTACGAC	93	96	64	Sox10_3	Sox10
AGGTGGAGTCGGCTACCCGG	107	84	72	Tiam1_2	Tiam1
AGGTGGCCTGGGACTACGGG	127	118	70	Tmem63b_4	Tmem63b
AGGTGGTATGGAGAGTCAAT	60	57	37	Unc13b_3	Unc13b
AGGTGTCGGGCTACCACTAC	95	75	47	Nr5a1_1	Nr5a1
AGGTGTGCAGGGTACTTCCC	102	78	61	Sp110_2	Sp110
AGGTGTGGCTTACTTCTGTT	51	41	22	Gpr156_3	Gpr156
AGGTGTTCTCCACACCGCAC	95	73	43	Gfi1_3	Gfi1
AGGTTATAAAACCCCTTACA	21	11	17	Idh3a_2	Idh3a
AGGTTATAAGCTGTCCAATA	37	30	16	Tlr4_2	Tlr4
AGGTTGAATGCAGCGCACAA	47	52	36	Sele_1	Sele
AGGTTGAGGCGTTGCAGATT	79	82	39	Lrrtm3_3	Lrrtm3
AGGTTGATGGTGTAAAACAT	26	34	30	Chrna6_3	Chrna6
AGGTTGGCCTCGCCTCAAGT	105	87	56	Dip2b_1	Dip2b
AGGTTGTAACAACAGGTCAC	48	54	27	Il17rd_2	Il17rd
AGGTTGTACTGTTAGCCCCG	61	45	27	Opa1_2	Opa1
AGTAAACAGCGGGAGCGCAC	83	73	44	Hoxa1_4	Hoxa1
AGTAAAGTTGACTGGAATTG	4	9	8	Taf1b_1	Taf1b
AGTAACGGTGTCCCACTCAG	94	53	32	Camk2b_2	Camk2b
AGTAAGAAAATCTTCTACAC	18	21	11	Cfl2_2	Cfl2
AGTAAGCAGTATCTAACAAT	36	24	27	Kmt2e_3	Kmt2e
AGTAATAATGACAACTACCA	28	17	14	Adipor2_4	Adipor2
AGTAATACAGTCCATAGTGA	17	17	14	Smc3_3	Smc3
AGTAATCGGTTCCCAAATGC	48	38	23	Setd5_3	Setd5
AGTAATGCAGATACCTATGC	41	28	23	Smchd1_1	Smchd1
AGTACAAGCTGACTATTGTT	35	51	34	Gria2_3	Gria2
AGTACAAGGCCATGCAAGGT	118	92	60	U2af2_1	U2af2
AGTACAGCTGAATAGATCCT	51	44	42	Ghr_2	Ghr
AGTACCAAGTGGCACACTGC	74	73	52	Cebpe_4	Cebpe
AGTACCGGAAAAGAAAGTGC	42	31	26	Fas_4	Fas
AGTACCGGGGACGCGCACCC	99	108	61	Irf5_4	Irf5
AGTACCTCAGACCTTACCCC	93	48	42	Hivep2_1	Hivep2
AGTACCTGCATCATGTACCG	67	58	57	Dap3_1	Dap3
AGTACCTGTGGACATCACGT	113	94	62	Pou1f1_2	Pou1f1
AGTACGCTCGGAACAACCAC	67	65	42	Idh3a_1	Idh3a
AGTACGGCGTCCCCTCAATA	75	70	30	Apc_1	Apc
AGTACTACCTGGCGGAACCA	60	53	33	Rho_1	Rho
AGTACTCATCAACGCTCCAC	97	85	45	Atp13a3_2	Atp13a3
AGTACTCCGAGTGATAAATA	26	23	12	Ascc3_3	Ascc3
AGTACTGACAGCGATTCCGC	79	73	63	Rxrb_1	Rxrb
AGTACTGGCAGCGGTTGCGC	130	108	88	Rxrg_4	Rxrg
AGTACTTGTGTGAACCACTC	53	41	32	Ap1b1_4	Ap1b1
AGTAGAGGCCAGCGTAGCGT	104	81	71	Ap2s1_1	Ap2s1
AGTAGATACACCACTCGCAG	65	54	43	Zfp462_1	Zfp462
AGTAGATGAGAACGGACTGT	58	62	32	Adgrl1_2	Adgrl1
AGTAGCCCTCGGCACAATTG	63	70	41	Tomm40_1	Tomm40
AGTAGCCGACATCAGACCGC	99	78	68	Robo1_1	Robo1
AGTAGCGGACGATATTTGGA	50	49	30	Eif2ak4_2	Eif2ak4
AGTAGGGCTTGTCTACGTAG	57	50	30	Glis2_3	Glis2
AGTAGGGTGGTACGGTGCGA	97	77	48	Grin1_3	Grin1
AGTAGGTGTACCTCTCAAGT	60	64	34	Il6st_1	Il6st
AGTAGTCGTGCCCATTGCTC	104	98	65	Pak3_3	Pak3
AGTATACAGAAGATAAGATC	19	37	11	Kctd16_1	Kctd16
AGTATATCCAGTATATGCGA	27	15	20	Max_3	Max
AGTATCAGGGGTCCAAACTT	48	39	20	Gabra4_1	Gabra4
AGTATGACGGTGTGATAACC	69	58	30	Chrna6_1	Chrna6
AGTATGCAATTCACCTGAGT	41	66	36	Prdm5_1	Prdm5
AGTATGCGCATCCCAAATGA	61	49	45	Tbl1xr1_1	Tbl1xr1
AGTATGGAGGGAATTCCTGG	54	41	37	Gata1_2	Gata1
AGTATGGGTGCGTTACCAAT	57	64	34	Adgrg2_3	Adgrg2
AGTATGTACATCGCTATGTT	41	30	30	Gls_1	Gls
AGTATGTCTGCTCAATGAGT	69	71	41	Syn2_3	Syn2
AGTATGTGACCAACCATTAC	43	41	27	Syngap1_3	Syngap1
AGTATTGAGCAGAAGACGGA	45	41	52	Ywhaz_4	Ywhaz
AGTATTGTACCGAGTTGCTC	41	44	29	Tbc1d24_2	Tbc1d24
AGTCAACAGAAGATACGAAC	47	48	37	Adgrl1_3	Adgrl1
AGTCAATAACGTATGGATCT	49	32	32	Sele_4	Sele
AGTCAATTACAGTTATCGGC	23	30	27	Aifm1_4	Aifm1
AGTCACCACGATGACCGTAT	109	103	78	Tacr1_2	Tacr1
AGTCACCCTGAGAACCGCAA	71	59	48	Nsmf_4	Nsmf
AGTCACTGAACCCAGGCGGT	98	87	59	Nfe2l2_2	Nfe2l2
AGTCAGACGACGCAGATGGT	103	71	62	Kat6a_4	Kat6a
AGTCCACCAGATCACCGTAT	113	77	62	Pdgfrb_1	Pdgfrb
AGTCCAGTACAGTCGCTGGT	72	63	58	Lrp5_2	Lrp5
AGTCCCCATAATCCACGGCT	93	102	71	Sema6a_4	Sema6a
AGTCCCGCTTAGAACAATAG	44	49	25	Zfp423_1	Zfp423
AGTCCCTGGTTGGATATGGG	73	43	44	Gatad2b_4	Gatad2b
AGTCCCTTAATGAAGTAAAC	25	32	17	Kif1b_2	Kif1b
AGTCCGCATCAACGGACATG	68	59	34	Bckdk_4	Bckdk
AGTCCGTGGTTAAGCGATGT	66	83	50	Kif5a_1	Kif5a
AGTCCTCAGCAACTGGGAGT	73	69	41	Opn1sw_4	Opn1sw
AGTCCTCCGGGTCGCAATCC	77	71	25	Tbx1_4	Tbx1
AGTCCTCTCTCGCCCAATTC	109	90	48	Cd14_3	Cd14
AGTCCTGAACACCGTTCCCC	82	87	68	Pah_4	Pah
AGTCCTGAATGAGACTATAC	55	32	28	Npr2_3	Npr2
AGTCCTGGCCCGAGTAGCTC	106	81	56	Folr1_3	Folr1
AGTCCTTGAGATACCCTATG	63	48	34	Serpini1_2	Serpini1
AGTCGAGCCACGTTGTAACA	82	57	45	Tmem63b_2	Tmem63b
AGTCGAGGCCCCCAAGCTCA	111	98	76	Nefm_3	Nefm
AGTCGCAACATGCTCAAGGT	91	82	61	Ppargc1a_2	Ppargc1a
AGTCGCGCATTGCCAAGCGG	101	72	63	Bin1_4	Bin1
AGTCGCTCAGAAGACAGTGG	84	62	59	Snca_3	Snca
AGTCGGAGTAAACCACAACC	55	47	35	Ppip5k2_1	Ppip5k2
AGTCGGCCTGATCATTGGTA	72	77	47	Hk1_1	Hk1
AGTCGGGATCAATGCACGTC	109	90	66	Kit_1	Kit
AGTCGTGGTATTGAAATTAC	27	39	15	Adgrg2_4	Adgrg2
AGTCTAGACAACGGACGTGT	62	67	61	Brwd1_4	Brwd1
AGTCTCATGCACAGACCGTA	83	71	63	Mecp2_3	Mecp2
AGTCTGAAGACCGAATCTAC	54	40	40	Cd80_2	Cd80
AGTCTGCGTATGCCTTTACC	83	63	49	Zbtb24_3	Zbtb24
AGTCTGGCCCACCTGAACTC	99	68	50	Champ1_4	Champ1
AGTCTGTAAAACAGCCGCGA	49	36	28	Smarcad1_3	Smarcad1
AGTCTTGGAAGATCCGCACC	90	70	59	Lrrtm3_2	Lrrtm3
AGTGAAGTCTACGTGACCTA	54	60	31	Gfm2_1	Gfm2
AGTGAATATCTCTCCAATAT	21	21	14	Serpinb6a_1	Serpinb6a
AGTGAATCCCATCTAGGATC	44	37	25	Cdk8_1	Cdk8
AGTGACACGCAATCTTCGGC	75	45	46	Nrxn3_1	Nrxn3
AGTGACATAGATTCGGTAAT	41	39	17	Htr4_1	Htr4
AGTGACGATGCCCCATTCTC	104	83	55	Gli1_2	Gli1
AGTGACTGACCGGTCCCAGC	137	86	65	Irf8_2	Irf8
AGTGAGACTACCCTTCATCA	54	40	35	Gprc5b_4	Gprc5b
AGTGAGATCATATAAGTGGT	32	37	28	Tpk1_2	Tpk1
AGTGAGCACTCCCCGAGGTA	70	72	50	Pgr_4	Pgr
AGTGAGCCACGCCCTAGCAG	112	100	60	Tpi1_1	Tpi1
AGTGAGGTGATATGTCCATG	69	58	37	Naa10_2	Naa10
AGTGAGTAGTGAGTACAGTA	46	43	32	Nsmce2_4	Nsmce2
AGTGAGTCGCAGTTTAGCGT	90	83	61	Ffar1_1	Ffar1
AGTGAGTGGCCATTCGGCAC	94	92	45	Pax5_2	Pax5
AGTGATAGCACAGTATTTCC	43	30	25	Lamp2_3	Lamp2
AGTGATAGGTCGTGCTGTGT	81	77	49	Ttc8_1	Ttc8
AGTGATCCGGGCCAAAGTGG	83	59	47	Timp3_1	Timp3
AGTGATCCTAGATCATGTGA	46	38	26	Atp6v1b2_3	Atp6v1b2
AGTGATGACCTACCGTGACC	100	89	60	Ift43_1	Ift43
AGTGATGGCCGATTGCGTGT	128	109	96	Ogt_3	Ogt
AGTGATTAGTAACAATGCAC	45	33	10	Lrig2_1	Lrig2
AGTGCACACACCCACAATGT	71	55	58	Adcy5_2	Adcy5
AGTGCACACCAACAATCCCC	78	46	38	Kmt5b_1	Kmt5b
AGTGCAGAATATGCCCCGCA	66	43	27	Bcl11a_1	Bcl11a
AGTGCAGATAGGCGCACGTC	96	101	70	Nrxn2_1	Nrxn2
AGTGCAGCTCAACAAGGATA	75	53	61	Tnfrsf11a_2	Tnfrsf11a
AGTGCATACTGGCCTGGATT	79	60	51	Nr2f1_2	Nr2f1
AGTGCATGTCAATCAACATG	93	47	44	Fmr1_3	Fmr1
AGTGCCCAACACTTCCGATG	60	63	48	Chrna2_3	Chrna2
AGTGCCTCGAGCGCTCAGGA	137	138	73	Etv6_3	Etv6
[truncated: 6,590 more rows]
