# Supplementary material for: Genome-scale functional mapping of the mammalian whole brain with in vivo Perturb-seq
Source: bioRxiv. 2026 Mar 18:2026.03.16.711480. Preprint. [Version 1] doi: 10.64898/2026.03.16.711480 (PMC13108593; doi:10.64898/2026.03.16.711480)
Supplement: Supplement 6 [file media-6.xlsx]

## Sheet: wilcoxon_de_results_padj_0.1
Data S6A. Wilcoxon rank-sum test differentially expressed genes (DEGs) for each of 1,947 perturbations within each of 31 binned cell types relative to non-targeting controls, padj < 0.1 (note: we included padj < 0.1 in this supplementary data but analyses were done using DEGs with padj < 0.05)
deg_names	scores	logfoldchanges	pvals	pvals_adj	group_name	gene_target	control_label	n_pert_matched	n_ctrl_matched
Snx29	4.60629	0.513303	4.09908e-06	0.068549	001 L5-6 IT Glut	Gnas	Non_target	72	4807
Josd2	5.708	1.16641	1.14314e-08	0.000191167	001 L5-6 IT Glut	Thap11	Non_target	70	4807
Thoc6	4.37833	2.73535	1.19591e-05	0.0499979	001 L5-6 IT Glut	Thap11	Non_target	70	4807
Ppip5k1	4.21412	0.372709	2.50751e-05	0.0698883	001 L5-6 IT Glut	Thap11	Non_target	70	4807
Prkn	4.04085	0.743687	5.32577e-05	0.0890629	001 L5-6 IT Glut	Thap11	Non_target	70	4807
Nsmce2	4.01576	0.462739	5.92558e-05	0.0900849	001 L5-6 IT Glut	Thap11	Non_target	70	4807
Rpia	-4.10049	-1.41662	4.12278e-05	0.0766058	001 L5-6 IT Glut	Thap11	Non_target	70	4807
Plpp7	-4.13832	-1.17777	3.49852e-05	0.0731321	001 L5-6 IT Glut	Thap11	Non_target	70	4807
Mdh1	-4.14521	-0.550639	3.39506e-05	0.0731321	001 L5-6 IT Glut	Thap11	Non_target	70	4807
Sdccag8	-4.27368	-0.789341	1.92276e-05	0.0643087	001 L5-6 IT Glut	Thap11	Non_target	70	4807
Cdk9	-4.68127	-0.571935	2.85101e-06	0.0158925	001 L5-6 IT Glut	Thap11	Non_target	70	4807
Rabac1	-5.05762	-0.892389	4.24533e-07	0.00354973	001 L5-6 IT Glut	Thap11	Non_target	70	4807
Far1	5.90861	0.487995	3.44997e-09	2.88469e-05	001 L5-6 IT Glut	Srsf1	Non_target	68	4807
Trim17	5.6116	2.09005	2.00461e-08	0.000111744	001 L5-6 IT Glut	Srsf1	Non_target	68	4807
Drosha	5.0391	0.694155	4.67733e-07	0.00149813	001 L5-6 IT Glut	Srsf1	Non_target	68	4807
Usp48	4.70608	0.690523	2.52531e-06	0.00447146	001 L5-6 IT Glut	Srsf1	Non_target	68	4807
Slc30a9	4.67488	0.899525	2.94123e-06	0.00447146	001 L5-6 IT Glut	Srsf1	Non_target	68	4807
Tnik	4.61761	0.515215	3.88177e-06	0.00540957	001 L5-6 IT Glut	Srsf1	Non_target	68	4807
Psip1	4.42616	0.711351	9.59266e-06	0.0114584	001 L5-6 IT Glut	Srsf1	Non_target	68	4807
Rbm25	4.37314	0.415491	1.22472e-05	0.0136539	001 L5-6 IT Glut	Srsf1	Non_target	68	4807
Rbm28	4.32264	0.659866	1.54172e-05	0.0161139	001 L5-6 IT Glut	Srsf1	Non_target	68	4807
Med23	4.10923	0.876818	3.96978e-05	0.039051	001 L5-6 IT Glut	Srsf1	Non_target	68	4807
Gpatch8	4.05847	0.433237	4.9395e-05	0.0458907	001 L5-6 IT Glut	Srsf1	Non_target	68	4807
Idh3g	3.95821	0.450546	7.55138e-05	0.0631409	001 L5-6 IT Glut	Srsf1	Non_target	68	4807
Dazap1	3.93673	0.62031	8.25982e-05	0.0651807	001 L5-6 IT Glut	Srsf1	Non_target	68	4807
Psmc4	3.91513	0.602797	9.03562e-05	0.0651807	001 L5-6 IT Glut	Srsf1	Non_target	68	4807
Marf1	3.91274	0.607334	9.1254e-05	0.0651807	001 L5-6 IT Glut	Srsf1	Non_target	68	4807
Nktr	3.89595	0.394214	9.78138e-05	0.0654296	001 L5-6 IT Glut	Srsf1	Non_target	68	4807
Otud4	3.79638	0.557012	0.000146822	0.0882433	001 L5-6 IT Glut	Srsf1	Non_target	68	4807
Ckmt1	-3.76545	-0.637265	0.000166249	0.0958683	001 L5-6 IT Glut	Srsf1	Non_target	68	4807
Edem2	-3.79482	-1.00525	0.000147749	0.0882433	001 L5-6 IT Glut	Srsf1	Non_target	68	4807
Pcsk5	-3.84064	-1.19493	0.000122716	0.0789298	001 L5-6 IT Glut	Srsf1	Non_target	68	4807
Matk	-3.90675	-0.632451	9.3544e-05	0.0651807	001 L5-6 IT Glut	Srsf1	Non_target	68	4807
Hmgb1	-3.99578	-0.847571	6.44815e-05	0.0567539	001 L5-6 IT Glut	Srsf1	Non_target	68	4807
Resp18	-4.42807	-1.02679	9.50817e-06	0.0114584	001 L5-6 IT Glut	Srsf1	Non_target	68	4807
Gda	-4.69193	-0.758365	2.70637e-06	0.00447146	001 L5-6 IT Glut	Srsf1	Non_target	68	4807
Wsb1	-4.74104	-0.583327	2.1262e-06	0.00444455	001 L5-6 IT Glut	Srsf1	Non_target	68	4807
Arglu1	-4.8358	-0.557965	1.32614e-06	0.00316814	001 L5-6 IT Glut	Srsf1	Non_target	68	4807
Srsf1	-5.01242	-0.912448	5.3751e-07	0.00149813	001 L5-6 IT Glut	Srsf1	Non_target	68	4807
Srsf2	-5.0515	-0.835006	4.38342e-07	0.00149813	001 L5-6 IT Glut	Srsf1	Non_target	68	4807
Fam193b	-6.17183	-0.803584	6.7504e-10	1.12887e-05	001 L5-6 IT Glut	Srsf1	Non_target	68	4807
Inha	4.78236	0.501304	1.73246e-06	0.00724297	001 L5-6 IT Glut	Tbr1	Non_target	63	4807
Cpne6	4.70899	0.912707	2.48945e-06	0.00748298	001 L5-6 IT Glut	Tbr1	Non_target	63	4807
Gaa	3.9529	0.599256	7.72093e-05	0.0922265	001 L5-6 IT Glut	Tbr1	Non_target	63	4807
Rtn4r	-3.92972	-0.580312	8.50443e-05	0.094813	001 L5-6 IT Glut	Tbr1	Non_target	63	4807
Slc24a2	-3.98172	-0.858931	6.84189e-05	0.088013	001 L5-6 IT Glut	Tbr1	Non_target	63	4807
Xkr7	-4.02993	-1.86986	5.57943e-05	0.0777541	001 L5-6 IT Glut	Tbr1	Non_target	63	4807
Ctsb	-4.03552	-0.618711	5.44819e-05	0.0777541	001 L5-6 IT Glut	Tbr1	Non_target	63	4807
Kcna1	-4.21482	-0.870234	2.49975e-05	0.0418033	001 L5-6 IT Glut	Tbr1	Non_target	63	4807
Rtn4	-4.25582	-0.54123	2.08288e-05	0.0387023	001 L5-6 IT Glut	Tbr1	Non_target	63	4807
Arhgef25	-4.57023	-0.834068	4.87191e-06	0.0101841	001 L5-6 IT Glut	Tbr1	Non_target	63	4807
Pcsk2	-4.62606	-0.62352	3.72689e-06	0.00890355	001 L5-6 IT Glut	Tbr1	Non_target	63	4807
Ngef	-4.69357	-0.622189	2.6848e-06	0.00748298	001 L5-6 IT Glut	Tbr1	Non_target	63	4807
Cadm4	-4.8391	-0.683431	1.30431e-06	0.00724297	001 L5-6 IT Glut	Tbr1	Non_target	63	4807
Epb41	-4.89511	-1.54013	9.8253e-07	0.00724297	001 L5-6 IT Glut	Tbr1	Non_target	63	4807
Dkk3	-5.26959	-1.17698	1.3673e-07	0.00228654	001 L5-6 IT Glut	Tbr1	Non_target	63	4807
Ints6	4.77248	0.626613	1.81975e-06	0.0304317	001 L5-6 IT Glut	Rhobtb2	Non_target	61	4807
Msmo1	4.54951	0.878595	5.37702e-06	0.0732564	001 L5-6 IT Glut	Chp1	Non_target	61	4807
Insig1	4.44569	0.797142	8.76116e-06	0.0732564	001 L5-6 IT Glut	Chp1	Non_target	61	4807
Prnp	4.65967	0.505391	3.16725e-06	0.0132415	001 L5-6 IT Glut	Ap2s1	Non_target	61	4807
Cpne6	4.16579	0.831187	3.10274e-05	0.0518872	001 L5-6 IT Glut	Ap2s1	Non_target	61	4807
Timp2	4.10295	0.845002	4.07923e-05	0.0583765	001 L5-6 IT Glut	Ap2s1	Non_target	61	4807
Sez6	4.06334	0.773843	4.83754e-05	0.0622294	001 L5-6 IT Glut	Ap2s1	Non_target	61	4807
Tmem117	3.89493	1.04091	9.82285e-05	0.0885568	001 L5-6 IT Glut	Ap2s1	Non_target	61	4807
Gnao1	-3.86279	-0.593824	0.000112098	0.0892673	001 L5-6 IT Glut	Ap2s1	Non_target	61	4807
Rims1	-3.86325	-0.319723	0.000111888	0.0892673	001 L5-6 IT Glut	Ap2s1	Non_target	61	4807
Egr3	-3.8891	-0.921254	0.000100615	0.0885568	001 L5-6 IT Glut	Ap2s1	Non_target	61	4807
Erc2	-3.89034	-0.475835	0.000100103	0.0885568	001 L5-6 IT Glut	Ap2s1	Non_target	61	4807
Rabgap1l	-3.979	-0.52949	6.92069e-05	0.0723342	001 L5-6 IT Glut	Ap2s1	Non_target	61	4807
Tagln3	-3.98211	-0.610544	6.83053e-05	0.0723342	001 L5-6 IT Glut	Ap2s1	Non_target	61	4807
Kcnv1	-3.99353	-0.785952	6.50977e-05	0.0723342	001 L5-6 IT Glut	Ap2s1	Non_target	61	4807
Reep2	-4.0968	-0.508061	4.18895e-05	0.0583765	001 L5-6 IT Glut	Ap2s1	Non_target	61	4807
Pttg1ip	-4.16795	-1.05461	3.07357e-05	0.0518872	001 L5-6 IT Glut	Ap2s1	Non_target	61	4807
R3hdm2	-4.17423	-0.62746	2.99001e-05	0.0518872	001 L5-6 IT Glut	Ap2s1	Non_target	61	4807
Ttyh1	-4.3221	-0.538579	1.54548e-05	0.0369216	001 L5-6 IT Glut	Ap2s1	Non_target	61	4807
Diras2	-4.4857	-0.949547	7.26734e-06	0.0202553	001 L5-6 IT Glut	Ap2s1	Non_target	61	4807
Adgrb1	-4.53567	-0.448644	5.74211e-06	0.019205	001 L5-6 IT Glut	Ap2s1	Non_target	61	4807
Scg2	-4.83926	-1.35605	1.30321e-06	0.00726453	001 L5-6 IT Glut	Ap2s1	Non_target	61	4807
Vgf	-5.03546	-1.1803	4.76712e-07	0.00398603	001 L5-6 IT Glut	Ap2s1	Non_target	61	4807
Cttnbp2	-5.1733	-0.674416	2.30001e-07	0.00384631	001 L5-6 IT Glut	Ap2s1	Non_target	61	4807
Exosc10	4.94464	0.888477	7.62848e-07	0.0127571	001 L5-6 IT Glut	Kifbp	Non_target	60	4807
Plekhm2	4.5234	0.747774	6.08554e-06	0.0508842	001 L5-6 IT Glut	Kifbp	Non_target	60	4807
Scn1b	-6.11867	-0.990524	9.43599e-10	1.57798e-05	001 L5-6 IT Glut	Scn1b	Non_target	57	4807
Gpc1	5.51542	0.922854	3.47943e-08	0.000581866	001 L5-6 IT Glut	Zbtb7a	Non_target	57	4807
Myl4	5.19995	2.48826	1.99346e-07	0.00166683	001 L5-6 IT Glut	Zbtb7a	Non_target	57	4807
Rab34	4.68589	1.76301	2.78751e-06	0.0155385	001 L5-6 IT Glut	Zbtb7a	Non_target	57	4807
Atp1b2	4.44375	1.13254	8.84033e-06	0.0369592	001 L5-6 IT Glut	Zbtb7a	Non_target	57	4807
Sez6	4.38779	0.848593	1.14509e-05	0.0957463	001 L5-6 IT Glut	Smarcb1	Non_target	56	4807
Dlgap3	-4.40756	-0.596193	1.04542e-05	0.0957463	001 L5-6 IT Glut	Smarcb1	Non_target	56	4807
Pld3	-5.20846	-0.586483	1.90412e-07	0.00318425	001 L5-6 IT Glut	Pld3	Non_target	55	4807
Atp1a3	-6.0094	-0.632206	1.86206e-09	3.11393e-05	001 L5-6 IT Glut	Atp1a3	Non_target	55	4807
Eef1a2	-6.24653	-0.72583	4.19665e-10	7.01806e-06	001 L5-6 IT Glut	Eef1a2	Non_target	55	4807
Grin1	-4.70842	-0.465262	2.49648e-06	0.0417486	001 L5-6 IT Glut	Grin1	Non_target	54	4807
Ctsb	-5.48725	-1.00292	4.08236e-08	0.000682694	001 L5-6 IT Glut	Ctsb	Non_target	53	4807
Tigar	4.88204	1.35263	1.04996e-06	0.0175585	001 L5-6 IT Glut	Prickle1	Non_target	52	4807
Mcts1	-4.51226	-1.06194	6.41396e-06	0.0536304	001 L5-6 IT Glut	Chd8	Non_target	52	4807
Pnisr	-4.57488	-0.401825	4.76499e-06	0.0536304	001 L5-6 IT Glut	Chd8	Non_target	52	4807
Ywhag	-7.07137	-1.03251	1.53409e-12	2.56546e-08	001 L5-6 IT Glut	Ywhag	Non_target	49	4807
Cpe	-4.98135	-0.765106	6.31418e-07	0.0105592	001 L5-6 IT Glut	Cpe	Non_target	49	4807
Amy1	5.2018	1.06661	1.97364e-07	0.00330051	001 L5-6 IT Glut	Cdk13	Non_target	49	4807
Atp2b2	-4.67806	-0.934044	2.89604e-06	0.0484304	001 L5-6 IT Glut	Atp2b2	Non_target	48	4807
Rreb1	5.99631	2.69778	2.01846e-09	3.37548e-05	001 L5-6 IT Glut	Myt1l	Non_target	47	4807
Tead2	4.60892	5.54353	4.04772e-06	0.0153778	001 L5-6 IT Glut	Myt1l	Non_target	47	4807
L3mbtl3	4.5971	1.5141	4.28417e-06	0.0153778	001 L5-6 IT Glut	Myt1l	Non_target	47	4807
Ogt	4.58235	0.363396	4.5978e-06	0.0153778	001 L5-6 IT Glut	Myt1l	Non_target	47	4807
Irf3	4.53021	1.42002	5.89253e-06	0.0164235	001 L5-6 IT Glut	Myt1l	Non_target	47	4807
Cuta	4.40428	0.983941	1.06137e-05	0.0233269	001 L5-6 IT Glut	Myt1l	Non_target	47	4807
Col5a2	4.3934	4.45381	1.11592e-05	0.0233269	001 L5-6 IT Glut	Myt1l	Non_target	47	4807
Luc7l2	4.28091	0.32923	1.86133e-05	0.0345855	001 L5-6 IT Glut	Myt1l	Non_target	47	4807
Gca	4.04865	1.37653	5.15129e-05	0.0742318	001 L5-6 IT Glut	Myt1l	Non_target	47	4807
Tubb2a	-3.97931	-0.789431	6.9116e-05	0.0889098	001 L5-6 IT Glut	Myt1l	Non_target	47	4807
Ttyh1	-4.04081	-0.538504	5.32669e-05	0.0742318	001 L5-6 IT Glut	Myt1l	Non_target	47	4807
Cfap69	-4.16549	-0.942328	3.10688e-05	0.0519564	001 L5-6 IT Glut	Myt1l	Non_target	47	4807
Slc22a17	-4.9648	-0.589356	6.87717e-07	0.00575035	001 L5-6 IT Glut	Myt1l	Non_target	47	4807
Zbtb18	4.82313	0.882909	1.41325e-06	0.0236338	001 L5-6 IT Glut	Zbtb18	Non_target	47	4807
Hdac4	4.89697	0.715995	9.73253e-07	0.00443686	001 L5-6 IT Glut	Ppp2r1a	Non_target	47	4807
Hspb3	4.84342	1.87977	1.27624e-06	0.00443686	001 L5-6 IT Glut	Ppp2r1a	Non_target	47	4807
Amy1	4.30496	0.958579	1.67013e-05	0.0348057	001 L5-6 IT Glut	Ppp2r1a	Non_target	47	4807
Pakap	4.2135	0.929139	2.51448e-05	0.0404935	001 L5-6 IT Glut	Ppp2r1a	Non_target	47	4807
Ddx56	4.03453	0.875707	5.47107e-05	0.0703789	001 L5-6 IT Glut	Ppp2r1a	Non_target	47	4807
Elovl4	3.97622	0.903601	7.00185e-05	0.0836371	001 L5-6 IT Glut	Ppp2r1a	Non_target	47	4807
BC005537	-4.12046	-0.596941	3.78118e-05	0.0526939	001 L5-6 IT Glut	Ppp2r1a	Non_target	47	4807
Zfhx2	-4.20047	-0.839029	2.66357e-05	0.0404935	001 L5-6 IT Glut	Ppp2r1a	Non_target	47	4807
Rsrp1	-4.2795	-0.302814	1.87317e-05	0.0348057	001 L5-6 IT Glut	Ppp2r1a	Non_target	47	4807
Kif21a	-4.38304	-0.694445	1.17032e-05	0.027959	001 L5-6 IT Glut	Ppp2r1a	Non_target	47	4807
Cadm1	-4.53241	-0.947222	5.83157e-06	0.0162536	001 L5-6 IT Glut	Ppp2r1a	Non_target	47	4807
Son	-4.83573	-0.585943	1.32658e-06	0.00443686	001 L5-6 IT Glut	Ppp2r1a	Non_target	47	4807
Leng8	-4.97165	-0.507192	6.6385e-07	0.00443686	001 L5-6 IT Glut	Ppp2r1a	Non_target	47	4807
Ppp2r1a	-6.64213	-1.51462	3.09172e-11	5.17029e-07	001 L5-6 IT Glut	Ppp2r1a	Non_target	47	4807
Flna	6.37767	1.73117	1.79806e-10	3.0069e-06	001 L5-6 IT Glut	Actb	Non_target	47	4807
Mafg	-5.00128	-0.982241	5.69505e-07	0.00952382	001 L5-6 IT Glut	Mafg	Non_target	46	4807
Mecp2	4.96538	1.0783	6.85652e-07	0.0114662	001 L5-6 IT Glut	Meox1	Non_target	46	4807
Eprs	4.76808	0.845522	1.8599e-06	0.0311031	001 L5-6 IT Glut	Plec	Non_target	46	4807
Cst3	-5.05434	-1.13152	4.3188e-07	0.00722233	001 L5-6 IT Glut	Cst3	Non_target	45	4807
Iglon5	-4.81493	-1.27582	1.47249e-06	0.0123122	001 L5-6 IT Glut	Naa20	Non_target	44	4807
Maged1	-4.88992	-0.695868	1.00874e-06	0.0123122	001 L5-6 IT Glut	Naa20	Non_target	44	4807
Napb	-4.70393	-0.948617	2.55198e-06	0.0426767	001 L5-6 IT Glut	Napb	Non_target	44	4807
Atp9a	-4.93367	-0.754235	8.07006e-07	0.0134956	001 L5-6 IT Glut	Atp9a	Non_target	44	4807
Pacsin1	-4.54258	-0.407414	5.55691e-06	0.0929282	001 L5-6 IT Glut	Cic	Non_target	43	4807
Rbfox2	-5.1755	-0.535477	2.27305e-07	0.00380122	001 L5-6 IT Glut	Cntnap2	Non_target	43	4807
Acap3	4.57458	0.646967	4.77173e-06	0.0797976	001 L5-6 IT Glut	Chrna2	Non_target	43	4807
Cck	4.58354	0.684794	4.57163e-06	0.0191128	001 L5-6 IT Glut	Ogt	Non_target	41	4807
Eid1	4.48516	0.672246	7.286e-06	0.0243687	001 L5-6 IT Glut	Ogt	Non_target	41	4807
Ubl3	4.33394	0.817791	1.46465e-05	0.0376771	001 L5-6 IT Glut	Ogt	Non_target	41	4807
Plekhj1	4.20603	0.86602	2.599e-05	0.0434631	001 L5-6 IT Glut	Ogt	Non_target	41	4807
Rac3	4.17202	0.993265	3.01915e-05	0.0436434	001 L5-6 IT Glut	Ogt	Non_target	41	4807
Tob1	4.16367	0.795452	3.13174e-05	0.0436434	001 L5-6 IT Glut	Ogt	Non_target	41	4807
Neurod6	4.03839	0.827778	5.38193e-05	0.0536933	001 L5-6 IT Glut	Ogt	Non_target	41	4807
Nap1l5	4.03508	0.914143	5.45827e-05	0.0536933	001 L5-6 IT Glut	Ogt	Non_target	41	4807
Aff3	3.87664	0.854232	0.00010591	0.0974199	001 L5-6 IT Glut	Ogt	Non_target	41	4807
Anapc5	-3.82997	-0.735904	0.000128161	0.0974199	001 L5-6 IT Glut	Ogt	Non_target	41	4807
Zcchc7	-3.83669	-0.697382	0.000124704	0.0974199	001 L5-6 IT Glut	Ogt	Non_target	41	4807
Rapgef6	-3.84302	-0.954031	0.000121529	0.0974199	001 L5-6 IT Glut	Ogt	Non_target	41	4807
Leng8	-3.85193	-0.444986	0.000117191	0.0974199	001 L5-6 IT Glut	Ogt	Non_target	41	4807
Pnisr	-4.05044	-0.353795	5.11223e-05	0.0536933	001 L5-6 IT Glut	Ogt	Non_target	41	4807
Med24	-4.06108	-0.869383	4.88459e-05	0.0536933	001 L5-6 IT Glut	Ogt	Non_target	41	4807
Mapk1ip1	-4.12327	-0.815303	3.73527e-05	0.04805	001 L5-6 IT Glut	Ogt	Non_target	41	4807
Rsrp1	-4.23796	-0.663893	2.25558e-05	0.0419112	001 L5-6 IT Glut	Ogt	Non_target	41	4807
Camkk2	-4.26357	-0.968209	2.01189e-05	0.0419112	001 L5-6 IT Glut	Ogt	Non_target	41	4807
Far1	-4.31763	-0.681206	1.57711e-05	0.0376771	001 L5-6 IT Glut	Ogt	Non_target	41	4807
Exoc4	-4.73633	-0.779184	2.17621e-06	0.0121309	001 L5-6 IT Glut	Ogt	Non_target	41	4807
Snhg11	-5.08572	-0.454727	3.66229e-07	0.00306222	001 L5-6 IT Glut	Ogt	Non_target	41	4807
Ogt	-5.60891	-1.33734	2.03602e-08	0.000340483	001 L5-6 IT Glut	Ogt	Non_target	41	4807
Pgrmc1	-6.07479	-1.60518	1.24153e-09	2.07622e-05	001 L5-6 IT Glut	Pgrmc1	Non_target	41	4807
Slc6a17	-4.67515	-0.613734	2.9374e-06	0.0491222	001 L5-6 IT Glut	Slc6a17	Non_target	41	4807
Galnt18	4.67284	0.941522	2.97057e-06	0.0496768	001 L5-6 IT Glut	Ptpn1	Non_target	40	4807
Srrm2	-4.56574	-0.884158	4.97739e-06	0.0832369	001 L5-6 IT Glut	Srrm2	Non_target	40	4807
Gosr2	-4.87863	-2.13979	1.06823e-06	0.017864	001 L5-6 IT Glut	Rax	Non_target	39	4807
Calm1	-5.56009	-0.832911	2.69631e-08	0.000450905	001 L5-6 IT Glut	Calm1	Non_target	39	4807
Clta	-4.58858	-0.826294	4.46264e-06	0.0746288	001 L5-6 IT Glut	Ndufaf2	Non_target	39	4807
Syp	-7.22478	-1.31532	5.01906e-13	8.39337e-09	001 L5-6 IT Glut	Syp	Non_target	39	4807
Herpud1	5.24143	1.18161	1.59339e-07	0.00133231	001 L5-6 IT Glut	Atp6v0c	Non_target	39	4807
Atp6v0c	-6.35618	-1.31957	2.06831e-10	3.45884e-06	001 L5-6 IT Glut	Atp6v0c	Non_target	39	4807
App	-7.36113	-1.23062	1.82358e-13	3.04957e-09	001 L5-6 IT Glut	App	Non_target	39	4807
Snhg11	-5.69428	-0.458594	1.23891e-08	0.000207182	001 L5-6 IT Glut	Camta1	Non_target	37	4807
Leng8	5.48748	0.501954	4.07713e-08	0.000605783	001 L5-6 IT Glut	Yy1	Non_target	37	4807
Wsb1	-5.38499	-1.07125	7.2449e-08	0.000605783	001 L5-6 IT Glut	Yy1	Non_target	37	4807
Nptx1	4.64397	0.985161	3.41781e-06	0.0571561	001 L5-6 IT Glut	Ndufs2	Non_target	37	4807
Kcnj4	-4.66993	-1.19158	3.01309e-06	0.050388	001 L5-6 IT Glut	Tshr	Non_target	36	4807
Dusp11	5.96351	0.961267	2.46878e-09	4.12854e-05	001 L5-6 IT Glut	Celf2	Non_target	35	4807
Snhg11	5.49374	0.412817	3.93512e-08	0.000329035	001 L5-6 IT Glut	Celf2	Non_target	35	4807
Marchf8	4.87992	2.15564	1.0613e-06	0.00591602	001 L5-6 IT Glut	Celf2	Non_target	35	4807
Mapk8	4.27465	0.906479	1.91434e-05	0.070181	001 L5-6 IT Glut	Celf2	Non_target	35	4807
Cep170	4.13516	0.742974	3.54715e-05	0.070181	001 L5-6 IT Glut	Celf2	Non_target	35	4807
Fxyd5	-4.01774	-1.50209	5.87583e-05	0.0982615	001 L5-6 IT Glut	Celf2	Non_target	35	4807
Syngap1	-4.12071	-0.469301	3.77701e-05	0.070181	001 L5-6 IT Glut	Celf2	Non_target	35	4807
Cacnb1	-4.13042	-0.73752	3.62098e-05	0.070181	001 L5-6 IT Glut	Celf2	Non_target	35	4807
Septin11	-4.14486	-0.692236	3.40016e-05	0.070181	001 L5-6 IT Glut	Celf2	Non_target	35	4807
Celf5	-4.18558	-0.429444	2.84441e-05	0.070181	001 L5-6 IT Glut	Celf2	Non_target	35	4807
Map2k4	4.63071	0.877211	3.64408e-06	0.0609399	001 L5-6 IT Glut	Mbd5	Non_target	35	4807
Sestd1	4.82331	1.11374	1.41198e-06	0.0236126	001 L5-6 IT Glut	Prkcg	Non_target	35	4807
Dhcr24	-4.37839	-1.13901	1.19558e-05	0.0999687	001 L5-6 IT Glut	Srebf2	Non_target	34	4807
Srebf2	-5.34899	-1.02501	8.8448e-08	0.00147912	001 L5-6 IT Glut	Srebf2	Non_target	34	4807
Stmn2	-4.69702	-0.960414	2.63987e-06	0.0441465	001 L5-6 IT Glut	Stmn2	Non_target	34	4807
Acbd6	-4.58201	-1.48757	4.6052e-06	0.0770128	001 L5-6 IT Glut	Tbx3	Non_target	33	4807
Snap25	-5.35195	-0.663204	8.70107e-08	0.00145508	001 L5-6 IT Glut	Snap25	Non_target	31	4807
Vps13b	4.5722	1.33076	4.82626e-06	0.0807096	001 L5-6 IT Glut	Phactr1	Non_target	31	4807
Ift20	4.93547	1.46052	7.99565e-07	0.0133711	001 L5-6 IT Glut	Ranbp2	Non_target	30	4807
Ache	-4.70413	-1.39315	2.54951e-06	0.0213178	001 L5-6 IT Glut	Ranbp2	Non_target	30	4807
Btg2	4.79803	2.41793	1.60233e-06	0.0029773	001 L5-6 IT Glut	Psmc1	Non_target	30	4807
Trmt10c	4.52059	1.9694	6.16679e-06	0.00601618	001 L5-6 IT Glut	Psmc1	Non_target	30	4807
Iffo1	4.49875	1.01724	6.83534e-06	0.00601618	001 L5-6 IT Glut	Psmc1	Non_target	30	4807
Ddx10	4.37095	0.889788	1.23708e-05	0.00770081	001 L5-6 IT Glut	Psmc1	Non_target	30	4807
Tjap1	4.24774	0.985024	2.15941e-05	0.0094161	001 L5-6 IT Glut	Psmc1	Non_target	30	4807
Hsp90aa1	4.23829	0.889307	2.25225e-05	0.0094161	001 L5-6 IT Glut	Psmc1	Non_target	30	4807
Tcp11l2	4.21508	1.72566	2.49689e-05	0.00968197	001 L5-6 IT Glut	Psmc1	Non_target	30	4807
Wdr35	4.17298	1.62396	3.00638e-05	0.0109295	001 L5-6 IT Glut	Psmc1	Non_target	30	4807
Tmem251	4.12124	1.65962	3.76831e-05	0.0119794	001 L5-6 IT Glut	Psmc1	Non_target	30	4807
Riok2	4.11534	1.29379	3.86604e-05	0.0119794	001 L5-6 IT Glut	Psmc1	Non_target	30	4807
Taf7	4.08839	2.47862	4.34374e-05	0.0124448	001 L5-6 IT Glut	Psmc1	Non_target	30	4807
Bloc1s2	4.0859	1.15733	4.39062e-05	0.0124448	001 L5-6 IT Glut	Psmc1	Non_target	30	4807
Ubc	4.04354	1.42373	5.26503e-05	0.0138832	001 L5-6 IT Glut	Psmc1	Non_target	30	4807
Jun	4.03442	1.41084	5.47362e-05	0.0138832	001 L5-6 IT Glut	Psmc1	Non_target	30	4807
Golgb1	4.00839	1.3235	6.11336e-05	0.0140046	001 L5-6 IT Glut	Psmc1	Non_target	30	4807
Topors	3.99449	1.52598	6.48335e-05	0.0144562	001 L5-6 IT Glut	Psmc1	Non_target	30	4807
Trafd1	3.96288	0.876941	7.40498e-05	0.0149224	001 L5-6 IT Glut	Psmc1	Non_target	30	4807
Rnf40	3.94754	1.09052	7.89585e-05	0.0149224	001 L5-6 IT Glut	Psmc1	Non_target	30	4807
Gtse1	3.93646	5.79715	8.26932e-05	0.0151965	001 L5-6 IT Glut	Psmc1	Non_target	30	4807
Psmc3	3.91901	0.945325	8.89116e-05	0.0161616	001 L5-6 IT Glut	Psmc1	Non_target	30	4807
Zfp654	3.8977	1.13927	9.71092e-05	0.0169162	001 L5-6 IT Glut	Psmc1	Non_target	30	4807
Ubr4	3.88793	0.869703	0.000101101	0.0174301	001 L5-6 IT Glut	Psmc1	Non_target	30	4807
Utp3	3.88203	2.21097	0.000103587	0.0176765	001 L5-6 IT Glut	Psmc1	Non_target	30	4807
Fbxo2	3.86846	2.05629	0.000109526	0.0182373	001 L5-6 IT Glut	Psmc1	Non_target	30	4807
Resf1	3.86092	1.63584	0.000112962	0.0185203	001 L5-6 IT Glut	Psmc1	Non_target	30	4807
Rragd	3.85823	1.71048	0.000114212	0.0185434	001 L5-6 IT Glut	Psmc1	Non_target	30	4807
Taok3	3.83036	1.0404	0.000127956	0.020089	001 L5-6 IT Glut	Psmc1	Non_target	30	4807
Snx2	3.8297	0.90522	0.000128298	0.020089	001 L5-6 IT Glut	Psmc1	Non_target	30	4807
Rgs12	3.82924	1.43435	0.000128537	0.020089	001 L5-6 IT Glut	Psmc1	Non_target	30	4807
Tbrg1	3.82459	1.12558	0.000130991	0.0200968	001 L5-6 IT Glut	Psmc1	Non_target	30	4807
Rab39	3.81869	4.6232	0.000134164	0.0203965	001 L5-6 IT Glut	Psmc1	Non_target	30	4807
Cyld	3.81429	0.859363	0.000136573	0.0205758	001 L5-6 IT Glut	Psmc1	Non_target	30	4807
Ptpn23	3.79856	1.14925	0.000145542	0.0213499	001 L5-6 IT Glut	Psmc1	Non_target	30	4807
Macf1	3.78269	0.515729	0.000155144	0.0218023	001 L5-6 IT Glut	Psmc1	Non_target	30	4807
Pkm	3.75488	0.654786	0.000173422	0.0235783	001 L5-6 IT Glut	Psmc1	Non_target	30	4807
Ufsp2	3.7457	1.10438	0.000179889	0.0240317	001 L5-6 IT Glut	Psmc1	Non_target	30	4807
Ccdc28a	3.736	1.1361	0.000186972	0.0244276	001 L5-6 IT Glut	Psmc1	Non_target	30	4807
Eif1a	3.72177	1.6953	0.000197832	0.0252527	001 L5-6 IT Glut	Psmc1	Non_target	30	4807
Ece2	3.70374	1.55996	0.000212447	0.026067	001 L5-6 IT Glut	Psmc1	Non_target	30	4807
Sfmbt1	3.69908	1.26293	0.000216382	0.0260933	001 L5-6 IT Glut	Psmc1	Non_target	30	4807
Trap1	3.69849	0.804421	0.000216885	0.0260933	001 L5-6 IT Glut	Psmc1	Non_target	30	4807
Csrnp2	3.68734	0.824262	0.000226608	0.0266871	001 L5-6 IT Glut	Psmc1	Non_target	30	4807
Golga4	3.67685	0.792851	0.000236131	0.0272169	001 L5-6 IT Glut	Psmc1	Non_target	30	4807
Idnk	3.67449	1.50422	0.000238324	0.0272169	001 L5-6 IT Glut	Psmc1	Non_target	30	4807
Fam122a	3.67049	1.17029	0.000242085	0.027354	001 L5-6 IT Glut	Psmc1	Non_target	30	4807
Hspa8	3.65403	0.9175	0.000258155	0.0280332	001 L5-6 IT Glut	Psmc1	Non_target	30	4807
Ulk1	3.64256	1.16828	0.000269944	0.0289377	001 L5-6 IT Glut	Psmc1	Non_target	30	4807
Smcr8	3.63541	1.93691	0.00027754	0.0293754	001 L5-6 IT Glut	Psmc1	Non_target	30	4807
Safb2	3.6299	0.730075	0.000283531	0.0297172	001 L5-6 IT Glut	Psmc1	Non_target	30	4807
Eif2a	3.62918	0.942777	0.000284324	0.0297172	001 L5-6 IT Glut	Psmc1	Non_target	30	4807
Lpin1	3.60079	1.53511	0.000317257	0.032549	001 L5-6 IT Glut	Psmc1	Non_target	30	4807
Anxa7	3.59606	0.846703	0.000323068	0.0327518	001 L5-6 IT Glut	Psmc1	Non_target	30	4807
Zc3h14	3.59534	0.61299	0.000323964	0.0327518	001 L5-6 IT Glut	Psmc1	Non_target	30	4807
Usp36	3.5882	0.956821	0.000332975	0.0330899	001 L5-6 IT Glut	Psmc1	Non_target	30	4807
Higd1a	3.58747	0.726057	0.000333897	0.0330899	001 L5-6 IT Glut	Psmc1	Non_target	30	4807
Dync1h1	3.58708	0.59226	0.000334401	0.0330899	001 L5-6 IT Glut	Psmc1	Non_target	30	4807
Psmc1	3.58236	1.08334	0.000340505	0.033417	001 L5-6 IT Glut	Psmc1	Non_target	30	4807
Tmem259	3.58144	0.635202	0.000341704	0.033417	001 L5-6 IT Glut	Psmc1	Non_target	30	4807
Tspyl1	3.57777	1.2448	0.000346539	0.0336929	001 L5-6 IT Glut	Psmc1	Non_target	30	4807
Sh3gl1	3.57147	0.931465	0.000354978	0.0341166	001 L5-6 IT Glut	Psmc1	Non_target	30	4807
Pa2g4	3.55888	1.62676	0.000372434	0.0352052	001 L5-6 IT Glut	Psmc1	Non_target	30	4807
Mdn1	3.55875	0.948581	0.00037262	0.0352052	001 L5-6 IT Glut	Psmc1	Non_target	30	4807
Bax	3.55521	1.08681	0.000377675	0.0353546	001 L5-6 IT Glut	Psmc1	Non_target	30	4807
Atp6v1h	3.5438	0.648512	0.000394401	0.0366421	001 L5-6 IT Glut	Psmc1	Non_target	30	4807
Slc39a9	3.52288	1.04455	0.000426878	0.0384537	001 L5-6 IT Glut	Psmc1	Non_target	30	4807
Dhx15	3.52216	0.752997	0.000428041	0.0384537	001 L5-6 IT Glut	Psmc1	Non_target	30	4807
Nap1l2	3.51961	1.07907	0.000432189	0.0384537	001 L5-6 IT Glut	Psmc1	Non_target	30	4807
Slc39a14	3.51954	0.996021	0.000432296	0.0384537	001 L5-6 IT Glut	Psmc1	Non_target	30	4807
Gaa	3.50931	0.96653	0.00044927	0.0395243	001 L5-6 IT Glut	Psmc1	Non_target	30	4807
Tceal9	3.50774	1.57913	0.000451936	0.0395243	001 L5-6 IT Glut	Psmc1	Non_target	30	4807
Actr5	3.48715	1.40367	0.000488204	0.0406181	001 L5-6 IT Glut	Psmc1	Non_target	30	4807
Dhx9	3.48039	0.82381	0.00050068	0.041134	001 L5-6 IT Glut	Psmc1	Non_target	30	4807
Hsp90ab1	3.47508	0.780815	0.0005107	0.0416606	001 L5-6 IT Glut	Psmc1	Non_target	30	4807
Slu7	3.45318	1.15939	0.000554021	0.0445093	001 L5-6 IT Glut	Psmc1	Non_target	30	4807
Bmt2	3.45003	1.01403	0.000560521	0.0445093	001 L5-6 IT Glut	Psmc1	Non_target	30	4807
Ddx46	3.44702	0.616225	0.000566817	0.0445093	001 L5-6 IT Glut	Psmc1	Non_target	30	4807
Wipi2	3.44656	0.827755	0.00056778	0.0445093	001 L5-6 IT Glut	Psmc1	Non_target	30	4807
Dedd2	3.4457	1.63205	0.000569574	0.0445093	001 L5-6 IT Glut	Psmc1	Non_target	30	4807
Ddx39a	3.4137	1.0128	0.000640862	0.0475924	001 L5-6 IT Glut	Psmc1	Non_target	30	4807
Vcpip1	3.41272	1.21596	0.00064318	0.0475924	001 L5-6 IT Glut	Psmc1	Non_target	30	4807
Ccdc90b	3.40393	1.38016	0.00066423	0.0485062	001 L5-6 IT Glut	Psmc1	Non_target	30	4807
Cntrl	3.38406	0.970735	0.000714212	0.0513106	001 L5-6 IT Glut	Psmc1	Non_target	30	4807
Kbtbd8	3.38295	1.19187	0.000717118	0.0513106	001 L5-6 IT Glut	Psmc1	Non_target	30	4807
Tpp2	3.3699	0.706932	0.000751953	0.0523595	001 L5-6 IT Glut	Psmc1	Non_target	30	4807
Tulp4	3.3697	0.735945	0.00075249	0.0523595	001 L5-6 IT Glut	Psmc1	Non_target	30	4807
Rab21	3.36859	0.890407	0.00075554	0.0523595	001 L5-6 IT Glut	Psmc1	Non_target	30	4807
Nop14	3.36065	1.25368	0.00077758	0.0532929	001 L5-6 IT Glut	Psmc1	Non_target	30	4807
Zkscan14	3.34833	1.7143	0.000813011	0.0544041	001 L5-6 IT Glut	Psmc1	Non_target	30	4807
Relch	3.34806	0.605104	0.000813781	0.0544041	001 L5-6 IT Glut	Psmc1	Non_target	30	4807
B2m	3.34695	1.33636	0.00081706	0.0544041	001 L5-6 IT Glut	Psmc1	Non_target	30	4807
Orc4	3.34492	0.53221	0.000823072	0.0544041	001 L5-6 IT Glut	Psmc1	Non_target	30	4807
Rabgap1	3.34374	0.615855	0.000826582	0.054421	001 L5-6 IT Glut	Psmc1	Non_target	30	4807
Mark4	3.33744	0.814988	0.000845535	0.0552339	001 L5-6 IT Glut	Psmc1	Non_target	30	4807
Plpbp	3.33384	0.784265	0.000856575	0.0553368	001 L5-6 IT Glut	Psmc1	Non_target	30	4807
Psmc4	3.33331	0.831419	0.000858192	0.0553368	001 L5-6 IT Glut	Psmc1	Non_target	30	4807
Ttc28	3.33095	2.12312	0.000865502	0.0553368	001 L5-6 IT Glut	Psmc1	Non_target	30	4807
Atg2b	3.32859	0.919658	0.000872871	0.0553368	001 L5-6 IT Glut	Psmc1	Non_target	30	4807
Tchp	3.32426	2.00734	0.000886531	0.0553368	001 L5-6 IT Glut	Psmc1	Non_target	30	4807
Tent4b	3.32288	1.39463	0.000890919	0.0553368	001 L5-6 IT Glut	Psmc1	Non_target	30	4807
Zbtb6	3.3221	1.23237	0.000893436	0.0553368	001 L5-6 IT Glut	Psmc1	Non_target	30	4807
H2bc4	3.3179	2.8576	0.000906968	0.0557274	001 L5-6 IT Glut	Psmc1	Non_target	30	4807
Cnpy4	3.31705	1.68525	0.00090974	0.0557274	001 L5-6 IT Glut	Psmc1	Non_target	30	4807
Vps35	3.31095	0.81748	0.000929799	0.0565419	001 L5-6 IT Glut	Psmc1	Non_target	30	4807
Zfp516	3.30623	2.10705	0.00094561	0.0569495	001 L5-6 IT Glut	Psmc1	Non_target	30	4807
Hspa1b	3.3059	4.36693	0.000946717	0.0569495	001 L5-6 IT Glut	Psmc1	Non_target	30	4807
Gigyf2	3.29961	1.25715	0.000968209	0.0578263	001 L5-6 IT Glut	Psmc1	Non_target	30	4807
Cactin	3.29324	1.7783	0.000990382	0.0585235	001 L5-6 IT Glut	Psmc1	Non_target	30	4807
Urb2	3.28813	1.40044	0.00100855	0.0591794	001 L5-6 IT Glut	Psmc1	Non_target	30	4807
Uchl1	3.28518	0.453417	0.00101918	0.0591794	001 L5-6 IT Glut	Psmc1	Non_target	30	4807
Sf3b2	3.28183	0.662811	0.00103134	0.0596785	001 L5-6 IT Glut	Psmc1	Non_target	30	4807
Grb10	3.2802	1.70593	0.00103735	0.059697	001 L5-6 IT Glut	Psmc1	Non_target	30	4807
Zfp830	3.2798	1.55238	0.0010388	0.059697	001 L5-6 IT Glut	Psmc1	Non_target	30	4807
Lcor	3.27161	0.697454	0.00106939	0.0606919	001 L5-6 IT Glut	Psmc1	Non_target	30	4807
Nucb1	3.27128	0.894504	0.00107063	0.0606919	001 L5-6 IT Glut	Psmc1	Non_target	30	4807
Mt1	3.26524	2.22064	0.0010937	0.0612579	001 L5-6 IT Glut	Psmc1	Non_target	30	4807
Dnaja4	3.26347	1.35659	0.00110055	0.0612579	001 L5-6 IT Glut	Psmc1	Non_target	30	4807
Apaf1	3.26183	2.28737	0.00110694	0.0612957	001 L5-6 IT Glut	Psmc1	Non_target	30	4807
Tbpl1	3.25744	0.784847	0.00112421	0.0616401	001 L5-6 IT Glut	Psmc1	Non_target	30	4807
Cdk11b	3.2562	1.12066	0.00112916	0.0617089	001 L5-6 IT Glut	Psmc1	Non_target	30	4807
Xrn2	3.25069	0.738456	0.00115126	0.0625076	001 L5-6 IT Glut	Psmc1	Non_target	30	4807
Zw10	3.24793	0.812701	0.00116247	0.0627094	001 L5-6 IT Glut	Psmc1	Non_target	30	4807
Ankrd17	3.23797	0.622857	0.00120385	0.0639111	001 L5-6 IT Glut	Psmc1	Non_target	30	4807
Akr1b10	3.23462	2.32287	0.00121804	0.0642564	001 L5-6 IT Glut	Psmc1	Non_target	30	4807
Nop58	3.22577	0.872617	0.00125635	0.0658855	001 L5-6 IT Glut	Psmc1	Non_target	30	4807
BC005537	3.2221	0.667042	0.00127256	0.0658855	001 L5-6 IT Glut	Psmc1	Non_target	30	4807
Sacs	3.21305	1.22864	0.00131334	0.0670318	001 L5-6 IT Glut	Psmc1	Non_target	30	4807
Eif4ebp2	3.20754	1.54605	0.00133875	0.0678424	001 L5-6 IT Glut	Psmc1	Non_target	30	4807
Kri1	3.20367	0.869059	0.00135687	0.0682592	001 L5-6 IT Glut	Psmc1	Non_target	30	4807
Ccdc86	3.20315	2.13671	0.00135935	0.0682592	001 L5-6 IT Glut	Psmc1	Non_target	30	4807
Tcf20	3.20236	0.671642	0.00136307	0.0682592	001 L5-6 IT Glut	Psmc1	Non_target	30	4807
Atp13a1	3.20177	0.553644	0.00136586	0.0682592	001 L5-6 IT Glut	Psmc1	Non_target	30	4807
Mlxip	3.19783	0.877126	0.00138463	0.0686314	001 L5-6 IT Glut	Psmc1	Non_target	30	4807
Abhd13	3.19718	1.03362	0.00138779	0.0686314	001 L5-6 IT Glut	Psmc1	Non_target	30	4807
Ddx18	3.19646	0.854664	0.00139126	0.0686314	001 L5-6 IT Glut	Psmc1	Non_target	30	4807
Chtop	3.19423	0.687675	0.00140205	0.0687581	001 L5-6 IT Glut	Psmc1	Non_target	30	4807
Slc25a39	3.17574	1.23744	0.00149457	0.0718149	001 L5-6 IT Glut	Psmc1	Non_target	30	4807
Slc19a2	3.17259	1.06672	0.00151086	0.0719833	001 L5-6 IT Glut	Psmc1	Non_target	30	4807
Syncrip	3.17003	0.669247	0.00152422	0.0721509	001 L5-6 IT Glut	Psmc1	Non_target	30	4807
Rnf41	3.16944	0.900725	0.00152732	0.0721509	001 L5-6 IT Glut	Psmc1	Non_target	30	4807
Pum2	3.16374	0.667895	0.00155758	0.0730769	001 L5-6 IT Glut	Psmc1	Non_target	30	4807
Cacybp	3.1577	0.936285	0.00159017	0.0740736	001 L5-6 IT Glut	Psmc1	Non_target	30	4807
Snrnp200	3.15462	0.805891	0.00160706	0.0746525	001 L5-6 IT Glut	Psmc1	Non_target	30	4807
Dbnl	3.15364	0.800953	0.00161249	0.0746971	001 L5-6 IT Glut	Psmc1	Non_target	30	4807
Sec23ip	3.14898	0.735993	0.0016384	0.0753323	001 L5-6 IT Glut	Psmc1	Non_target	30	4807
Gdap2	3.14793	1.06394	0.00164429	0.0753323	001 L5-6 IT Glut	Psmc1	Non_target	30	4807
Mblac2	3.14715	0.999836	0.00164872	0.0753323	001 L5-6 IT Glut	Psmc1	Non_target	30	4807
Mars2	3.14361	1.15903	0.0016688	0.0758523	001 L5-6 IT Glut	Psmc1	Non_target	30	4807
Zfp770	3.14236	1.28021	0.00167592	0.0759524	001 L5-6 IT Glut	Psmc1	Non_target	30	4807
Rpp30	3.12761	1.55762	0.00176237	0.0781103	001 L5-6 IT Glut	Psmc1	Non_target	30	4807
Pigm	3.12656	1.49782	0.00176867	0.0781103	001 L5-6 IT Glut	Psmc1	Non_target	30	4807
Fnip1	3.12629	0.725627	0.00177024	0.0781103	001 L5-6 IT Glut	Psmc1	Non_target	30	4807
Jmjd6	3.12498	1.00738	0.00177816	0.0782529	001 L5-6 IT Glut	Psmc1	Non_target	30	4807
Mapre3	3.1139	0.550939	0.00184632	0.0798715	001 L5-6 IT Glut	Psmc1	Non_target	30	4807
Lysmd3	3.10583	1.44408	0.00189743	0.0813606	001 L5-6 IT Glut	Psmc1	Non_target	30	4807
Fam114a1	3.10256	6.22856	0.00191857	0.0818476	001 L5-6 IT Glut	Psmc1	Non_target	30	4807
Fbrs	3.08997	0.906009	0.00200179	0.0837824	001 L5-6 IT Glut	Psmc1	Non_target	30	4807
Zfp597	3.08662	1.56755	0.00202445	0.0842161	001 L5-6 IT Glut	Psmc1	Non_target	30	4807
Hspa1a	3.08662	5.27255	0.00202445	0.0842161	001 L5-6 IT Glut	Psmc1	Non_target	30	4807
Dnajb9	3.07344	1.12077	0.00211605	0.0869453	001 L5-6 IT Glut	Psmc1	Non_target	30	4807
Abca1	3.07016	3.62903	0.00213942	0.08769	001 L5-6 IT Glut	Psmc1	Non_target	30	4807
Tfip11	3.06695	1.17786	0.00216255	0.0879911	001 L5-6 IT Glut	Psmc1	Non_target	30	4807
Hsph1	3.05502	0.987667	0.00225049	0.0904686	001 L5-6 IT Glut	Psmc1	Non_target	30	4807
Gnl3	3.04629	0.807329	0.00231681	0.0926891	001 L5-6 IT Glut	Psmc1	Non_target	30	4807
Ubl3	3.04033	0.76722	0.00236322	0.0940954	001 L5-6 IT Glut	Psmc1	Non_target	30	4807
Usp15	3.03508	0.492192	0.00240471	0.0946137	001 L5-6 IT Glut	Psmc1	Non_target	30	4807
Zbtb5	3.03049	1.56954	0.00244157	0.0951756	001 L5-6 IT Glut	Psmc1	Non_target	30	4807
Paxbp1	3.02216	0.54751	0.00250975	0.0973796	001 L5-6 IT Glut	Psmc1	Non_target	30	4807
Gdap1l1	3.02065	0.886829	0.00252229	0.0976394	001 L5-6 IT Glut	Psmc1	Non_target	30	4807
Rnf6	3.01718	0.785503	0.00255139	0.0982363	001 L5-6 IT Glut	Psmc1	Non_target	30	4807
Mtf1	3.01547	1.28076	0.00256578	0.0982363	001 L5-6 IT Glut	Psmc1	Non_target	30	4807
Kif1a	3.01528	0.488659	0.00256744	0.0982363	001 L5-6 IT Glut	Psmc1	Non_target	30	4807
Sfr1	3.01383	1.12679	0.00257968	0.0982363	001 L5-6 IT Glut	Psmc1	Non_target	30	4807
Flii	3.01324	1.00514	0.0025847	0.0982363	001 L5-6 IT Glut	Psmc1	Non_target	30	4807
Adrm1	3.0078	0.99514	0.00263144	0.0995071	001 L5-6 IT Glut	Psmc1	Non_target	30	4807
Mapt	-3.00728	-0.588909	0.00263599	0.0995071	001 L5-6 IT Glut	Psmc1	Non_target	30	4807
Rtn1	-3.008	-1.02714	0.00262974	0.0995071	001 L5-6 IT Glut	Psmc1	Non_target	30	4807
Cox7b	-3.01338	-0.846335	0.00258359	0.0982363	001 L5-6 IT Glut	Psmc1	Non_target	30	4807
Tuba1a	-3.01397	-0.780929	0.00257857	0.0982363	001 L5-6 IT Glut	Psmc1	Non_target	30	4807
Smpd4	-3.01954	-0.721911	0.00253159	0.0977731	001 L5-6 IT Glut	Psmc1	Non_target	30	4807
Dlgap2	-3.02715	-0.562367	0.00246874	0.0960111	001 L5-6 IT Glut	Psmc1	Non_target	30	4807
Rsrp1	-3.03298	-0.544959	0.0024215	0.0946137	001 L5-6 IT Glut	Psmc1	Non_target	30	4807
Ano8	-3.03338	-0.858078	0.00241834	0.0946137	001 L5-6 IT Glut	Psmc1	Non_target	30	4807
Kcnq5	-3.03397	-0.908065	0.00241361	0.0946137	001 L5-6 IT Glut	Psmc1	Non_target	30	4807
Gabra5	-3.03515	-1.07096	0.00240419	0.0946137	001 L5-6 IT Glut	Psmc1	Non_target	30	4807
Zdhhc23	-3.03672	-1.09413	0.00239167	0.0945531	001 L5-6 IT Glut	Psmc1	Non_target	30	4807
Prkcg	-3.03803	-0.822072	0.00238129	0.0943656	001 L5-6 IT Glut	Psmc1	Non_target	30	4807
Cspg5	-3.03961	-0.952593	0.00236888	0.0940969	001 L5-6 IT Glut	Psmc1	Non_target	30	4807
Ap1m1	-3.04479	-0.879862	0.00232846	0.0929328	001 L5-6 IT Glut	Psmc1	Non_target	30	4807
Ttc3	-3.05056	-0.604259	0.00228418	0.0916027	001 L5-6 IT Glut	Psmc1	Non_target	30	4807
Septin11	-3.0621	-0.634642	0.00219792	0.0885682	001 L5-6 IT Glut	Psmc1	Non_target	30	4807
Gas7	-3.06216	-0.547505	0.00219744	0.0885682	001 L5-6 IT Glut	Psmc1	Non_target	30	4807
Phtf2	-3.06236	-1.29689	0.00219599	0.0885682	001 L5-6 IT Glut	Psmc1	Non_target	30	4807
Far1	-3.06269	-0.628218	0.00219359	0.0885682	001 L5-6 IT Glut	Psmc1	Non_target	30	4807
Farp1	-3.06728	-1.07072	0.00216018	0.0879911	001 L5-6 IT Glut	Psmc1	Non_target	30	4807
Zmynd11	-3.06754	-0.647243	0.00215829	0.0879911	001 L5-6 IT Glut	Psmc1	Non_target	30	4807
Unc13a	-3.07757	-0.600836	0.00208694	0.0859603	001 L5-6 IT Glut	Psmc1	Non_target	30	4807
Ccsap	-3.08	-0.858627	0.00207001	0.0854737	001 L5-6 IT Glut	Psmc1	Non_target	30	4807
Reps2	-3.08361	-0.927359	0.00204509	0.0846534	001 L5-6 IT Glut	Psmc1	Non_target	30	4807
Rap1gap	-3.08433	-0.618229	0.00204013	0.0846534	001 L5-6 IT Glut	Psmc1	Non_target	30	4807
Pak1	-3.08964	-0.832848	0.002004	0.0837824	001 L5-6 IT Glut	Psmc1	Non_target	30	4807
Fnbp1	-3.09095	-0.580443	0.00199517	0.0837824	001 L5-6 IT Glut	Psmc1	Non_target	30	4807
Chn1	-3.09102	-0.708167	0.00199473	0.0837824	001 L5-6 IT Glut	Psmc1	Non_target	30	4807
Slc8a1	-3.09574	-0.699812	0.00196325	0.0829075	001 L5-6 IT Glut	Psmc1	Non_target	30	4807
Leng8	-3.0958	-0.440105	0.00196281	0.0829075	001 L5-6 IT Glut	Psmc1	Non_target	30	4807
Erp29	-3.10013	-0.748926	0.00193436	0.0821021	001 L5-6 IT Glut	Psmc1	Non_target	30	4807
Zmym3	-3.10033	-0.788709	0.00193307	0.0821021	001 L5-6 IT Glut	Psmc1	Non_target	30	4807
Ncam1	-3.10446	-0.739105	0.00190628	0.0815313	001 L5-6 IT Glut	Psmc1	Non_target	30	4807
Lnpk	-3.1097	-0.67646	0.00187275	0.080509	001 L5-6 IT Glut	Psmc1	Non_target	30	4807
Sprn	-3.11174	-0.712497	0.0018599	0.0801628	001 L5-6 IT Glut	Psmc1	Non_target	30	4807
Ubqln2	-3.11357	-0.928281	0.00184837	0.0798715	001 L5-6 IT Glut	Psmc1	Non_target	30	4807
Trim46	-3.11541	-0.810526	0.0018369	0.0797883	001 L5-6 IT Glut	Psmc1	Non_target	30	4807
Pcdhac2	-3.11679	-0.998886	0.00182834	0.0796234	001 L5-6 IT Glut	Psmc1	Non_target	30	4807
Drp2	-3.11816	-0.896434	0.00181982	0.0794592	001 L5-6 IT Glut	Psmc1	Non_target	30	4807
Kcnh7	-3.11954	-0.97979	0.00181134	0.0792958	001 L5-6 IT Glut	Psmc1	Non_target	30	4807
Tmod2	-3.12046	-0.884597	0.0018057	0.0792565	001 L5-6 IT Glut	Psmc1	Non_target	30	4807
St7l	-3.12905	-2.56187	0.00175374	0.0779993	001 L5-6 IT Glut	Psmc1	Non_target	30	4807
Aplp1	-3.13226	-0.706827	0.00173465	0.0773563	001 L5-6 IT Glut	Psmc1	Non_target	30	4807
Mapk8ip1	-3.13436	-0.636223	0.0017223	0.0770106	001 L5-6 IT Glut	Psmc1	Non_target	30	4807
St3gal5	-3.13561	-0.626756	0.001715	0.0768898	001 L5-6 IT Glut	Psmc1	Non_target	30	4807
Cacng8	-3.13567	-0.907623	0.00171461	0.0768898	001 L5-6 IT Glut	Psmc1	Non_target	30	4807
Ldlrad4	-3.13593	-0.952575	0.00171308	0.0768898	001 L5-6 IT Glut	Psmc1	Non_target	30	4807
Sort1	-3.13725	-0.721394	0.00170544	0.0768898	001 L5-6 IT Glut	Psmc1	Non_target	30	4807
Zkscan16	-3.14354	-1.20741	0.00166918	0.0758523	001 L5-6 IT Glut	Psmc1	Non_target	30	4807
Xkr4	-3.14865	-0.959964	0.00164024	0.0753323	001 L5-6 IT Glut	Psmc1	Non_target	30	4807
Kcnd3	-3.15154	-1.05986	0.00162412	0.075028	001 L5-6 IT Glut	Psmc1	Non_target	30	4807
Sv2b	-3.15777	-0.954336	0.00158981	0.0740736	001 L5-6 IT Glut	Psmc1	Non_target	30	4807
Sh3glb2	-3.16328	-0.69318	0.00156003	0.0730769	001 L5-6 IT Glut	Psmc1	Non_target	30	4807
Camk2b	-3.16715	-0.540214	0.00153943	0.0725179	001 L5-6 IT Glut	Psmc1	Non_target	30	4807
Plxna4	-3.17036	-0.901279	0.0015225	0.0721509	001 L5-6 IT Glut	Psmc1	Non_target	30	4807
Limd2	-3.1741	-1.3549	0.00150303	0.0718149	001 L5-6 IT Glut	Psmc1	Non_target	30	4807
Matk	-3.17449	-0.892197	0.001501	0.0718149	001 L5-6 IT Glut	Psmc1	Non_target	30	4807
Spock1	-3.18033	-0.849948	0.00147109	0.0708964	001 L5-6 IT Glut	Psmc1	Non_target	30	4807
Pip5k1c	-3.1819	-0.800509	0.00146312	0.0707161	001 L5-6 IT Glut	Psmc1	Non_target	30	4807
Fcho1	-3.18551	-0.675246	0.00144501	0.070043	001 L5-6 IT Glut	Psmc1	Non_target	30	4807
Gpr26	-3.19003	-1.00382	0.00142257	0.069156	001 L5-6 IT Glut	Psmc1	Non_target	30	4807
Shisa7	-3.19095	-1.00688	0.00141806	0.0691376	001 L5-6 IT Glut	Psmc1	Non_target	30	4807
Sigmar1	-3.19167	-1.0859	0.00141452	0.0691376	001 L5-6 IT Glut	Psmc1	Non_target	30	4807
Syt16	-3.19515	-0.919022	0.0013976	0.0687413	001 L5-6 IT Glut	Psmc1	Non_target	30	4807
Ppp3cb	-3.20059	-0.615655	0.00137147	0.0682592	001 L5-6 IT Glut	Psmc1	Non_target	30	4807
Lgi1	-3.20072	-0.994895	0.00137085	0.0682592	001 L5-6 IT Glut	Psmc1	Non_target	30	4807
Cttnbp2	-3.21187	-0.682733	0.00131875	0.0670318	001 L5-6 IT Glut	Psmc1	Non_target	30	4807
Ttyh1	-3.21265	-0.950005	0.00131514	0.0670318	001 L5-6 IT Glut	Psmc1	Non_target	30	4807
Negr1	-3.21338	-0.920694	0.00131184	0.0670318	001 L5-6 IT Glut	Psmc1	Non_target	30	4807
Adam11	-3.21672	-0.962798	0.00129665	0.0667196	001 L5-6 IT Glut	Psmc1	Non_target	30	4807
Dkk3	-3.22118	-0.909689	0.00127664	0.0658929	001 L5-6 IT Glut	Psmc1	Non_target	30	4807
Unc79	-3.22243	-0.778114	0.0012711	0.0658855	001 L5-6 IT Glut	Psmc1	Non_target	30	4807
Serpini1	-3.22347	-1.02204	0.00126646	0.0658855	001 L5-6 IT Glut	Psmc1	Non_target	30	4807
Opcml	-3.22426	-0.744612	0.00126298	0.0658855	001 L5-6 IT Glut	Psmc1	Non_target	30	4807
Slc6a17	-3.22452	-0.706525	0.00126183	0.0658855	001 L5-6 IT Glut	Psmc1	Non_target	30	4807
Plcl2	-3.236	-0.869601	0.00121218	0.0641496	001 L5-6 IT Glut	Psmc1	Non_target	30	4807
Brinp2	-3.24098	-0.903175	0.00119118	0.0634401	001 L5-6 IT Glut	Psmc1	Non_target	30	4807
Ly6e	-3.24426	-0.916369	0.00117756	0.0629147	001 L5-6 IT Glut	Psmc1	Non_target	30	4807
Camk4	-3.24538	-0.941554	0.00117296	0.0628697	001 L5-6 IT Glut	Psmc1	Non_target	30	4807
Cpeb3	-3.24538	-0.855606	0.00117296	0.0628697	001 L5-6 IT Glut	Psmc1	Non_target	30	4807
Snx7	-3.24977	-2.05185	0.00115499	0.0625076	001 L5-6 IT Glut	Psmc1	Non_target	30	4807
Arrb2	-3.25259	-0.986027	0.00114359	0.0622939	001 L5-6 IT Glut	Psmc1	Non_target	30	4807
Tmem132b	-3.25823	-0.965095	0.0011211	0.0616401	001 L5-6 IT Glut	Psmc1	Non_target	30	4807
Grm5	-3.25928	-0.848395	0.00111696	0.0616401	001 L5-6 IT Glut	Psmc1	Non_target	30	4807
Zfp866	-3.26295	-0.723893	0.00110259	0.0612579	001 L5-6 IT Glut	Psmc1	Non_target	30	4807
Fxyd7	-3.26347	-0.94251	0.00110055	0.0612579	001 L5-6 IT Glut	Psmc1	Non_target	30	4807
Fnbp1l	-3.26446	-0.595181	0.00109674	0.0612579	001 L5-6 IT Glut	Psmc1	Non_target	30	4807
Ly6h	-3.26465	-0.994195	0.00109598	0.0612579	001 L5-6 IT Glut	Psmc1	Non_target	30	4807
Cdkal1	-3.27298	-1.0277	0.00106419	0.0606919	001 L5-6 IT Glut	Psmc1	Non_target	30	4807
Man1a2	-3.27862	-0.938132	0.00104315	0.059742	001 L5-6 IT Glut	Psmc1	Non_target	30	4807
Gabra1	-3.28531	-0.970195	0.0010187	0.0591794	001 L5-6 IT Glut	Psmc1	Non_target	30	4807
Slc30a3	-3.28557	-1.49481	0.00101775	0.0591794	001 L5-6 IT Glut	Psmc1	Non_target	30	4807
Chsy3	-3.28682	-1.52112	0.00101326	0.0591794	001 L5-6 IT Glut	Psmc1	Non_target	30	4807
Ank	-3.29521	-0.611752	0.000983475	0.0583214	001 L5-6 IT Glut	Psmc1	Non_target	30	4807
Pde1a	-3.29816	-1.03535	0.000973197	0.0579173	001 L5-6 IT Glut	Psmc1	Non_target	30	4807
Brsk2	-3.29961	-0.608669	0.000968209	0.0578263	001 L5-6 IT Glut	Psmc1	Non_target	30	4807
St6galnac5	-3.30977	-1.50392	0.000933729	0.0565752	001 L5-6 IT Glut	Psmc1	Non_target	30	4807
Gpm6b	-3.31508	-0.61962	0.000916166	0.0559162	001 L5-6 IT Glut	Psmc1	Non_target	30	4807
Slc2a3	-3.31797	-0.729263	0.000906755	0.0557274	001 L5-6 IT Glut	Psmc1	Non_target	30	4807
Galnt9	-3.3221	-1.49511	0.000893436	0.0553368	001 L5-6 IT Glut	Psmc1	Non_target	30	4807
Stx1b	-3.32315	-0.913694	0.000890082	0.0553368	001 L5-6 IT Glut	Psmc1	Non_target	30	4807
Wasf1	-3.32629	-0.851432	0.000880091	0.0553368	001 L5-6 IT Glut	Psmc1	Non_target	30	4807
Ncan	-3.32642	-0.896865	0.000879677	0.0553368	001 L5-6 IT Glut	Psmc1	Non_target	30	4807
Scube1	-3.32715	-1.31094	0.000877403	0.0553368	001 L5-6 IT Glut	Psmc1	Non_target	30	4807
Clcn4	-3.32846	-0.789569	0.000873282	0.0553368	001 L5-6 IT Glut	Psmc1	Non_target	30	4807
Prkce	-3.33246	-0.583189	0.000860825	0.0553368	001 L5-6 IT Glut	Psmc1	Non_target	30	4807
Elmod1	-3.3398	-0.812338	0.000838381	0.0549814	001 L5-6 IT Glut	Psmc1	Non_target	30	4807
Dtx4	-3.34518	-1.12921	0.000822294	0.0544041	001 L5-6 IT Glut	Psmc1	Non_target	30	4807
Tmed4	-3.35147	-1.2362	0.000803825	0.0542031	001 L5-6 IT Glut	Psmc1	Non_target	30	4807
Srcin1	-3.35233	-0.79937	0.000801354	0.0542031	001 L5-6 IT Glut	Psmc1	Non_target	30	4807
Ptn	-3.35469	-1.11187	0.000794547	0.0540131	001 L5-6 IT Glut	Psmc1	Non_target	30	4807
Ddhd2	-3.35724	-0.932059	0.000787234	0.0537343	001 L5-6 IT Glut	Psmc1	Non_target	30	4807
Clstn1	-3.36387	-0.724415	0.000768584	0.0528931	001 L5-6 IT Glut	Psmc1	Non_target	30	4807
Cck	-3.3678	-1.13882	0.0007577	0.0523595	001 L5-6 IT Glut	Psmc1	Non_target	30	4807
Cntnap5a	-3.36951	-1.60948	0.000753028	0.0523595	001 L5-6 IT Glut	Psmc1	Non_target	30	4807
Elavl4	-3.37311	-1.04458	0.000743233	0.0523595	001 L5-6 IT Glut	Psmc1	Non_target	30	4807
Exd2	-3.37429	-0.657913	0.000740053	0.0523595	001 L5-6 IT Glut	Psmc1	Non_target	30	4807
Galnt18	-3.37928	-1.09574	0.000726766	0.0517179	001 L5-6 IT Glut	Psmc1	Non_target	30	4807
Septin7	-3.38262	-0.552047	0.000717974	0.0513106	001 L5-6 IT Glut	Psmc1	Non_target	30	4807
Sez6l	-3.39541	-0.865798	0.000685262	0.0496088	001 L5-6 IT Glut	Psmc1	Non_target	30	4807
Itpka	-3.3958	-1.05645	0.000684278	0.0496088	001 L5-6 IT Glut	Psmc1	Non_target	30	4807
Gnl3l	-3.4057	-0.899503	0.000659937	0.0484041	001 L5-6 IT Glut	Psmc1	Non_target	30	4807
Atp1b1	-3.4101	-0.828524	0.000649397	0.0478408	001 L5-6 IT Glut	Psmc1	Non_target	30	4807
Gria1	-3.42498	-0.826793	0.000614839	0.0459016	001 L5-6 IT Glut	Psmc1	Non_target	30	4807
Ndfip1	-3.42603	-0.579974	0.000612469	0.0459016	001 L5-6 IT Glut	Psmc1	Non_target	30	4807
Slc6a7	-3.43036	-1.17659	0.000602782	0.0454069	001 L5-6 IT Glut	Psmc1	Non_target	30	4807
Ncam2	-3.43102	-0.993322	0.000601327	0.0454069	001 L5-6 IT Glut	Psmc1	Non_target	30	4807
Camk2a	-3.43233	-1.01212	0.000598426	0.0454069	001 L5-6 IT Glut	Psmc1	Non_target	30	4807
Nrg3	-3.43318	-0.792138	0.000596548	0.0454069	001 L5-6 IT Glut	Psmc1	Non_target	30	4807
Cntnap1	-3.43567	-0.907755	0.000591088	0.045343	001 L5-6 IT Glut	Psmc1	Non_target	30	4807
Sirt7	-3.43574	-0.911797	0.000590945	0.045343	001 L5-6 IT Glut	Psmc1	Non_target	30	4807
Rap1gap2	-3.43685	-1.26595	0.000588519	0.045343	001 L5-6 IT Glut	Psmc1	Non_target	30	4807
Cx3cl1	-3.43921	-0.883557	0.00058341	0.045343	001 L5-6 IT Glut	Psmc1	Non_target	30	4807
Ppib	-3.44754	-0.746364	0.000565717	0.0445093	001 L5-6 IT Glut	Psmc1	Non_target	30	4807
Usp7	-3.44806	-0.829032	0.000564619	0.0445093	001 L5-6 IT Glut	Psmc1	Non_target	30	4807
Amph	-3.45967	-0.821334	0.000540836	0.0436927	001 L5-6 IT Glut	Psmc1	Non_target	30	4807
Atp6v0c	-3.46308	-0.826471	0.000534028	0.0433522	001 L5-6 IT Glut	Psmc1	Non_target	30	4807
C1ql3	-3.4798	-1.18961	0.000501784	0.041134	001 L5-6 IT Glut	Psmc1	Non_target	30	4807
Ntm	-3.4857	-1.21165	0.000490844	0.0406356	001 L5-6 IT Glut	Psmc1	Non_target	30	4807
Fmnl1	-3.48728	-0.991194	0.000487965	0.0406181	001 L5-6 IT Glut	Psmc1	Non_target	30	4807
Lmo4	-3.49456	-0.885354	0.000474851	0.0399042	001 L5-6 IT Glut	Psmc1	Non_target	30	4807
Kcnf1	-3.49469	-1.17571	0.000474617	0.0399042	001 L5-6 IT Glut	Psmc1	Non_target	30	4807
Nptxr	-3.4998	-1.24141	0.000465604	0.0395243	001 L5-6 IT Glut	Psmc1	Non_target	30	4807
Apba2	-3.50013	-0.886072	0.000465031	0.0395243	001 L5-6 IT Glut	Psmc1	Non_target	30	4807
Celf5	-3.50013	-0.559428	0.000465031	0.0395243	001 L5-6 IT Glut	Psmc1	Non_target	30	4807
Etl4	-3.50151	-1.15272	0.000462635	0.0395243	001 L5-6 IT Glut	Psmc1	Non_target	30	4807
Snrpn	-3.504	-0.555382	0.000458327	0.0395243	001 L5-6 IT Glut	Psmc1	Non_target	30	4807
Agap2	-3.50564	-1.02498	0.000455514	0.0395243	001 L5-6 IT Glut	Psmc1	Non_target	30	4807
Etv5	-3.51102	-1.14498	0.000446399	0.039498	001 L5-6 IT Glut	Psmc1	Non_target	30	4807
Atp9a	-3.5259	-0.717394	0.000422046	0.038358	001 L5-6 IT Glut	Psmc1	Non_target	30	4807
Icam5	-3.52918	-1.11225	0.000416851	0.0380929	001 L5-6 IT Glut	Psmc1	Non_target	30	4807
Tecr	-3.53888	-0.665993	0.000401822	0.0369213	001 L5-6 IT Glut	Psmc1	Non_target	30	4807
Cacng3	-3.54039	-0.863395	0.000399533	0.0369137	001 L5-6 IT Glut	Psmc1	Non_target	30	4807
Kcnma1	-3.55469	-0.706117	0.000378429	0.0353546	001 L5-6 IT Glut	Psmc1	Non_target	30	4807
Cyp46a1	-3.5659	-0.871151	0.000362609	0.0346509	001 L5-6 IT Glut	Psmc1	Non_target	30	4807
Slc7a4	-3.57397	-0.98452	0.000351615	0.0339887	001 L5-6 IT Glut	Psmc1	Non_target	30	4807
Dgkb	-3.59443	-1.13023	0.000325109	0.0327518	001 L5-6 IT Glut	Psmc1	Non_target	30	4807
Ddx5	-3.60702	-0.692548	0.00030974	0.0319739	001 L5-6 IT Glut	Psmc1	Non_target	30	4807
Tmem109	-3.60951	-1.8308	0.00030678	0.0318651	001 L5-6 IT Glut	Psmc1	Non_target	30	4807
Kcnmb4	-3.63764	-1.17421	0.00027515	0.0293078	001 L5-6 IT Glut	Psmc1	Non_target	30	4807
Gpr162	-3.64767	-0.586107	0.000264628	0.0285508	001 L5-6 IT Glut	Psmc1	Non_target	30	4807
Slc25a4	-3.65515	-1.14949	0.000257035	0.0280332	001 L5-6 IT Glut	Psmc1	Non_target	30	4807
Oxr1	-3.65967	-0.886119	0.000252539	0.0277843	001 L5-6 IT Glut	Psmc1	Non_target	30	4807
Lpgat1	-3.66046	-0.796567	0.000251765	0.0277843	001 L5-6 IT Glut	Psmc1	Non_target	30	4807
Mmp17	-3.66347	-1.08571	0.000248817	0.0277398	001 L5-6 IT Glut	Psmc1	Non_target	30	4807
Adcy9	-3.66642	-1.37251	0.000245965	0.0276059	001 L5-6 IT Glut	Psmc1	Non_target	30	4807
Gfra2	-3.67351	-1.33635	0.000239244	0.0272169	001 L5-6 IT Glut	Psmc1	Non_target	30	4807
Il34	-3.67882	-0.941673	0.000234317	0.0272117	001 L5-6 IT Glut	Psmc1	Non_target	30	4807
Arl6ip1	-3.68105	-1.31185	0.000232277	0.0271635	001 L5-6 IT Glut	Psmc1	Non_target	30	4807
Plekhg5	-3.68957	-0.878135	0.000224631	0.0266419	001 L5-6 IT Glut	Psmc1	Non_target	30	4807
Ldb2	-3.69613	-1.3613	0.000218911	0.0261489	001 L5-6 IT Glut	Psmc1	Non_target	30	4807
Adcy1	-3.70242	-1.01884	0.000213549	0.026067	001 L5-6 IT Glut	Psmc1	Non_target	30	4807
Zfhx2	-3.7061	-1.0204	0.000210478	0.026067	001 L5-6 IT Glut	Psmc1	Non_target	30	4807
Zfand5	-3.71147	-0.873979	0.000206056	0.0257154	001 L5-6 IT Glut	Psmc1	Non_target	30	4807
Khdrbs3	-3.71515	-0.773219	0.000203086	0.0255354	001 L5-6 IT Glut	Psmc1	Non_target	30	4807
Tspan3	-3.71987	-0.670994	0.000199327	0.0252527	001 L5-6 IT Glut	Psmc1	Non_target	30	4807
Nrcam	-3.72688	-0.902622	0.000193862	0.0249381	001 L5-6 IT Glut	Psmc1	Non_target	30	4807
Lrrtm4	-3.73102	-1.28396	0.00019071	0.0247228	001 L5-6 IT Glut	Psmc1	Non_target	30	4807
Hnrnpll	-3.73698	-0.916345	0.000186242	0.0244276	001 L5-6 IT Glut	Psmc1	Non_target	30	4807
Adgrl3	-3.74406	-1.02176	0.000181067	0.0240317	001 L5-6 IT Glut	Psmc1	Non_target	30	4807
Shank2	-3.74793	-0.908386	0.000178298	0.0240317	001 L5-6 IT Glut	Psmc1	Non_target	30	4807
Slc24a3	-3.76144	-1.37156	0.000168937	0.0231568	001 L5-6 IT Glut	Psmc1	Non_target	30	4807
Adgrb2	-3.76715	-1.06161	0.000165124	0.0228213	001 L5-6 IT Glut	Psmc1	Non_target	30	4807
Kcnq2	-3.7697	-0.770127	0.000163442	0.0227769	001 L5-6 IT Glut	Psmc1	Non_target	30	4807
Nprl3	-3.78505	-1.41281	0.000153679	0.0217794	001 L5-6 IT Glut	Psmc1	Non_target	30	4807
Mamld1	-3.788	-1.48284	0.000151866	0.0217064	001 L5-6 IT Glut	Psmc1	Non_target	30	4807
Hook1	-3.78892	-0.682999	0.000151306	0.0217064	001 L5-6 IT Glut	Psmc1	Non_target	30	4807
Rgs11	-3.79305	-0.866027	0.000148809	0.0216395	001 L5-6 IT Glut	Psmc1	Non_target	30	4807
C1qtnf4	-3.80531	-1.04597	0.000141627	0.0209595	001 L5-6 IT Glut	Psmc1	Non_target	30	4807
Snhg11	-3.80623	-0.646545	0.000141102	0.0209595	001 L5-6 IT Glut	Psmc1	Non_target	30	4807
Nrbp2	-3.82505	-0.869631	0.000130747	0.0200968	001 L5-6 IT Glut	Psmc1	Non_target	30	4807
Adamts10	-3.84223	-1.54529	0.000121922	0.0196049	001 L5-6 IT Glut	Psmc1	Non_target	30	4807
Mtch1	-3.86708	-0.87224	0.000110146	0.0182373	001 L5-6 IT Glut	Psmc1	Non_target	30	4807
Rims1	-3.86983	-0.714552	0.000108909	0.0182373	001 L5-6 IT Glut	Psmc1	Non_target	30	4807
Pknox2	-3.90426	-1.48089	9.45138e-05	0.0166374	001 L5-6 IT Glut	Psmc1	Non_target	30	4807
Ttc7b	-3.90767	-0.731278	9.31902e-05	0.0165789	001 L5-6 IT Glut	Psmc1	Non_target	30	4807
Epha4	-3.91088	-1.14809	9.1959e-05	0.0165358	001 L5-6 IT Glut	Psmc1	Non_target	30	4807
Arsb	-3.94347	-1.64154	8.03097e-05	0.0149224	001 L5-6 IT Glut	Psmc1	Non_target	30	4807
Insyn1	-3.94439	-1.23434	8.00027e-05	0.0149224	001 L5-6 IT Glut	Psmc1	Non_target	30	4807
Gria3	-3.94452	-0.710032	7.99589e-05	0.0149224	001 L5-6 IT Glut	Psmc1	Non_target	30	4807
Grik3	-3.94518	-1.54365	7.97404e-05	0.0149224	001 L5-6 IT Glut	Psmc1	Non_target	30	4807
Spock2	-3.94564	-0.825727	7.95878e-05	0.0149224	001 L5-6 IT Glut	Psmc1	Non_target	30	4807
Olfm2	-3.94577	-1.20503	7.95442e-05	0.0149224	001 L5-6 IT Glut	Psmc1	Non_target	30	4807
Cdh2	-3.94747	-0.908002	7.89801e-05	0.0149224	001 L5-6 IT Glut	Psmc1	Non_target	30	4807
Gria2	-3.95731	-1.15264	7.57985e-05	0.0149224	001 L5-6 IT Glut	Psmc1	Non_target	30	4807
Tspan7	-3.96997	-1.05145	7.18829e-05	0.0149224	001 L5-6 IT Glut	Psmc1	Non_target	30	4807
Ext1	-3.97003	-1.08322	7.18632e-05	0.0149224	001 L5-6 IT Glut	Psmc1	Non_target	30	4807
Syngr1	-3.9737	-0.847534	7.07636e-05	0.0149224	001 L5-6 IT Glut	Psmc1	Non_target	30	4807
Grm8	-3.97711	-1.30653	6.97569e-05	0.0149224	001 L5-6 IT Glut	Psmc1	Non_target	30	4807
Epb41l4b	-3.98065	-1.3895	6.87258e-05	0.0149224	001 L5-6 IT Glut	Psmc1	Non_target	30	4807
Pabpn1	-4.00157	-0.47202	6.29229e-05	0.0142197	001 L5-6 IT Glut	Psmc1	Non_target	30	4807
Sec61a2	-4.0137	-0.729968	5.97734e-05	0.0138832	001 L5-6 IT Glut	Psmc1	Non_target	30	4807
Ephb6	-4.0158	-1.29621	5.9244e-05	0.0138832	001 L5-6 IT Glut	Psmc1	Non_target	30	4807
Khdrbs2	-4.01738	-1.42006	5.88499e-05	0.0138832	001 L5-6 IT Glut	Psmc1	Non_target	30	4807
Ptprn2	-4.01947	-0.885381	5.83282e-05	0.0138832	001 L5-6 IT Glut	Psmc1	Non_target	30	4807
Ttc14	-4.02269	-0.663125	5.75379e-05	0.0138832	001 L5-6 IT Glut	Psmc1	Non_target	30	4807
Rimbp2	-4.02879	-0.868347	5.60657e-05	0.0138832	001 L5-6 IT Glut	Psmc1	Non_target	30	4807
Strbp	-4.0318	-0.883011	5.53508e-05	0.0138832	001 L5-6 IT Glut	Psmc1	Non_target	30	4807
Car11	-4.03593	-0.965347	5.43857e-05	0.0138832	001 L5-6 IT Glut	Psmc1	Non_target	30	4807
Nrn1	-4.06315	-1.33486	4.84157e-05	0.013059	001 L5-6 IT Glut	Psmc1	Non_target	30	4807
Sorl1	-4.07738	-0.99506	4.55469e-05	0.0124866	001 L5-6 IT Glut	Psmc1	Non_target	30	4807
Rapgefl1	-4.07902	-1.05363	4.52269e-05	0.0124866	001 L5-6 IT Glut	Psmc1	Non_target	30	4807
Cntn1	-4.10111	-0.945851	4.11167e-05	0.0120631	001 L5-6 IT Glut	Psmc1	Non_target	30	4807
Cpe	-4.10131	-0.625116	4.10818e-05	0.0120631	001 L5-6 IT Glut	Psmc1	Non_target	30	4807
Zcchc18	-4.10577	-0.983691	4.02972e-05	0.0120631	001 L5-6 IT Glut	Psmc1	Non_target	30	4807
Tmem132a	-4.11521	-0.8677	3.86824e-05	0.0119794	001 L5-6 IT Glut	Psmc1	Non_target	30	4807
Ntrk2	-4.12013	-0.823024	3.78659e-05	0.0119794	001 L5-6 IT Glut	Psmc1	Non_target	30	4807
Prkag2	-4.1341	-0.856584	3.56353e-05	0.0119186	001 L5-6 IT Glut	Psmc1	Non_target	30	4807
Ppt1	-4.1402	-1.05411	3.4701e-05	0.011843	001 L5-6 IT Glut	Psmc1	Non_target	30	4807
Adgrb1	-4.14774	-0.747543	3.35779e-05	0.0116984	001 L5-6 IT Glut	Psmc1	Non_target	30	4807
Dclk1	-4.16656	-0.876006	3.09236e-05	0.0110029	001 L5-6 IT Glut	Psmc1	Non_target	30	4807
Tub	-4.1857	-1.04357	2.84284e-05	0.0105646	001 L5-6 IT Glut	Psmc1	Non_target	30	4807
Ppp1r9a	-4.21056	-0.942098	2.54743e-05	0.00968197	001 L5-6 IT Glut	Psmc1	Non_target	30	4807
Arpp21	-4.21731	-0.876405	2.47234e-05	0.00968197	001 L5-6 IT Glut	Psmc1	Non_target	30	4807
Atp2b1	-4.22282	-0.843091	2.41266e-05	0.00968197	001 L5-6 IT Glut	Psmc1	Non_target	30	4807
Nfix	-4.24085	-1.4358	2.22674e-05	0.0094161	001 L5-6 IT Glut	Psmc1	Non_target	30	4807
Dnm1	-4.26597	-0.756007	1.99039e-05	0.00899604	001 L5-6 IT Glut	Psmc1	Non_target	30	4807
Begain	-4.26747	-1.09022	1.97699e-05	0.00899604	001 L5-6 IT Glut	Psmc1	Non_target	30	4807
Syt7	-4.26997	-1.06979	1.95503e-05	0.00899604	001 L5-6 IT Glut	Psmc1	Non_target	30	4807
Slc12a5	-4.31167	-0.912474	1.62026e-05	0.00796928	001 L5-6 IT Glut	Psmc1	Non_target	30	4807
Ube2w	-4.31383	-1.02128	1.60447e-05	0.00796928	001 L5-6 IT Glut	Psmc1	Non_target	30	4807
Ttc8	-4.31672	-1.35034	1.58365e-05	0.00796928	001 L5-6 IT Glut	Psmc1	Non_target	30	4807
R3hdm4	-4.31974	-1.04255	1.56216e-05	0.00796928	001 L5-6 IT Glut	Psmc1	Non_target	30	4807
Cadps	-4.32524	-1.21873	1.52363e-05	0.00796928	001 L5-6 IT Glut	Psmc1	Non_target	30	4807
Rnf112	-4.3438	-1.15482	1.40038e-05	0.00796928	001 L5-6 IT Glut	Psmc1	Non_target	30	4807
Stmn3	-4.3619	-0.903123	1.28938e-05	0.00770081	001 L5-6 IT Glut	Psmc1	Non_target	30	4807
Atp1a1	-4.364	-0.972951	1.27706e-05	0.00770081	001 L5-6 IT Glut	Psmc1	Non_target	30	4807
Syt13	-4.38387	-1.35644	1.16591e-05	0.00770081	001 L5-6 IT Glut	Psmc1	Non_target	30	4807
Nptx1	-4.40236	-1.45193	1.0708e-05	0.00746125	001 L5-6 IT Glut	Psmc1	Non_target	30	4807
Ryr2	-4.42439	-1.16626	9.67143e-06	0.00703197	001 L5-6 IT Glut	Psmc1	Non_target	30	4807
Unc5a	-4.42846	-1.25894	9.49094e-06	0.00703197	001 L5-6 IT Glut	Psmc1	Non_target	30	4807
Prkcb	-4.43718	-1.03857	9.11456e-06	0.00703197	001 L5-6 IT Glut	Psmc1	Non_target	30	4807
Lrrn2	-4.44374	-1.78007	8.841e-06	0.00703197	001 L5-6 IT Glut	Psmc1	Non_target	30	4807
Atp2b3	-4.50688	-1.37484	6.57867e-06	0.00601618	001 L5-6 IT Glut	Psmc1	Non_target	30	4807
Phf24	-4.53534	-0.960716	5.751e-06	0.00601088	001 L5-6 IT Glut	Psmc1	Non_target	30	4807
Clstn2	-4.56787	-1.39459	4.92712e-06	0.00549308	001 L5-6 IT Glut	Psmc1	Non_target	30	4807
Mical2	-4.60347	-1.10228	4.15501e-06	0.00496316	001 L5-6 IT Glut	Psmc1	Non_target	30	4807
Septin8	-4.65875	-0.768673	3.18131e-06	0.00409239	001 L5-6 IT Glut	Psmc1	Non_target	30	4807
Olfm1	-4.68393	-1.28922	2.81422e-06	0.00392185	001 L5-6 IT Glut	Psmc1	Non_target	30	4807
Slc22a17	-4.72924	-0.998765	2.25357e-06	0.00342604	001 L5-6 IT Glut	Psmc1	Non_target	30	4807
Tmem178	-4.75823	-1.17849	1.953e-06	0.003266	001 L5-6 IT Glut	Psmc1	Non_target	30	4807
Thy1	-4.84819	-1.0451	1.2459e-06	0.0026044	001 L5-6 IT Glut	Psmc1	Non_target	30	4807
Gabrg2	-4.92859	-1.20944	8.28258e-07	0.00197871	001 L5-6 IT Glut	Psmc1	Non_target	30	4807
Dpy19l1	-4.94734	-1.62889	7.52335e-07	0.00197871	001 L5-6 IT Glut	Psmc1	Non_target	30	4807
Syngap1	-5.03075	-0.934551	4.88559e-07	0.00163403	001 L5-6 IT Glut	Psmc1	Non_target	30	4807
Slc17a7	-5.1078	-1.4386	3.25929e-07	0.00136263	001 L5-6 IT Glut	Psmc1	Non_target	30	4807
Tyro3	-5.11652	-1.10096	3.1122e-07	0.00136263	001 L5-6 IT Glut	Psmc1	Non_target	30	4807
Agbl4	-5.17233	-1.56983	2.31198e-07	0.00136263	001 L5-6 IT Glut	Psmc1	Non_target	30	4807
Grm7	-5.532	-1.46849	3.16603e-08	0.000529456	001 L5-6 IT Glut	Psmc1	Non_target	30	4807
Myt1	4.6419	1.52132	3.45219e-06	0.0288655	001 L5-6 IT Glut	Snrnp70	Non_target	29	4807
Hip1r	4.40918	1.18989	1.03763e-05	0.0578412	001 L5-6 IT Glut	Snrnp70	Non_target	29	4807
Snrnp70	-4.82306	-0.837054	1.41371e-06	0.0236414	001 L5-6 IT Glut	Snrnp70	Non_target	29	4807
Sugp2	5.57172	0.953056	2.52234e-08	0.000294591	001 L5-6 IT Glut	Matr3	Non_target	29	4807
Rcor3	5.26309	1.36651	1.41652e-07	0.000789615	001 L5-6 IT Glut	Matr3	Non_target	29	4807
Ddhd1	4.7054	1.45952	2.53368e-06	0.0105927	001 L5-6 IT Glut	Matr3	Non_target	29	4807
Mtpap	4.6473	1.35452	3.36302e-06	0.011248	001 L5-6 IT Glut	Matr3	Non_target	29	4807
Atp9b	4.43579	0.988866	9.17341e-06	0.0243951	001 L5-6 IT Glut	Matr3	Non_target	29	4807
Uggt2	4.41265	1.06744	1.02114e-05	0.0243951	001 L5-6 IT Glut	Matr3	Non_target	29	4807
Eps15l1	4.25663	1.44555	2.0753e-05	0.0385613	001 L5-6 IT Glut	Matr3	Non_target	29	4807
E2f4	4.0003	1.22211	6.32629e-05	0.0961768	001 L5-6 IT Glut	Matr3	Non_target	29	4807
Cpt1c	-4.12683	-0.736393	3.67797e-05	0.0615067	001 L5-6 IT Glut	Matr3	Non_target	29	4807
Ccl19	-4.34661	-1.6506	1.38256e-05	0.0289007	001 L5-6 IT Glut	Matr3	Non_target	29	4807
Rsrp1	-5.51322	-0.509268	3.52319e-08	0.000294591	001 L5-6 IT Glut	Matr3	Non_target	29	4807
Hcn3	4.76081	1.24414	1.92821e-06	0.0322455	001 L5-6 IT Glut	Safe_target_10	Non_target	28	4807
Clec16a	4.55388	1.05876	5.26656e-06	0.0880727	001 L5-6 IT Glut	Tanc2	Non_target	28	4807
Zcwpw2	4.88993	1.7392	1.00871e-06	0.0168687	001 L5-6 IT Glut	Ctcf	Non_target	28	4807
Fzd3	4.33595	0.96849	1.45129e-05	0.068372	001 L5-6 IT Glut	Ctcf	Non_target	28	4807
Kdm6a	4.30961	1.25898	1.6354e-05	0.068372	001 L5-6 IT Glut	Ctcf	Non_target	28	4807
Dennd6b	-4.48137	-1.44529	7.41642e-06	0.0620124	001 L5-6 IT Glut	Ctcf	Non_target	28	4807
Vgf	5.62449	2.03645	1.86053e-08	0.000311136	001 L5-6 IT Glut	Eef2	Non_target	28	4807
Ociad1	4.27669	0.940811	1.89695e-05	0.0391664	001 L5-6 IT Glut	Eef2	Non_target	28	4807
Tollip	4.25021	1.27284	2.1357e-05	0.0391664	001 L5-6 IT Glut	Eef2	Non_target	28	4807
Ubr4	4.2295	0.804658	2.34207e-05	0.0391664	001 L5-6 IT Glut	Eef2	Non_target	28	4807
Smim7	4.18198	1.43195	2.88979e-05	0.0439327	001 L5-6 IT Glut	Eef2	Non_target	28	4807
Ranbp2	4.009	0.636656	6.09765e-05	0.0721417	001 L5-6 IT Glut	Eef2	Non_target	28	4807
Spred1	3.96541	0.780734	7.32685e-05	0.0745872	001 L5-6 IT Glut	Eef2	Non_target	28	4807
Cdk11b	3.83527	1.17494	0.000125426	0.0926458	001 L5-6 IT Glut	Eef2	Non_target	28	4807
Tmem132d	-3.81083	-1.46908	0.000138501	0.0926458	001 L5-6 IT Glut	Eef2	Non_target	28	4807
Kcnk9	-3.81484	-0.971956	0.000136273	0.0926458	001 L5-6 IT Glut	Eef2	Non_target	28	4807
Srebf2	-3.82421	-0.936953	0.000131195	0.0926458	001 L5-6 IT Glut	Eef2	Non_target	28	4807
Dync1i2	-3.82509	-0.895486	0.000130726	0.0926458	001 L5-6 IT Glut	Eef2	Non_target	28	4807
Adam11	-3.87247	-0.911741	0.000107736	0.0900835	001 L5-6 IT Glut	Eef2	Non_target	28	4807
Snap25	-3.91076	-0.707558	9.20047e-05	0.0809787	001 L5-6 IT Glut	Eef2	Non_target	28	4807
Tuba1a	-3.94355	-0.869395	8.02828e-05	0.0745872	001 L5-6 IT Glut	Eef2	Non_target	28	4807
Kcnh3	-3.94437	-1.12068	8.00104e-05	0.0745872	001 L5-6 IT Glut	Eef2	Non_target	28	4807
Ak5	-3.99495	-1.12558	6.47089e-05	0.0721417	001 L5-6 IT Glut	Eef2	Non_target	28	4807
Epn2	-4.04091	-1.30357	5.32447e-05	0.0684932	001 L5-6 IT Glut	Eef2	Non_target	28	4807
Pfkl	-4.10472	-0.976929	4.04799e-05	0.0564121	001 L5-6 IT Glut	Eef2	Non_target	28	4807
Ndrg4	-4.22964	-0.47578	2.34066e-05	0.0391664	001 L5-6 IT Glut	Eef2	Non_target	28	4807
Wnk2	-4.25965	-1.02346	2.0475e-05	0.0391664	001 L5-6 IT Glut	Eef2	Non_target	28	4807
Hps3	-4.29115	-2.22868	1.77752e-05	0.0391664	001 L5-6 IT Glut	Eef2	Non_target	28	4807
Atp9a	-4.34186	-0.572867	1.41281e-05	0.0391664	001 L5-6 IT Glut	Eef2	Non_target	28	4807
Eno2	-4.36963	-0.605243	1.24459e-05	0.0391664	001 L5-6 IT Glut	Eef2	Non_target	28	4807
Abca2	-4.77791	-1.09362	1.77123e-06	0.0148102	001 L5-6 IT Glut	Eef2	Non_target	28	4807
Pigc	4.5604	1.29113	5.10571e-06	0.0853828	001 L5-6 IT Glut	Peg3	Non_target	28	4807
Dusp11	4.6057	0.94716	4.11075e-06	0.0687441	001 L5-6 IT Glut	Dhx9	Non_target	27	4807
Sdc3	-4.81154	-1.69404	1.49772e-06	0.0250464	001 L5-6 IT Glut	Hspa9	Non_target	27	4807
Atp2b1	-6.17396	-1.03319	6.66016e-10	1.11378e-05	001 L5-6 IT Glut	Atp2b1	Non_target	25	4807
Prdx1	4.61707	1.96743	3.89188e-06	0.0650839	001 L5-6 IT Glut	Zbtb11	Non_target	22	4807
Ndufv3	-4.80254	-0.604209	1.56666e-06	0.0268243	005 L4-5 IT CTX Glut	Nyx	Non_target	224	15039
Kcnc3	-5.43971	-0.547586	5.33674e-08	0.000913757	005 L4-5 IT CTX Glut	Kcnc3	Non_target	208	15039
Scamp5	-6.40604	-0.479226	1.4935e-10	2.55716e-06	005 L4-5 IT CTX Glut	Scamp5	Non_target	202	15039
Pld3	-11.363	-0.927475	6.39011e-30	1.09412e-25	005 L4-5 IT CTX Glut	Pld3	Non_target	200	15039
Grin1	-7.67147	-0.462964	1.70042e-14	2.91145e-10	005 L4-5 IT CTX Glut	Grin1	Non_target	196	15039
Bdnf	4.42645	0.917918	9.5798e-06	0.0820126	005 L4-5 IT CTX Glut	Kcnq2	Non_target	192	15039
Kcnq2	-6.25777	-0.556527	3.90509e-10	6.6863e-06	005 L4-5 IT CTX Glut	Kcnq2	Non_target	192	15039
Prkn	6.24036	0.73096	4.36551e-10	5.74971e-07	005 L4-5 IT CTX Glut	Thap11	Non_target	191	15039
Thoc6	6.11739	2.46385	9.51219e-10	1.16334e-06	005 L4-5 IT CTX Glut	Thap11	Non_target	191	15039
Cstl1	5.39858	3.12729	6.71688e-08	6.05297e-05	005 L4-5 IT CTX Glut	Thap11	Non_target	191	15039
Ttc41	5.3339	3.58028	9.61238e-08	8.22916e-05	005 L4-5 IT CTX Glut	Thap11	Non_target	191	15039
Zfp607b	4.83734	0.89522	1.31589e-06	0.000834468	005 L4-5 IT CTX Glut	Thap11	Non_target	191	15039
Zfp446	4.78959	1.65866	1.67121e-06	0.00102194	005 L4-5 IT CTX Glut	Thap11	Non_target	191	15039
Fyco1	4.75671	0.817178	1.96774e-06	0.00116178	005 L4-5 IT CTX Glut	Thap11	Non_target	191	15039
Dus3l	4.59234	0.339506	4.38294e-06	0.0021699	005 L4-5 IT CTX Glut	Thap11	Non_target	191	15039
Gstz1	4.38398	0.550296	1.16528e-05	0.004988	005 L4-5 IT CTX Glut	Thap11	Non_target	191	15039
Polk	4.24464	0.934061	2.18941e-05	0.00780981	005 L4-5 IT CTX Glut	Thap11	Non_target	191	15039
Tro	4.12179	0.307326	3.75939e-05	0.0117033	005 L4-5 IT CTX Glut	Thap11	Non_target	191	15039
Ddx23	4.05581	0.396712	4.9961e-05	0.0147488	005 L4-5 IT CTX Glut	Thap11	Non_target	191	15039
Elp6	3.99101	1.33397	6.57919e-05	0.0187748	005 L4-5 IT CTX Glut	Thap11	Non_target	191	15039
Grk4	3.84067	1.15555	0.000122696	0.0295889	005 L4-5 IT CTX Glut	Thap11	Non_target	191	15039
Zcchc18	3.71392	0.226831	0.000204072	0.0453782	005 L4-5 IT CTX Glut	Thap11	Non_target	191	15039
Tfpt	3.64191	0.416476	0.000270621	0.0582035	005 L4-5 IT CTX Glut	Thap11	Non_target	191	15039
Ube2q1	3.50879	0.362497	0.00045015	0.090676	005 L4-5 IT CTX Glut	Thap11	Non_target	191	15039
Ip6k1	3.50077	0.235649	0.000463908	0.0923609	005 L4-5 IT CTX Glut	Thap11	Non_target	191	15039
Crtc2	-3.47468	-0.749479	0.00051146	0.0995137	005 L4-5 IT CTX Glut	Thap11	Non_target	191	15039
Srrm2	-3.48709	-0.153423	0.000488313	0.0961023	005 L4-5 IT CTX Glut	Thap11	Non_target	191	15039
Zfp317	-3.51049	-0.552353	0.000447285	0.090676	005 L4-5 IT CTX Glut	Thap11	Non_target	191	15039
Adam22	-3.52876	-0.168125	0.000417506	0.086127	005 L4-5 IT CTX Glut	Thap11	Non_target	191	15039
Kif13b	-3.5525	-0.507641	0.000381595	0.0796788	005 L4-5 IT CTX Glut	Thap11	Non_target	191	15039
Plekha1	-3.57656	-0.337209	0.000348145	0.0735919	005 L4-5 IT CTX Glut	Thap11	Non_target	191	15039
Zfp74	-3.64065	-0.628879	0.000271947	0.0582035	005 L4-5 IT CTX Glut	Thap11	Non_target	191	15039
Nfe2l1	-3.65264	-0.331929	0.000259554	0.0569755	005 L4-5 IT CTX Glut	Thap11	Non_target	191	15039
Tmem245	-3.72968	-0.325124	0.000191723	0.0431933	005 L4-5 IT CTX Glut	Thap11	Non_target	191	15039
Immt	-3.75229	-0.414529	0.000175229	0.0400037	005 L4-5 IT CTX Glut	Thap11	Non_target	191	15039
Wnk1	-3.76856	-0.333464	0.000164193	0.0379908	005 L4-5 IT CTX Glut	Thap11	Non_target	191	15039
Kctd17	-3.79217	-0.28016	0.000149339	0.0350271	005 L4-5 IT CTX Glut	Thap11	Non_target	191	15039
Prkaa2	-3.82478	-0.351462	0.000130887	0.0311256	005 L4-5 IT CTX Glut	Thap11	Non_target	191	15039
Gpd1l	-3.84893	-1.12068	0.000118634	0.029018	005 L4-5 IT CTX Glut	Thap11	Non_target	191	15039
Zc4h2	-3.85701	-1.04647	0.000114781	0.0284823	005 L4-5 IT CTX Glut	Thap11	Non_target	191	15039
Csnk2a2	-3.86696	-0.335038	0.000110201	0.0277481	005 L4-5 IT CTX Glut	Thap11	Non_target	191	15039
Clpb	-3.8897	-0.618258	0.000100369	0.0256496	005 L4-5 IT CTX Glut	Thap11	Non_target	191	15039
Gtpbp8	-3.90166	-0.520937	9.55342e-05	0.0247839	005 L4-5 IT CTX Glut	Thap11	Non_target	191	15039
Erp44	-3.91385	-0.678688	9.08353e-05	0.0239274	005 L4-5 IT CTX Glut	Thap11	Non_target	191	15039
Acad8	-3.91878	-1.1032	8.89986e-05	0.0238099	005 L4-5 IT CTX Glut	Thap11	Non_target	191	15039
Ctif	-3.92951	-0.557283	8.51188e-05	0.0231334	005 L4-5 IT CTX Glut	Thap11	Non_target	191	15039
Gtpbp2	-3.95923	-0.403061	7.51916e-05	0.020765	005 L4-5 IT CTX Glut	Thap11	Non_target	191	15039
Zfp239	-3.97624	-1.0698	7.00137e-05	0.019652	005 L4-5 IT CTX Glut	Thap11	Non_target	191	15039
Rbm41	-4.03029	-0.702051	5.57086e-05	0.0161668	005 L4-5 IT CTX Glut	Thap11	Non_target	191	15039
Sirt4	-4.06592	-0.505623	4.78434e-05	0.0143715	005 L4-5 IT CTX Glut	Thap11	Non_target	191	15039
Rdh14	-4.09617	-0.756206	4.20042e-05	0.0128428	005 L4-5 IT CTX Glut	Thap11	Non_target	191	15039
Cox7c	-4.12317	-0.502564	3.73689e-05	0.0117033	005 L4-5 IT CTX Glut	Thap11	Non_target	191	15039
Snapin	-4.14975	-0.946382	3.32832e-05	0.0107524	005 L4-5 IT CTX Glut	Thap11	Non_target	191	15039
Slc35b4	-4.15875	-0.535142	3.19998e-05	0.0105365	005 L4-5 IT CTX Glut	Thap11	Non_target	191	15039
Cep97	-4.16557	-0.854273	3.10575e-05	0.0104268	005 L4-5 IT CTX Glut	Thap11	Non_target	191	15039
Atg4c	-4.18405	-0.444421	2.86367e-05	0.00980636	005 L4-5 IT CTX Glut	Thap11	Non_target	191	15039
Rpia	-4.18744	-0.739675	2.82118e-05	0.00980636	005 L4-5 IT CTX Glut	Thap11	Non_target	191	15039
Vps41	-4.25543	-0.445778	2.08644e-05	0.00760087	005 L4-5 IT CTX Glut	Thap11	Non_target	191	15039
Amt	-4.26477	-1.01448	2.00112e-05	0.00744851	005 L4-5 IT CTX Glut	Thap11	Non_target	191	15039
Cacng7	-4.27782	-0.428657	1.88736e-05	0.00718118	005 L4-5 IT CTX Glut	Thap11	Non_target	191	15039
Pomgnt2	-4.30922	-0.62282	1.63827e-05	0.00637512	005 L4-5 IT CTX Glut	Thap11	Non_target	191	15039
Sec11c	-4.32179	-0.472388	1.5477e-05	0.00616274	005 L4-5 IT CTX Glut	Thap11	Non_target	191	15039
Dstyk	-4.33276	-0.703775	1.47252e-05	0.00600298	005 L4-5 IT CTX Glut	Thap11	Non_target	191	15039
Ubr2	-4.35562	-0.450475	1.32689e-05	0.00554124	005 L4-5 IT CTX Glut	Thap11	Non_target	191	15039
Acadvl	-4.43369	-0.775016	9.26323e-06	0.0040668	005 L4-5 IT CTX Glut	Thap11	Non_target	191	15039
Samd12	-4.4616	-0.405521	8.13501e-06	0.00366547	005 L4-5 IT CTX Glut	Thap11	Non_target	191	15039
Zfhx2	-4.49633	-0.465438	6.91367e-06	0.00319935	005 L4-5 IT CTX Glut	Thap11	Non_target	191	15039
Fto	-4.50568	-0.490231	6.61613e-06	0.00314671	005 L4-5 IT CTX Glut	Thap11	Non_target	191	15039
Thyn1	-4.58985	-1.03877	4.4356e-06	0.0021699	005 L4-5 IT CTX Glut	Thap11	Non_target	191	15039
Zfp354a	-4.72609	-1.23346	2.28888e-06	0.00118758	005 L4-5 IT CTX Glut	Thap11	Non_target	191	15039
Smarcal1	-4.7331	-0.673214	2.21116e-06	0.00118311	005 L4-5 IT CTX Glut	Thap11	Non_target	191	15039
Zfp606	-4.73468	-0.928011	2.19398e-06	0.00118311	005 L4-5 IT CTX Glut	Thap11	Non_target	191	15039
Tsc2	-4.74161	-0.533261	2.12032e-06	0.00118311	005 L4-5 IT CTX Glut	Thap11	Non_target	191	15039
Hmg20a	-5.01212	-0.531102	5.38333e-07	0.000354513	005 L4-5 IT CTX Glut	Thap11	Non_target	191	15039
Calcoco1	-5.05242	-0.66736	4.36239e-07	0.000298771	005 L4-5 IT CTX Glut	Thap11	Non_target	191	15039
Scn2a	-5.09529	-0.346548	3.48202e-07	0.000248413	005 L4-5 IT CTX Glut	Thap11	Non_target	191	15039
Coa3	-5.23034	-1.00691	1.69202e-07	0.00012596	005 L4-5 IT CTX Glut	Thap11	Non_target	191	15039
Cdk9	-5.25943	-0.389796	1.44499e-07	0.00011246	005 L4-5 IT CTX Glut	Thap11	Non_target	191	15039
Nicn1	-5.26943	-0.695836	1.36849e-07	0.000111577	005 L4-5 IT CTX Glut	Thap11	Non_target	191	15039
Trub1	-5.40899	-0.845899	6.33801e-08	6.02885e-05	005 L4-5 IT CTX Glut	Thap11	Non_target	191	15039
Gdap1	-5.56547	-0.746033	2.61452e-08	2.63328e-05	005 L4-5 IT CTX Glut	Thap11	Non_target	191	15039
Zscan22	-5.77821	-1.22849	7.55007e-09	8.07952e-06	005 L4-5 IT CTX Glut	Thap11	Non_target	191	15039
Napb	-5.99612	-0.574814	2.02083e-09	2.30671e-06	005 L4-5 IT CTX Glut	Thap11	Non_target	191	15039
Slc38a7	-6.28076	-1.03769	3.36925e-10	4.80736e-07	005 L4-5 IT CTX Glut	Thap11	Non_target	191	15039
Dnajc18	-6.31787	-0.767527	2.65188e-10	4.12777e-07	005 L4-5 IT CTX Glut	Thap11	Non_target	191	15039
Ndufa3	-6.4353	-0.857207	1.23228e-10	2.10991e-07	005 L4-5 IT CTX Glut	Thap11	Non_target	191	15039
Mdh1	-6.4927	-0.510851	8.43135e-11	1.60402e-07	005 L4-5 IT CTX Glut	Thap11	Non_target	191	15039
Rabac1	-6.6424	-0.713537	3.08607e-11	6.60497e-08	005 L4-5 IT CTX Glut	Thap11	Non_target	191	15039
Abcc5	-6.72778	-0.371704	1.72272e-11	4.21378e-08	005 L4-5 IT CTX Glut	Thap11	Non_target	191	15039
Tcea2	-6.9336	-0.676541	4.10272e-12	1.17078e-08	005 L4-5 IT CTX Glut	Thap11	Non_target	191	15039
Asb13	-7.2047	-1.05152	5.81713e-13	1.99202e-09	005 L4-5 IT CTX Glut	Thap11	Non_target	191	15039
Cdk5	-7.30827	-0.840207	2.70607e-13	1.15833e-09	005 L4-5 IT CTX Glut	Thap11	Non_target	191	15039
Acp6	-7.80491	-1.45768	5.95454e-15	3.39845e-11	005 L4-5 IT CTX Glut	Thap11	Non_target	191	15039
Fbxl19	-7.92504	-1.0068	2.2808e-15	1.95259e-11	005 L4-5 IT CTX Glut	Thap11	Non_target	191	15039
Sdccag8	-8.50252	-1.03981	1.85519e-17	3.17645e-13	005 L4-5 IT CTX Glut	Thap11	Non_target	191	15039
Tmem178b	4.28148	0.288546	1.85657e-05	0.0878128	005 L4-5 IT CTX Glut	Gprc5b	Non_target	188	15039
Kctd16	4.26542	0.269144	1.99529e-05	0.0878128	005 L4-5 IT CTX Glut	Gprc5b	Non_target	188	15039
Sez6	-4.25922	-0.635738	2.05146e-05	0.0878128	005 L4-5 IT CTX Glut	Gprc5b	Non_target	188	15039
Pde1a	-5.01908	-0.785204	5.19201e-07	0.00888976	005 L4-5 IT CTX Glut	Gprc5b	Non_target	188	15039
Ndufb10	-4.81978	-0.59249	1.4372e-06	0.0246077	005 L4-5 IT CTX Glut	Ndufb10	Non_target	188	15039
Dlgap4	-4.56925	-0.279983	4.8947e-06	0.0838071	005 L4-5 IT CTX Glut	Dlgap4	Non_target	187	15039
Far1	8.03263	0.436758	9.54057e-16	4.08384e-12	005 L4-5 IT CTX Glut	Srsf1	Non_target	186	15039
Psip1	7.75634	0.599495	8.74145e-15	2.99342e-11	005 L4-5 IT CTX Glut	Srsf1	Non_target	186	15039
Rbm28	6.29943	0.534351	2.98747e-10	5.06856e-07	005 L4-5 IT CTX Glut	Srsf1	Non_target	186	15039
Zmynd11	5.89164	0.240123	3.82375e-09	4.67645e-06	005 L4-5 IT CTX Glut	Srsf1	Non_target	186	15039
Eml5	5.87811	0.432028	4.14968e-09	4.73672e-06	005 L4-5 IT CTX Glut	Srsf1	Non_target	186	15039
Tnik	5.79324	0.442279	6.9042e-09	7.38836e-06	005 L4-5 IT CTX Glut	Srsf1	Non_target	186	15039
Slf1	5.64022	0.64743	1.69831e-08	1.71049e-05	005 L4-5 IT CTX Glut	Srsf1	Non_target	186	15039
Col20a1	5.54294	1.42321	2.9743e-08	2.82922e-05	005 L4-5 IT CTX Glut	Srsf1	Non_target	186	15039
Crocc	5.30424	0.541461	1.13145e-07	9.22508e-05	005 L4-5 IT CTX Glut	Srsf1	Non_target	186	15039
Hnrnpm	5.10633	0.428864	3.28477e-07	0.000234341	005 L4-5 IT CTX Glut	Srsf1	Non_target	186	15039
Srsf6	5.09034	0.321725	3.5742e-07	0.00024479	005 L4-5 IT CTX Glut	Srsf1	Non_target	186	15039
Gpatch8	5.02255	0.3263	5.0989e-07	0.000318143	005 L4-5 IT CTX Glut	Srsf1	Non_target	186	15039
Slc30a9	4.98397	0.589403	6.22921e-07	0.000367781	005 L4-5 IT CTX Glut	Srsf1	Non_target	186	15039
Nvl	4.95242	0.328783	7.32947e-07	0.000404823	005 L4-5 IT CTX Glut	Srsf1	Non_target	186	15039
Drosha	4.74674	0.409104	2.06726e-06	0.000956638	005 L4-5 IT CTX Glut	Srsf1	Non_target	186	15039
Gpcpd1	4.68074	0.349571	2.85836e-06	0.00124021	005 L4-5 IT CTX Glut	Srsf1	Non_target	186	15039
Dop1a	4.67797	0.429976	2.89735e-06	0.00124021	005 L4-5 IT CTX Glut	Srsf1	Non_target	186	15039
Slc8a2	4.60105	0.294012	4.20373e-06	0.00163583	005 L4-5 IT CTX Glut	Srsf1	Non_target	186	15039
Jmjd1c	4.57678	0.349776	4.7218e-06	0.0017537	005 L4-5 IT CTX Glut	Srsf1	Non_target	186	15039
Tmx3	4.34482	0.328089	1.39392e-05	0.00458973	005 L4-5 IT CTX Glut	Srsf1	Non_target	186	15039
Snap25	4.3306	0.154905	1.48703e-05	0.00480396	005 L4-5 IT CTX Glut	Srsf1	Non_target	186	15039
Hook3	4.27526	0.332545	1.90915e-05	0.00605343	005 L4-5 IT CTX Glut	Srsf1	Non_target	186	15039
Herc3	4.26733	0.317349	1.97828e-05	0.00605475	005 L4-5 IT CTX Glut	Srsf1	Non_target	186	15039
Usp15	4.25236	0.286051	2.11526e-05	0.0062444	005 L4-5 IT CTX Glut	Srsf1	Non_target	186	15039
Trim17	4.24045	1.39446	2.23068e-05	0.00636561	005 L4-5 IT CTX Glut	Srsf1	Non_target	186	15039
Xpot	4.22014	0.819728	2.44146e-05	0.00661559	005 L4-5 IT CTX Glut	Srsf1	Non_target	186	15039
Srcin1	4.21727	0.221815	2.47283e-05	0.00661559	005 L4-5 IT CTX Glut	Srsf1	Non_target	186	15039
Snrpn	4.203	0.15027	2.63403e-05	0.00693845	005 L4-5 IT CTX Glut	Srsf1	Non_target	186	15039
St8sia3	4.14656	0.332808	3.375e-05	0.0083749	005 L4-5 IT CTX Glut	Srsf1	Non_target	186	15039
Smim10l1	4.13543	0.715661	3.54294e-05	0.00866602	005 L4-5 IT CTX Glut	Srsf1	Non_target	186	15039
Arih1	4.12632	0.337433	3.68611e-05	0.00888924	005 L4-5 IT CTX Glut	Srsf1	Non_target	186	15039
Nktr	4.07248	0.233324	4.65146e-05	0.010619	005 L4-5 IT CTX Glut	Srsf1	Non_target	186	15039
Psma4	4.03925	0.443487	5.36229e-05	0.0120807	005 L4-5 IT CTX Glut	Srsf1	Non_target	186	15039
Hmgn3	3.96733	0.391505	7.26821e-05	0.0151764	005 L4-5 IT CTX Glut	Srsf1	Non_target	186	15039
Dgke	3.93723	0.333279	8.24261e-05	0.0170036	005 L4-5 IT CTX Glut	Srsf1	Non_target	186	15039
Nedd4l	3.88371	0.268376	0.000102876	0.0200192	005 L4-5 IT CTX Glut	Srsf1	Non_target	186	15039
Rab6b	3.87588	0.197381	0.000106242	0.0204391	005 L4-5 IT CTX Glut	Srsf1	Non_target	186	15039
Chordc1	3.87024	0.376094	0.000108727	0.0204573	005 L4-5 IT CTX Glut	Srsf1	Non_target	186	15039
Lars	3.84802	0.39104	0.000119076	0.0214613	005 L4-5 IT CTX Glut	Srsf1	Non_target	186	15039
Tppp3	3.81815	0.714812	0.000134456	0.0239808	005 L4-5 IT CTX Glut	Srsf1	Non_target	186	15039
Dcaf13	3.78948	0.398529	0.000150962	0.0258478	005 L4-5 IT CTX Glut	Srsf1	Non_target	186	15039
Ubr1	3.77954	0.408625	0.000157116	0.0263739	005 L4-5 IT CTX Glut	Srsf1	Non_target	186	15039
Mterf4	3.77677	0.612726	0.000158873	0.0264099	005 L4-5 IT CTX Glut	Srsf1	Non_target	186	15039
Paip2	3.75971	0.23629	0.000170109	0.0280058	005 L4-5 IT CTX Glut	Srsf1	Non_target	186	15039
Rcvrn	3.74913	1.19168	0.00017745	0.0286632	005 L4-5 IT CTX Glut	Srsf1	Non_target	186	15039
Zdhhc17	3.72106	0.266267	0.000198392	0.0311639	005 L4-5 IT CTX Glut	Srsf1	Non_target	186	15039
Prkar1a	3.70506	0.272858	0.000211342	0.0326	005 L4-5 IT CTX Glut	Srsf1	Non_target	186	15039
Wdr82	3.69928	0.366787	0.000216208	0.0327603	005 L4-5 IT CTX Glut	Srsf1	Non_target	186	15039
Rbm25	3.6811	0.208313	0.000232232	0.0342184	005 L4-5 IT CTX Glut	Srsf1	Non_target	186	15039
Syp	3.67503	0.187433	0.000237822	0.0342184	005 L4-5 IT CTX Glut	Srsf1	Non_target	186	15039
Ptbp2	3.66736	0.254512	0.000245069	0.0345478	005 L4-5 IT CTX Glut	Srsf1	Non_target	186	15039
Phf14	3.6451	0.252493	0.000267287	0.0366118	005 L4-5 IT CTX Glut	Srsf1	Non_target	186	15039
Dennd6b	3.64072	0.213711	0.000271876	0.036945	005 L4-5 IT CTX Glut	Srsf1	Non_target	186	15039
Cd47	3.63463	0.23693	0.000278383	0.0374483	005 L4-5 IT CTX Glut	Srsf1	Non_target	186	15039
Vps50	3.61019	0.350367	0.000305976	0.0399917	005 L4-5 IT CTX Glut	Srsf1	Non_target	186	15039
Cfap69	3.59293	0.442124	0.000326978	0.0417291	005 L4-5 IT CTX Glut	Srsf1	Non_target	186	15039
Dazap1	3.56061	0.299813	0.000369992	0.046524	005 L4-5 IT CTX Glut	Srsf1	Non_target	186	15039
Exoc1	3.52986	0.323263	0.000415778	0.0512155	005 L4-5 IT CTX Glut	Srsf1	Non_target	186	15039
Omg	3.48446	0.248691	0.000493138	0.0586354	005 L4-5 IT CTX Glut	Srsf1	Non_target	186	15039
Slc25a36	3.47237	0.22765	0.000515883	0.0600881	005 L4-5 IT CTX Glut	Srsf1	Non_target	186	15039
Kat6a	3.46535	0.536656	0.000529533	0.0612612	005 L4-5 IT CTX Glut	Srsf1	Non_target	186	15039
Stk38	3.4463	0.296989	0.00056833	0.0640194	005 L4-5 IT CTX Glut	Srsf1	Non_target	186	15039
Lrrc7	3.43313	0.157095	0.000596663	0.0667717	005 L4-5 IT CTX Glut	Srsf1	Non_target	186	15039
Arhgef1	3.41953	0.258078	0.000627293	0.0697266	005 L4-5 IT CTX Glut	Srsf1	Non_target	186	15039
Whamm	3.40003	0.42857	0.000673795	0.0725579	005 L4-5 IT CTX Glut	Srsf1	Non_target	186	15039
Orc3	3.39795	0.574654	0.000678921	0.072653	005 L4-5 IT CTX Glut	Srsf1	Non_target	186	15039
Dnajc5	3.39525	0.255366	0.000685658	0.0729183	005 L4-5 IT CTX Glut	Srsf1	Non_target	186	15039
Fbxl5	3.38092	0.206697	0.000722425	0.074068	005 L4-5 IT CTX Glut	Srsf1	Non_target	186	15039
Pcdhb21	3.34384	0.70256	0.000826283	0.0808436	005 L4-5 IT CTX Glut	Srsf1	Non_target	186	15039
Sec11a	3.3286	0.294455	0.00087285	0.0841528	005 L4-5 IT CTX Glut	Srsf1	Non_target	186	15039
Rbm26	3.32796	0.241124	0.000874851	0.0841528	005 L4-5 IT CTX Glut	Srsf1	Non_target	186	15039
Muc3a	3.31567	0.589632	0.000914234	0.087236	005 L4-5 IT CTX Glut	Srsf1	Non_target	186	15039
Fbxw2	3.3148	0.437512	0.000917093	0.087236	005 L4-5 IT CTX Glut	Srsf1	Non_target	186	15039
Dalrd3	3.27572	0.289577	0.00105392	0.0970177	005 L4-5 IT CTX Glut	Srsf1	Non_target	186	15039
Ankzf1	3.27248	0.398413	0.00106608	0.0976115	005 L4-5 IT CTX Glut	Srsf1	Non_target	186	15039
Tspan7	3.26622	0.125247	0.00108993	0.0987397	005 L4-5 IT CTX Glut	Srsf1	Non_target	186	15039
Myef2	3.26079	0.224196	0.00111102	0.0995962	005 L4-5 IT CTX Glut	Srsf1	Non_target	186	15039
Trmt1l	-3.26408	-0.458748	0.0010982	0.098965	005 L4-5 IT CTX Glut	Srsf1	Non_target	186	15039
Tmem63b	-3.26903	-0.213291	0.00107916	0.0982838	005 L4-5 IT CTX Glut	Srsf1	Non_target	186	15039
Dnajb5	-3.27629	-0.25226	0.0010518	0.0970177	005 L4-5 IT CTX Glut	Srsf1	Non_target	186	15039
Plod3	-3.28431	-0.499443	0.00102233	0.0951326	005 L4-5 IT CTX Glut	Srsf1	Non_target	186	15039
Apeh	-3.28752	-0.621627	0.00101073	0.0945671	005 L4-5 IT CTX Glut	Srsf1	Non_target	186	15039
Sap25	-3.2967	-0.822932	0.000978268	0.0920324	005 L4-5 IT CTX Glut	Srsf1	Non_target	186	15039
Sez6	-3.30787	-0.500647	0.000940099	0.0889302	005 L4-5 IT CTX Glut	Srsf1	Non_target	186	15039
Tpp1	-3.33181	-0.462424	0.000862831	0.0839398	005 L4-5 IT CTX Glut	Srsf1	Non_target	186	15039
Pde4a	-3.3534	-0.349164	0.000798264	0.078551	005 L4-5 IT CTX Glut	Srsf1	Non_target	186	15039
Neto1	-3.35513	-0.351944	0.000793291	0.0785129	005 L4-5 IT CTX Glut	Srsf1	Non_target	186	15039
Polr3gl	-3.35723	-0.803791	0.000787271	0.0783701	005 L4-5 IT CTX Glut	Srsf1	Non_target	186	15039
Tamalin	-3.36097	-0.531122	0.000776679	0.0777679	005 L4-5 IT CTX Glut	Srsf1	Non_target	186	15039
Zfp322a	-3.36588	-0.768465	0.000762987	0.0768462	005 L4-5 IT CTX Glut	Srsf1	Non_target	186	15039
Map4k2	-3.36954	-0.419477	0.000752951	0.0762841	005 L4-5 IT CTX Glut	Srsf1	Non_target	186	15039
Tmem175	-3.37135	-0.387075	0.000748013	0.076235	005 L4-5 IT CTX Glut	Srsf1	Non_target	186	15039
Tnfrsf25	-3.38229	-0.719063	0.000718836	0.074068	005 L4-5 IT CTX Glut	Srsf1	Non_target	186	15039
Tmem86b	-3.38484	-0.748044	0.000712188	0.0739036	005 L4-5 IT CTX Glut	Srsf1	Non_target	186	15039
Jarid2	-3.38596	-0.380291	0.000709298	0.0739036	005 L4-5 IT CTX Glut	Srsf1	Non_target	186	15039
Tmod1	-3.3882	-0.447046	0.000703528	0.0739006	005 L4-5 IT CTX Glut	Srsf1	Non_target	186	15039
Parn	-3.38875	-0.617002	0.000702108	0.0739006	005 L4-5 IT CTX Glut	Srsf1	Non_target	186	15039
Nprl2	-3.40269	-0.500311	0.000667268	0.0723099	005 L4-5 IT CTX Glut	Srsf1	Non_target	186	15039
Macrod2	-3.40864	-0.267072	0.000652883	0.0712017	005 L4-5 IT CTX Glut	Srsf1	Non_target	186	15039
Adam17	-3.40867	-0.604642	0.000652803	0.0712017	005 L4-5 IT CTX Glut	Srsf1	Non_target	186	15039
Tbc1d32	-3.41784	-0.692083	0.000631213	0.0697266	005 L4-5 IT CTX Glut	Srsf1	Non_target	186	15039
Fam76a	-3.45285	-0.637736	0.000554698	0.0628976	005 L4-5 IT CTX Glut	Srsf1	Non_target	186	15039
Prkag2	-3.45422	-0.349113	0.000551892	0.0628976	005 L4-5 IT CTX Glut	Srsf1	Non_target	186	15039
Clk1	-3.45675	-0.168746	0.000546727	0.0628259	005 L4-5 IT CTX Glut	Srsf1	Non_target	186	15039
Crem	-3.47298	-0.481903	0.000514707	0.0600881	005 L4-5 IT CTX Glut	Srsf1	Non_target	186	15039
Atxn7l2	-3.48035	-0.375558	0.000500754	0.0591305	005 L4-5 IT CTX Glut	Srsf1	Non_target	186	15039
Guf1	-3.48951	-0.427939	0.000483909	0.0579405	005 L4-5 IT CTX Glut	Srsf1	Non_target	186	15039
Cope	-3.4963	-0.3783	0.00047176	0.0568837	005 L4-5 IT CTX Glut	Srsf1	Non_target	186	15039
Plscr3	-3.49889	-0.396046	0.000467196	0.0567328	005 L4-5 IT CTX Glut	Srsf1	Non_target	186	15039
Crhr1	-3.5039	-0.387659	0.000458493	0.0560737	005 L4-5 IT CTX Glut	Srsf1	Non_target	186	15039
Gprasp2	-3.52997	-0.41196	0.000415607	0.0512155	005 L4-5 IT CTX Glut	Srsf1	Non_target	186	15039
Bicd2	-3.55901	-0.341033	0.000372257	0.046524	005 L4-5 IT CTX Glut	Srsf1	Non_target	186	15039
Slc9a5	-3.59131	-0.485197	0.000329017	0.0417291	005 L4-5 IT CTX Glut	Srsf1	Non_target	186	15039
Tars2	-3.60062	-0.611287	0.000317459	0.0408687	005 L4-5 IT CTX Glut	Srsf1	Non_target	186	15039
Mcts1	-3.60733	-0.433657	0.000309369	0.0401289	005 L4-5 IT CTX Glut	Srsf1	Non_target	186	15039
Slc50a1	-3.61453	-0.406147	0.000300897	0.0396304	005 L4-5 IT CTX Glut	Srsf1	Non_target	186	15039
Ubac2	-3.62184	-0.494731	0.000292519	0.0388256	005 L4-5 IT CTX Glut	Srsf1	Non_target	186	15039
Fam120b	-3.63318	-0.371604	0.000279955	0.0374483	005 L4-5 IT CTX Glut	Srsf1	Non_target	186	15039
Dnajc8	-3.65972	-0.461409	0.00025249	0.0348639	005 L4-5 IT CTX Glut	Srsf1	Non_target	186	15039
Akap8l	-3.66413	-0.212068	0.000248183	0.0345479	005 L4-5 IT CTX Glut	Srsf1	Non_target	186	15039
Gabra2	-3.66622	-0.372218	0.000246165	0.0345478	005 L4-5 IT CTX Glut	Srsf1	Non_target	186	15039
Mtarc2	-3.66879	-0.481304	0.000243698	0.0345478	005 L4-5 IT CTX Glut	Srsf1	Non_target	186	15039
Map6	-3.67574	-0.318913	0.000237158	0.0342184	005 L4-5 IT CTX Glut	Srsf1	Non_target	186	15039
Srsf5	-3.67809	-0.212267	0.000234984	0.0342184	005 L4-5 IT CTX Glut	Srsf1	Non_target	186	15039
Lrrc45	-3.6852	-0.366513	0.000228522	0.0340239	005 L4-5 IT CTX Glut	Srsf1	Non_target	186	15039
Immp2l	-3.6919	-0.613518	0.000222586	0.0334308	005 L4-5 IT CTX Glut	Srsf1	Non_target	186	15039
Uchl1	-3.70147	-0.190844	0.00021435	0.0327603	005 L4-5 IT CTX Glut	Srsf1	Non_target	186	15039
R3hdm1	-3.71505	-0.151888	0.00020316	0.0316228	005 L4-5 IT CTX Glut	Srsf1	Non_target	186	15039
Fbxo38	-3.74398	-0.520002	0.000181125	0.028715	005 L4-5 IT CTX Glut	Srsf1	Non_target	186	15039
Ivns1abp	-3.74575	-0.293964	0.000179852	0.028715	005 L4-5 IT CTX Glut	Srsf1	Non_target	186	15039
Ckmt1	-3.75017	-0.381946	0.000176715	0.0286632	005 L4-5 IT CTX Glut	Srsf1	Non_target	186	15039
Chchd7	-3.7829	-0.54971	0.000155011	0.0262782	005 L4-5 IT CTX Glut	Srsf1	Non_target	186	15039
Arhgef25	-3.79087	-0.283979	0.000150123	0.0258478	005 L4-5 IT CTX Glut	Srsf1	Non_target	186	15039
Tia1	-3.80229	-0.279549	0.000143366	0.0250481	005 L4-5 IT CTX Glut	Srsf1	Non_target	186	15039
Zfp60	-3.81002	-0.514539	0.000138957	0.024528	005 L4-5 IT CTX Glut	Srsf1	Non_target	186	15039
Eef2k	-3.84991	-0.483849	0.000118162	0.0214613	005 L4-5 IT CTX Glut	Srsf1	Non_target	186	15039
Idua	-3.86053	-0.725473	0.000113144	0.0208306	005 L4-5 IT CTX Glut	Srsf1	Non_target	186	15039
Etnk1	-3.8629	-0.166846	0.000112049	0.0208306	005 L4-5 IT CTX Glut	Srsf1	Non_target	186	15039
Slf2	-3.87182	-0.332709	0.000108025	0.0204573	005 L4-5 IT CTX Glut	Srsf1	Non_target	186	15039
Ccnl2	-3.88367	-0.285747	0.000102891	0.0200192	005 L4-5 IT CTX Glut	Srsf1	Non_target	186	15039
Foxred1	-3.88847	-0.477626	0.000100877	0.0200192	005 L4-5 IT CTX Glut	Srsf1	Non_target	186	15039
Edem2	-3.89915	-0.614873	9.65316e-05	0.0194449	005 L4-5 IT CTX Glut	Srsf1	Non_target	186	15039
Gdi1	-3.92005	-0.207178	8.8532e-05	0.0180458	005 L4-5 IT CTX Glut	Srsf1	Non_target	186	15039
Col16a1	-3.9844	-0.957266	6.76505e-05	0.0143001	005 L4-5 IT CTX Glut	Srsf1	Non_target	186	15039
Slc25a3	-4.02538	-0.321331	5.68827e-05	0.0121743	005 L4-5 IT CTX Glut	Srsf1	Non_target	186	15039
Rabgap1l	-4.02838	-0.357573	5.61627e-05	0.0121724	005 L4-5 IT CTX Glut	Srsf1	Non_target	186	15039
Zmym6	-4.03292	-0.490358	5.50881e-05	0.0120926	005 L4-5 IT CTX Glut	Srsf1	Non_target	186	15039
Zkscan2	-4.03292	-0.492462	5.50881e-05	0.0120926	005 L4-5 IT CTX Glut	Srsf1	Non_target	186	15039
Chkb	-4.07644	-0.501698	4.57296e-05	0.0105809	005 L4-5 IT CTX Glut	Srsf1	Non_target	186	15039
Tcea2	-4.08002	-0.421222	4.50319e-05	0.0105622	005 L4-5 IT CTX Glut	Srsf1	Non_target	186	15039
Scg3	-4.10287	-0.556198	4.08052e-05	0.0097037	005 L4-5 IT CTX Glut	Srsf1	Non_target	186	15039
Slc35d1	-4.17803	-0.975531	2.94046e-05	0.0074039	005 L4-5 IT CTX Glut	Srsf1	Non_target	186	15039
Dclk1	-4.18478	-0.196375	2.85446e-05	0.00729464	005 L4-5 IT CTX Glut	Srsf1	Non_target	186	15039
Cc2d1b	-4.19217	-0.535528	2.76298e-05	0.00716783	005 L4-5 IT CTX Glut	Srsf1	Non_target	186	15039
Akap8	-4.22321	-0.316656	2.4085e-05	0.00661559	005 L4-5 IT CTX Glut	Srsf1	Non_target	186	15039
Nrbp2	-4.22992	-0.29332	2.33773e-05	0.00656174	005 L4-5 IT CTX Glut	Srsf1	Non_target	186	15039
Ackr1	-4.24593	-0.567496	2.17684e-05	0.00631726	005 L4-5 IT CTX Glut	Srsf1	Non_target	186	15039
Pfkm	-4.26033	-0.409832	2.04127e-05	0.00613169	005 L4-5 IT CTX Glut	Srsf1	Non_target	186	15039
Ddx17	-4.2671	-0.291219	1.98029e-05	0.00605475	005 L4-5 IT CTX Glut	Srsf1	Non_target	186	15039
Porcn	-4.3625	-0.401364	1.28584e-05	0.00431689	005 L4-5 IT CTX Glut	Srsf1	Non_target	186	15039
Ints6l	-4.42221	-0.444119	9.76942e-06	0.00334544	005 L4-5 IT CTX Glut	Srsf1	Non_target	186	15039
Actn1	-4.4686	-0.436113	7.87327e-06	0.00275114	005 L4-5 IT CTX Glut	Srsf1	Non_target	186	15039
Celf5	-4.54897	-0.258861	5.39091e-06	0.00192298	005 L4-5 IT CTX Glut	Srsf1	Non_target	186	15039
Ddx39b	-4.57274	-0.392294	4.81392e-06	0.0017537	005 L4-5 IT CTX Glut	Srsf1	Non_target	186	15039
Ldb1	-4.58825	-0.438993	4.46982e-06	0.00170072	005 L4-5 IT CTX Glut	Srsf1	Non_target	186	15039
Zfp799	-4.60565	-0.472398	4.11188e-06	0.00163583	005 L4-5 IT CTX Glut	Srsf1	Non_target	186	15039
Rnps1	-4.6216	-0.395396	3.80791e-06	0.00155236	005 L4-5 IT CTX Glut	Srsf1	Non_target	186	15039
Glrx2	-4.63772	-0.526676	3.52269e-06	0.00147111	005 L4-5 IT CTX Glut	Srsf1	Non_target	186	15039
Pcgf2	-4.69677	-0.448495	2.64303e-06	0.00119089	005 L4-5 IT CTX Glut	Srsf1	Non_target	186	15039
Ahi1	-4.81541	-0.368821	1.46896e-06	0.000698652	005 L4-5 IT CTX Glut	Srsf1	Non_target	186	15039
Emc1	-4.85702	-0.43844	1.19163e-06	0.000582946	005 L4-5 IT CTX Glut	Srsf1	Non_target	186	15039
Hdac3	-4.88707	-0.407774	1.02348e-06	0.000515411	005 L4-5 IT CTX Glut	Srsf1	Non_target	186	15039
Dnajc7	-4.88801	-0.516193	1.0186e-06	0.000515411	005 L4-5 IT CTX Glut	Srsf1	Non_target	186	15039
Clk4	-4.91728	-0.353832	8.77534e-07	0.000469535	005 L4-5 IT CTX Glut	Srsf1	Non_target	186	15039
Tmem191	-4.97448	-0.497112	6.5423e-07	0.000373391	005 L4-5 IT CTX Glut	Srsf1	Non_target	186	15039
Celf3	-5.01868	-0.425487	5.20266e-07	0.000318143	005 L4-5 IT CTX Glut	Srsf1	Non_target	186	15039
Ggnbp2	-5.01904	-0.416754	5.19312e-07	0.000318143	005 L4-5 IT CTX Glut	Srsf1	Non_target	186	15039
Srsf2	-5.24637	-0.552729	1.55125e-07	0.000115481	005 L4-5 IT CTX Glut	Srsf1	Non_target	186	15039
Matk	-5.27483	-0.469985	1.3288e-07	0.000103417	005 L4-5 IT CTX Glut	Srsf1	Non_target	186	15039
Trim9	-5.39318	-0.307882	6.92235e-08	5.92622e-05	005 L4-5 IT CTX Glut	Srsf1	Non_target	186	15039
Ssh3	-5.42175	-0.500338	5.90177e-08	5.31842e-05	005 L4-5 IT CTX Glut	Srsf1	Non_target	186	15039
Dync1i2	-5.89638	-0.460354	3.71571e-09	4.67645e-06	005 L4-5 IT CTX Glut	Srsf1	Non_target	186	15039
Rogdi	-5.9916	-0.552431	2.07787e-09	2.96477e-06	005 L4-5 IT CTX Glut	Srsf1	Non_target	186	15039
Cpt1c	-6.28606	-0.548135	3.25629e-10	5.06856e-07	005 L4-5 IT CTX Glut	Srsf1	Non_target	186	15039
Mysm1	-6.31855	-0.607863	2.64036e-10	5.02314e-07	005 L4-5 IT CTX Glut	Srsf1	Non_target	186	15039
Col4a2	-6.36518	-0.943911	1.95056e-10	4.17468e-07	005 L4-5 IT CTX Glut	Srsf1	Non_target	186	15039
Hnrnpdl	-6.93657	-0.885628	4.01741e-12	9.82659e-09	005 L4-5 IT CTX Glut	Srsf1	Non_target	186	15039
Wsb1	-7.5876	-0.681527	3.25891e-14	9.29983e-11	005 L4-5 IT CTX Glut	Srsf1	Non_target	186	15039
Arglu1	-8.74156	-0.611629	2.29912e-18	1.31218e-14	005 L4-5 IT CTX Glut	Srsf1	Non_target	186	15039
Fam193b	-8.9559	-0.751723	3.3697e-19	2.8848e-15	005 L4-5 IT CTX Glut	Srsf1	Non_target	186	15039
Srsf1	-9.17009	-1.04294	4.72616e-20	8.09213e-16	005 L4-5 IT CTX Glut	Srsf1	Non_target	186	15039
Bdnf	5.32722	1.06252	9.97291e-08	0.0014407	005 L4-5 IT CTX Glut	Kcnb1	Non_target	186	15039
Vgf	5.23134	0.510361	1.68287e-07	0.0014407	005 L4-5 IT CTX Glut	Kcnb1	Non_target	186	15039
Zbtb16	5.00846	0.516846	5.48667e-07	0.00313143	005 L4-5 IT CTX Glut	Kcnb1	Non_target	186	15039
Scg2	4.59173	0.659961	4.39585e-06	0.0188164	005 L4-5 IT CTX Glut	Kcnb1	Non_target	186	15039
Nptx2	4.38754	0.817937	1.14637e-05	0.0392564	005 L4-5 IT CTX Glut	Kcnb1	Non_target	186	15039
Arhgap10	4.16518	0.485839	3.11107e-05	0.0766607	005 L4-5 IT CTX Glut	Kcnb1	Non_target	186	15039
Pcdh15	4.14116	0.526239	3.45553e-05	0.0766607	005 L4-5 IT CTX Glut	Kcnb1	Non_target	186	15039
Igsf9b	4.13292	0.334043	3.58186e-05	0.0766607	005 L4-5 IT CTX Glut	Kcnb1	Non_target	186	15039
Ndufa13	-6.4049	-0.626112	1.50468e-10	2.57631e-06	005 L4-5 IT CTX Glut	Ndufa13	Non_target	185	15039
Tubb4a	-6.40621	-0.67269	1.49183e-10	2.55432e-06	005 L4-5 IT CTX Glut	Tubb4a	Non_target	181	15039
Shank3	-4.70703	-0.438273	2.51354e-06	0.0430369	005 L4-5 IT CTX Glut	Shank3	Non_target	180	15039
Ywhag	-10.0644	-0.809572	7.93439e-24	1.35853e-19	005 L4-5 IT CTX Glut	Ywhag	Non_target	178	15039
Ptprn2	5.57587	0.329785	2.46295e-08	2.63566e-05	005 L4-5 IT CTX Glut	Ap2s1	Non_target	176	15039
Mgat5b	5.55487	0.822484	2.77814e-08	2.79808e-05	005 L4-5 IT CTX Glut	Ap2s1	Non_target	176	15039
Ccdc136	5.18806	0.52755	2.12496e-07	0.000134754	005 L4-5 IT CTX Glut	Ap2s1	Non_target	176	15039
Jun	5.11819	0.842788	3.08488e-07	0.000183448	005 L4-5 IT CTX Glut	Ap2s1	Non_target	176	15039
Nsg2	4.99372	0.432921	5.92262e-07	0.000316897	005 L4-5 IT CTX Glut	Ap2s1	Non_target	176	15039
Itm2b	4.92676	0.323833	8.36051e-07	0.000433784	005 L4-5 IT CTX Glut	Ap2s1	Non_target	176	15039
Cyp46a1	4.91717	0.326019	8.78045e-07	0.000436657	005 L4-5 IT CTX Glut	Ap2s1	Non_target	176	15039
Cpe	4.91395	0.324901	8.92594e-07	0.000436657	005 L4-5 IT CTX Glut	Ap2s1	Non_target	176	15039
Tub	4.82671	0.380411	1.38806e-06	0.000625431	005 L4-5 IT CTX Glut	Ap2s1	Non_target	176	15039
Brd9	4.71332	0.394769	2.43711e-06	0.000970423	005 L4-5 IT CTX Glut	Ap2s1	Non_target	176	15039
Tbkbp1	4.52914	0.69918	5.92234e-06	0.00211255	005 L4-5 IT CTX Glut	Ap2s1	Non_target	176	15039
Oxr1	4.47196	0.280694	7.75041e-06	0.00270822	005 L4-5 IT CTX Glut	Ap2s1	Non_target	176	15039
Cpne6	4.41111	0.643425	1.02842e-05	0.00338627	005 L4-5 IT CTX Glut	Ap2s1	Non_target	176	15039
Adamts2	4.20214	2.94537	2.64399e-05	0.00780523	005 L4-5 IT CTX Glut	Ap2s1	Non_target	176	15039
Pdcl	4.19191	0.879574	2.76618e-05	0.00802754	005 L4-5 IT CTX Glut	Ap2s1	Non_target	176	15039
Cntfr	4.11831	0.912531	3.81668e-05	0.0100537	005 L4-5 IT CTX Glut	Ap2s1	Non_target	176	15039
Ptpra	4.06529	0.334679	4.79732e-05	0.0121076	005 L4-5 IT CTX Glut	Ap2s1	Non_target	176	15039
Hrh3	3.95865	0.55309	7.53755e-05	0.0165459	005 L4-5 IT CTX Glut	Ap2s1	Non_target	176	15039
Prnp	3.93407	0.278234	8.35205e-05	0.0181017	005 L4-5 IT CTX Glut	Ap2s1	Non_target	176	15039
Pnck	3.89899	0.525267	9.6594e-05	0.0200241	005 L4-5 IT CTX Glut	Ap2s1	Non_target	176	15039
Slc25a27	3.89804	0.288455	9.69734e-05	0.0200241	005 L4-5 IT CTX Glut	Ap2s1	Non_target	176	15039
Leng8	3.89466	0.173555	9.83368e-05	0.0200241	005 L4-5 IT CTX Glut	Ap2s1	Non_target	176	15039
Mapk3	3.89336	0.866993	9.88633e-05	0.0200241	005 L4-5 IT CTX Glut	Ap2s1	Non_target	176	15039
Anxa7	3.88954	0.419496	0.000100434	0.0200241	005 L4-5 IT CTX Glut	Ap2s1	Non_target	176	15039
Esyt2	3.88339	0.229644	0.000103011	0.0202731	005 L4-5 IT CTX Glut	Ap2s1	Non_target	176	15039
Ybx2	3.85146	0.678308	0.000117414	0.0228451	005 L4-5 IT CTX Glut	Ap2s1	Non_target	176	15039
Vstm2a	3.76542	0.390027	0.000166267	0.030611	005 L4-5 IT CTX Glut	Ap2s1	Non_target	176	15039
Tmem191	3.6668	0.362134	0.000245604	0.0412277	005 L4-5 IT CTX Glut	Ap2s1	Non_target	176	15039
Map2k6	3.64618	0.712688	0.000266165	0.0429932	005 L4-5 IT CTX Glut	Ap2s1	Non_target	176	15039
Tedc2	3.64016	0.631237	0.000272471	0.0436004	005 L4-5 IT CTX Glut	Ap2s1	Non_target	176	15039
Trpc4	3.62286	0.545306	0.000291361	0.0455078	005 L4-5 IT CTX Glut	Ap2s1	Non_target	176	15039
Lgi3	3.62197	0.349016	0.000292364	0.0455078	005 L4-5 IT CTX Glut	Ap2s1	Non_target	176	15039
B2m	3.59248	0.53073	0.000327543	0.0505242	005 L4-5 IT CTX Glut	Ap2s1	Non_target	176	15039
Abhd14b	3.58765	0.448602	0.000333673	0.0510102	005 L4-5 IT CTX Glut	Ap2s1	Non_target	176	15039
Zcchc7	3.57219	0.233843	0.000354006	0.0531693	005 L4-5 IT CTX Glut	Ap2s1	Non_target	176	15039
C1qtnf4	3.53015	0.220399	0.000415322	0.0597575	005 L4-5 IT CTX Glut	Ap2s1	Non_target	176	15039
Pkd1	3.5186	0.685996	0.000433824	0.0606298	005 L4-5 IT CTX Glut	Ap2s1	Non_target	176	15039
Plxnd1	3.49036	0.350274	0.000482378	0.0655498	005 L4-5 IT CTX Glut	Ap2s1	Non_target	176	15039
Tmem145	3.46899	0.326502	0.00052241	0.0690268	005 L4-5 IT CTX Glut	Ap2s1	Non_target	176	15039
Xpo6	3.46813	0.390903	0.000524091	0.0690268	005 L4-5 IT CTX Glut	Ap2s1	Non_target	176	15039
AU040320	3.43924	0.349849	0.00058334	0.0729768	005 L4-5 IT CTX Glut	Ap2s1	Non_target	176	15039
Secisbp2l	3.43898	0.263335	0.000583916	0.0729768	005 L4-5 IT CTX Glut	Ap2s1	Non_target	176	15039
Cntn2	3.41557	0.344375	0.000636485	0.0778421	005 L4-5 IT CTX Glut	Ap2s1	Non_target	176	15039
Dnajc16	3.37194	0.311878	0.0007464	0.089999	005 L4-5 IT CTX Glut	Ap2s1	Non_target	176	15039
Rcor1	3.34283	0.442034	0.000829282	0.096772	005 L4-5 IT CTX Glut	Ap2s1	Non_target	176	15039
Neurod2	3.34231	0.285497	0.000830831	0.096772	005 L4-5 IT CTX Glut	Ap2s1	Non_target	176	15039
Caln1	3.33128	0.439634	0.000864491	0.0999558	005 L4-5 IT CTX Glut	Ap2s1	Non_target	176	15039
Mtarc2	-3.32956	-0.408854	0.000869841	0.0999558	005 L4-5 IT CTX Glut	Ap2s1	Non_target	176	15039
Ptn	-3.34338	-0.271743	0.000827633	0.096772	005 L4-5 IT CTX Glut	Ap2s1	Non_target	176	15039
Slc24a2	-3.34602	-0.409804	0.00081979	0.096772	005 L4-5 IT CTX Glut	Ap2s1	Non_target	176	15039
Tmem151a	-3.35984	-0.253563	0.000779869	0.093377	005 L4-5 IT CTX Glut	Ap2s1	Non_target	176	15039
Dlgap2	-3.40714	-0.255067	0.000656478	0.0797178	005 L4-5 IT CTX Glut	Ap2s1	Non_target	176	15039
Npy1r	-3.43081	-0.499263	0.000601776	0.0741267	005 L4-5 IT CTX Glut	Ap2s1	Non_target	176	15039
Atxn7l3	-3.43297	-0.379746	0.000597008	0.0740722	005 L4-5 IT CTX Glut	Ap2s1	Non_target	176	15039
Olfm2	-3.45409	-0.261224	0.000552154	0.0700295	005 L4-5 IT CTX Glut	Ap2s1	Non_target	176	15039
Ugcg	-3.45636	-0.495443	0.000547525	0.0699606	005 L4-5 IT CTX Glut	Ap2s1	Non_target	176	15039
Fbxw7	-3.45764	-0.215675	0.000544936	0.0699606	005 L4-5 IT CTX Glut	Ap2s1	Non_target	176	15039
Ache	-3.46179	-0.418574	0.0005366	0.0696035	005 L4-5 IT CTX Glut	Ap2s1	Non_target	176	15039
Ppm1a	-3.4652	-0.255273	0.000529843	0.0692517	005 L4-5 IT CTX Glut	Ap2s1	Non_target	176	15039
Dyrk2	-3.46931	-0.598364	0.000521789	0.0690268	005 L4-5 IT CTX Glut	Ap2s1	Non_target	176	15039
Tmem64	-3.48733	-0.550717	0.000487876	0.0657749	005 L4-5 IT CTX Glut	Ap2s1	Non_target	176	15039
Ap1ar	-3.50187	-0.42953	0.000462007	0.0632839	005 L4-5 IT CTX Glut	Ap2s1	Non_target	176	15039
Plpbp	-3.50517	-0.362974	0.000456323	0.0630094	005 L4-5 IT CTX Glut	Ap2s1	Non_target	176	15039
Fasn	-3.51755	-0.612949	0.000435549	0.0606298	005 L4-5 IT CTX Glut	Ap2s1	Non_target	176	15039
Extl3	-3.52061	-0.228537	0.000430562	0.0606298	005 L4-5 IT CTX Glut	Ap2s1	Non_target	176	15039
Asap2	-3.52595	-0.434413	0.000421969	0.060208	005 L4-5 IT CTX Glut	Ap2s1	Non_target	176	15039
Pdp1	-3.54152	-0.400003	0.000397831	0.057726	005 L4-5 IT CTX Glut	Ap2s1	Non_target	176	15039
Vxn	-3.54597	-0.443401	0.000391168	0.0572443	005 L4-5 IT CTX Glut	Ap2s1	Non_target	176	15039
Zc2hc1a	-3.54968	-0.418184	0.000385696	0.05693	005 L4-5 IT CTX Glut	Ap2s1	Non_target	176	15039
Cck	-3.56032	-0.410906	0.000370409	0.0551491	005 L4-5 IT CTX Glut	Ap2s1	Non_target	176	15039
Grm3	-3.57573	-0.345504	0.000349252	0.0529194	005 L4-5 IT CTX Glut	Ap2s1	Non_target	176	15039
Cnksr2	-3.63558	-0.22781	0.000277352	0.0439705	005 L4-5 IT CTX Glut	Ap2s1	Non_target	176	15039
Sorbs2	-3.65346	-0.372366	0.000258732	0.0421906	005 L4-5 IT CTX Glut	Ap2s1	Non_target	176	15039
Vstm2l	-3.65899	-0.443836	0.000253211	0.0416873	005 L4-5 IT CTX Glut	Ap2s1	Non_target	176	15039
Midn	-3.66309	-0.436358	0.000249191	0.0414238	005 L4-5 IT CTX Glut	Ap2s1	Non_target	176	15039
Plcl2	-3.66706	-0.346822	0.000245355	0.0412277	005 L4-5 IT CTX Glut	Ap2s1	Non_target	176	15039
Nptn	-3.67648	-0.141388	0.000236478	0.0404898	005 L4-5 IT CTX Glut	Ap2s1	Non_target	176	15039
Sv2b	-3.7056	-0.223956	0.000210887	0.0364728	005 L4-5 IT CTX Glut	Ap2s1	Non_target	176	15039
Hmgcs1	-3.71428	-0.502904	0.000203784	0.035604	005 L4-5 IT CTX Glut	Ap2s1	Non_target	176	15039
Nlk	-3.71582	-0.209875	0.000202543	0.035604	005 L4-5 IT CTX Glut	Ap2s1	Non_target	176	15039
Adam23	-3.73579	-0.259689	0.00018713	0.0333754	005 L4-5 IT CTX Glut	Ap2s1	Non_target	176	15039
Celf5	-3.74441	-0.188325	0.00018082	0.0325894	005 L4-5 IT CTX Glut	Ap2s1	Non_target	176	15039
Msmo1	-3.75499	-0.614619	0.000173349	0.0315753	005 L4-5 IT CTX Glut	Ap2s1	Non_target	176	15039
Bdnf	-3.79588	-1.10465	0.00014712	0.0273803	005 L4-5 IT CTX Glut	Ap2s1	Non_target	176	15039
Begain	-3.79895	-0.31478	0.000145313	0.0273412	005 L4-5 IT CTX Glut	Ap2s1	Non_target	176	15039
Cxxc5	-3.8103	-0.42863	0.000138796	0.0264053	005 L4-5 IT CTX Glut	Ap2s1	Non_target	176	15039
Pde4b	-3.83234	-0.419163	0.000126932	0.0244193	005 L4-5 IT CTX Glut	Ap2s1	Non_target	176	15039
Tacc1	-3.8892	-0.323064	0.000100577	0.0200241	005 L4-5 IT CTX Glut	Ap2s1	Non_target	176	15039
Ccsap	-3.89513	-0.39105	9.81479e-05	0.0200241	005 L4-5 IT CTX Glut	Ap2s1	Non_target	176	15039
Tmod1	-3.97033	-0.483986	7.17722e-05	0.0159595	005 L4-5 IT CTX Glut	Ap2s1	Non_target	176	15039
Nptxr	-3.97365	-0.286092	7.07804e-05	0.0159461	005 L4-5 IT CTX Glut	Ap2s1	Non_target	176	15039
Klf10	-3.99282	-0.626342	6.52909e-05	0.0149055	005 L4-5 IT CTX Glut	Ap2s1	Non_target	176	15039
Fam81a	-3.99985	-0.406189	6.33827e-05	0.0146654	005 L4-5 IT CTX Glut	Ap2s1	Non_target	176	15039
Vamp2	-4.01198	-0.335916	6.02126e-05	0.0141227	005 L4-5 IT CTX Glut	Ap2s1	Non_target	176	15039
Cap2	-4.02357	-0.345996	5.73233e-05	0.0136318	005 L4-5 IT CTX Glut	Ap2s1	Non_target	176	15039
Atp2a2	-4.02667	-0.201677	5.65734e-05	0.0136318	005 L4-5 IT CTX Glut	Ap2s1	Non_target	176	15039
Olfm1	-4.03521	-0.22693	5.45535e-05	0.0133438	005 L4-5 IT CTX Glut	Ap2s1	Non_target	176	15039
Pcsk1	-4.0606	-0.563953	4.89465e-05	0.0121458	005 L4-5 IT CTX Glut	Ap2s1	Non_target	176	15039
Nsd2	-4.06474	-0.375882	4.80852e-05	0.0121076	005 L4-5 IT CTX Glut	Ap2s1	Non_target	176	15039
Sult4a1	-4.08383	-0.392252	4.42985e-05	0.0114921	005 L4-5 IT CTX Glut	Ap2s1	Non_target	176	15039
Kcnma1	-4.12209	-0.288734	3.75457e-05	0.0100446	005 L4-5 IT CTX Glut	Ap2s1	Non_target	176	15039
Ap2s1	-4.12873	-0.757263	3.6477e-05	0.00991363	005 L4-5 IT CTX Glut	Ap2s1	Non_target	176	15039
Adgrb1	-4.14159	-0.245147	3.44904e-05	0.00952492	005 L4-5 IT CTX Glut	Ap2s1	Non_target	176	15039
Dusp5	-4.14756	-0.810225	3.36032e-05	0.00943202	005 L4-5 IT CTX Glut	Ap2s1	Non_target	176	15039
Etv5	-4.18306	-0.435313	2.87609e-05	0.0082074	005 L4-5 IT CTX Glut	Ap2s1	Non_target	176	15039
Muc3a	-4.20504	-0.749483	2.61041e-05	0.00780523	005 L4-5 IT CTX Glut	Ap2s1	Non_target	176	15039
Kalrn	-4.22078	-0.181756	2.43461e-05	0.00744381	005 L4-5 IT CTX Glut	Ap2s1	Non_target	176	15039
Snap25	-4.28465	-0.191502	1.83024e-05	0.00569771	005 L4-5 IT CTX Glut	Ap2s1	Non_target	176	15039
Cdk9	-4.35085	-0.381521	1.3561e-05	0.00429985	005 L4-5 IT CTX Glut	Ap2s1	Non_target	176	15039
Unc13a	-4.35433	-0.262617	1.33475e-05	0.00429985	005 L4-5 IT CTX Glut	Ap2s1	Non_target	176	15039
Ngef	-4.42218	-0.424938	9.77085e-06	0.00328032	005 L4-5 IT CTX Glut	Ap2s1	Non_target	176	15039
Cckbr	-4.42532	-0.670003	9.62973e-06	0.00328032	005 L4-5 IT CTX Glut	Ap2s1	Non_target	176	15039
Ttyh1	-4.53123	-0.34149	5.86408e-06	0.00211255	005 L4-5 IT CTX Glut	Ap2s1	Non_target	176	15039
Mast3	-4.59524	-0.463611	4.32258e-06	0.00160894	005 L4-5 IT CTX Glut	Ap2s1	Non_target	176	15039
Zbtb16	-4.62126	-0.514822	3.8142e-06	0.00145126	005 L4-5 IT CTX Glut	Ap2s1	Non_target	176	15039
Ptprn	-4.64535	-0.300396	3.39506e-06	0.00132114	005 L4-5 IT CTX Glut	Ap2s1	Non_target	176	15039
Klf9	-4.7143	-0.512339	2.42547e-06	0.000970423	005 L4-5 IT CTX Glut	Ap2s1	Non_target	176	15039
Dusp3	-4.7664	-0.403174	1.87546e-06	0.000783212	005 L4-5 IT CTX Glut	Ap2s1	Non_target	176	15039
Camkk2	-4.7839	-0.407238	1.71923e-06	0.000735918	005 L4-5 IT CTX Glut	Ap2s1	Non_target	176	15039
Jcad	-4.80585	-0.64013	1.54095e-06	0.000676515	005 L4-5 IT CTX Glut	Ap2s1	Non_target	176	15039
Igsf9b	-4.83362	-0.42537	1.34069e-06	0.000620415	005 L4-5 IT CTX Glut	Ap2s1	Non_target	176	15039
Inf2	-4.90016	-0.823395	9.57594e-07	0.000455442	005 L4-5 IT CTX Glut	Ap2s1	Non_target	176	15039
Dusp6	-5.0321	-0.617776	4.85126e-07	0.000267946	005 L4-5 IT CTX Glut	Ap2s1	Non_target	176	15039
Vgf	-5.0498	-0.633169	4.4228e-07	0.000252424	005 L4-5 IT CTX Glut	Ap2s1	Non_target	176	15039
Cttnbp2	-5.11683	-0.365534	3.10711e-07	0.000183448	005 L4-5 IT CTX Glut	Ap2s1	Non_target	176	15039
Dgkz	-5.20133	-0.369069	1.97863e-07	0.0001303	005 L4-5 IT CTX Glut	Ap2s1	Non_target	176	15039
Mpp3	-5.2655	-0.566613	1.39806e-07	9.57502e-05	005 L4-5 IT CTX Glut	Ap2s1	Non_target	176	15039
Trib1	-5.31112	-1.0713	1.08956e-07	7.77308e-05	005 L4-5 IT CTX Glut	Ap2s1	Non_target	176	15039
Car10	-5.35029	-0.484084	8.78129e-08	6.5371e-05	005 L4-5 IT CTX Glut	Ap2s1	Non_target	176	15039
Hmgcr	-5.35808	-0.609659	8.41129e-08	6.5371e-05	005 L4-5 IT CTX Glut	Ap2s1	Non_target	176	15039
Nrn1	-5.38098	-0.530588	7.40807e-08	6.04005e-05	005 L4-5 IT CTX Glut	Ap2s1	Non_target	176	15039
Npas4	-5.40427	-1.21471	6.50738e-08	5.57097e-05	005 L4-5 IT CTX Glut	Ap2s1	Non_target	176	15039
Pianp	-5.49832	-0.464894	3.83417e-08	3.45519e-05	005 L4-5 IT CTX Glut	Ap2s1	Non_target	176	15039
Abhd2	-5.51972	-0.512802	3.39541e-08	3.22979e-05	005 L4-5 IT CTX Glut	Ap2s1	Non_target	176	15039
Kif21b	-5.60654	-0.567306	2.06406e-08	2.35606e-05	005 L4-5 IT CTX Glut	Ap2s1	Non_target	176	15039
Lingo1	-5.85765	-0.32885	4.69452e-09	5.7414e-06	005 L4-5 IT CTX Glut	Ap2s1	Non_target	176	15039
Itpka	-5.86124	-0.576903	4.59412e-09	5.7414e-06	005 L4-5 IT CTX Glut	Ap2s1	Non_target	176	15039
Plekhg5	-5.89274	-0.51565	3.7985e-09	5.41982e-06	005 L4-5 IT CTX Glut	Ap2s1	Non_target	176	15039
Rph3a	-6.03645	-0.725191	1.57545e-09	2.45226e-06	005 L4-5 IT CTX Glut	Ap2s1	Non_target	176	15039
Homer1	-6.07969	-0.454134	1.20418e-09	2.06179e-06	005 L4-5 IT CTX Glut	Ap2s1	Non_target	176	15039
Tyro3	-6.08333	-0.537449	1.17713e-09	2.06179e-06	005 L4-5 IT CTX Glut	Ap2s1	Non_target	176	15039
Slc1a2	-6.30727	-0.600968	2.84003e-10	6.07837e-07	005 L4-5 IT CTX Glut	Ap2s1	Non_target	176	15039
Nr4a1	-6.3785	-0.833557	1.78834e-10	4.37428e-07	005 L4-5 IT CTX Glut	Ap2s1	Non_target	176	15039
Egr1	-6.45244	-0.86763	1.1006e-10	3.14074e-07	005 L4-5 IT CTX Glut	Ap2s1	Non_target	176	15039
Arc	-6.51055	-0.892539	7.48778e-11	2.56411e-07	005 L4-5 IT CTX Glut	Ap2s1	Non_target	176	15039
R3hdm2	-6.6288	-0.496922	3.38437e-11	1.44868e-07	005 L4-5 IT CTX Glut	Ap2s1	Non_target	176	15039
Kcnv1	-7.34872	-0.883555	2.00109e-13	1.14209e-09	005 L4-5 IT CTX Glut	Ap2s1	Non_target	176	15039
Srebf2	-7.62006	-0.6311	2.53553e-14	2.17066e-10	005 L4-5 IT CTX Glut	Ap2s1	Non_target	176	15039
Egr3	-8.60122	-1.33292	7.88709e-18	1.35043e-13	005 L4-5 IT CTX Glut	Ap2s1	Non_target	176	15039
Robo2	-7.6888	-0.927613	1.48518e-14	2.54292e-10	005 L4-5 IT CTX Glut	Robo2	Non_target	175	15039
Asph	10.1258	0.867525	4.24326e-24	3.63265e-20	005 L4-5 IT CTX Glut	Ppp2r1a	Non_target	174	15039
Amy1	9.64228	1.18086	5.29975e-22	3.02474e-18	005 L4-5 IT CTX Glut	Ppp2r1a	Non_target	174	15039
Car4	9.3706	1.17673	7.21213e-21	3.08715e-17	005 L4-5 IT CTX Glut	Ppp2r1a	Non_target	174	15039
Srpk3	8.64008	1.86077	5.61715e-18	1.60295e-14	005 L4-5 IT CTX Glut	Ppp2r1a	Non_target	174	15039
Rnpc3	8.56247	0.675814	1.10475e-17	2.70221e-14	005 L4-5 IT CTX Glut	Ppp2r1a	Non_target	174	15039
Ovgp1	7.64758	1.61035	2.04803e-14	2.92219e-11	005 L4-5 IT CTX Glut	Ppp2r1a	Non_target	174	15039
Pip5kl1	7.39722	1.27082	1.3906e-13	1.48811e-10	005 L4-5 IT CTX Glut	Ppp2r1a	Non_target	174	15039
Mei1	6.94058	1.3529	3.90479e-12	3.03899e-09	005 L4-5 IT CTX Glut	Ppp2r1a	Non_target	174	15039
Wdr77	6.80518	0.601699	1.0092e-11	7.15172e-09	005 L4-5 IT CTX Glut	Ppp2r1a	Non_target	174	15039
Hspb3	6.80027	1.16304	1.04423e-11	7.15172e-09	005 L4-5 IT CTX Glut	Ppp2r1a	Non_target	174	15039
Iffo1	6.78267	0.585312	1.17978e-11	7.48156e-09	005 L4-5 IT CTX Glut	Ppp2r1a	Non_target	174	15039
Rasl11b	6.46521	0.719754	1.01156e-10	5.4125e-08	005 L4-5 IT CTX Glut	Ppp2r1a	Non_target	174	15039
Flrt2	6.39068	0.581804	1.65149e-10	8.56875e-08	005 L4-5 IT CTX Glut	Ppp2r1a	Non_target	174	15039
Dcx	6.26647	0.589758	3.69329e-10	1.80676e-07	005 L4-5 IT CTX Glut	Ppp2r1a	Non_target	174	15039
Hhatl	6.16362	1.83849	7.11008e-10	3.38163e-07	005 L4-5 IT CTX Glut	Ppp2r1a	Non_target	174	15039
Cyp46a1	6.10151	0.406123	1.05072e-09	4.86227e-07	005 L4-5 IT CTX Glut	Ppp2r1a	Non_target	174	15039
Pcsk1n	6.081	0.48147	1.19438e-09	5.38163e-07	005 L4-5 IT CTX Glut	Ppp2r1a	Non_target	174	15039
Adcyap1	6.05255	1.40729	1.42571e-09	6.10275e-07	005 L4-5 IT CTX Glut	Ppp2r1a	Non_target	174	15039
Stmn4	5.99816	0.474621	1.9957e-09	8.33425e-07	005 L4-5 IT CTX Glut	Ppp2r1a	Non_target	174	15039
Abi3bp	5.9918	2.32028	2.07528e-09	8.41663e-07	005 L4-5 IT CTX Glut	Ppp2r1a	Non_target	174	15039
Stxbp2	5.74464	0.833248	9.21187e-09	3.15451e-06	005 L4-5 IT CTX Glut	Ppp2r1a	Non_target	174	15039
Cyp4x1	5.66441	0.777109	1.47532e-08	4.67785e-06	005 L4-5 IT CTX Glut	Ppp2r1a	Non_target	174	15039
Pea15a	5.64394	0.715516	1.66202e-08	5.17401e-06	005 L4-5 IT CTX Glut	Ppp2r1a	Non_target	174	15039
Scg2	5.59765	0.888745	2.17271e-08	6.45812e-06	005 L4-5 IT CTX Glut	Ppp2r1a	Non_target	174	15039
Kcnj2	5.56121	1.24807	2.67906e-08	7.54829e-06	005 L4-5 IT CTX Glut	Ppp2r1a	Non_target	174	15039
Ankrd34c	5.56055	1.30106	2.6892e-08	7.54829e-06	005 L4-5 IT CTX Glut	Ppp2r1a	Non_target	174	15039
Kcnj4	5.54902	0.57299	2.87281e-08	7.80765e-06	005 L4-5 IT CTX Glut	Ppp2r1a	Non_target	174	15039
Mapk3	5.49537	1.10003	3.89892e-08	1.04308e-05	005 L4-5 IT CTX Glut	Ppp2r1a	Non_target	174	15039
Cfap74	5.47857	0.85299	4.2877e-08	1.09573e-05	005 L4-5 IT CTX Glut	Ppp2r1a	Non_target	174	15039
Tmtc1	5.45427	0.64307	4.91753e-08	1.20436e-05	005 L4-5 IT CTX Glut	Ppp2r1a	Non_target	174	15039
R3hdm1	5.45391	0.247336	4.92738e-08	1.20436e-05	005 L4-5 IT CTX Glut	Ppp2r1a	Non_target	174	15039
Elmo1	5.42211	1.32565	5.89013e-08	1.38152e-05	005 L4-5 IT CTX Glut	Ppp2r1a	Non_target	174	15039
Arhgap29	5.39537	1.09903	6.83831e-08	1.58224e-05	005 L4-5 IT CTX Glut	Ppp2r1a	Non_target	174	15039
Ccl25	5.38983	1.83494	7.05243e-08	1.61e-05	005 L4-5 IT CTX Glut	Ppp2r1a	Non_target	174	15039
Nopchap1	5.38745	0.656032	7.14637e-08	1.61e-05	005 L4-5 IT CTX Glut	Ppp2r1a	Non_target	174	15039
Cdc37l1	5.38085	0.336902	7.41332e-08	1.62958e-05	005 L4-5 IT CTX Glut	Ppp2r1a	Non_target	174	15039
Grm7	5.37846	0.287233	7.51263e-08	1.62958e-05	005 L4-5 IT CTX Glut	Ppp2r1a	Non_target	174	15039
Mapt	5.35842	0.319701	8.39513e-08	1.789e-05	005 L4-5 IT CTX Glut	Ppp2r1a	Non_target	174	15039
Stxbp5l	5.35629	0.375242	8.49491e-08	1.789e-05	005 L4-5 IT CTX Glut	Ppp2r1a	Non_target	174	15039
Arpp21	5.32522	0.196758	1.00831e-07	2.05527e-05	005 L4-5 IT CTX Glut	Ppp2r1a	Non_target	174	15039
Gabra1	5.32189	0.421041	1.02692e-07	2.06858e-05	005 L4-5 IT CTX Glut	Ppp2r1a	Non_target	174	15039
Lamp2	5.26543	0.473988	1.39864e-07	2.69073e-05	005 L4-5 IT CTX Glut	Ppp2r1a	Non_target	174	15039
Abca8b	5.24471	0.733028	1.56532e-07	2.91319e-05	005 L4-5 IT CTX Glut	Ppp2r1a	Non_target	174	15039
Ppfia4	5.22485	0.722134	1.74293e-07	3.10859e-05	005 L4-5 IT CTX Glut	Ppp2r1a	Non_target	174	15039
Cep85l	5.19806	0.661621	2.01374e-07	3.48275e-05	005 L4-5 IT CTX Glut	Ppp2r1a	Non_target	174	15039
Igfbp5	5.14986	1.28525	2.6068e-07	4.33336e-05	005 L4-5 IT CTX Glut	Ppp2r1a	Non_target	174	15039
Kcns2	5.09867	0.841917	3.42047e-07	5.4857e-05	005 L4-5 IT CTX Glut	Ppp2r1a	Non_target	174	15039
Gpr26	5.06856	0.454859	4.00842e-07	6.23929e-05	005 L4-5 IT CTX Glut	Ppp2r1a	Non_target	174	15039
Rell2	5.05813	0.447109	4.23384e-07	6.47248e-05	005 L4-5 IT CTX Glut	Ppp2r1a	Non_target	174	15039
Lgi2	5.04739	0.931048	4.47898e-07	6.78664e-05	005 L4-5 IT CTX Glut	Ppp2r1a	Non_target	174	15039
Pick1	4.94222	0.526609	7.72386e-07	0.0001084	005 L4-5 IT CTX Glut	Ppp2r1a	Non_target	174	15039
Gabrd	4.92763	0.522864	8.3231e-07	0.00011586	005 L4-5 IT CTX Glut	Ppp2r1a	Non_target	174	15039
Magi1	4.89342	0.427356	9.91009e-07	0.000133607	005 L4-5 IT CTX Glut	Ppp2r1a	Non_target	174	15039
Atp8b2	4.86117	0.387835	1.16696e-06	0.000156099	005 L4-5 IT CTX Glut	Ppp2r1a	Non_target	174	15039
Sun1	4.8475	0.396778	1.25025e-06	0.00016341	005 L4-5 IT CTX Glut	Ppp2r1a	Non_target	174	15039
Zfp57	4.83486	0.975415	1.33237e-06	0.000171525	005 L4-5 IT CTX Glut	Ppp2r1a	Non_target	174	15039
Slc38a2	4.81716	0.525109	1.45613e-06	0.00018468	005 L4-5 IT CTX Glut	Ppp2r1a	Non_target	174	15039
Slit2	4.79887	0.569489	1.59567e-06	0.000196554	005 L4-5 IT CTX Glut	Ppp2r1a	Non_target	174	15039
Grina	4.79436	0.273139	1.63195e-06	0.000199587	005 L4-5 IT CTX Glut	Ppp2r1a	Non_target	174	15039
Ncdn	4.74698	0.382679	2.06476e-06	0.000242142	005 L4-5 IT CTX Glut	Ppp2r1a	Non_target	174	15039
Rims1	4.72623	0.235781	2.28732e-06	0.000264618	005 L4-5 IT CTX Glut	Ppp2r1a	Non_target	174	15039
Stac2	4.71561	1.01771	2.40989e-06	0.000276927	005 L4-5 IT CTX Glut	Ppp2r1a	Non_target	174	15039
Ddit3	4.70779	1.37899	2.5042e-06	0.000285846	005 L4-5 IT CTX Glut	Ppp2r1a	Non_target	174	15039
Mlip	4.69596	0.482589	2.65363e-06	0.000300897	005 L4-5 IT CTX Glut	Ppp2r1a	Non_target	174	15039
Rfx5	4.64555	0.685958	3.39177e-06	0.000371706	005 L4-5 IT CTX Glut	Ppp2r1a	Non_target	174	15039
Noxred1	4.64454	1.24182	3.40835e-06	0.000371706	005 L4-5 IT CTX Glut	Ppp2r1a	Non_target	174	15039
Dtna	4.63861	0.543216	3.50759e-06	0.000380107	005 L4-5 IT CTX Glut	Ppp2r1a	Non_target	174	15039
Kcnc1	4.61145	0.546496	3.99872e-06	0.00042263	005 L4-5 IT CTX Glut	Ppp2r1a	Non_target	174	15039
Necab3	4.5912	0.952236	4.40711e-06	0.000451848	005 L4-5 IT CTX Glut	Ppp2r1a	Non_target	174	15039
Mcoln1	4.57276	0.355789	4.81343e-06	0.000490569	005 L4-5 IT CTX Glut	Ppp2r1a	Non_target	174	15039
Tmem132a	4.56272	0.37716	5.04941e-06	0.000511574	005 L4-5 IT CTX Glut	Ppp2r1a	Non_target	174	15039
Nrsn1	4.56061	0.514819	5.10041e-06	0.000513701	005 L4-5 IT CTX Glut	Ppp2r1a	Non_target	174	15039
Arap2	4.55337	0.390059	5.27942e-06	0.000525548	005 L4-5 IT CTX Glut	Ppp2r1a	Non_target	174	15039
Zfp799	4.51014	0.398076	6.47833e-06	0.000623157	005 L4-5 IT CTX Glut	Ppp2r1a	Non_target	174	15039
Adam33	4.46892	1.36865	7.86153e-06	0.000735547	005 L4-5 IT CTX Glut	Ppp2r1a	Non_target	174	15039
Dot1l	4.46635	0.309595	7.9565e-06	0.000740387	005 L4-5 IT CTX Glut	Ppp2r1a	Non_target	174	15039
Col4a2	4.44892	0.592452	8.63031e-06	0.000798746	005 L4-5 IT CTX Glut	Ppp2r1a	Non_target	174	15039
Nrep	4.42688	0.63926	9.56059e-06	0.000880088	005 L4-5 IT CTX Glut	Ppp2r1a	Non_target	174	15039
Atp1b1	4.41823	0.232131	9.95107e-06	0.000906288	005 L4-5 IT CTX Glut	Ppp2r1a	Non_target	174	15039
Rgs4	4.40842	0.396532	1.04129e-05	0.000943335	005 L4-5 IT CTX Glut	Ppp2r1a	Non_target	174	15039
Kcnt1	4.39729	0.412781	1.09612e-05	0.000982607	005 L4-5 IT CTX Glut	Ppp2r1a	Non_target	174	15039
Bora	4.39064	1.38896	1.13019e-05	0.00100787	005 L4-5 IT CTX Glut	Ppp2r1a	Non_target	174	15039
Kctd17	4.36938	0.240967	1.246e-05	0.00108847	005 L4-5 IT CTX Glut	Ppp2r1a	Non_target	174	15039
Scyl2	4.32959	0.476038	1.49389e-05	0.00127892	005 L4-5 IT CTX Glut	Ppp2r1a	Non_target	174	15039
Daglb	4.30736	0.531029	1.65212e-05	0.00139347	005 L4-5 IT CTX Glut	Ppp2r1a	Non_target	174	15039
Cpne6	4.29021	0.580726	1.78503e-05	0.0014909	005 L4-5 IT CTX Glut	Ppp2r1a	Non_target	174	15039
Csad	4.28065	0.688115	1.86345e-05	0.00154884	005 L4-5 IT CTX Glut	Ppp2r1a	Non_target	174	15039
Tmem178b	4.2761	0.266921	1.90199e-05	0.00157323	005 L4-5 IT CTX Glut	Ppp2r1a	Non_target	174	15039
Ppp2r5b	4.26218	0.366999	2.02441e-05	0.00164275	005 L4-5 IT CTX Glut	Ppp2r1a	Non_target	174	15039
Btg2	4.25177	0.815137	2.12085e-05	0.00170484	005 L4-5 IT CTX Glut	Ppp2r1a	Non_target	174	15039
Lgi4	4.22629	0.920177	2.3758e-05	0.00187458	005 L4-5 IT CTX Glut	Ppp2r1a	Non_target	174	15039
Btbd8	4.21816	0.325982	2.46303e-05	0.00193449	005 L4-5 IT CTX Glut	Ppp2r1a	Non_target	174	15039
Maf	4.20777	1.30651	2.57903e-05	0.00201635	005 L4-5 IT CTX Glut	Ppp2r1a	Non_target	174	15039
Cacna1i	4.19378	0.326341	2.74348e-05	0.00212551	005 L4-5 IT CTX Glut	Ppp2r1a	Non_target	174	15039
Sel1l3	4.17887	0.419279	2.92958e-05	0.00224934	005 L4-5 IT CTX Glut	Ppp2r1a	Non_target	174	15039
Pfkm	4.14927	0.332249	3.33536e-05	0.0025269	005 L4-5 IT CTX Glut	Ppp2r1a	Non_target	174	15039
Polr3k	4.14676	0.532025	3.3721e-05	0.00253233	005 L4-5 IT CTX Glut	Ppp2r1a	Non_target	174	15039
Spire1	4.14138	0.431563	3.45222e-05	0.00256995	005 L4-5 IT CTX Glut	Ppp2r1a	Non_target	174	15039
Parp3	4.12987	1.76562	3.62969e-05	0.00267877	005 L4-5 IT CTX Glut	Ppp2r1a	Non_target	174	15039
Sinhcaf	4.11832	0.407219	3.81652e-05	0.00280457	005 L4-5 IT CTX Glut	Ppp2r1a	Non_target	174	15039
Sfrp4	4.09314	1.35756	4.25567e-05	0.00308753	005 L4-5 IT CTX Glut	Ppp2r1a	Non_target	174	15039
Dennd5b	4.0899	0.357112	4.31552e-05	0.00309165	005 L4-5 IT CTX Glut	Ppp2r1a	Non_target	174	15039
Kcnc3	4.08259	0.331064	4.45373e-05	0.00316903	005 L4-5 IT CTX Glut	Ppp2r1a	Non_target	174	15039
Tnfrsf12a	4.08223	1.5141	4.46056e-05	0.00316903	005 L4-5 IT CTX Glut	Ppp2r1a	Non_target	174	15039
Prune2	4.07777	0.536133	4.54701e-05	0.00320386	005 L4-5 IT CTX Glut	Ppp2r1a	Non_target	174	15039
Stk38l	4.0731	0.614267	4.63919e-05	0.00325542	005 L4-5 IT CTX Glut	Ppp2r1a	Non_target	174	15039
Tsc22d1	4.06975	0.297851	4.70642e-05	0.00328911	005 L4-5 IT CTX Glut	Ppp2r1a	Non_target	174	15039
Nr2f1	4.06271	0.421127	4.85069e-05	0.00336249	005 L4-5 IT CTX Glut	Ppp2r1a	Non_target	174	15039
Zyx	4.05969	0.718465	4.91369e-05	0.00339243	005 L4-5 IT CTX Glut	Ppp2r1a	Non_target	174	15039
Tnip2	4.04924	0.756714	5.13854e-05	0.00351928	005 L4-5 IT CTX Glut	Ppp2r1a	Non_target	174	15039
Erc1	4.04698	0.292626	5.18832e-05	0.00353922	005 L4-5 IT CTX Glut	Ppp2r1a	Non_target	174	15039
Tafa2	4.01755	0.589937	5.88063e-05	0.00391783	005 L4-5 IT CTX Glut	Ppp2r1a	Non_target	174	15039
Ptprd	4.01463	0.183635	5.95383e-05	0.00394669	005 L4-5 IT CTX Glut	Ppp2r1a	Non_target	174	15039
Camk2n2	4.01025	0.644911	6.06546e-05	0.00399434	005 L4-5 IT CTX Glut	Ppp2r1a	Non_target	174	15039
Taf1d	4.00396	0.42277	6.22896e-05	0.00408629	005 L4-5 IT CTX Glut	Ppp2r1a	Non_target	174	15039
Ttl	3.98564	0.504329	6.72985e-05	0.00438131	005 L4-5 IT CTX Glut	Ppp2r1a	Non_target	174	15039
Nsun7	3.98049	1.4123	6.87727e-05	0.00446033	005 L4-5 IT CTX Glut	Ppp2r1a	Non_target	174	15039
Hdac4	3.9691	0.345754	7.21437e-05	0.00462638	005 L4-5 IT CTX Glut	Ppp2r1a	Non_target	174	15039
Fbxw7	3.95959	0.204825	7.50788e-05	0.00474354	005 L4-5 IT CTX Glut	Ppp2r1a	Non_target	174	15039
Etnk2	3.95856	0.871371	7.54042e-05	0.00474659	005 L4-5 IT CTX Glut	Ppp2r1a	Non_target	174	15039
Kcna1	3.94295	0.511086	8.0486e-05	0.0050295	005 L4-5 IT CTX Glut	Ppp2r1a	Non_target	174	15039
Hrh3	3.93006	0.504643	8.49256e-05	0.00526846	005 L4-5 IT CTX Glut	Ppp2r1a	Non_target	174	15039
Diras2	3.92601	0.50737	8.63658e-05	0.0052908	005 L4-5 IT CTX Glut	Ppp2r1a	Non_target	174	15039
Rnft1	3.92558	0.497177	8.65217e-05	0.0052908	005 L4-5 IT CTX Glut	Ppp2r1a	Non_target	174	15039
Slc9a9	3.9138	0.666278	9.08555e-05	0.0055339	005 L4-5 IT CTX Glut	Ppp2r1a	Non_target	174	15039
Col26a1	3.91303	0.592953	9.11435e-05	0.0055339	005 L4-5 IT CTX Glut	Ppp2r1a	Non_target	174	15039
Smim13	3.90963	0.607606	9.2437e-05	0.00557291	005 L4-5 IT CTX Glut	Ppp2r1a	Non_target	174	15039
Synrg	3.9079	0.549804	9.31002e-05	0.00558202	005 L4-5 IT CTX Glut	Ppp2r1a	Non_target	174	15039
Adam11	3.89471	0.220281	9.83165e-05	0.00582483	005 L4-5 IT CTX Glut	Ppp2r1a	Non_target	174	15039
Epb41	3.8801	0.404106	0.000104414	0.0061016	005 L4-5 IT CTX Glut	Ppp2r1a	Non_target	174	15039
Gria2	3.83987	0.144997	0.000123102	0.00702584	005 L4-5 IT CTX Glut	Ppp2r1a	Non_target	174	15039
Sntb2	3.83644	0.595184	0.000124828	0.00707719	005 L4-5 IT CTX Glut	Ppp2r1a	Non_target	174	15039
Elk1	3.82604	0.334091	0.000130223	0.00733447	005 L4-5 IT CTX Glut	Ppp2r1a	Non_target	174	15039
Col4a1	3.82012	0.484606	0.000133384	0.00746577	005 L4-5 IT CTX Glut	Ppp2r1a	Non_target	174	15039
Cited2	3.8051	0.658173	0.000141748	0.00787988	005 L4-5 IT CTX Glut	Ppp2r1a	Non_target	174	15039
Rasd2	3.80374	0.538986	0.00014253	0.00789774	005 L4-5 IT CTX Glut	Ppp2r1a	Non_target	174	15039
Hs3st1	3.79521	0.537597	0.000147518	0.00814774	005 L4-5 IT CTX Glut	Ppp2r1a	Non_target	174	15039
C2cd5	3.77613	0.240168	0.000159283	0.00865792	005 L4-5 IT CTX Glut	Ppp2r1a	Non_target	174	15039
Arxes1	3.76459	0.723982	0.00016682	0.00903888	005 L4-5 IT CTX Glut	Ppp2r1a	Non_target	174	15039
Vamp1	3.75446	0.444604	0.000173713	0.00935317	005 L4-5 IT CTX Glut	Ppp2r1a	Non_target	174	15039
Rras2	3.74149	0.535663	0.000182935	0.00977003	005 L4-5 IT CTX Glut	Ppp2r1a	Non_target	174	15039
Cux1	3.74007	0.56829	0.000183968	0.00977003	005 L4-5 IT CTX Glut	Ppp2r1a	Non_target	174	15039
Eqtn	3.73922	0.738582	0.000184592	0.00977003	005 L4-5 IT CTX Glut	Ppp2r1a	Non_target	174	15039
Gpr83	3.71839	1.10608	0.000200499	0.0104029	005 L4-5 IT CTX Glut	Ppp2r1a	Non_target	174	15039
Septin7	3.70168	0.25874	0.000214179	0.0109807	005 L4-5 IT CTX Glut	Ppp2r1a	Non_target	174	15039
Usp2	3.70165	0.372952	0.000214201	0.0109807	005 L4-5 IT CTX Glut	Ppp2r1a	Non_target	174	15039
Zfp866	3.70043	0.247703	0.000215237	0.0109944	005 L4-5 IT CTX Glut	Ppp2r1a	Non_target	174	15039
Sparcl1	3.66645	0.51925	0.000245941	0.012349	005 L4-5 IT CTX Glut	Ppp2r1a	Non_target	174	15039
Dipk2a	3.66186	0.522811	0.000250392	0.0125357	005 L4-5 IT CTX Glut	Ppp2r1a	Non_target	174	15039
Rreb1	3.65643	0.555301	0.000255749	0.0127666	005 L4-5 IT CTX Glut	Ppp2r1a	Non_target	174	15039
Dok3	3.65474	1.13004	0.000257443	0.0128138	005 L4-5 IT CTX Glut	Ppp2r1a	Non_target	174	15039
Map3k9	3.64593	0.303105	0.000266427	0.0131298	005 L4-5 IT CTX Glut	Ppp2r1a	Non_target	174	15039
Acss2	3.64551	0.402856	0.000266859	0.0131298	005 L4-5 IT CTX Glut	Ppp2r1a	Non_target	174	15039
Mapk12	3.64234	0.856879	0.000270167	0.013242	005 L4-5 IT CTX Glut	Ppp2r1a	Non_target	174	15039
Brinp1	3.62977	0.261944	0.000283669	0.0137591	005 L4-5 IT CTX Glut	Ppp2r1a	Non_target	174	15039
Pcdhac1	3.62683	0.482041	0.00028692	0.0138584	005 L4-5 IT CTX Glut	Ppp2r1a	Non_target	174	15039
Bcan	3.62476	0.787344	0.000289233	0.0138751	005 L4-5 IT CTX Glut	Ppp2r1a	Non_target	174	15039
Dtl	3.60695	1.0645	0.000309814	0.0146133	005 L4-5 IT CTX Glut	Ppp2r1a	Non_target	174	15039
Pth2r	3.60312	1.53485	0.000314415	0.0147609	005 L4-5 IT CTX Glut	Ppp2r1a	Non_target	174	15039
Clcn1	3.59437	1.17952	0.000325183	0.0150616	005 L4-5 IT CTX Glut	Ppp2r1a	Non_target	174	15039
Aldob	3.5808	1.68924	0.000342546	0.0156402	005 L4-5 IT CTX Glut	Ppp2r1a	Non_target	174	15039
Mtmr11	3.56172	1.5028	0.000368436	0.0166229	005 L4-5 IT CTX Glut	Ppp2r1a	Non_target	174	15039
Jun	3.55821	0.724866	0.00037339	0.0166897	005 L4-5 IT CTX Glut	Ppp2r1a	Non_target	174	15039
Mgat5b	3.55384	0.433618	0.000379644	0.0168838	005 L4-5 IT CTX Glut	Ppp2r1a	Non_target	174	15039
Rpusd1	3.54656	0.4905	0.000390294	0.0172854	005 L4-5 IT CTX Glut	Ppp2r1a	Non_target	174	15039
Kcnj3	3.53542	0.241057	0.000407121	0.017828	005 L4-5 IT CTX Glut	Ppp2r1a	Non_target	174	15039
Fmn1	3.52252	0.655162	0.000427472	0.0184362	005 L4-5 IT CTX Glut	Ppp2r1a	Non_target	174	15039
Camk2b	3.51942	0.187455	0.000432497	0.0186008	005 L4-5 IT CTX Glut	Ppp2r1a	Non_target	174	15039
Sstr1	3.51154	1.08129	0.000445513	0.0190444	005 L4-5 IT CTX Glut	Ppp2r1a	Non_target	174	15039
Etl4	3.51124	0.420007	0.000446022	0.0190444	005 L4-5 IT CTX Glut	Ppp2r1a	Non_target	174	15039
Hipk3	3.50429	0.32996	0.000457833	0.0195	005 L4-5 IT CTX Glut	Ppp2r1a	Non_target	174	15039
Rims2	3.50114	0.32487	0.000463266	0.0196337	005 L4-5 IT CTX Glut	Ppp2r1a	Non_target	174	15039
Zfp758	3.49886	0.733476	0.00046725	0.0197537	005 L4-5 IT CTX Glut	Ppp2r1a	Non_target	174	15039
Ogt	3.49725	0.169094	0.000470088	0.0198247	005 L4-5 IT CTX Glut	Ppp2r1a	Non_target	174	15039
Gatm	3.49227	0.735292	0.00047893	0.0200986	005 L4-5 IT CTX Glut	Ppp2r1a	Non_target	174	15039
Hnrnpm	3.48683	0.274068	0.000488783	0.0203624	005 L4-5 IT CTX Glut	Ppp2r1a	Non_target	174	15039
Igsf21	3.48288	0.946743	0.000496051	0.020615	005 L4-5 IT CTX Glut	Ppp2r1a	Non_target	174	15039
Mia2	3.47498	0.34484	0.000510891	0.0211803	005 L4-5 IT CTX Glut	Ppp2r1a	Non_target	174	15039
Brsk1	3.45945	0.269528	0.000541279	0.0222249	005 L4-5 IT CTX Glut	Ppp2r1a	Non_target	174	15039
Tulp4	3.45087	0.412081	0.000558774	0.0227794	005 L4-5 IT CTX Glut	Ppp2r1a	Non_target	174	15039
Cnksr2	3.44843	0.132369	0.000563846	0.0229315	005 L4-5 IT CTX Glut	Ppp2r1a	Non_target	174	15039
Slc12a9	3.44458	0.591948	0.000571946	0.0232058	005 L4-5 IT CTX Glut	Ppp2r1a	Non_target	174	15039
Ttc7b	3.42827	0.216159	0.000607442	0.0243005	005 L4-5 IT CTX Glut	Ppp2r1a	Non_target	174	15039
Mxd4	3.42664	0.715853	0.000611104	0.02439	005 L4-5 IT CTX Glut	Ppp2r1a	Non_target	174	15039
Snph	3.42367	0.362853	0.000617819	0.0245436	005 L4-5 IT CTX Glut	Ppp2r1a	Non_target	174	15039
Specc1	3.42279	0.464244	0.000619815	0.0245659	005 L4-5 IT CTX Glut	Ppp2r1a	Non_target	174	15039
Atp13a2	3.42204	0.228747	0.000621539	0.0245774	005 L4-5 IT CTX Glut	Ppp2r1a	Non_target	174	15039
Bcl2l15	3.41304	1.07104	0.000642417	0.0251704	005 L4-5 IT CTX Glut	Ppp2r1a	Non_target	174	15039
Fgf12	3.40477	0.223998	0.000662196	0.0257685	005 L4-5 IT CTX Glut	Ppp2r1a	Non_target	174	15039
Insl5	3.40271	0.859119	0.000667202	0.0258458	005 L4-5 IT CTX Glut	Ppp2r1a	Non_target	174	15039
Disp3	3.39434	0.849934	0.000687951	0.0265295	005 L4-5 IT CTX Glut	Ppp2r1a	Non_target	174	15039
Fn3k	3.3896	0.464935	0.000699955	0.026919	005 L4-5 IT CTX Glut	Ppp2r1a	Non_target	174	15039
Vwa3a	3.38744	2.09252	0.000705493	0.0269631	005 L4-5 IT CTX Glut	Ppp2r1a	Non_target	174	15039
Arnt2	3.38535	0.311328	0.00071087	0.0269879	005 L4-5 IT CTX Glut	Ppp2r1a	Non_target	174	15039
Tmod1	3.38175	0.437652	0.000720258	0.0271636	005 L4-5 IT CTX Glut	Ppp2r1a	Non_target	174	15039
Capn6	3.37941	1.13096	0.000726404	0.0272752	005 L4-5 IT CTX Glut	Ppp2r1a	Non_target	174	15039
Ppm1j	3.37856	4.0162	0.000728655	0.0272999	005 L4-5 IT CTX Glut	Ppp2r1a	Non_target	174	15039
Zdhhc2	3.37769	0.394564	0.000730982	0.0273273	005 L4-5 IT CTX Glut	Ppp2r1a	Non_target	174	15039
Gabra2	3.3745	0.313767	0.000739496	0.0275853	005 L4-5 IT CTX Glut	Ppp2r1a	Non_target	174	15039
Zfp119a	3.37016	1.08867	0.000751243	0.0279019	005 L4-5 IT CTX Glut	Ppp2r1a	Non_target	174	15039
Nptx2	3.35706	0.732738	0.000787756	0.0291316	005 L4-5 IT CTX Glut	Ppp2r1a	Non_target	174	15039
Pcdhb17	3.35487	0.574838	0.000794011	0.0292997	005 L4-5 IT CTX Glut	Ppp2r1a	Non_target	174	15039
Clip1	3.3367	0.27139	0.000847804	0.0312174	005 L4-5 IT CTX Glut	Ppp2r1a	Non_target	174	15039
Tiam1	3.33458	0.514941	0.000854288	0.0312809	005 L4-5 IT CTX Glut	Ppp2r1a	Non_target	174	15039
Arhgap42	3.33035	0.441384	0.000867365	0.0315692	005 L4-5 IT CTX Glut	Ppp2r1a	Non_target	174	15039
Col5a1	3.32548	0.754957	0.00088266	0.0318838	005 L4-5 IT CTX Glut	Ppp2r1a	Non_target	174	15039
Ddx41	3.31274	0.304481	0.000923875	0.0331627	005 L4-5 IT CTX Glut	Ppp2r1a	Non_target	174	15039
Il15ra	3.31122	0.754822	0.000928905	0.0332735	005 L4-5 IT CTX Glut	Ppp2r1a	Non_target	174	15039
Lmtk2	3.30697	0.231939	0.000943126	0.0337123	005 L4-5 IT CTX Glut	Ppp2r1a	Non_target	174	15039
Zfp532	3.3046	0.316567	0.000951106	0.0339268	005 L4-5 IT CTX Glut	Ppp2r1a	Non_target	174	15039
Fbxo16	3.3034	0.574104	0.000955209	0.0339317	005 L4-5 IT CTX Glut	Ppp2r1a	Non_target	174	15039
Atf6	3.29929	0.420908	0.000969292	0.0342897	005 L4-5 IT CTX Glut	Ppp2r1a	Non_target	174	15039
Mapk7	3.29782	0.694328	0.0009744	0.0343993	005 L4-5 IT CTX Glut	Ppp2r1a	Non_target	174	15039
Fbxo27	3.295	0.489411	0.000984205	0.034674	005 L4-5 IT CTX Glut	Ppp2r1a	Non_target	174	15039
Arhgef2	3.29154	0.190536	0.000996406	0.0350317	005 L4-5 IT CTX Glut	Ppp2r1a	Non_target	174	15039
Coro6	3.28503	0.382681	0.00101972	0.0357047	005 L4-5 IT CTX Glut	Ppp2r1a	Non_target	174	15039
Gpr137c	3.28312	0.656503	0.00102665	0.0358741	005 L4-5 IT CTX Glut	Ppp2r1a	Non_target	174	15039
Lasp1	3.27899	0.434481	0.0010418	0.0361854	005 L4-5 IT CTX Glut	Ppp2r1a	Non_target	174	15039
Rhoq	3.27896	0.999056	0.0010419	0.0361854	005 L4-5 IT CTX Glut	Ppp2r1a	Non_target	174	15039
Lgals8	3.27631	0.756948	0.00105172	0.0363788	005 L4-5 IT CTX Glut	Ppp2r1a	Non_target	174	15039
Epb41l2	3.25833	0.670332	0.00112071	0.0386093	005 L4-5 IT CTX Glut	Ppp2r1a	Non_target	174	15039
L3mbtl3	3.25689	0.72469	0.00112642	0.0386503	005 L4-5 IT CTX Glut	Ppp2r1a	Non_target	174	15039
Abhd12	3.25433	0.227244	0.00113658	0.0389212	005 L4-5 IT CTX Glut	Ppp2r1a	Non_target	174	15039
Per3	3.24679	0.441999	0.00116714	0.0398878	005 L4-5 IT CTX Glut	Ppp2r1a	Non_target	174	15039
Cacng7	3.23763	0.29782	0.00120526	0.0407835	005 L4-5 IT CTX Glut	Ppp2r1a	Non_target	174	15039
Asb11	3.22894	1.47426	0.00124249	0.0417954	005 L4-5 IT CTX Glut	Ppp2r1a	Non_target	174	15039
Igfn1	3.22602	0.976125	0.00125526	0.0421421	005 L4-5 IT CTX Glut	Ppp2r1a	Non_target	174	15039
Odf2l	3.22192	0.411298	0.00127334	0.0426658	005 L4-5 IT CTX Glut	Ppp2r1a	Non_target	174	15039
Vegfa	3.20722	0.423462	0.00134023	0.0446446	005 L4-5 IT CTX Glut	Ppp2r1a	Non_target	174	15039
Krcc1	3.20615	1.09416	0.00134525	0.044725	005 L4-5 IT CTX Glut	Ppp2r1a	Non_target	174	15039
Adarb1	3.20332	0.375205	0.00135854	0.0449163	005 L4-5 IT CTX Glut	Ppp2r1a	Non_target	174	15039
Mgst3	3.20315	0.398008	0.00135932	0.0449163	005 L4-5 IT CTX Glut	Ppp2r1a	Non_target	174	15039
Ptchd4	3.19907	0.510296	0.0013787	0.0449285	005 L4-5 IT CTX Glut	Ppp2r1a	Non_target	174	15039
Atpaf1	3.1982	0.565408	0.00138286	0.0449285	005 L4-5 IT CTX Glut	Ppp2r1a	Non_target	174	15039
Fam124a	3.19498	0.573403	0.00139843	0.0452625	005 L4-5 IT CTX Glut	Ppp2r1a	Non_target	174	15039
Tm6sf1	3.19296	0.517007	0.00140822	0.0454077	005 L4-5 IT CTX Glut	Ppp2r1a	Non_target	174	15039
Ptpn4	3.18846	0.288697	0.00143035	0.0458122	005 L4-5 IT CTX Glut	Ppp2r1a	Non_target	174	15039
Syn3	3.18402	0.686427	0.00145245	0.0463106	005 L4-5 IT CTX Glut	Ppp2r1a	Non_target	174	15039
Hs6st3	3.1805	0.34521	0.00147023	0.0467037	005 L4-5 IT CTX Glut	Ppp2r1a	Non_target	174	15039
Kcnk10	3.16596	0.709762	0.00154574	0.0486511	005 L4-5 IT CTX Glut	Ppp2r1a	Non_target	174	15039
Ddx56	3.16352	0.472731	0.00155875	0.0487767	005 L4-5 IT CTX Glut	Ppp2r1a	Non_target	174	15039
Lrrtm3	3.16307	0.394615	0.00156113	0.0487767	005 L4-5 IT CTX Glut	Ppp2r1a	Non_target	174	15039
Wls	3.14977	0.363159	0.00163396	0.0507744	005 L4-5 IT CTX Glut	Ppp2r1a	Non_target	174	15039
Ntng1	3.1426	0.419341	0.00167457	0.051848	005 L4-5 IT CTX Glut	Ppp2r1a	Non_target	174	15039
Medag	3.14031	0.601528	0.00168767	0.0520655	005 L4-5 IT CTX Glut	Ppp2r1a	Non_target	174	15039
Pou3f2	3.13839	0.6248	0.00169876	0.0522193	005 L4-5 IT CTX Glut	Ppp2r1a	Non_target	174	15039
Thada	3.12708	0.391064	0.00176555	0.0541751	005 L4-5 IT CTX Glut	Ppp2r1a	Non_target	174	15039
Utrn	3.11902	0.522428	0.00181454	0.0552258	005 L4-5 IT CTX Glut	Ppp2r1a	Non_target	174	15039
Dnai4	3.11863	0.636605	0.00181695	0.0552258	005 L4-5 IT CTX Glut	Ppp2r1a	Non_target	174	15039
Nasp	3.11827	0.483534	0.00181914	0.0552258	005 L4-5 IT CTX Glut	Ppp2r1a	Non_target	174	15039
Cpeb1	3.11097	0.25813	0.00186472	0.05631	005 L4-5 IT CTX Glut	Ppp2r1a	Non_target	174	15039
Cfl2	3.10132	0.4582	0.0019266	0.0577711	005 L4-5 IT CTX Glut	Ppp2r1a	Non_target	174	15039
Prcp	3.09874	0.54936	0.00194345	0.0581743	005 L4-5 IT CTX Glut	Ppp2r1a	Non_target	174	15039
Spcs3	3.09424	0.309442	0.0019732	0.058962	005 L4-5 IT CTX Glut	Ppp2r1a	Non_target	174	15039
Rsph10b	3.08104	0.533911	0.00206278	0.0609999	005 L4-5 IT CTX Glut	Ppp2r1a	Non_target	174	15039
Zfp945	3.07312	0.775361	0.0021183	0.0618934	005 L4-5 IT CTX Glut	Ppp2r1a	Non_target	174	15039
Ccdc50	3.06325	0.468988	0.00218944	0.06366	005 L4-5 IT CTX Glut	Ppp2r1a	Non_target	174	15039
Pcdhac2	3.06295	0.33288	0.00219166	0.06366	005 L4-5 IT CTX Glut	Ppp2r1a	Non_target	174	15039
Ppp1r37	3.06075	0.250147	0.00220786	0.0639645	005 L4-5 IT CTX Glut	Ppp2r1a	Non_target	174	15039
Clec18a	3.04872	1.4714	0.00229816	0.066022	005 L4-5 IT CTX Glut	Ppp2r1a	Non_target	174	15039
Sertad2	3.03524	0.680156	0.00240343	0.0679439	005 L4-5 IT CTX Glut	Ppp2r1a	Non_target	174	15039
Snx29	3.02567	0.266245	0.00248085	0.0696347	005 L4-5 IT CTX Glut	Ppp2r1a	Non_target	174	15039
Cdk16	3.01528	0.203867	0.00256738	0.0715939	005 L4-5 IT CTX Glut	Ppp2r1a	Non_target	174	15039
Adgrf2	3.00925	0.770245	0.00261892	0.0725728	005 L4-5 IT CTX Glut	Ppp2r1a	Non_target	174	15039
Mest	3.00821	0.271796	0.00262791	0.0725728	005 L4-5 IT CTX Glut	Ppp2r1a	Non_target	174	15039
Sbsn	3.00368	0.912574	0.00266737	0.0733076	005 L4-5 IT CTX Glut	Ppp2r1a	Non_target	174	15039
Mllt1	2.99146	0.62707	0.00277642	0.075818	005 L4-5 IT CTX Glut	Ppp2r1a	Non_target	174	15039
Ywhah	2.98792	0.209926	0.0028088	0.076184	005 L4-5 IT CTX Glut	Ppp2r1a	Non_target	174	15039
Lrrn3	2.98506	0.490518	0.00283524	0.0766903	005 L4-5 IT CTX Glut	Ppp2r1a	Non_target	174	15039
Plekha5	2.98228	0.214801	0.00286109	0.0771459	005 L4-5 IT CTX Glut	Ppp2r1a	Non_target	174	15039
Orc2	2.98095	0.32063	0.00287353	0.0773594	005 L4-5 IT CTX Glut	Ppp2r1a	Non_target	174	15039
Pdcd7	2.97506	0.412533	0.00292933	0.0782685	005 L4-5 IT CTX Glut	Ppp2r1a	Non_target	174	15039
Ccdc81	2.96807	1.7175	0.00299675	0.0793343	005 L4-5 IT CTX Glut	Ppp2r1a	Non_target	174	15039
Dhcr24	2.95883	0.299776	0.00308805	0.080723	005 L4-5 IT CTX Glut	Ppp2r1a	Non_target	174	15039
Asb13	2.95633	0.347343	0.00311328	0.0811349	005 L4-5 IT CTX Glut	Ppp2r1a	Non_target	174	15039
Fam171b	2.95491	0.263023	0.0031276	0.081384	005 L4-5 IT CTX Glut	Ppp2r1a	Non_target	174	15039
Prnp	2.95233	0.257091	0.00315383	0.081818	005 L4-5 IT CTX Glut	Ppp2r1a	Non_target	174	15039
Drp2	2.95181	0.25131	0.00315915	0.0818321	005 L4-5 IT CTX Glut	Ppp2r1a	Non_target	174	15039
Col20a1	2.95047	0.954937	0.00317295	0.0820653	005 L4-5 IT CTX Glut	Ppp2r1a	Non_target	174	15039
Scn4b	2.94756	0.644068	0.00320294	0.0824546	005 L4-5 IT CTX Glut	Ppp2r1a	Non_target	174	15039
Nkain1	2.94714	1.00661	0.00320726	0.0824546	005 L4-5 IT CTX Glut	Ppp2r1a	Non_target	174	15039
Tmem145	2.94365	0.288186	0.00324365	0.0832649	005 L4-5 IT CTX Glut	Ppp2r1a	Non_target	174	15039
Ptpn5	2.94209	0.238347	0.00326006	0.083561	005 L4-5 IT CTX Glut	Ppp2r1a	Non_target	174	15039
Lrrc49	2.93737	0.228515	0.00331012	0.0845909	005 L4-5 IT CTX Glut	Ppp2r1a	Non_target	174	15039
H2ac25	2.93232	0.448469	0.00336436	0.0858488	005 L4-5 IT CTX Glut	Ppp2r1a	Non_target	174	15039
Podxl2	2.92835	0.199942	0.00340769	0.086825	005 L4-5 IT CTX Glut	Ppp2r1a	Non_target	174	15039
Usp28	2.92674	0.363087	0.00342533	0.0870474	005 L4-5 IT CTX Glut	Ppp2r1a	Non_target	174	15039
Tsga10	2.92625	0.432702	0.00343078	0.0870474	005 L4-5 IT CTX Glut	Ppp2r1a	Non_target	174	15039
Fads6	2.92567	0.538173	0.0034372	0.0870474	005 L4-5 IT CTX Glut	Ppp2r1a	Non_target	174	15039
Hs6st1	2.92551	0.353995	0.00343893	0.0870474	005 L4-5 IT CTX Glut	Ppp2r1a	Non_target	174	15039
Gsk3b	2.92448	0.280514	0.00345036	0.0870474	005 L4-5 IT CTX Glut	Ppp2r1a	Non_target	174	15039
Ppfibp1	2.92446	0.391713	0.00345056	0.0870474	005 L4-5 IT CTX Glut	Ppp2r1a	Non_target	174	15039
Tspan11	2.91757	0.794295	0.00352775	0.0885661	005 L4-5 IT CTX Glut	Ppp2r1a	Non_target	174	15039
Chrm1	2.91579	0.190488	0.00354793	0.0889424	005 L4-5 IT CTX Glut	Ppp2r1a	Non_target	174	15039
Rab30	2.90986	0.460093	0.00361593	0.0902345	005 L4-5 IT CTX Glut	Ppp2r1a	Non_target	174	15039
Sstr3	2.90198	0.393265	0.00370807	0.0921474	005 L4-5 IT CTX Glut	Ppp2r1a	Non_target	174	15039
Nxf7	2.89763	1.16462	0.00375998	0.0932856	005 L4-5 IT CTX Glut	Ppp2r1a	Non_target	174	15039
Dyrk1b	2.89723	0.348656	0.00376477	0.0932856	005 L4-5 IT CTX Glut	Ppp2r1a	Non_target	174	15039
Lgi3	2.89394	0.311591	0.00380444	0.0941324	005 L4-5 IT CTX Glut	Ppp2r1a	Non_target	174	15039
Retn	2.88868	2.02879	0.00386866	0.0953083	005 L4-5 IT CTX Glut	Ppp2r1a	Non_target	174	15039
Mysm1	2.88462	0.250778	0.00391882	0.0958545	005 L4-5 IT CTX Glut	Ppp2r1a	Non_target	174	15039
Pygm	2.88401	0.825855	0.0039265	0.0959053	005 L4-5 IT CTX Glut	Ppp2r1a	Non_target	174	15039
Dusp16	2.88073	1.40094	0.0039675	0.0964485	005 L4-5 IT CTX Glut	Ppp2r1a	Non_target	174	15039
Kcnma1	2.88033	0.133777	0.00397264	0.0964485	005 L4-5 IT CTX Glut	Ppp2r1a	Non_target	174	15039
Rimoc1	2.87999	0.237997	0.00397691	0.0964485	005 L4-5 IT CTX Glut	Ppp2r1a	Non_target	174	15039
Syce1	2.87906	2.63984	0.00398864	0.0965962	005 L4-5 IT CTX Glut	Ppp2r1a	Non_target	174	15039
Lrrc55	2.87711	0.573826	0.00401341	0.0969219	005 L4-5 IT CTX Glut	Ppp2r1a	Non_target	174	15039
Pip4k2b	2.87421	0.312034	0.00405033	0.0975732	005 L4-5 IT CTX Glut	Ppp2r1a	Non_target	174	15039
Ece2	2.87214	0.844914	0.00407702	0.0979057	005 L4-5 IT CTX Glut	Ppp2r1a	Non_target	174	15039
Sra1	2.86448	0.327881	0.00417701	0.0998865	005 L4-5 IT CTX Glut	Ppp2r1a	Non_target	174	15039
Phactr1	-2.8653	-0.252981	0.00416615	0.0997661	005 L4-5 IT CTX Glut	Ppp2r1a	Non_target	174	15039
Trmt1	-2.86977	-0.296851	0.0041077	0.0985042	005 L4-5 IT CTX Glut	Ppp2r1a	Non_target	174	15039
Bcr	-2.8729	-0.369214	0.00406717	0.0978064	005 L4-5 IT CTX Glut	Ppp2r1a	Non_target	174	15039
Uhrf2	-2.8741	-0.343104	0.00405178	0.0975732	005 L4-5 IT CTX Glut	Ppp2r1a	Non_target	174	15039
Apba2	-2.87727	-0.158096	0.00401131	0.0969219	005 L4-5 IT CTX Glut	Ppp2r1a	Non_target	174	15039
Nectin1	-2.88066	-0.448002	0.00396848	0.0964485	005 L4-5 IT CTX Glut	Ppp2r1a	Non_target	174	15039
Myh10	-2.88171	-0.204359	0.00395528	0.0964485	005 L4-5 IT CTX Glut	Ppp2r1a	Non_target	174	15039
Hspa5	-2.8848	-0.35021	0.00391666	0.0958545	005 L4-5 IT CTX Glut	Ppp2r1a	Non_target	174	15039
Kcnd1	-2.88618	-1.43095	0.00389953	0.0956558	005 L4-5 IT CTX Glut	Ppp2r1a	Non_target	174	15039
Ppp1r9a	-2.8865	-0.180456	0.00389555	0.0956558	005 L4-5 IT CTX Glut	Ppp2r1a	Non_target	174	15039
Plcd1	-2.8875	-0.699262	0.0038831	0.0955266	005 L4-5 IT CTX Glut	Ppp2r1a	Non_target	174	15039
Ppip5k2	-2.89149	-0.373016	0.0038342	0.0945954	005 L4-5 IT CTX Glut	Ppp2r1a	Non_target	174	15039
Atg16l2	-2.89165	-0.394315	0.0038323	0.0945954	005 L4-5 IT CTX Glut	Ppp2r1a	Non_target	174	15039
Pex5l	-2.90404	-0.350556	0.00368379	0.0916771	005 L4-5 IT CTX Glut	Ppp2r1a	Non_target	174	15039
Tcf4	-2.90946	-0.219035	0.00362055	0.0902345	005 L4-5 IT CTX Glut	Ppp2r1a	Non_target	174	15039
Ak5	-2.91033	-0.361928	0.00361051	0.0902345	005 L4-5 IT CTX Glut	Ppp2r1a	Non_target	174	15039
Tub	-2.91213	-0.25917	0.00358971	0.0898581	005 L4-5 IT CTX Glut	Ppp2r1a	Non_target	174	15039
Nt5c3	-2.91983	-0.41645	0.0035022	0.0880539	005 L4-5 IT CTX Glut	Ppp2r1a	Non_target	174	15039
Chka	-2.92053	-0.268943	0.0034944	0.0879871	005 L4-5 IT CTX Glut	Ppp2r1a	Non_target	174	15039
Dgat1	-2.92433	-0.734087	0.003452	0.0870474	005 L4-5 IT CTX Glut	Ppp2r1a	Non_target	174	15039
Rap1gap2	-2.94145	-0.39784	0.00326683	0.0836093	005 L4-5 IT CTX Glut	Ppp2r1a	Non_target	174	15039
Bcor	-2.94753	-0.494602	0.00320321	0.0824546	005 L4-5 IT CTX Glut	Ppp2r1a	Non_target	174	15039
Gdi2	-2.94825	-0.429967	0.00319576	0.0824546	005 L4-5 IT CTX Glut	Ppp2r1a	Non_target	174	15039
Cadm4	-2.95399	-0.286179	0.00313694	0.0815032	005 L4-5 IT CTX Glut	Ppp2r1a	Non_target	174	15039
Limk2	-2.95658	-0.359694	0.00311074	0.0811349	005 L4-5 IT CTX Glut	Ppp2r1a	Non_target	174	15039
Fhl1	-2.96062	-0.327475	0.00307018	0.0803786	005 L4-5 IT CTX Glut	Ppp2r1a	Non_target	174	15039
Sbk1	-2.9631	-0.5659	0.00304561	0.0798575	005 L4-5 IT CTX Glut	Ppp2r1a	Non_target	174	15039
Lrrc73	-2.96315	-0.456338	0.00304509	0.0798575	005 L4-5 IT CTX Glut	Ppp2r1a	Non_target	174	15039
Agbl4	-2.96375	-0.345933	0.00303917	0.0798575	005 L4-5 IT CTX Glut	Ppp2r1a	Non_target	174	15039
Cadm2	-2.96377	-0.19157	0.003039	0.0798575	005 L4-5 IT CTX Glut	Ppp2r1a	Non_target	174	15039
Denr	-2.96544	-0.501275	0.0030225	0.0797399	005 L4-5 IT CTX Glut	Ppp2r1a	Non_target	174	15039
Dynll1	-2.96604	-0.303326	0.00301662	0.0797076	005 L4-5 IT CTX Glut	Ppp2r1a	Non_target	174	15039
Rbfox2	-2.96796	-0.195086	0.00299785	0.0793343	005 L4-5 IT CTX Glut	Ppp2r1a	Non_target	174	15039
Nyap2	-2.96905	-0.304715	0.0029872	0.0792975	005 L4-5 IT CTX Glut	Ppp2r1a	Non_target	174	15039
Adra1b	-2.9693	-0.782218	0.00298476	0.0792975	005 L4-5 IT CTX Glut	Ppp2r1a	Non_target	174	15039
Tln2	-2.972	-0.509004	0.00295864	0.0787835	005 L4-5 IT CTX Glut	Ppp2r1a	Non_target	174	15039
Ptk2	-2.97317	-0.225738	0.00294736	0.0786056	005 L4-5 IT CTX Glut	Ppp2r1a	Non_target	174	15039
Gpd2	-2.97497	-0.836472	0.00293015	0.0782685	005 L4-5 IT CTX Glut	Ppp2r1a	Non_target	174	15039
B3galnt1	-2.97647	-0.351146	0.00291584	0.07813	005 L4-5 IT CTX Glut	Ppp2r1a	Non_target	174	15039
Nr1d1	-2.97673	-0.364953	0.00291345	0.07813	005 L4-5 IT CTX Glut	Ppp2r1a	Non_target	174	15039
Mapk8ip2	-2.97865	-0.320836	0.00289519	0.0778201	005 L4-5 IT CTX Glut	Ppp2r1a	Non_target	174	15039
Lrp1b	-2.98436	-0.249005	0.00284176	0.0767455	005 L4-5 IT CTX Glut	Ppp2r1a	Non_target	174	15039
Eif3g	-2.98757	-0.390531	0.00281207	0.076184	005 L4-5 IT CTX Glut	Ppp2r1a	Non_target	174	15039
B4gat1	-2.98835	-0.299114	0.00280489	0.076184	005 L4-5 IT CTX Glut	Ppp2r1a	Non_target	174	15039
Olfm2	-2.98926	-0.298296	0.00279654	0.0761245	005 L4-5 IT CTX Glut	Ppp2r1a	Non_target	174	15039
Nfib	-2.98929	-0.421581	0.00279622	0.0761245	005 L4-5 IT CTX Glut	Ppp2r1a	Non_target	174	15039
Stmn2	-2.9938	-0.208322	0.00275526	0.0753604	005 L4-5 IT CTX Glut	Ppp2r1a	Non_target	174	15039
Pianp	-2.99673	-0.247508	0.00272896	0.0747604	005 L4-5 IT CTX Glut	Ppp2r1a	Non_target	174	15039
Myrip	-3.00263	-0.253843	0.00267659	0.0734432	005 L4-5 IT CTX Glut	Ppp2r1a	Non_target	174	15039
Bhlhe40	-3.00449	-0.33814	0.00266022	0.0732288	005 L4-5 IT CTX Glut	Ppp2r1a	Non_target	174	15039
Tecr	-3.00552	-0.196102	0.00265128	0.0731001	005 L4-5 IT CTX Glut	Ppp2r1a	Non_target	174	15039
Luc7l3	-3.00831	-0.150097	0.00262709	0.0725728	005 L4-5 IT CTX Glut	Ppp2r1a	Non_target	174	15039
Rnf38	-3.00864	-0.347428	0.00262416	0.0725728	005 L4-5 IT CTX Glut	Ppp2r1a	Non_target	174	15039
Boc	-3.01064	-0.445352	0.00260697	0.0724619	005 L4-5 IT CTX Glut	Ppp2r1a	Non_target	174	15039
Adcy2	-3.01438	-0.290481	0.00257503	0.0716906	005 L4-5 IT CTX Glut	Ppp2r1a	Non_target	174	15039
Gga1	-3.01943	-0.385099	0.00253247	0.0707357	005 L4-5 IT CTX Glut	Ppp2r1a	Non_target	174	15039
Etv1	-3.0195	-0.583892	0.00253196	0.0707357	005 L4-5 IT CTX Glut	Ppp2r1a	Non_target	174	15039
Srf	-3.02225	-0.41994	0.00250906	0.0703111	005 L4-5 IT CTX Glut	Ppp2r1a	Non_target	174	15039
Reps2	-3.02785	-0.340404	0.00246296	0.0692461	005 L4-5 IT CTX Glut	Ppp2r1a	Non_target	174	15039
Cep170b	-3.0298	-0.404996	0.00244716	0.068915	005 L4-5 IT CTX Glut	Ppp2r1a	Non_target	174	15039
Flot2	-3.0312	-0.349754	0.00243586	0.0687098	005 L4-5 IT CTX Glut	Ppp2r1a	Non_target	174	15039
Klf7	-3.03508	-0.39904	0.00240474	0.0679439	005 L4-5 IT CTX Glut	Ppp2r1a	Non_target	174	15039
Cops5	-3.03733	-0.344004	0.00238688	0.0676624	005 L4-5 IT CTX Glut	Ppp2r1a	Non_target	174	15039
Rsu1	-3.03898	-0.588526	0.00237378	0.0674027	005 L4-5 IT CTX Glut	Ppp2r1a	Non_target	174	15039
Exoc4	-3.03954	-0.210594	0.00236941	0.0673903	005 L4-5 IT CTX Glut	Ppp2r1a	Non_target	174	15039
Trim2	-3.04195	-0.328718	0.00235049	0.0669636	005 L4-5 IT CTX Glut	Ppp2r1a	Non_target	174	15039
Zdhhc14	-3.04346	-0.366832	0.00233873	0.0667394	005 L4-5 IT CTX Glut	Ppp2r1a	Non_target	174	15039
Arf5	-3.04508	-0.289202	0.00232621	0.066493	005 L4-5 IT CTX Glut	Ppp2r1a	Non_target	174	15039
Slc25a3	-3.047	-0.224843	0.00231141	0.0661806	005 L4-5 IT CTX Glut	Ppp2r1a	Non_target	174	15039
Nvl	-3.04761	-0.302383	0.00230668	0.0661556	005 L4-5 IT CTX Glut	Ppp2r1a	Non_target	174	15039
Jak1	-3.0493	-0.388426	0.00229378	0.066007	005 L4-5 IT CTX Glut	Ppp2r1a	Non_target	174	15039
Lrp8	-3.05036	-0.416666	0.00228571	0.0658854	005 L4-5 IT CTX Glut	Ppp2r1a	Non_target	174	15039
Glrx2	-3.05843	-0.299967	0.00222501	0.064244	005 L4-5 IT CTX Glut	Ppp2r1a	Non_target	174	15039
Zscan26	-3.05981	-0.237459	0.00221479	0.0640567	005 L4-5 IT CTX Glut	Ppp2r1a	Non_target	174	15039
Dusp14	-3.06268	-0.446868	0.00219363	0.06366	005 L4-5 IT CTX Glut	Ppp2r1a	Non_target	174	15039
Aatk	-3.0691	-0.269433	0.00214707	0.0626272	005 L4-5 IT CTX Glut	Ppp2r1a	Non_target	174	15039
Prpf18	-3.07398	-0.419525	0.00211227	0.0618227	005 L4-5 IT CTX Glut	Ppp2r1a	Non_target	174	15039
Strip1	-3.07484	-0.448841	0.00210613	0.0617486	005 L4-5 IT CTX Glut	Ppp2r1a	Non_target	174	15039
Pcbp2	-3.07499	-0.461989	0.00210509	0.0617486	005 L4-5 IT CTX Glut	Ppp2r1a	Non_target	174	15039
N4bp2l1	-3.07624	-0.364473	0.00209628	0.0616711	005 L4-5 IT CTX Glut	Ppp2r1a	Non_target	174	15039
Pcdh19	-3.07656	-0.693751	0.00209403	0.0616711	005 L4-5 IT CTX Glut	Ppp2r1a	Non_target	174	15039
Cacng3	-3.07762	-0.283304	0.0020866	0.0615979	005 L4-5 IT CTX Glut	Ppp2r1a	Non_target	174	15039
Arpc3	-3.08845	-0.673934	0.00201206	0.059603	005 L4-5 IT CTX Glut	Ppp2r1a	Non_target	174	15039
Gnb5	-3.08856	-0.32395	0.0020113	0.059603	005 L4-5 IT CTX Glut	Ppp2r1a	Non_target	174	15039
Gls	-3.08874	-0.190739	0.00201007	0.059603	005 L4-5 IT CTX Glut	Ppp2r1a	Non_target	174	15039
Vapa	-3.09021	-0.468824	0.00200016	0.0595596	005 L4-5 IT CTX Glut	Ppp2r1a	Non_target	174	15039
Pak5	-3.09036	-0.382507	0.00199911	0.0595596	005 L4-5 IT CTX Glut	Ppp2r1a	Non_target	174	15039
Tbc1d23	-3.10355	-0.555283	0.00191214	0.0574379	005 L4-5 IT CTX Glut	Ppp2r1a	Non_target	174	15039
Tasor	-3.10485	-0.352063	0.00190374	0.0572862	005 L4-5 IT CTX Glut	Ppp2r1a	Non_target	174	15039
Phf24	-3.10992	-0.192254	0.00187137	0.0564112	005 L4-5 IT CTX Glut	Ppp2r1a	Non_target	174	15039
Ddost	-3.11263	-0.290554	0.00185428	0.0560936	005 L4-5 IT CTX Glut	Ppp2r1a	Non_target	174	15039
Tmem38a	-3.1148	-0.232451	0.00184069	0.0557811	005 L4-5 IT CTX Glut	Ppp2r1a	Non_target	174	15039
Cfl1	-3.11938	-0.301196	0.00181235	0.0552258	005 L4-5 IT CTX Glut	Ppp2r1a	Non_target	174	15039
Saraf	-3.12267	-0.306381	0.00179216	0.0547953	005 L4-5 IT CTX Glut	Ppp2r1a	Non_target	174	15039
Ddx46	-3.12539	-0.267021	0.00177569	0.0543888	005 L4-5 IT CTX Glut	Ppp2r1a	Non_target	174	15039
Cttn	-3.13905	-0.435972	0.00169499	0.0521971	005 L4-5 IT CTX Glut	Ppp2r1a	Non_target	174	15039
Aplp2	-3.1405	-0.178505	0.00168657	0.0520655	005 L4-5 IT CTX Glut	Ppp2r1a	Non_target	174	15039
Tmem91	-3.14425	-1.06386	0.00166516	0.05165	005 L4-5 IT CTX Glut	Ppp2r1a	Non_target	174	15039
Unc13b	-3.15732	-0.406777	0.00159227	0.0495689	005 L4-5 IT CTX Glut	Ppp2r1a	Non_target	174	15039
Mrtfb	-3.16171	-0.186028	0.00156845	0.0489162	005 L4-5 IT CTX Glut	Ppp2r1a	Non_target	174	15039
Prrt2	-3.164	-0.578022	0.00155615	0.0487767	005 L4-5 IT CTX Glut	Ppp2r1a	Non_target	174	15039
Ryr2	-3.16408	-0.208453	0.00155574	0.0487767	005 L4-5 IT CTX Glut	Ppp2r1a	Non_target	174	15039
Sf3b1	-3.16877	-0.167508	0.00153086	0.0482715	005 L4-5 IT CTX Glut	Ppp2r1a	Non_target	174	15039
Dpp9	-3.17028	-0.405171	0.00152293	0.0481099	005 L4-5 IT CTX Glut	Ppp2r1a	Non_target	174	15039
Lgmn	-3.17531	-0.467481	0.00149679	0.0473716	005 L4-5 IT CTX Glut	Ppp2r1a	Non_target	174	15039
Tuba1b	-3.17793	-0.399626	0.00148332	0.0470323	005 L4-5 IT CTX Glut	Ppp2r1a	Non_target	174	15039
Ddx5	-3.18057	-0.187268	0.00146983	0.0467037	005 L4-5 IT CTX Glut	Ppp2r1a	Non_target	174	15039
Eri3	-3.18532	-0.310198	0.00144593	0.0461887	005 L4-5 IT CTX Glut	Ppp2r1a	Non_target	174	15039
Homer1	-3.18823	-0.321044	0.00143146	0.0458122	005 L4-5 IT CTX Glut	Ppp2r1a	Non_target	174	15039
Plk2	-3.19001	-0.279245	0.00142268	0.0457019	005 L4-5 IT CTX Glut	Ppp2r1a	Non_target	174	15039
Pde2a	-3.19053	-0.2123	0.00142012	0.0457019	005 L4-5 IT CTX Glut	Ppp2r1a	Non_target	174	15039
Stac3	-3.19399	-0.727385	0.00140323	0.0453323	005 L4-5 IT CTX Glut	Ppp2r1a	Non_target	174	15039
Tenm1	-3.19689	-0.714214	0.00138916	0.0450477	005 L4-5 IT CTX Glut	Ppp2r1a	Non_target	174	15039
Calhm2	-3.19834	-0.815766	0.00138219	0.0449285	005 L4-5 IT CTX Glut	Ppp2r1a	Non_target	174	15039
Fos	-3.19897	-0.5511	0.0013792	0.0449285	005 L4-5 IT CTX Glut	Ppp2r1a	Non_target	174	15039
Map3k5	-3.20007	-0.487042	0.00137394	0.0449285	005 L4-5 IT CTX Glut	Ppp2r1a	Non_target	174	15039
Smarcd3	-3.20087	-0.439262	0.00137013	0.0449285	005 L4-5 IT CTX Glut	Ppp2r1a	Non_target	174	15039
Wnt4	-3.20112	-0.736905	0.00136894	0.0449285	005 L4-5 IT CTX Glut	Ppp2r1a	Non_target	174	15039
Sult4a1	-3.20214	-0.312127	0.00136412	0.0449163	005 L4-5 IT CTX Glut	Ppp2r1a	Non_target	174	15039
Pld3	-3.20224	-0.266716	0.00136363	0.0449163	005 L4-5 IT CTX Glut	Ppp2r1a	Non_target	174	15039
Rab15	-3.20243	-0.28539	0.00136272	0.0449163	005 L4-5 IT CTX Glut	Ppp2r1a	Non_target	174	15039
Tmx3	-3.21269	-0.280579	0.00131497	0.0438887	005 L4-5 IT CTX Glut	Ppp2r1a	Non_target	174	15039
Slc2a3	-3.21801	-0.309587	0.00129085	0.043168	005 L4-5 IT CTX Glut	Ppp2r1a	Non_target	174	15039
Vstm2a	-3.23246	-0.341945	0.0012273	0.0413657	005 L4-5 IT CTX Glut	Ppp2r1a	Non_target	174	15039
Srebf2	-3.23308	-0.279083	0.00122462	0.0413568	005 L4-5 IT CTX Glut	Ppp2r1a	Non_target	174	15039
Dnajb5	-3.23806	-0.263019	0.00120346	0.0407835	005 L4-5 IT CTX Glut	Ppp2r1a	Non_target	174	15039
Lrpap1	-3.24279	-0.402712	0.00118366	0.0402115	005 L4-5 IT CTX Glut	Ppp2r1a	Non_target	174	15039
Myh9	-3.24281	-0.559589	0.00118359	0.0402115	005 L4-5 IT CTX Glut	Ppp2r1a	Non_target	174	15039
Pcsk2	-3.24478	-0.261069	0.00117543	0.040091	005 L4-5 IT CTX Glut	Ppp2r1a	Non_target	174	15039
Usp9x	-3.25731	-0.251106	0.00112473	0.0386503	005 L4-5 IT CTX Glut	Ppp2r1a	Non_target	174	15039
Rasgrf1	-3.26846	-0.204686	0.00108135	0.0373285	005 L4-5 IT CTX Glut	Ppp2r1a	Non_target	174	15039
Pfkl	-3.27728	-0.366881	0.00104813	0.0363282	005 L4-5 IT CTX Glut	Ppp2r1a	Non_target	174	15039
Edil3	-3.28012	-0.362401	0.00103761	0.0361833	005 L4-5 IT CTX Glut	Ppp2r1a	Non_target	174	15039
Pdk2	-3.28871	-0.820483	0.00100648	0.0353133	005 L4-5 IT CTX Glut	Ppp2r1a	Non_target	174	15039
Skil	-3.30056	-0.435082	0.000964924	0.0342059	005 L4-5 IT CTX Glut	Ppp2r1a	Non_target	174	15039
Pomgnt2	-3.30392	-0.49435	0.000953436	0.0339317	005 L4-5 IT CTX Glut	Ppp2r1a	Non_target	174	15039
Clip2	-3.32256	-0.29044	0.000891968	0.0320846	005 L4-5 IT CTX Glut	Ppp2r1a	Non_target	174	15039
Lhfp	-3.32315	-0.389182	0.000890083	0.0320842	005 L4-5 IT CTX Glut	Ppp2r1a	Non_target	174	15039
Pdia6	-3.3273	-0.343419	0.000876906	0.0317429	005 L4-5 IT CTX Glut	Ppp2r1a	Non_target	174	15039
Gtf2i	-3.32758	-0.211866	0.000876032	0.0317429	005 L4-5 IT CTX Glut	Ppp2r1a	Non_target	174	15039
Ldha	-3.33001	-0.366325	0.000868421	0.0315692	005 L4-5 IT CTX Glut	Ppp2r1a	Non_target	174	15039
Rit2	-3.33101	-0.327566	0.000865312	0.0315692	005 L4-5 IT CTX Glut	Ppp2r1a	Non_target	174	15039
Mn1	-3.33434	-0.542125	0.000855008	0.0312809	005 L4-5 IT CTX Glut	Ppp2r1a	Non_target	174	15039
Ppp1r12a	-3.33605	-0.282046	0.000849766	0.0312225	005 L4-5 IT CTX Glut	Ppp2r1a	Non_target	174	15039
Gpbp1	-3.36618	-0.441965	0.00076218	0.0282468	005 L4-5 IT CTX Glut	Ppp2r1a	Non_target	174	15039
Cdk14	-3.3702	-0.365455	0.000751149	0.0279019	005 L4-5 IT CTX Glut	Ppp2r1a	Non_target	174	15039
Insyn1	-3.38027	-0.372411	0.000724159	0.0272507	005 L4-5 IT CTX Glut	Ppp2r1a	Non_target	174	15039
Phf13	-3.38247	-0.728823	0.000718371	0.0271522	005 L4-5 IT CTX Glut	Ppp2r1a	Non_target	174	15039
Slc6a6	-3.38272	-0.335836	0.000717713	0.0271522	005 L4-5 IT CTX Glut	Ppp2r1a	Non_target	174	15039
Tmem30a	-3.38599	-0.225023	0.000709231	0.0269854	005 L4-5 IT CTX Glut	Ppp2r1a	Non_target	174	15039
Plxnd1	-3.38652	-0.351228	0.000707863	0.0269854	005 L4-5 IT CTX Glut	Ppp2r1a	Non_target	174	15039
Plppr5	-3.38767	-0.391865	0.000704891	0.0269631	005 L4-5 IT CTX Glut	Ppp2r1a	Non_target	174	15039
Sorcs1	-3.38911	-0.421684	0.000701197	0.026919	005 L4-5 IT CTX Glut	Ppp2r1a	Non_target	174	15039
Pxk	-3.40136	-0.461921	0.000670517	0.0259155	005 L4-5 IT CTX Glut	Ppp2r1a	Non_target	174	15039
Icam5	-3.40332	-0.308608	0.00066572	0.0258458	005 L4-5 IT CTX Glut	Ppp2r1a	Non_target	174	15039
Gpm6b	-3.40732	-0.247818	0.000656035	0.0255868	005 L4-5 IT CTX Glut	Ppp2r1a	Non_target	174	15039
Mprip	-3.41166	-0.27322	0.000645678	0.0252404	005 L4-5 IT CTX Glut	Ppp2r1a	Non_target	174	15039
Brinp2	-3.41448	-0.394648	0.000639028	0.0250951	005 L4-5 IT CTX Glut	Ppp2r1a	Non_target	174	15039
Wasf1	-3.4158	-0.252341	0.00063594	0.0250312	005 L4-5 IT CTX Glut	Ppp2r1a	Non_target	174	15039
Kcna6	-3.42077	-0.532577	0.000624443	0.0246353	005 L4-5 IT CTX Glut	Ppp2r1a	Non_target	174	15039
Kif5c	-3.42385	-0.280857	0.000617405	0.0245436	005 L4-5 IT CTX Glut	Ppp2r1a	Non_target	174	15039
Egr1	-3.43107	-0.393942	0.000601198	0.0241071	005 L4-5 IT CTX Glut	Ppp2r1a	Non_target	174	15039
Furin	-3.43154	-0.599001	0.00060016	0.0241071	005 L4-5 IT CTX Glut	Ppp2r1a	Non_target	174	15039
Satb1	-3.43329	-0.348898	0.000596311	0.0240236	005 L4-5 IT CTX Glut	Ppp2r1a	Non_target	174	15039
Rap1b	-3.43405	-0.389493	0.000594633	0.0240125	005 L4-5 IT CTX Glut	Ppp2r1a	Non_target	174	15039
Trak1	-3.44214	-0.301994	0.000577129	0.0233608	005 L4-5 IT CTX Glut	Ppp2r1a	Non_target	174	15039
Fxyd6	-3.45256	-1.39745	0.000555298	0.0226917	005 L4-5 IT CTX Glut	Ppp2r1a	Non_target	174	15039
Cnot10	-3.45685	-0.295992	0.000546537	0.0223871	005 L4-5 IT CTX Glut	Ppp2r1a	Non_target	174	15039
Chchd2	-3.46217	-0.363219	0.000535843	0.0220546	005 L4-5 IT CTX Glut	Ppp2r1a	Non_target	174	15039
Megf9	-3.47037	-0.438408	0.00051974	0.0214434	005 L4-5 IT CTX Glut	Ppp2r1a	Non_target	174	15039
Srcin1	-3.47429	-0.210622	0.000512199	0.0211832	005 L4-5 IT CTX Glut	Ppp2r1a	Non_target	174	15039
Abca7	-3.49025	-0.56301	0.00048257	0.0201526	005 L4-5 IT CTX Glut	Ppp2r1a	Non_target	174	15039
Dnm1	-3.49045	-0.212031	0.000482209	0.0201526	005 L4-5 IT CTX Glut	Ppp2r1a	Non_target	174	15039
Ncor2	-3.49473	-0.316644	0.000474544	0.0199635	005 L4-5 IT CTX Glut	Ppp2r1a	Non_target	174	15039
Tmem50a	-3.50344	-0.43814	0.000459283	0.0195132	005 L4-5 IT CTX Glut	Ppp2r1a	Non_target	174	15039
Dock3	-3.51883	-0.245013	0.00043346	0.0186008	005 L4-5 IT CTX Glut	Ppp2r1a	Non_target	174	15039
Pdzrn3	-3.52333	-0.309505	0.000426158	0.0184259	005 L4-5 IT CTX Glut	Ppp2r1a	Non_target	174	15039
Elfn2	-3.52563	-0.4013	0.000422473	0.0183129	005 L4-5 IT CTX Glut	Ppp2r1a	Non_target	174	15039
Slc6a17	-3.52918	-0.233236	0.000416845	0.0181148	005 L4-5 IT CTX Glut	Ppp2r1a	Non_target	174	15039
Vstm2l	-3.53042	-0.446609	0.000414894	0.0180759	005 L4-5 IT CTX Glut	Ppp2r1a	Non_target	174	15039
Gatad2b	-3.53428	-0.354714	0.000408891	0.0178598	005 L4-5 IT CTX Glut	Ppp2r1a	Non_target	174	15039
Ptprn	-3.53714	-0.247897	0.000404481	0.0177578	005 L4-5 IT CTX Glut	Ppp2r1a	Non_target	174	15039
Gria1	-3.53877	-0.37499	0.000402002	0.0176943	005 L4-5 IT CTX Glut	Ppp2r1a	Non_target	174	15039
Caskin1	-3.54009	-0.405182	0.000399984	0.0176509	005 L4-5 IT CTX Glut	Ppp2r1a	Non_target	174	15039
Dtx4	-3.54629	-0.410464	0.000390693	0.0172854	005 L4-5 IT CTX Glut	Ppp2r1a	Non_target	174	15039
Khsrp	-3.55757	-0.494589	0.000374304	0.0166897	005 L4-5 IT CTX Glut	Ppp2r1a	Non_target	174	15039
Celf3	-3.55822	-0.273252	0.000373377	0.0166897	005 L4-5 IT CTX Glut	Ppp2r1a	Non_target	174	15039
Hk1	-3.55932	-0.367747	0.000371814	0.0166897	005 L4-5 IT CTX Glut	Ppp2r1a	Non_target	174	15039
Gfra2	-3.56137	-0.460941	0.000368924	0.0166229	005 L4-5 IT CTX Glut	Ppp2r1a	Non_target	174	15039
Inka2	-3.56676	-0.33425	0.00036142	0.016371	005 L4-5 IT CTX Glut	Ppp2r1a	Non_target	174	15039
Nkiras1	-3.57608	-0.379992	0.000348791	0.0158408	005 L4-5 IT CTX Glut	Ppp2r1a	Non_target	174	15039
Arf1	-3.58007	-0.41503	0.000343504	0.0156422	005 L4-5 IT CTX Glut	Ppp2r1a	Non_target	174	15039
Kif1a	-3.58088	-0.236243	0.000342433	0.0156402	005 L4-5 IT CTX Glut	Ppp2r1a	Non_target	174	15039
Plekhg5	-3.58398	-0.324124	0.000338404	0.0155339	005 L4-5 IT CTX Glut	Ppp2r1a	Non_target	174	15039
Snca	-3.58615	-0.387959	0.000335591	0.0154462	005 L4-5 IT CTX Glut	Ppp2r1a	Non_target	174	15039
Etv5	-3.59343	-0.401592	0.000326355	0.0150616	005 L4-5 IT CTX Glut	Ppp2r1a	Non_target	174	15039
Mef2d	-3.5939	-0.429921	0.000325768	0.0150616	005 L4-5 IT CTX Glut	Ppp2r1a	Non_target	174	15039
Syngap1	-3.59513	-0.198018	0.00032423	0.0150616	005 L4-5 IT CTX Glut	Ppp2r1a	Non_target	174	15039
Syn2	-3.59884	-0.337699	0.000319644	0.0149127	005 L4-5 IT CTX Glut	Ppp2r1a	Non_target	174	15039
Egr4	-3.6022	-1.00815	0.00031553	0.0147609	005 L4-5 IT CTX Glut	Ppp2r1a	Non_target	174	15039
Kcnf1	-3.60248	-0.473238	0.000315193	0.0147609	005 L4-5 IT CTX Glut	Ppp2r1a	Non_target	174	15039
Ncald	-3.61317	-0.41319	0.000302478	0.0143067	005 L4-5 IT CTX Glut	Ppp2r1a	Non_target	174	15039
Scube1	-3.61442	-0.450023	0.000301023	0.0142773	005 L4-5 IT CTX Glut	Ppp2r1a	Non_target	174	15039
Palmd	-3.61593	-0.960502	0.000299273	0.0142337	005 L4-5 IT CTX Glut	Ppp2r1a	Non_target	174	15039
Lrp1	-3.61914	-0.245749	0.000295583	0.0140974	005 L4-5 IT CTX Glut	Ppp2r1a	Non_target	174	15039
Tenm2	-3.62227	-0.367782	0.000292024	0.0139666	005 L4-5 IT CTX Glut	Ppp2r1a	Non_target	174	15039
Gria3	-3.6247	-0.322848	0.000289301	0.0138751	005 L4-5 IT CTX Glut	Ppp2r1a	Non_target	174	15039
Got1	-3.62646	-0.35571	0.000287335	0.0138584	005 L4-5 IT CTX Glut	Ppp2r1a	Non_target	174	15039
Matk	-3.63741	-0.328673	0.000275399	0.013396	005 L4-5 IT CTX Glut	Ppp2r1a	Non_target	174	15039
Nmt2	-3.63888	-0.292739	0.000273826	0.0133574	005 L4-5 IT CTX Glut	Ppp2r1a	Non_target	174	15039
Kbtbd2	-3.64185	-0.470653	0.000270686	0.013242	005 L4-5 IT CTX Glut	Ppp2r1a	Non_target	174	15039
Pdp1	-3.64671	-0.378094	0.000265619	0.0131298	005 L4-5 IT CTX Glut	Ppp2r1a	Non_target	174	15039
Ndufa4	-3.65226	-0.461217	0.000259945	0.0129008	005 L4-5 IT CTX Glut	Ppp2r1a	Non_target	174	15039
Ahcyl1	-3.66689	-0.251528	0.000245515	0.012349	005 L4-5 IT CTX Glut	Ppp2r1a	Non_target	174	15039
Pgam1	-3.68418	-0.440423	0.000229443	0.0115886	005 L4-5 IT CTX Glut	Ppp2r1a	Non_target	174	15039
Mmp16	-3.68959	-0.588024	0.000224613	0.0113782	005 L4-5 IT CTX Glut	Ppp2r1a	Non_target	174	15039
Abhd14b	-3.69272	-0.521553	0.00022187	0.0112726	005 L4-5 IT CTX Glut	Ppp2r1a	Non_target	174	15039
Ahi1	-3.69982	-0.343051	0.000215753	0.0109944	005 L4-5 IT CTX Glut	Ppp2r1a	Non_target	174	15039
Aff3	-3.7036	-0.599329	0.000212565	0.0109625	005 L4-5 IT CTX Glut	Ppp2r1a	Non_target	174	15039
Psd	-3.70892	-0.356084	0.000208148	0.0107671	005 L4-5 IT CTX Glut	Ppp2r1a	Non_target	174	15039
Zkscan16	-3.7216	-0.60993	0.000197965	0.0103026	005 L4-5 IT CTX Glut	Ppp2r1a	Non_target	174	15039
Lpcat4	-3.72356	-0.303643	0.000196433	0.010254	005 L4-5 IT CTX Glut	Ppp2r1a	Non_target	174	15039
Fam3c	-3.72568	-0.582061	0.00019479	0.0101994	005 L4-5 IT CTX Glut	Ppp2r1a	Non_target	174	15039
Prkar1a	-3.72913	-0.314099	0.000192139	0.0100914	005 L4-5 IT CTX Glut	Ppp2r1a	Non_target	174	15039
Rprml	-3.73705	-0.5907	0.000186191	0.00980914	005 L4-5 IT CTX Glut	Ppp2r1a	Non_target	174	15039
Scn8a	-3.73883	-0.191272	0.000184879	0.00977003	005 L4-5 IT CTX Glut	Ppp2r1a	Non_target	174	15039
Scn3b	-3.73894	-0.747084	0.000184796	0.00977003	005 L4-5 IT CTX Glut	Ppp2r1a	Non_target	174	15039
Sez6l2	-3.74117	-0.30634	0.000183169	0.00977003	005 L4-5 IT CTX Glut	Ppp2r1a	Non_target	174	15039
Usp11	-3.76254	-0.493414	0.000168198	0.00908483	005 L4-5 IT CTX Glut	Ppp2r1a	Non_target	174	15039
Fry	-3.78499	-0.29874	0.000153712	0.00838172	005 L4-5 IT CTX Glut	Ppp2r1a	Non_target	174	15039
Gtdc1	-3.78543	-0.477977	0.000153444	0.00838172	005 L4-5 IT CTX Glut	Ppp2r1a	Non_target	174	15039
Ice1	-3.79036	-0.307578	0.00015043	0.00825532	005 L4-5 IT CTX Glut	Ppp2r1a	Non_target	174	15039
Plec	-3.79336	-0.325726	0.000148621	0.00818228	005 L4-5 IT CTX Glut	Ppp2r1a	Non_target	174	15039
App	-3.81095	-0.189422	0.000138434	0.00772074	005 L4-5 IT CTX Glut	Ppp2r1a	Non_target	174	15039
Tubb5	-3.82005	-0.463235	0.000133426	0.00746577	005 L4-5 IT CTX Glut	Ppp2r1a	Non_target	174	15039
Kifbp	-3.83325	-0.433667	0.000126461	0.0071461	005 L4-5 IT CTX Glut	Ppp2r1a	Non_target	174	15039
Trpc1	-3.83737	-0.453376	0.000124362	0.00707415	005 L4-5 IT CTX Glut	Ppp2r1a	Non_target	174	15039
Psd3	-3.84884	-0.351651	0.000118678	0.00679601	005 L4-5 IT CTX Glut	Ppp2r1a	Non_target	174	15039
Nrbp2	-3.86067	-0.359509	0.000113075	0.0064969	005 L4-5 IT CTX Glut	Ppp2r1a	Non_target	174	15039
Hcn3	-3.86607	-0.666148	0.000110602	0.00637621	005 L4-5 IT CTX Glut	Ppp2r1a	Non_target	174	15039
Syp	-3.87108	-0.201976	0.000108354	0.00626769	005 L4-5 IT CTX Glut	Ppp2r1a	Non_target	174	15039
Ntm	-3.87452	-0.246002	0.000106836	0.00620083	005 L4-5 IT CTX Glut	Ppp2r1a	Non_target	174	15039
Cox4i1	-3.87835	-0.538099	0.000105169	0.00612484	005 L4-5 IT CTX Glut	Ppp2r1a	Non_target	174	15039
S100b	-3.88123	-1.13037	0.00010393	0.00609415	005 L4-5 IT CTX Glut	Ppp2r1a	Non_target	174	15039
Man1a	-3.88187	-0.674395	0.000103656	0.00609415	005 L4-5 IT CTX Glut	Ppp2r1a	Non_target	174	15039
Chga	-3.88474	-0.464576	0.000102441	0.00604828	005 L4-5 IT CTX Glut	Ppp2r1a	Non_target	174	15039
Tubb4b	-3.89507	-0.405035	9.81722e-05	0.00582483	005 L4-5 IT CTX Glut	Ppp2r1a	Non_target	174	15039
Cyld	-3.9067	-0.429685	9.35661e-05	0.00558202	005 L4-5 IT CTX Glut	Ppp2r1a	Non_target	174	15039
Sgsm1	-3.90729	-0.456412	9.33379e-05	0.00558202	005 L4-5 IT CTX Glut	Ppp2r1a	Non_target	174	15039
Adcy1	-3.91057	-0.300032	9.20789e-05	0.00557094	005 L4-5 IT CTX Glut	Ppp2r1a	Non_target	174	15039
Slc25a22	-3.92678	-0.382161	8.6089e-05	0.0052908	005 L4-5 IT CTX Glut	Ppp2r1a	Non_target	174	15039
Zer1	-3.92863	-0.350433	8.54298e-05	0.00528061	005 L4-5 IT CTX Glut	Ppp2r1a	Non_target	174	15039
Zfhx2	-3.9381	-0.405017	8.21308e-05	0.00511362	005 L4-5 IT CTX Glut	Ppp2r1a	Non_target	174	15039
Fkbp2	-3.94344	-0.282786	8.03201e-05	0.0050295	005 L4-5 IT CTX Glut	Ppp2r1a	Non_target	174	15039
Cmip	-3.96015	-0.466599	7.49017e-05	0.00474354	005 L4-5 IT CTX Glut	Ppp2r1a	Non_target	174	15039
Rnasek	-3.96195	-0.361961	7.434e-05	0.00473178	005 L4-5 IT CTX Glut	Ppp2r1a	Non_target	174	15039
Stmn3	-3.96764	-0.301168	7.25891e-05	0.00463757	005 L4-5 IT CTX Glut	Ppp2r1a	Non_target	174	15039
Sema6b	-3.97649	-0.362579	6.99398e-05	0.00450192	005 L4-5 IT CTX Glut	Ppp2r1a	Non_target	174	15039
Pcsk1	-3.97792	-0.502062	6.952e-05	0.00449178	005 L4-5 IT CTX Glut	Ppp2r1a	Non_target	174	15039
Septin11	-3.98843	-0.315496	6.6513e-05	0.0043467	005 L4-5 IT CTX Glut	Ppp2r1a	Non_target	174	15039
Gpc6	-4.01399	-0.925587	5.97006e-05	0.00394669	005 L4-5 IT CTX Glut	Ppp2r1a	Non_target	174	15039
Sptan1	-4.02595	-0.171329	5.6745e-05	0.00379527	005 L4-5 IT CTX Glut	Ppp2r1a	Non_target	174	15039
Itpka	-4.02938	-0.322941	5.59237e-05	0.003755	005 L4-5 IT CTX Glut	Ppp2r1a	Non_target	174	15039
Pitpnm3	-4.03981	-0.444383	5.34951e-05	0.00360608	005 L4-5 IT CTX Glut	Ppp2r1a	Non_target	174	15039
Ncam2	-4.04028	-0.38358	5.33863e-05	0.00360608	005 L4-5 IT CTX Glut	Ppp2r1a	Non_target	174	15039
Rufy2	-4.0454	-0.357325	5.22343e-05	0.00354903	005 L4-5 IT CTX Glut	Ppp2r1a	Non_target	174	15039
Sema4a	-4.05239	-0.654646	5.0698e-05	0.00348615	005 L4-5 IT CTX Glut	Ppp2r1a	Non_target	174	15039
Scn3a	-4.06858	-0.539316	4.73015e-05	0.00329226	005 L4-5 IT CTX Glut	Ppp2r1a	Non_target	174	15039
Tubb3	-4.08096	-0.442594	4.48496e-05	0.0031732	005 L4-5 IT CTX Glut	Ppp2r1a	Non_target	174	15039
Syngr1	-4.09042	-0.318766	4.30584e-05	0.00309165	005 L4-5 IT CTX Glut	Ppp2r1a	Non_target	174	15039
Kpna6	-4.09142	-0.555957	4.28734e-05	0.00309165	005 L4-5 IT CTX Glut	Ppp2r1a	Non_target	174	15039
Actg1	-4.10039	-0.372585	4.12454e-05	0.00300512	005 L4-5 IT CTX Glut	Ppp2r1a	Non_target	174	15039
Castor2	-4.10507	-0.734222	4.04194e-05	0.00295753	005 L4-5 IT CTX Glut	Ppp2r1a	Non_target	174	15039
Drosha	-4.13663	-0.3749	3.52441e-05	0.00261233	005 L4-5 IT CTX Glut	Ppp2r1a	Non_target	174	15039
Gpr162	-4.1434	-0.300308	3.4219e-05	0.0025585	005 L4-5 IT CTX Glut	Ppp2r1a	Non_target	174	15039
Kif21a	-4.14821	-0.342196	3.35082e-05	0.00252743	005 L4-5 IT CTX Glut	Ppp2r1a	Non_target	174	15039
Prickle2	-4.15116	-0.386628	3.30789e-05	0.00251723	005 L4-5 IT CTX Glut	Ppp2r1a	Non_target	174	15039
Pnn	-4.16198	-0.371469	3.155e-05	0.00241161	005 L4-5 IT CTX Glut	Ppp2r1a	Non_target	174	15039
Hivep1	-4.18044	-0.564042	2.90941e-05	0.00224392	005 L4-5 IT CTX Glut	Ppp2r1a	Non_target	174	15039
Grm3	-4.19428	-0.410401	2.73739e-05	0.00212551	005 L4-5 IT CTX Glut	Ppp2r1a	Non_target	174	15039
Ip6k1	-4.23835	-0.381307	2.25166e-05	0.00178486	005 L4-5 IT CTX Glut	Ppp2r1a	Non_target	174	15039
Ptov1	-4.24252	-0.36944	2.21025e-05	0.00176018	005 L4-5 IT CTX Glut	Ppp2r1a	Non_target	174	15039
Camk1g	-4.24949	-0.748667	2.14258e-05	0.00171426	005 L4-5 IT CTX Glut	Ppp2r1a	Non_target	174	15039
Grin2b	-4.25191	-0.186041	2.11953e-05	0.00170484	005 L4-5 IT CTX Glut	Ppp2r1a	Non_target	174	15039
Prrt1	-4.26468	-0.349665	2.00188e-05	0.0016322	005 L4-5 IT CTX Glut	Ppp2r1a	Non_target	174	15039
Pde1a	-4.26532	-0.674826	1.99613e-05	0.0016322	005 L4-5 IT CTX Glut	Ppp2r1a	Non_target	174	15039
Zdhhc23	-4.27255	-0.586657	1.93246e-05	0.00159075	005 L4-5 IT CTX Glut	Ppp2r1a	Non_target	174	15039
Dusp5	-4.29483	-0.817042	1.74828e-05	0.00146736	005 L4-5 IT CTX Glut	Ppp2r1a	Non_target	174	15039
Neurod6	-4.31111	-0.612483	1.6244e-05	0.00137688	005 L4-5 IT CTX Glut	Ppp2r1a	Non_target	174	15039
Hivep3	-4.31446	-0.393303	1.59996e-05	0.00136291	005 L4-5 IT CTX Glut	Ppp2r1a	Non_target	174	15039
Ahdc1	-4.35672	-0.502449	1.32024e-05	0.00113594	005 L4-5 IT CTX Glut	Ppp2r1a	Non_target	174	15039
Hivep2	-4.35767	-0.306723	1.31455e-05	0.00113594	005 L4-5 IT CTX Glut	Ppp2r1a	Non_target	174	15039
Tmem59l	-4.35867	-0.255765	1.30857e-05	0.00113594	005 L4-5 IT CTX Glut	Ppp2r1a	Non_target	174	15039
Atp5b	-4.37843	-0.456922	1.19536e-05	0.00104958	005 L4-5 IT CTX Glut	Ppp2r1a	Non_target	174	15039
Timp2	-4.38007	-0.675679	1.18639e-05	0.00104708	005 L4-5 IT CTX Glut	Ppp2r1a	Non_target	174	15039
Pfn2	-4.38052	-0.30443	1.18394e-05	0.00104708	005 L4-5 IT CTX Glut	Ppp2r1a	Non_target	174	15039
Sfxn3	-4.40573	-0.399869	1.05426e-05	0.000950058	005 L4-5 IT CTX Glut	Ppp2r1a	Non_target	174	15039
Ano3	-4.4242	-0.516787	9.68014e-06	0.000886328	005 L4-5 IT CTX Glut	Ppp2r1a	Non_target	174	15039
Marcks	-4.49081	-0.663114	7.09517e-06	0.000667492	005 L4-5 IT CTX Glut	Ppp2r1a	Non_target	174	15039
Slc30a3	-4.49085	-0.493102	7.09402e-06	0.000667492	005 L4-5 IT CTX Glut	Ppp2r1a	Non_target	174	15039
Cck	-4.49755	-0.515335	6.87412e-06	0.000653881	005 L4-5 IT CTX Glut	Ppp2r1a	Non_target	174	15039
Tle2	-4.50099	-0.590507	6.76386e-06	0.000646988	005 L4-5 IT CTX Glut	Ppp2r1a	Non_target	174	15039
Pcdh1	-4.51133	-0.2794	6.4421e-06	0.000623157	005 L4-5 IT CTX Glut	Ppp2r1a	Non_target	174	15039
Reep5	-4.52625	-0.309258	6.00401e-06	0.000584095	005 L4-5 IT CTX Glut	Ppp2r1a	Non_target	174	15039
Hsp90ab1	-4.52963	-0.430825	5.90885e-06	0.000578122	005 L4-5 IT CTX Glut	Ppp2r1a	Non_target	174	15039
Apmap	-4.54535	-0.646093	5.4843e-06	0.000539667	005 L4-5 IT CTX Glut	Ppp2r1a	Non_target	174	15039
Rai1	-4.54543	-0.48181	5.48226e-06	0.000539667	005 L4-5 IT CTX Glut	Ppp2r1a	Non_target	174	15039
Apbb1	-4.55822	-0.378507	5.15892e-06	0.000516556	005 L4-5 IT CTX Glut	Ppp2r1a	Non_target	174	15039
Ckb	-4.59127	-0.419691	4.40565e-06	0.000451848	005 L4-5 IT CTX Glut	Ppp2r1a	Non_target	174	15039
Lpgat1	-4.59767	-0.387472	4.27236e-06	0.000443342	005 L4-5 IT CTX Glut	Ppp2r1a	Non_target	174	15039
Slitrk5	-4.6062	-0.410218	4.101e-06	0.000428154	005 L4-5 IT CTX Glut	Ppp2r1a	Non_target	174	15039
Dusp3	-4.60888	-0.34005	4.04845e-06	0.000425261	005 L4-5 IT CTX Glut	Ppp2r1a	Non_target	174	15039
Sez6	-4.62601	-0.775982	3.72784e-06	0.000396447	005 L4-5 IT CTX Glut	Ppp2r1a	Non_target	174	15039
Gpatch8	-4.62865	-0.377987	3.6805e-06	0.000393859	005 L4-5 IT CTX Glut	Ppp2r1a	Non_target	174	15039
Atp11b	-4.6356	-0.525279	3.55906e-06	0.000383259	005 L4-5 IT CTX Glut	Ppp2r1a	Non_target	174	15039
Fam171a1	-4.64799	-0.560348	3.35177e-06	0.000370252	005 L4-5 IT CTX Glut	Ppp2r1a	Non_target	174	15039
Trib2	-4.64814	-0.772768	3.34938e-06	0.000370252	005 L4-5 IT CTX Glut	Ppp2r1a	Non_target	174	15039
Hpca	-4.65036	-0.386494	3.31349e-06	0.000370252	005 L4-5 IT CTX Glut	Ppp2r1a	Non_target	174	15039
Cst3	-4.66336	-0.483278	3.11088e-06	0.000350425	005 L4-5 IT CTX Glut	Ppp2r1a	Non_target	174	15039
mt-Nd1	-4.74015	-0.783686	2.13561e-06	0.000248748	005 L4-5 IT CTX Glut	Ppp2r1a	Non_target	174	15039
Glt8d2	-4.75191	-1.31872	2.01503e-06	0.00023794	005 L4-5 IT CTX Glut	Ppp2r1a	Non_target	174	15039
Cd34	-4.76837	-0.785977	1.85722e-06	0.000220829	005 L4-5 IT CTX Glut	Ppp2r1a	Non_target	174	15039
Cacnb1	-4.76906	-0.350981	1.85083e-06	0.000220829	005 L4-5 IT CTX Glut	Ppp2r1a	Non_target	174	15039
Slc17a7	-4.77469	-0.238096	1.79985e-06	0.000217021	005 L4-5 IT CTX Glut	Ppp2r1a	Non_target	174	15039
Ttyh1	-4.78626	-0.304462	1.69917e-06	0.000206335	005 L4-5 IT CTX Glut	Ppp2r1a	Non_target	174	15039
Cacna1g	-4.80894	-0.554492	1.5173e-06	0.000188255	005 L4-5 IT CTX Glut	Ppp2r1a	Non_target	174	15039
Prkce	-4.80988	-0.425263	1.5102e-06	0.000188255	005 L4-5 IT CTX Glut	Ppp2r1a	Non_target	174	15039
Fam131a	-4.81221	-0.483178	1.49272e-06	0.000187929	005 L4-5 IT CTX Glut	Ppp2r1a	Non_target	174	15039
Slc36a1	-4.82214	-0.802103	1.42027e-06	0.000181477	005 L4-5 IT CTX Glut	Ppp2r1a	Non_target	174	15039
Exd2	-4.84493	-0.457164	1.26654e-06	0.000164285	005 L4-5 IT CTX Glut	Ppp2r1a	Non_target	174	15039
Nrcam	-4.85632	-0.287828	1.19586e-06	0.000157503	005 L4-5 IT CTX Glut	Ppp2r1a	Non_target	174	15039
Dusp6	-4.85779	-0.600143	1.18703e-06	0.000157503	005 L4-5 IT CTX Glut	Ppp2r1a	Non_target	174	15039
Ccpg1	-4.90573	-0.412711	9.3083e-07	0.000126489	005 L4-5 IT CTX Glut	Ppp2r1a	Non_target	174	15039
Hspa8	-4.9096	-0.495595	9.1264e-07	0.00012501	005 L4-5 IT CTX Glut	Ppp2r1a	Non_target	174	15039
Khdrbs3	-4.9247	-0.342307	8.44895e-07	0.000116664	005 L4-5 IT CTX Glut	Ppp2r1a	Non_target	174	15039
Klf10	-4.96748	-0.785861	6.78288e-07	9.59806e-05	005 L4-5 IT CTX Glut	Ppp2r1a	Non_target	174	15039
Zcchc18	-4.9797	-0.374179	6.36823e-07	9.08641e-05	005 L4-5 IT CTX Glut	Ppp2r1a	Non_target	174	15039
Atp1a1	-4.99841	-0.395379	5.78054e-07	8.31717e-05	005 L4-5 IT CTX Glut	Ppp2r1a	Non_target	174	15039
Csnk1e	-5.00068	-0.44392	5.71276e-07	8.28931e-05	005 L4-5 IT CTX Glut	Ppp2r1a	Non_target	174	15039
Cx3cl1	-5.01276	-0.272379	5.36554e-07	7.85203e-05	005 L4-5 IT CTX Glut	Ppp2r1a	Non_target	174	15039
Ntrk2	-5.03711	-0.282514	4.7262e-07	6.97604e-05	005 L4-5 IT CTX Glut	Ppp2r1a	Non_target	174	15039
Crebbp	-5.038	-0.424728	4.70418e-07	6.97604e-05	005 L4-5 IT CTX Glut	Ppp2r1a	Non_target	174	15039
Rgs11	-5.03973	-0.512981	4.66192e-07	6.97604e-05	005 L4-5 IT CTX Glut	Ppp2r1a	Non_target	174	15039
Clstn3	-5.06629	-0.280155	4.0564e-07	6.25709e-05	005 L4-5 IT CTX Glut	Ppp2r1a	Non_target	174	15039
Zc3h13	-5.08311	-0.480121	3.71312e-07	5.83266e-05	005 L4-5 IT CTX Glut	Ppp2r1a	Non_target	174	15039
Midn	-5.08618	-0.632873	3.65349e-07	5.79213e-05	005 L4-5 IT CTX Glut	Ppp2r1a	Non_target	174	15039
Gnl3l	-5.09825	-0.51268	3.42816e-07	5.4857e-05	005 L4-5 IT CTX Glut	Ppp2r1a	Non_target	174	15039
Tubb2a	-5.10813	-0.571362	3.25358e-07	5.30551e-05	005 L4-5 IT CTX Glut	Ppp2r1a	Non_target	174	15039
Stmn1	-5.10973	-0.377299	3.2262e-07	5.30551e-05	005 L4-5 IT CTX Glut	Ppp2r1a	Non_target	174	15039
Mpped1	-5.16403	-0.603649	2.41692e-07	4.05711e-05	005 L4-5 IT CTX Glut	Ppp2r1a	Non_target	174	15039
Atp6v0d1	-5.18006	-0.417949	2.21813e-07	3.76029e-05	005 L4-5 IT CTX Glut	Ppp2r1a	Non_target	174	15039
Dkk3	-5.1816	-0.856592	2.19994e-07	3.76029e-05	005 L4-5 IT CTX Glut	Ppp2r1a	Non_target	174	15039
Slc8a2	-5.19933	-0.397545	2.00006e-07	3.48275e-05	005 L4-5 IT CTX Glut	Ppp2r1a	Non_target	174	15039
Hmgcr	-5.21922	-0.592733	1.79679e-07	3.1716e-05	005 L4-5 IT CTX Glut	Ppp2r1a	Non_target	174	15039
Idh3g	-5.22943	-0.424733	1.70035e-07	3.06457e-05	005 L4-5 IT CTX Glut	Ppp2r1a	Non_target	174	15039
Rasgef1a	-5.2307	-0.543529	1.68866e-07	3.06457e-05	005 L4-5 IT CTX Glut	Ppp2r1a	Non_target	174	15039
Tuba4a	-5.24001	-0.636317	1.60568e-07	2.95618e-05	005 L4-5 IT CTX Glut	Ppp2r1a	Non_target	174	15039
Ptms	-5.24566	-0.483344	1.55723e-07	2.91319e-05	005 L4-5 IT CTX Glut	Ppp2r1a	Non_target	174	15039
Pgm2l1	-5.2462	-0.499885	1.55269e-07	2.91319e-05	005 L4-5 IT CTX Glut	Ppp2r1a	Non_target	174	15039
Med24	-5.27186	-0.525676	1.35049e-07	2.62761e-05	005 L4-5 IT CTX Glut	Ppp2r1a	Non_target	174	15039
Rtn3	-5.28861	-0.311183	1.23247e-07	2.42556e-05	005 L4-5 IT CTX Glut	Ppp2r1a	Non_target	174	15039
Cpe	-5.29735	-0.379586	1.17492e-07	2.33919e-05	005 L4-5 IT CTX Glut	Ppp2r1a	Non_target	174	15039
Arc	-5.35021	-0.710516	8.78515e-08	1.81228e-05	005 L4-5 IT CTX Glut	Ppp2r1a	Non_target	174	15039
R3hdm4	-5.35474	-0.479013	8.56782e-08	1.789e-05	005 L4-5 IT CTX Glut	Ppp2r1a	Non_target	174	15039
Son	-5.37831	-0.329373	7.51879e-08	1.62958e-05	005 L4-5 IT CTX Glut	Ppp2r1a	Non_target	174	15039
Syt13	-5.44903	-0.377677	5.06446e-08	1.20436e-05	005 L4-5 IT CTX Glut	Ppp2r1a	Non_target	174	15039
Fnbp1l	-5.4497	-0.478024	5.04546e-08	1.20436e-05	005 L4-5 IT CTX Glut	Ppp2r1a	Non_target	174	15039
Spock2	-5.46913	-0.465193	4.52254e-08	1.13875e-05	005 L4-5 IT CTX Glut	Ppp2r1a	Non_target	174	15039
Tmem158	-5.48738	-0.952517	4.0793e-08	1.05827e-05	005 L4-5 IT CTX Glut	Ppp2r1a	Non_target	174	15039
St8sia5	-5.4906	-0.630424	4.00561e-08	1.05514e-05	005 L4-5 IT CTX Glut	Ppp2r1a	Non_target	174	15039
Chd5	-5.55761	-0.553736	2.73492e-08	7.5528e-06	005 L4-5 IT CTX Glut	Ppp2r1a	Non_target	174	15039
Pnisr	-5.58614	-0.213164	2.32178e-08	6.73789e-06	005 L4-5 IT CTX Glut	Ppp2r1a	Non_target	174	15039
Slc1a2	-5.59647	-0.3599	2.18766e-08	6.45812e-06	005 L4-5 IT CTX Glut	Ppp2r1a	Non_target	174	15039
Cdh10	-5.61127	-0.557209	2.00841e-08	6.14073e-06	005 L4-5 IT CTX Glut	Ppp2r1a	Non_target	174	15039
Efna5	-5.66897	-0.773043	1.43661e-08	4.64107e-06	005 L4-5 IT CTX Glut	Ppp2r1a	Non_target	174	15039
Rasgrp1	-5.68168	-0.43914	1.33382e-08	4.39185e-06	005 L4-5 IT CTX Glut	Ppp2r1a	Non_target	174	15039
Tyro3	-5.72922	-0.520732	1.00894e-08	3.38726e-06	005 L4-5 IT CTX Glut	Ppp2r1a	Non_target	174	15039
Rbm5	-5.80465	-0.398637	6.45021e-09	2.25389e-06	005 L4-5 IT CTX Glut	Ppp2r1a	Non_target	174	15039
Fcho1	-5.86368	-0.47468	4.5271e-09	1.61485e-06	005 L4-5 IT CTX Glut	Ppp2r1a	Non_target	174	15039
Snap25	-5.86637	-0.23537	4.4545e-09	1.61485e-06	005 L4-5 IT CTX Glut	Ppp2r1a	Non_target	174	15039
Pabpn1	-5.88914	-0.25807	3.88201e-09	1.44495e-06	005 L4-5 IT CTX Glut	Ppp2r1a	Non_target	174	15039
Syt1	-5.92048	-0.374788	3.21001e-09	1.22137e-06	005 L4-5 IT CTX Glut	Ppp2r1a	Non_target	174	15039
Kcnv1	-5.94013	-0.724148	2.84788e-09	1.10821e-06	005 L4-5 IT CTX Glut	Ppp2r1a	Non_target	174	15039
Atp6v0b	-5.98882	-0.261624	2.11374e-09	8.41663e-07	005 L4-5 IT CTX Glut	Ppp2r1a	Non_target	174	15039
Cbarp	-6.06008	-0.480582	1.3605e-09	5.97295e-07	005 L4-5 IT CTX Glut	Ppp2r1a	Non_target	174	15039
Tubb4a	-6.30428	-0.625887	2.89534e-10	1.45806e-07	005 L4-5 IT CTX Glut	Ppp2r1a	Non_target	174	15039
R3hdm2	-6.51855	-0.44999	7.09917e-11	3.92103e-08	005 L4-5 IT CTX Glut	Ppp2r1a	Non_target	174	15039
Kifc2	-6.54709	-0.378542	5.86693e-11	3.34845e-08	005 L4-5 IT CTX Glut	Ppp2r1a	Non_target	174	15039
Itm2c	-6.57867	-0.603723	4.74676e-11	2.80255e-08	005 L4-5 IT CTX Glut	Ppp2r1a	Non_target	174	15039
Celsr2	-6.68081	-0.614537	2.37631e-11	1.45311e-08	005 L4-5 IT CTX Glut	Ppp2r1a	Non_target	174	15039
Sort1	-6.79074	-0.438171	1.11561e-11	7.34669e-09	005 L4-5 IT CTX Glut	Ppp2r1a	Non_target	174	15039
Leng8	-6.91302	-0.358548	4.74429e-12	3.53182e-09	005 L4-5 IT CTX Glut	Ppp2r1a	Non_target	174	15039
Sv2b	-7.02087	-0.425276	2.20486e-12	1.7977e-09	005 L4-5 IT CTX Glut	Ppp2r1a	Non_target	174	15039
Syt4	-7.05902	-0.606602	1.67686e-12	1.43556e-09	005 L4-5 IT CTX Glut	Ppp2r1a	Non_target	174	15039
Mical2	-7.18009	-0.380986	6.96676e-13	6.27815e-10	005 L4-5 IT CTX Glut	Ppp2r1a	Non_target	174	15039
Clstn1	-7.20357	-0.41056	5.86573e-13	5.57962e-10	005 L4-5 IT CTX Glut	Ppp2r1a	Non_target	174	15039
Lingo1	-7.2586	-0.378072	3.91109e-13	3.93916e-10	005 L4-5 IT CTX Glut	Ppp2r1a	Non_target	174	15039
Trim9	-7.39795	-0.431889	1.38308e-13	1.48811e-10	005 L4-5 IT CTX Glut	Ppp2r1a	Non_target	174	15039
Egr3	-7.47663	-1.13901	7.62542e-14	9.32589e-11	005 L4-5 IT CTX Glut	Ppp2r1a	Non_target	174	15039
Nr4a1	-7.56079	-1.06872	4.00639e-14	5.27672e-11	005 L4-5 IT CTX Glut	Ppp2r1a	Non_target	174	15039
Rsrp1	-7.77635	-0.379285	7.46443e-15	1.16187e-11	005 L4-5 IT CTX Glut	Ppp2r1a	Non_target	174	15039
Mast3	-7.86044	-0.773134	3.82799e-15	6.55428e-12	005 L4-5 IT CTX Glut	Ppp2r1a	Non_target	174	15039
Epha4	-7.9635	-0.638097	1.67238e-15	3.1816e-12	005 L4-5 IT CTX Glut	Ppp2r1a	Non_target	174	15039
Dclk1	-8.28147	-0.489513	1.21667e-16	2.60397e-13	005 L4-5 IT CTX Glut	Ppp2r1a	Non_target	174	15039
Sorl1	-8.64903	-0.585153	5.19371e-18	1.60295e-14	005 L4-5 IT CTX Glut	Ppp2r1a	Non_target	174	15039
Ppp2r1a	-11.4806	-1.31744	1.65079e-30	2.82649e-26	005 L4-5 IT CTX Glut	Ppp2r1a	Non_target	174	15039
Mtf2	4.39269	0.400336	1.11955e-05	0.0958446	005 L4-5 IT CTX Glut	Eef1a2	Non_target	173	15039
Trp53bp1	4.29927	0.371627	1.71362e-05	0.0978022	005 L4-5 IT CTX Glut	Eef1a2	Non_target	173	15039
Eef1a2	-12.2083	-0.882116	2.80642e-34	4.80516e-30	005 L4-5 IT CTX Glut	Eef1a2	Non_target	173	15039
Pgrmc1	-9.72449	-1.26673	2.37083e-22	4.05934e-18	005 L4-5 IT CTX Glut	Pgrmc1	Non_target	170	15039
Ovgp1	5.12448	1.30821	2.98355e-07	0.00210417	005 L4-5 IT CTX Glut	Yy1	Non_target	170	15039
Leng8	4.84041	0.240355	1.29571e-06	0.00509497	005 L4-5 IT CTX Glut	Yy1	Non_target	170	15039
Rnpc3	4.79052	0.404918	1.66348e-06	0.00509497	005 L4-5 IT CTX Glut	Yy1	Non_target	170	15039
Rsrp1	4.77631	0.19449	1.78541e-06	0.00509497	005 L4-5 IT CTX Glut	Yy1	Non_target	170	15039
Drosha	4.6666	0.462583	3.0623e-06	0.00655408	005 L4-5 IT CTX Glut	Yy1	Non_target	170	15039
Stx16	4.35148	0.395742	1.35219e-05	0.0200742	005 L4-5 IT CTX Glut	Yy1	Non_target	170	15039
Ring1	4.32517	0.423406	1.52415e-05	0.0200742	005 L4-5 IT CTX Glut	Yy1	Non_target	170	15039
Srsf11	4.14542	0.238705	3.39196e-05	0.0290386	005 L4-5 IT CTX Glut	Yy1	Non_target	170	15039
Arfgap1	3.93008	0.250981	8.49165e-05	0.0605808	005 L4-5 IT CTX Glut	Yy1	Non_target	170	15039
Cnot10	3.88024	0.302276	0.000104355	0.0639812	005 L4-5 IT CTX Glut	Yy1	Non_target	170	15039
Rabl6	3.8796	0.304064	0.00010463	0.0639812	005 L4-5 IT CTX Glut	Yy1	Non_target	170	15039
Thnsl1	3.80096	0.446218	0.000144137	0.0796103	005 L4-5 IT CTX Glut	Yy1	Non_target	170	15039
Dcaf11	3.72417	0.353573	0.000195956	0.0986809	005 L4-5 IT CTX Glut	Yy1	Non_target	170	15039
Sytl2	-3.73449	-0.463033	0.000188092	0.0975915	005 L4-5 IT CTX Glut	Yy1	Non_target	170	15039
Zfp362	-3.74987	-0.583907	0.000176923	0.094665	005 L4-5 IT CTX Glut	Yy1	Non_target	170	15039
Tet2	-3.81657	-0.373218	0.000135322	0.0772325	005 L4-5 IT CTX Glut	Yy1	Non_target	170	15039
Cuedc2	-3.85241	-0.528683	0.00011696	0.0690549	005 L4-5 IT CTX Glut	Yy1	Non_target	170	15039
Metap1d	-3.8834	-0.832013	0.000103006	0.0639812	005 L4-5 IT CTX Glut	Yy1	Non_target	170	15039
Usp11	-3.90172	-0.551105	9.5511e-05	0.0639812	005 L4-5 IT CTX Glut	Yy1	Non_target	170	15039
Uchl1	-3.93279	-0.234085	8.39661e-05	0.0605808	005 L4-5 IT CTX Glut	Yy1	Non_target	170	15039
Nsmce3	-3.97807	-0.501472	6.94779e-05	0.0540727	005 L4-5 IT CTX Glut	Yy1	Non_target	170	15039
Gpr158	-4.09193	-0.311832	4.27789e-05	0.0348791	005 L4-5 IT CTX Glut	Yy1	Non_target	170	15039
Ccdc186	-4.16879	-0.554523	3.06222e-05	0.0275954	005 L4-5 IT CTX Glut	Yy1	Non_target	170	15039
Kcnma1	-4.18809	-0.285848	2.81316e-05	0.0267594	005 L4-5 IT CTX Glut	Yy1	Non_target	170	15039
Pcgf2	-4.20874	-0.395863	2.56803e-05	0.0258646	005 L4-5 IT CTX Glut	Yy1	Non_target	170	15039
Grm3	-4.2153	-0.429203	2.49449e-05	0.0258646	005 L4-5 IT CTX Glut	Yy1	Non_target	170	15039
Prdm11	-4.24081	-0.918806	2.22712e-05	0.0254218	005 L4-5 IT CTX Glut	Yy1	Non_target	170	15039
Khdrbs3	-4.29755	-0.398034	1.727e-05	0.0211212	005 L4-5 IT CTX Glut	Yy1	Non_target	170	15039
Dtx3	-4.32783	-0.299747	1.50586e-05	0.0200742	005 L4-5 IT CTX Glut	Yy1	Non_target	170	15039
Lman2l	-4.35559	-0.726702	1.32712e-05	0.0200742	005 L4-5 IT CTX Glut	Yy1	Non_target	170	15039
Smyd5	-4.54607	-0.991665	5.46566e-06	0.0103981	005 L4-5 IT CTX Glut	Yy1	Non_target	170	15039
Pcsk1	-4.71024	-0.621147	2.47424e-06	0.00605198	005 L4-5 IT CTX Glut	Yy1	Non_target	170	15039
Cnnm2	-5.08446	-0.623824	3.68678e-07	0.00210417	005 L4-5 IT CTX Glut	Yy1	Non_target	170	15039
Wsb1	-5.60356	-0.511475	2.09988e-08	0.000359541	005 L4-5 IT CTX Glut	Yy1	Non_target	170	15039
Cpne6	4.54325	0.605997	5.53942e-06	0.0237115	005 L4-5 IT CTX Glut	Tbr1	Non_target	169	15039
Ppfia4	4.46784	0.628385	7.90145e-06	0.0270577	005 L4-5 IT CTX Glut	Tbr1	Non_target	169	15039
Dkk3	-4.33276	-0.719924	1.47252e-05	0.0360179	005 L4-5 IT CTX Glut	Tbr1	Non_target	169	15039
Ly6e	-4.36357	-0.386055	1.27959e-05	0.0360179	005 L4-5 IT CTX Glut	Tbr1	Non_target	169	15039
Sgsm1	-4.62593	-0.576713	3.72929e-06	0.0212843	005 L4-5 IT CTX Glut	Tbr1	Non_target	169	15039
Igsf9b	-4.80555	-0.504317	1.5433e-06	0.0132122	005 L4-5 IT CTX Glut	Tbr1	Non_target	169	15039
Scube1	-4.82189	-0.652327	1.42206e-06	0.0132122	005 L4-5 IT CTX Glut	Tbr1	Non_target	169	15039
Atp1b2	9.32517	1.03472	1.10801e-20	1.89714e-16	005 L4-5 IT CTX Glut	Zbtb7a	Non_target	168	15039
Pnma3	8.21572	1.32913	2.1089e-16	1.77476e-12	005 L4-5 IT CTX Glut	Zbtb7a	Non_target	168	15039
Pnck	8.169	1.094	3.10962e-16	1.77476e-12	005 L4-5 IT CTX Glut	Zbtb7a	Non_target	168	15039
Usp11	7.44948	0.845707	9.37065e-14	4.01111e-10	005 L4-5 IT CTX Glut	Zbtb7a	Non_target	168	15039
Gpc1	7.32133	0.91227	2.45519e-13	8.40755e-10	005 L4-5 IT CTX Glut	Zbtb7a	Non_target	168	15039
Myl4	7.23455	2.19404	4.67061e-13	1.33284e-09	005 L4-5 IT CTX Glut	Zbtb7a	Non_target	168	15039
Rab34	6.65977	2.0293	2.74264e-11	5.86993e-08	005 L4-5 IT CTX Glut	Zbtb7a	Non_target	168	15039
Marcksl1	6.3437	1.23496	2.24313e-10	3.84069e-07	005 L4-5 IT CTX Glut	Zbtb7a	Non_target	168	15039
Smarca1	5.61871	0.625196	1.92393e-08	2.74513e-05	005 L4-5 IT CTX Glut	Zbtb7a	Non_target	168	15039
Rasgrp2	5.57463	1.73625	2.48054e-08	3.26707e-05	005 L4-5 IT CTX Glut	Zbtb7a	Non_target	168	15039
Fhl1	5.54272	0.566797	2.97801e-08	3.64211e-05	005 L4-5 IT CTX Glut	Zbtb7a	Non_target	168	15039
Rnd1	5.45775	1.14735	4.82212e-08	5.50429e-05	005 L4-5 IT CTX Glut	Zbtb7a	Non_target	168	15039
Rbp4	5.27602	1.99997	1.32023e-07	0.000141281	005 L4-5 IT CTX Glut	Zbtb7a	Non_target	168	15039
Flna	5.08016	0.752705	3.7711e-07	0.000358716	005 L4-5 IT CTX Glut	Zbtb7a	Non_target	168	15039
Cdk5rap3	5.03457	0.902444	4.78924e-07	0.000431587	005 L4-5 IT CTX Glut	Zbtb7a	Non_target	168	15039
Camkv	5.01236	0.44817	5.37678e-07	0.00044292	005 L4-5 IT CTX Glut	Zbtb7a	Non_target	168	15039
Snrpn	5.01038	0.180459	5.43238e-07	0.00044292	005 L4-5 IT CTX Glut	Zbtb7a	Non_target	168	15039
Asphd1	4.95642	0.48264	7.18029e-07	0.000558822	005 L4-5 IT CTX Glut	Zbtb7a	Non_target	168	15039
Ntn5	4.69313	1.2786	2.69063e-06	0.002003	005 L4-5 IT CTX Glut	Zbtb7a	Non_target	168	15039
Col6a1	4.54483	2.30955	5.498e-06	0.00362064	005 L4-5 IT CTX Glut	Zbtb7a	Non_target	168	15039
Zkscan16	4.52448	0.64506	6.05444e-06	0.00377378	005 L4-5 IT CTX Glut	Zbtb7a	Non_target	168	15039
C1qtnf4	4.31557	0.239572	1.59194e-05	0.00879262	005 L4-5 IT CTX Glut	Zbtb7a	Non_target	168	15039
Ly6h	4.22423	0.420298	2.39761e-05	0.0124399	005 L4-5 IT CTX Glut	Zbtb7a	Non_target	168	15039
Ebf4	4.2004	0.770619	2.66447e-05	0.0134179	005 L4-5 IT CTX Glut	Zbtb7a	Non_target	168	15039
Col9a3	4.15648	1.9785	3.23185e-05	0.0153711	005 L4-5 IT CTX Glut	Zbtb7a	Non_target	168	15039
Tbkbp1	3.90791	0.564539	9.30965e-05	0.0354222	005 L4-5 IT CTX Glut	Zbtb7a	Non_target	168	15039
Mfap2	3.87165	1.45144	0.000108101	0.040237	005 L4-5 IT CTX Glut	Zbtb7a	Non_target	168	15039
Clu	3.82751	0.329908	0.000129449	0.0461754	005 L4-5 IT CTX Glut	Zbtb7a	Non_target	168	15039
Rpgr	3.77237	0.434507	0.000161705	0.0535131	005 L4-5 IT CTX Glut	Zbtb7a	Non_target	168	15039
Erc1	3.75641	0.271321	0.000172368	0.0535131	005 L4-5 IT CTX Glut	Zbtb7a	Non_target	168	15039
Gprasp1	3.75297	0.239815	0.00017475	0.0535131	005 L4-5 IT CTX Glut	Zbtb7a	Non_target	168	15039
Vwa5b2	3.74645	0.401117	0.000179353	0.0535131	005 L4-5 IT CTX Glut	Zbtb7a	Non_target	168	15039
Dzip1l	3.74216	0.685559	0.000182447	0.0535131	005 L4-5 IT CTX Glut	Zbtb7a	Non_target	168	15039
Hfm1	3.73526	1.45862	0.000187524	0.0535131	005 L4-5 IT CTX Glut	Zbtb7a	Non_target	168	15039
Spock2	3.70833	0.233167	0.000208628	0.057615	005 L4-5 IT CTX Glut	Zbtb7a	Non_target	168	15039
Gpm6a	3.69443	0.17455	0.000220377	0.0598936	005 L4-5 IT CTX Glut	Zbtb7a	Non_target	168	15039
Zdbf2	3.68473	0.651597	0.000228944	0.060479	005 L4-5 IT CTX Glut	Zbtb7a	Non_target	168	15039
Rcn1	3.68401	1.42631	0.000229596	0.060479	005 L4-5 IT CTX Glut	Zbtb7a	Non_target	168	15039
Spindoc	3.62638	0.390229	0.000287424	0.070304	005 L4-5 IT CTX Glut	Zbtb7a	Non_target	168	15039
Kif21b	3.58883	0.304241	0.000332161	0.0779076	005 L4-5 IT CTX Glut	Zbtb7a	Non_target	168	15039
Shisa7	3.58179	0.346868	0.000341246	0.078957	005 L4-5 IT CTX Glut	Zbtb7a	Non_target	168	15039
Chrna4	3.5115	0.765059	0.000445585	0.099082	005 L4-5 IT CTX Glut	Zbtb7a	Non_target	168	15039
Bbs12	-3.50343	-0.95149	0.000459303	0.0995466	005 L4-5 IT CTX Glut	Zbtb7a	Non_target	168	15039
Fbxo33	-3.50713	-0.416664	0.000452974	0.0994336	005 L4-5 IT CTX Glut	Zbtb7a	Non_target	168	15039
Ache	-3.54408	-0.397885	0.000393987	0.0887612	005 L4-5 IT CTX Glut	Zbtb7a	Non_target	168	15039
Extl3	-3.55445	-0.258745	0.000378767	0.08647	005 L4-5 IT CTX Glut	Zbtb7a	Non_target	168	15039
Arhgap32	-3.59616	-0.301901	0.000322951	0.0767995	005 L4-5 IT CTX Glut	Zbtb7a	Non_target	168	15039
Ccl19	-3.61222	-0.458928	0.000303584	0.0732107	005 L4-5 IT CTX Glut	Zbtb7a	Non_target	168	15039
Camk2a	-3.62806	-0.191319	0.000285562	0.070304	005 L4-5 IT CTX Glut	Zbtb7a	Non_target	168	15039
Ptprn2	-3.63913	-0.254873	0.000273562	0.0688813	005 L4-5 IT CTX Glut	Zbtb7a	Non_target	168	15039
Msi2	-3.66014	-0.386058	0.000252077	0.0644187	005 L4-5 IT CTX Glut	Zbtb7a	Non_target	168	15039
Cpeb1	-3.66083	-0.378502	0.000251399	0.0644187	005 L4-5 IT CTX Glut	Zbtb7a	Non_target	168	15039
Rell2	-3.71112	-0.410529	0.000206347	0.057615	005 L4-5 IT CTX Glut	Zbtb7a	Non_target	168	15039
Atp2b3	-3.73865	-0.407533	0.000185011	0.0535131	005 L4-5 IT CTX Glut	Zbtb7a	Non_target	168	15039
Fbxl2	-3.74208	-0.502669	0.000182505	0.0535131	005 L4-5 IT CTX Glut	Zbtb7a	Non_target	168	15039
Faah	-3.7448	-0.305895	0.000180538	0.0535131	005 L4-5 IT CTX Glut	Zbtb7a	Non_target	168	15039
Akap13	-3.74924	-0.586528	0.000177368	0.0535131	005 L4-5 IT CTX Glut	Zbtb7a	Non_target	168	15039
Per1	-3.75091	-0.31583	0.000176191	0.0535131	005 L4-5 IT CTX Glut	Zbtb7a	Non_target	168	15039
Atxn7	-3.77641	-0.409048	0.000159107	0.0535131	005 L4-5 IT CTX Glut	Zbtb7a	Non_target	168	15039
Nup85	-3.86097	-0.590933	0.000112939	0.0411434	005 L4-5 IT CTX Glut	Zbtb7a	Non_target	168	15039
Pianp	-3.92189	-0.314737	8.78561e-05	0.034188	005 L4-5 IT CTX Glut	Zbtb7a	Non_target	168	15039
Gabrb3	-3.9378	-0.263489	8.22329e-05	0.032744	005 L4-5 IT CTX Glut	Zbtb7a	Non_target	168	15039
Rnf112	-3.94488	-0.353315	7.98386e-05	0.0325475	005 L4-5 IT CTX Glut	Zbtb7a	Non_target	168	15039
Usp2	-3.97236	-0.419706	7.11654e-05	0.0297194	005 L4-5 IT CTX Glut	Zbtb7a	Non_target	168	15039
Acsl5	-3.98241	-0.442972	6.82197e-05	0.0292014	005 L4-5 IT CTX Glut	Zbtb7a	Non_target	168	15039
Mical2	-3.99404	-0.160824	6.49571e-05	0.0285178	005 L4-5 IT CTX Glut	Zbtb7a	Non_target	168	15039
Selenow	-4.01255	-0.403269	6.00661e-05	0.0270645	005 L4-5 IT CTX Glut	Zbtb7a	Non_target	168	15039
Ttc39b	-4.04069	-0.428834	5.32933e-05	0.0246618	005 L4-5 IT CTX Glut	Zbtb7a	Non_target	168	15039
Pde1b	-4.18576	-0.506439	2.84207e-05	0.0139034	005 L4-5 IT CTX Glut	Zbtb7a	Non_target	168	15039
Praf2	-4.23236	-0.5589	2.31254e-05	0.0123735	005 L4-5 IT CTX Glut	Zbtb7a	Non_target	168	15039
Gpr108	-4.39687	-0.728648	1.09824e-05	0.00626802	005 L4-5 IT CTX Glut	Zbtb7a	Non_target	168	15039
Arhgef25	-4.50746	-0.342116	6.56081e-06	0.00387359	005 L4-5 IT CTX Glut	Zbtb7a	Non_target	168	15039
Cry2	-4.52043	-0.486373	6.17135e-06	0.00377378	005 L4-5 IT CTX Glut	Zbtb7a	Non_target	168	15039
Plxnd1	-4.60257	-0.508621	4.17304e-06	0.00285803	005 L4-5 IT CTX Glut	Zbtb7a	Non_target	168	15039
P2rx4	-4.65691	-1.03344	3.20984e-06	0.00228995	005 L4-5 IT CTX Glut	Zbtb7a	Non_target	168	15039
Rhbdl1	-5.19812	-0.545094	2.01318e-07	0.000202763	005 L4-5 IT CTX Glut	Zbtb7a	Non_target	168	15039
Spag5	-6.32454	-1.29492	2.53984e-10	3.95338e-07	005 L4-5 IT CTX Glut	Zbtb7a	Non_target	168	15039
Tspan17	-6.45144	-0.675109	1.10794e-10	2.1078e-07	005 L4-5 IT CTX Glut	Zbtb7a	Non_target	168	15039
Mapk11	-6.75657	-0.901305	1.41301e-11	3.45623e-08	005 L4-5 IT CTX Glut	Zbtb7a	Non_target	168	15039
Chchd10	-6.2931	-1.01899	3.11196e-10	5.3283e-06	005 L4-5 IT CTX Glut	Chchd10	Non_target	167	15039
Mtor	4.82353	0.487072	1.41036e-06	0.0241482	005 L4-5 IT CTX Glut	Manf	Non_target	166	15039
Sorl1	-7.21358	-0.53349	5.44998e-13	9.33145e-09	005 L4-5 IT CTX Glut	Sorl1	Non_target	166	15039
Uchl1	-6.50342	-0.533591	7.85123e-11	1.34429e-06	005 L4-5 IT CTX Glut	Uchl1	Non_target	163	15039
Gtf2ird1	4.90407	0.698489	9.3873e-07	0.0160729	005 L4-5 IT CTX Glut	Foxg1	Non_target	161	15039
Txndc15	-6.0648	-0.806911	1.3212e-09	2.26217e-05	005 L4-5 IT CTX Glut	Txndc15	Non_target	161	15039
Madd	-5.20835	-0.418927	1.90524e-07	0.00163108	005 L4-5 IT CTX Glut	Prdm10	Non_target	161	15039
Cadm3	-5.73147	-0.553144	9.95662e-09	0.000170477	005 L4-5 IT CTX Glut	Prdm10	Non_target	161	15039
Atp2b2	-9.9692	-1.00181	2.07891e-23	3.55951e-19	005 L4-5 IT CTX Glut	Atp2b2	Non_target	160	15039
Stx5a	5.13409	0.437054	2.83511e-07	0.00349221	005 L4-5 IT CTX Glut	U2af2	Non_target	160	15039
Rsrp1	-4.52679	-0.38325	5.98876e-06	0.0341798	005 L4-5 IT CTX Glut	U2af2	Non_target	160	15039
Dusp11	-5.06522	-0.520861	4.07921e-07	0.00349221	005 L4-5 IT CTX Glut	U2af2	Non_target	160	15039
[truncated: 135,463 more rows]

## Sheet: Table S7. Perturbation_Analysis
Data S6B. Perturbation potency (number of DEGs) versus magnitude (mean absolute log fold-change) across cell types
target_gene	Functional Group	Total DE Genes (Potency)	Mean Abs LFC (Magnitude)	Top 3 Affected Cell Types
Zbtb7a	Chromatin & Epigenetic	713	0.786	191 MB P MY GABA (100), 151 TH Prkcd Grin2c Glut (100), 155 MB Glut (100)
Sin3a	Chromatin & Epigenetic	580	0.506	191 MB P MY GABA (100), 052 Pvalb Gaba (100), 155 MB Glut (100)
Setd1a	Chromatin & Epigenetic	521	0.465	191 MB P MY GABA (100), 151 TH Prkcd Grin2c Glut (100), 155 MB Glut (100)
Kansl1	Chromatin & Epigenetic	374	0.334	155 MB Glut (100), 191 MB P MY GABA (100), 066 CNU-HYa HY GABA (79)
Yy1	Chromatin & Epigenetic	321	0.345	151 TH Prkcd Grin2c Glut (100), 191 MB P MY GABA (76), 155 MB Glut (68)
Trrap	Chromatin & Epigenetic	271	0.211	155 MB Glut (100), 151 TH Prkcd Grin2c Glut (100), 191 MB P MY GABA (44)
Ctcf	Chromatin & Epigenetic	214	0.266	151 TH Prkcd Grin2c Glut (100), 155 MB Glut (94), 005 L4-5 IT CTX Glut (8)
Brd4	Chromatin & Epigenetic	152	0.144	151 TH Prkcd Grin2c Glut (100), 155 MB Glut (33), 191 MB P MY GABA (19)
Prdm10	Chromatin & Epigenetic	131	0.352	151 TH Prkcd Grin2c Glut (28), 191 MB P MY GABA (28), 155 MB Glut (21)
Phf12	Chromatin & Epigenetic	109	0.12	151 TH Prkcd Grin2c Glut (64), 155 MB Glut (21), 191 MB P MY GABA (16)
Kmt2d	Chromatin & Epigenetic	100	0.035	151 TH Prkcd Grin2c Glut (100)
Nipbl	Chromatin & Epigenetic	93	0.035	151 TH Prkcd Grin2c Glut (93)
Zbtb11	Chromatin & Epigenetic	79	0.233	151 TH Prkcd Grin2c Glut (40), 191 MB P MY GABA (17), 155 MB Glut (16)
Smarcc2	Chromatin & Epigenetic	71	0.035	151 TH Prkcd Grin2c Glut (71)
Smarcb1	Chromatin & Epigenetic	62	0.03	151 TH Prkcd Grin2c Glut (62)
Bptf	Chromatin & Epigenetic	55	0.134	151 TH Prkcd Grin2c Glut (32), 155 MB Glut (16), 191 MB P MY GABA (7)
Chd4	Chromatin & Epigenetic	50	0.039	151 TH Prkcd Grin2c Glut (50)
Chd8	Chromatin & Epigenetic	41	0.11	151 TH Prkcd Grin2c Glut (22), 155 MB Glut (12), 191 MB P MY GABA (7)
Kmt2b	Chromatin & Epigenetic	38	0.044	151 TH Prkcd Grin2c Glut (38)
Setdb1	Chromatin & Epigenetic	26	0.083	151 TH Prkcd Grin2c Glut (19), 155 MB Glut (7)
Nsd1	Chromatin & Epigenetic	19	0.05	151 TH Prkcd Grin2c Glut (19)
Gatad1	Chromatin & Epigenetic	16	0.053	151 TH Prkcd Grin2c Glut (10), 155 MB Glut (6)
Adnp	Chromatin & Epigenetic	14	0.04	151 TH Prkcd Grin2c Glut (14)
Arid2	Chromatin & Epigenetic	13	0.033	151 TH Prkcd Grin2c Glut (13)
Kdm5c	Chromatin & Epigenetic	10	0.049	151 TH Prkcd Grin2c Glut (10)
Chd2	Chromatin & Epigenetic	9	0.036	151 TH Prkcd Grin2c Glut (9)
Kmt2a	Chromatin & Epigenetic	9	0.04	151 TH Prkcd Grin2c Glut (9)
Bap1	Chromatin & Epigenetic	8	0.042	151 TH Prkcd Grin2c Glut (8)
Atrx	Chromatin & Epigenetic	6	0.038	151 TH Prkcd Grin2c Glut (6)
Mecp2	Chromatin & Epigenetic	5	0.03	151 TH Prkcd Grin2c Glut (5)
Srsf1	RNA & Transcription	1356	0.821	151 TH Prkcd Grin2c Glut (100), 155 MB Glut (100), 191 MB P MY GABA (100)
Thap11	RNA & Transcription	858	0.889	191 MB P MY GABA (100), 066 CNU-HYa HY GABA (100), 155 MB Glut (100)
Rnpc3	RNA & Transcription	507	0.633	155 MB Glut (100), 151 TH Prkcd Grin2c Glut (100), 066 CNU-HYa HY GABA (66)
U2af2	RNA & Transcription	494	0.259	217 P MY Pineal Glut (100), 191 MB P MY GABA (100), 155 MB Glut (100)
Hnrnpu	RNA & Transcription	490	0.486	191 MB P MY GABA (100), 151 TH Prkcd Grin2c Glut (100), 155 MB Glut (100)
Prpf6	RNA & Transcription	479	0.315	005 L4-5 IT CTX Glut (100), 151 TH Prkcd Grin2c Glut (100), 155 MB Glut (100)
Snrnp70	RNA & Transcription	454	0.324	155 MB Glut (100), 110 CNU-HYa HY MM Glut (89), 191 MB P MY GABA (87)
Thoc1	RNA & Transcription	406	0.19	191 MB P MY GABA (100), 066 CNU-HYa HY GABA (100), 155 MB Glut (100)
Tardbp	RNA & Transcription	377	0.578	151 TH Prkcd Grin2c Glut (88), 191 MB P MY GABA (86), 155 MB Glut (61)
Matr3	RNA & Transcription	333	0.658	155 MB Glut (77), 151 TH Prkcd Grin2c Glut (76), 191 MB P MY GABA (42)
Srrm2	RNA & Transcription	287	0.301	155 MB Glut (92), 191 MB P MY GABA (90), 151 TH Prkcd Grin2c Glut (51)
Cdc40	RNA & Transcription	228	0.093	155 MB Glut (100), 151 TH Prkcd Grin2c Glut (100), 191 MB P MY GABA (28)
Celf2	RNA & Transcription	220	0.29	151 TH Prkcd Grin2c Glut (100), 005 L4-5 IT CTX Glut (48), 007 L2-3 IT CTX Glut (38)
Eef2	RNA & Transcription	189	0.288	007 L2-3 IT CTX Glut (100), 155 MB Glut (25), 052 Pvalb Gaba (24)
Nrf1	RNA & Transcription	171	0.204	155 MB Glut (56), 151 TH Prkcd Grin2c Glut (49), 191 MB P MY GABA (49)
Ddx23	RNA & Transcription	145	0.098	155 MB Glut (100), 151 TH Prkcd Grin2c Glut (33), 066 CNU-HYa HY GABA (12)
Dhx9	RNA & Transcription	145	0.281	151 TH Prkcd Grin2c Glut (55), 155 MB Glut (39), 191 MB P MY GABA (28)
Cic	RNA & Transcription	116	0.085	151 TH Prkcd Grin2c Glut (100), 005 L4-5 IT CTX Glut (16)
Max	RNA & Transcription	105	0.206	151 TH Prkcd Grin2c Glut (60), 191 MB P MY GABA (21), 155 MB Glut (18)
Myt1l	RNA & Transcription	91	0.257	155 MB Glut (53), 052 Pvalb Gaba (11), 151 TH Prkcd Grin2c Glut (11)
Hnrnpc	RNA & Transcription	82	0.174	151 TH Prkcd Grin2c Glut (28), 217 P MY Pineal Glut (19), 191 MB P MY GABA (17)
Tcf7l2	RNA & Transcription	59	0.035	151 TH Prkcd Grin2c Glut (59)
Mef2c	RNA & Transcription	42	0.074	005 L4-5 IT CTX Glut (23), 007 L2-3 IT CTX Glut (19)
E2f4	RNA & Transcription	35	0.137	151 TH Prkcd Grin2c Glut (28), 155 MB Glut (7)
Zmynd8	RNA & Transcription	30	0.067	151 TH Prkcd Grin2c Glut (30)
Fus	RNA & Transcription	28	0.073	151 TH Prkcd Grin2c Glut (22), 191 MB P MY GABA (6)
Zmym2	RNA & Transcription	19	0.067	151 TH Prkcd Grin2c Glut (19)
Ddx39b	RNA & Transcription	18	0.05	191 MB P MY GABA (18)
Rrn3	RNA & Transcription	18	0.055	151 TH Prkcd Grin2c Glut (13), 155 MB Glut (5)
Tbr1	RNA & Transcription	16	0.066	001 L5-6 IT Glut (10), 005 L4-5 IT CTX Glut (6)
Xrn1	RNA & Transcription	14	0.056	155 MB Glut (9), 151 TH Prkcd Grin2c Glut (5)
Zeb1	RNA & Transcription	12	0.091	151 TH Prkcd Grin2c Glut (12)
Zfx	RNA & Transcription	10	0.03	151 TH Prkcd Grin2c Glut (10)
Ylpm1	RNA & Transcription	9	0.031	155 MB Glut (9)
Creb1	RNA & Transcription	8	0.038	151 TH Prkcd Grin2c Glut (8)
Gtf2i	RNA & Transcription	8	0.038	151 TH Prkcd Grin2c Glut (8)
Klf9	RNA & Transcription	8	0.028	151 TH Prkcd Grin2c Glut (8)
Thoc2	RNA & Transcription	7	0.048	052 Pvalb Gaba (7)
Atf2	RNA & Transcription	6	0.028	151 TH Prkcd Grin2c Glut (6)
Rbfox1	RNA & Transcription	6	0.024	151 TH Prkcd Grin2c Glut (6)
Thap1	RNA & Transcription	6	0.064	151 TH Prkcd Grin2c Glut (6)
Dctn1	Synaptic & Structural	262	0.477	155 MB Glut (57), 191 MB P MY GABA (52), 066 CNU-HYa HY GABA (40)
Dnm1l	Synaptic & Structural	93	0.157	151 TH Prkcd Grin2c Glut (52), 191 MB P MY GABA (27), 155 MB Glut (14)
Dync1h1	Synaptic & Structural	72	0.177	155 MB Glut (29), 066 CNU-HYa HY GABA (18), 191 MB P MY GABA (16)
Grin2b	Synaptic & Structural	41	0.076	007 L2-3 IT CTX Glut (36), 005 L4-5 IT CTX Glut (5)
Ank3	Synaptic & Structural	38	0.031	151 TH Prkcd Grin2c Glut (38)
Stxbp1	Synaptic & Structural	38	0.066	005 L4-5 IT CTX Glut (29), 155 MB Glut (9)
Grin2a	Synaptic & Structural	19	0.046	007 L2-3 IT CTX Glut (19)
Atp1a3	Synaptic & Structural	18	0.037	151 TH Prkcd Grin2c Glut (18)
Grin1	Synaptic & Structural	15	0.033	151 TH Prkcd Grin2c Glut (15)
Actb	Synaptic & Structural	10	0.082	151 TH Prkcd Grin2c Glut (5), 027 NP-CT-L6b-OB Glut (5)
Sp4	Synaptic & Structural	10	0.032	151 TH Prkcd Grin2c Glut (10)
Tuba1a	Synaptic & Structural	7	0.029	151 TH Prkcd Grin2c Glut (7)
Slc12a5	Synaptic & Structural	6	0.032	151 TH Prkcd Grin2c Glut (6)
Kcnb1	Synaptic & Structural	5	0.032	005 L4-5 IT CTX Glut (5)
Tbcd	Synaptic & Structural	5	0.035	151 TH Prkcd Grin2c Glut (5)
Psmb4	Proteostasis & Growth	1229	0.691	005 L4-5 IT CTX Glut (100), 008 L2-3 IT ENT PPP RSP Glut (100), 053 Sst Gaba (100)
Psmc1	Proteostasis & Growth	957	0.527	001 L5-6 IT Glut (100), 008 L2-3 IT ENT PPP RSP Glut (100), 191 MB P MY GABA (100)
Psmc5	Proteostasis & Growth	593	0.284	155 MB Glut (100), 191 MB P MY GABA (100), 110 CNU-HYa HY MM Glut (100)
Naa20	Proteostasis & Growth	496	0.301	155 MB Glut (100), 151 TH Prkcd Grin2c Glut (100), 145 MH-LH TH Glut (85)
Tsc1	Proteostasis & Growth	412	0.318	155 MB Glut (100), 151 TH Prkcd Grin2c Glut (100), 110 CNU-HYa HY MM Glut (59)
Wdr26	Proteostasis & Growth	341	0.194	308 CB GABA (100), 191 MB P MY GABA (100), 155 MB Glut (100)
Uba5	Proteostasis & Growth	328	0.165	155 MB Glut (100), 151 TH Prkcd Grin2c Glut (100), 145 MH-LH TH Glut (64)
Pomp	Proteostasis & Growth	238	0.186	155 MB Glut (100), 066 CNU-HYa HY GABA (100), 052 Pvalb Gaba (16)
Wac	Proteostasis & Growth	237	0.363	151 TH Prkcd Grin2c Glut (100), 052 Pvalb Gaba (41), 155 MB Glut (36)
Hspa9	Proteostasis & Growth	226	0.267	151 TH Prkcd Grin2c Glut (100), 155 MB Glut (85), 052 Pvalb Gaba (25)
Tsc2	Proteostasis & Growth	189	0.179	155 MB Glut (78), 066 CNU-HYa HY GABA (39), 308 CB GABA (33)
Naa15	Proteostasis & Growth	159	0.102	151 TH Prkcd Grin2c Glut (100), 155 MB Glut (50), 191 MB P MY GABA (9)
Mib1	Proteostasis & Growth	141	0.427	191 MB P MY GABA (28), 155 MB Glut (24), 151 TH Prkcd Grin2c Glut (24)
Elp1	Proteostasis & Growth	139	0.196	151 TH Prkcd Grin2c Glut (100), 145 MH-LH TH Glut (22), 191 MB P MY GABA (10)
Ufc1	Proteostasis & Growth	126	0.098	151 TH Prkcd Grin2c Glut (100), 191 MB P MY GABA (14), 155 MB Glut (12)
Vps37a	Proteostasis & Growth	124	0.095	155 MB Glut (100), 191 MB P MY GABA (24)
Huwe1	Proteostasis & Growth	106	0.124	151 TH Prkcd Grin2c Glut (63), 155 MB Glut (20), 191 MB P MY GABA (12)
Elp2	Proteostasis & Growth	73	0.05	151 TH Prkcd Grin2c Glut (73)
Eif4e	Proteostasis & Growth	44	0.097	151 TH Prkcd Grin2c Glut (30), 145 MH-LH TH Glut (8), 155 MB Glut (6)
Rb1	Proteostasis & Growth	30	0.069	151 TH Prkcd Grin2c Glut (30)
Marchf6	Proteostasis & Growth	25	0.093	155 MB Glut (13), 151 TH Prkcd Grin2c Glut (12)
Pten	Proteostasis & Growth	19	0.057	151 TH Prkcd Grin2c Glut (14), 155 MB Glut (5)
Manf	Proteostasis & Growth	11	0.072	155 MB Glut (6), 054 CNU-MGE GABA (5)
Depdc5	Proteostasis & Growth	7	0.037	151 TH Prkcd Grin2c Glut (7)
Ufsp2	Proteostasis & Growth	7	0.031	155 MB Glut (7)
Hspa5	Proteostasis & Growth	5	0.081	151 TH Prkcd Grin2c Glut (5)
Rb1cc1	Proteostasis & Growth	5	0.03	155 MB Glut (5)
Sec63	Proteostasis & Growth	5	0.044	151 TH Prkcd Grin2c Glut (5)
Tnpo3	Vesicle & Transport	340	0.176	191 MB P MY GABA (100), 151 TH Prkcd Grin2c Glut (100), 155 MB Glut (100)
Atp6v0c	Vesicle & Transport	225	0.265	151 TH Prkcd Grin2c Glut (100), 052 Pvalb Gaba (67), 217 P MY Pineal Glut (23)
Xpo1	Vesicle & Transport	183	0.207	151 TH Prkcd Grin2c Glut (100), 155 MB Glut (48), 191 MB P MY GABA (22)
Ap2s1	Vesicle & Transport	180	0.216	151 TH Prkcd Grin2c Glut (100), 005 L4-5 IT CTX Glut (48), 155 MB Glut (11)
Rab7	Vesicle & Transport	127	0.098	151 TH Prkcd Grin2c Glut (96), 155 MB Glut (23), 066 CNU-HYa HY GABA (8)
Sec31a	Vesicle & Transport	81	0.096	066 CNU-HYa HY GABA (41), 155 MB Glut (40)
Cltc	Vesicle & Transport	80	0.347	155 MB Glut (36), 005 L4-5 IT CTX Glut (17), 066 CNU-HYa HY GABA (9)
Chp1	Vesicle & Transport	69	0.183	151 TH Prkcd Grin2c Glut (33), 155 MB Glut (11), 191 MB P MY GABA (11)
Ap2m1	Vesicle & Transport	52	0.065	151 TH Prkcd Grin2c Glut (47), 155 MB Glut (5)
Pitpna	Vesicle & Transport	12	0.049	217 P MY Pineal Glut (12)
B9d1	Vesicle & Transport	9	0.04	308 CB GABA (9)
Atp6v1b2	Vesicle & Transport	8	0.045	052 Pvalb Gaba (8)
Vps54	Vesicle & Transport	7	0.033	151 TH Prkcd Grin2c Glut (7)
Caml	Vesicle & Transport	6	0.038	052 Pvalb Gaba (6)
Vps35	Vesicle & Transport	5	0.03	151 TH Prkcd Grin2c Glut (5)
Ppp2r1a	Signaling & Metabolism	750	0.645	005 L4-5 IT CTX Glut (100), 007 L2-3 IT CTX Glut (100), 191 MB P MY GABA (100)
Ogt	Signaling & Metabolism	511	0.31	155 MB Glut (100), 066 CNU-HYa HY GABA (100), 191 MB P MY GABA (100)
Camta1	Signaling & Metabolism	256	0.272	191 MB P MY GABA (97), 155 MB Glut (50), 217 P MY Pineal Glut (31)
Gfpt1	Signaling & Metabolism	249	0.352	151 TH Prkcd Grin2c Glut (100), 110 CNU-HYa HY MM Glut (43), 145 MH-LH TH Glut (41)
Ranbp2	Signaling & Metabolism	175	0.135	308 CB GABA (94), 022 L5 ET CTX Glut (48), 155 MB Glut (33)
Opa1	Signaling & Metabolism	141	0.397	191 MB P MY GABA (43), 155 MB Glut (37), 066 CNU-HYa HY GABA (16)
Ascc3	Signaling & Metabolism	138	0.105	155 MB Glut (71), 066 CNU-HYa HY GABA (35), 191 MB P MY GABA (32)
Ctnnb1	Signaling & Metabolism	108	0.079	151 TH Prkcd Grin2c Glut (100), 145 MH-LH TH Glut (8)
Cdk13	Signaling & Metabolism	106	0.313	151 TH Prkcd Grin2c Glut (32), 155 MB Glut (28), 191 MB P MY GABA (19)
Atp2a2	Signaling & Metabolism	104	0.101	151 TH Prkcd Grin2c Glut (95), 155 MB Glut (9)
Apc	Signaling & Metabolism	100	0.043	151 TH Prkcd Grin2c Glut (100)
Atxn10	Signaling & Metabolism	100	0.069	052 Pvalb Gaba (92), 155 MB Glut (8)
Rora	Signaling & Metabolism	100	0.035	151 TH Prkcd Grin2c Glut (100)
Dhdds	Signaling & Metabolism	78	0.08	151 TH Prkcd Grin2c Glut (51), 155 MB Glut (27)
Supt16	Signaling & Metabolism	78	0.106	151 TH Prkcd Grin2c Glut (68), 066 CNU-HYa HY GABA (5), 155 MB Glut (5)
Csnk2b	Signaling & Metabolism	60	0.139	217 P MY Pineal Glut (30), 151 TH Prkcd Grin2c Glut (13), 191 MB P MY GABA (11)
Atxn1	Signaling & Metabolism	52	0.044	151 TH Prkcd Grin2c Glut (52)
Bmal1	Signaling & Metabolism	41	0.038	151 TH Prkcd Grin2c Glut (41)
Nr1d1	Signaling & Metabolism	40	0.036	151 TH Prkcd Grin2c Glut (40)
Srebf2	Signaling & Metabolism	28	0.203	191 MB P MY GABA (8), 145 MH-LH TH Glut (7), 155 MB Glut (7)
Prox1	Signaling & Metabolism	17	0.046	151 TH Prkcd Grin2c Glut (17)
Pcyt2	Signaling & Metabolism	15	0.045	151 TH Prkcd Grin2c Glut (15)
Atp2b1	Signaling & Metabolism	10	0.032	151 TH Prkcd Grin2c Glut (10)
Ski	Signaling & Metabolism	8	0.031	007 L2-3 IT CTX Glut (8)
Gigyf2	Signaling & Metabolism	7	0.027	151 TH Prkcd Grin2c Glut (7)
Htt	Signaling & Metabolism	7	0.042	155 MB Glut (7)
Ctbp1	Signaling & Metabolism	5	0.053	151 TH Prkcd Grin2c Glut (5)
Esrra	Signaling & Metabolism	5	0.03	151 TH Prkcd Grin2c Glut (5)
Ppp3r1	Signaling & Metabolism	5	0.032	151 TH Prkcd Grin2c Glut (5)
Txndc15	Signaling & Metabolism	5	0.035	155 MB Glut (5)
Tpr	Other	629	0.334	005 L4-5 IT CTX Glut (100), 191 MB P MY GABA (100), 145 MH-LH TH Glut (100)
Qrich1	Other	97	0.314	151 TH Prkcd Grin2c Glut (48), 155 MB Glut (18), 191 MB P MY GABA (9)
Zfp423	Other	92	0.129	151 TH Prkcd Grin2c Glut (86), 308 CB GABA (6)
Stag2	Other	19	0.036	151 TH Prkcd Grin2c Glut (19)
Smc1a	Other	14	0.036	151 TH Prkcd Grin2c Glut (14)
Slc7a6os	Other	13	0.029	151 TH Prkcd Grin2c Glut (13)
Zfp236	Other	9	0.028	151 TH Prkcd Grin2c Glut (9)
Bdp1	Other	7	0.033	151 TH Prkcd Grin2c Glut (7)
Nf1	Other	6	0.032	151 TH Prkcd Grin2c Glut (6)
Polr3b	Other	6	0.034	151 TH Prkcd Grin2c Glut (6)
Usp48	Other	6	0.039	151 TH Prkcd Grin2c Glut (6)
Zfp148	Other	6	0.033	151 TH Prkcd Grin2c Glut (6)
