# Supplementary material for: Genome-scale functional mapping of the mammalian whole brain with in vivo Perturb-seq
Source: bioRxiv. 2026 Mar 18:2026.03.16.711480. Preprint. [Version 1] doi: 10.64898/2026.03.16.711480 (PMC13108593; doi:10.64898/2026.03.16.711480)
Supplement: Supplement 7 [file media-7.xlsx]

## Sheet: edist-global
Data S7A. Global pairwise energy distances between all effective perturbations. Related to Figure 3A
gene_target	Dctn1	Ufc1	Atf2	Zmynd8	Srsf1	Snrnp70	Mib1	Manf	Ddx23	Adnp	Zbtb7a	Gtf2i	Atp6v0c	Fus	Rnpc3	Wdr26	Thap11	Ap2s1	Yy1	Gatad1	Chp1	Psmc1	Nipbl	Prdm10	Atp2a2	Eef2	Tpr	Phf12	Psmb4	B9d1	Esrra	Opa1	Hnrnpu	Rrn3	Slc12a5	Hspa5	Matr3	Smarcb1	Myt1l	Kmt2d	Cic	Nrf1	Max	Srebf2	Nsd1	Smarcc2	Naa20	Grin1	Tbr1
Dctn1	0	1.86324	17.0025	17.1754	2.90619	1.58859	0.354887	2.14443	1.38137	16.3368	1.9835	17.1569	0.784612	5.21437	2.17153	1.21393	1.97204	2.40488	2.72886	2.9343	0.983313	3.46347	13.0691	0.495894	4.6334	5.54567	1.56625	0.610628	5.28556	63.3951	17.6677	0.806431	1.24584	3.49447	17.2991	14.1911	1.80648	15.5648	2.80314	15.9246	8.64613	0.564989	0.660986	1.50219	17.4807	15.543	0.587508	16.1102	20.3599
Ufc1	1.86324	0	8.27073	8.3917	5.13402	2.78039	0.763967	6.72984	0.383807	7.83019	4.05474	8.35935	2.64699	1.16439	4.21111	2.32088	4.26683	2.12744	3.77079	0.314712	1.29284	5.58473	5.73507	1.41447	0.830839	6.15958	1.99436	0.553135	7.66734	64.133	8.73612	2.03982	2.84177	0.34884	8.42837	6.2685	2.99295	7.34244	2.81695	7.57718	4.39163	0.524902	0.412434	0.130085	8.57438	7.29649	1.97963	7.63781	22.4538
Atf2	17.0025	8.27073	0	0.0166512	20.5225	16.3763	13.3642	28.7965	9.93511	0.117182	19.1236	0.013384	18.2677	4.01953	19.0365	16.2142	19.7159	13.1295	17.3166	6.97746	13.7679	20.9176	0.85797	14.7397	4.7094	18.3874	14.3509	12.3961	23.7032	75.9613	0.178682	16.1249	17.3077	6.14547	0.0279224	0.279104	16.215	0.273669	14.0393	0.310148	5.97067	12.1858	11.853	9.42441	0.0848965	0.305146	15.8701	0.192095	37.2262
Zmynd8	17.1754	8.3917	0.0166512	0	20.7628	16.5662	13.4791	29.0211	10.1288	0.115251	19.309	0.0336493	18.5161	4.04115	19.2082	16.387	19.8928	13.2972	17.4919	7.07764	13.9368	21.2256	0.943521	14.8398	4.93669	18.5742	14.5198	12.5436	24.0589	75.9411	0.1725	16.2526	17.4677	6.23204	0.0431686	0.353009	16.3657	0.254839	14.173	0.306833	6.10295	12.3545	11.991	9.50413	0.0757185	0.279019	16.0554	0.278078	37.4518
Srsf1	2.90619	5.13402	20.5225	20.7628	0	0.794343	3.60358	4.78715	4.16713	19.9929	0.294881	20.7669	2.74698	8.86276	0.32402	3.15437	0.218139	1.65032	0.461674	6.33913	2.03226	2.45964	16.8024	2.89533	7.60596	1.69691	1.44953	3.8005	3.51986	57.4924	21.3224	3.00606	0.739479	6.69152	20.9217	17.4984	0.60482	19.2057	1.51448	19.7509	7.28297	3.76736	4.00169	4.86934	21.1475	19.2098	1.55436	19.7019	10.3491
Snrnp70	1.58859	2.78039	16.3763	16.5662	0.794343	0	1.75035	4.35621	2.10456	15.8582	0.537967	16.5835	1.35979	5.84805	0.542235	2.18902	0.59879	0.849881	0.567052	3.75319	0.698936	2.36209	12.8528	1.27703	4.75821	2.33634	0.703518	1.93042	3.69384	61.6732	17.076	1.5406	0.241727	4.06345	16.717	13.594	0.294657	15.1158	0.614378	15.6448	5.3981	1.8853	2.03234	2.60173	16.9128	15.0959	0.621302	15.5986	12.287
Mib1	0.354887	0.763967	13.3642	13.4791	3.60358	1.75035	0	3.59774	0.595981	12.7747	2.50137	13.4658	1.30231	3.35289	2.70486	1.24117	2.64997	1.87527	2.93182	1.42519	0.680541	4.31228	9.93674	0.502299	2.84582	5.75906	1.35284	0.177677	6.29904	63.7733	13.8958	1.10945	1.56852	1.86582	13.5841	10.9739	2.00897	12.0454	2.55491	12.4723	6.69464	0.0868153	0.147662	0.493755	13.7478	12.0071	0.868056	12.5607	20.7381
Manf	2.14443	6.72984	28.7965	29.0211	4.78715	4.35621	3.59774	0	5.5263	27.8845	3.93033	28.971	2.74873	12.8745	4.26707	3.90809	3.80703	5.94365	5.27877	7.96127	4.06229	5.70978	23.6781	3.32431	11.0841	8.5385	4.81459	3.96814	7.31897	66.6121	29.6294	3.04055	3.4888	8.89704	29.157	25.2352	4.55225	27.0263	6.03884	27.3544	16.3688	4.01268	4.11927	5.82411	29.3506	26.9616	3.11476	27.619	22.3868
Ddx23	1.38137	0.383807	9.93511	10.1288	4.16713	2.10456	0.595981	5.5263	0	9.52664	3.3738	10.0646	1.97704	2.24743	3.34768	1.94026	3.48878	1.90352	3.27927	0.596741	1.06551	4.20825	7.06341	1.20024	1.21498	5.76075	1.60516	0.390132	6.10125	63.9184	10.441	1.76049	2.18464	0.824962	10.1874	7.70143	2.45273	8.9985	2.61003	9.2087	5.05656	0.488566	0.416265	0.437698	10.2834	8.91617	1.55218	9.19624	21.3291
Adnp	16.3368	7.83019	0.117182	0.115251	19.9929	15.8582	12.7747	27.8845	9.52664	0	18.5871	0.116998	17.6337	3.73533	18.5093	15.6984	19.1583	12.6603	16.7241	6.58917	13.1804	20.4648	0.733991	14.0721	4.49926	17.9505	13.7977	11.7547	23.2511	75.387	0.528643	15.4021	16.6841	5.74258	0.197126	0.229522	15.7145	0.191142	13.5053	0.194508	5.65219	11.6497	11.2528	8.83966	0.343478	0.334291	15.343	0.34299	36.8794
Zbtb7a	1.9835	4.05474	19.1236	19.309	0.294881	0.537967	2.50137	3.93033	3.3738	18.5871	0	19.3389	2.14708	7.60929	0.329331	2.18381	0.123819	1.32316	0.435859	5.14636	1.35145	2.7348	15.5807	1.99156	6.59425	1.74872	0.965068	2.80603	3.97876	57.0694	19.866	2.24086	0.430795	5.5441	19.4649	16.359	0.273606	17.7952	1.14692	18.366	6.83057	2.60846	2.90192	3.72685	19.6861	17.8154	0.886616	18.3704	11.5
Gtf2i	17.1569	8.35935	0.013384	0.0336493	20.7669	16.5835	13.4658	28.971	10.0646	0.116998	19.3389	0	18.4782	4.00301	19.2499	16.4338	19.9235	13.2328	17.5072	6.99835	13.9372	21.2935	0.751519	14.8279	4.86867	18.6611	14.4983	12.4578	24.1391	76.1721	0.19789	16.2356	17.4757	6.16054	-0.0103863	0.310322	16.3796	0.0736336	14.1895	0.127276	5.98015	12.2953	11.9477	9.41589	0.0544148	0.137114	16.0743	0.110138	37.5163
Atp6v0c	0.784612	2.64699	18.2677	18.5161	2.74698	1.35979	1.30231	2.74873	1.97704	17.6337	2.14708	18.4782	0	6.16071	2.13644	1.89044	2.01941	3.05081	2.44871	3.93709	1.64323	2.55604	14.109	0.43516	5.22566	4.54606	2.19618	1.32067	4.33445	63.5979	19.0143	0.330605	1.198	4.3931	18.6038	15.0844	1.82956	16.8586	2.36224	17.2723	9.51297	1.50583	1.45559	2.41059	18.7453	16.795	0.760248	17.2618	20.8574
Fus	5.21437	1.16439	4.01953	4.04115	8.86276	5.84805	3.35289	12.8745	2.24743	3.73533	7.60929	4.00301	6.16071	0	7.66913	5.25309	7.93563	4.4219	6.84574	1.3756	3.8854	9.31653	2.47031	4.09256	1.05821	9.03978	4.75328	2.78235	11.847	66.4908	4.33043	4.89111	6.06257	1.19043	4.09475	2.837	5.91109	3.39962	5.33344	3.51113	3.7255	2.81414	2.57489	1.61797	4.1355	3.36193	5.08756	3.57765	26.6529
Rnpc3	2.17153	4.21111	19.0365	19.2082	0.32402	0.542235	2.70486	4.26707	3.34768	18.5093	0.329331	19.2499	2.13644	7.66913	0	2.87674	0.172778	1.35669	0.727549	5.24661	1.48061	2.56217	15.3499	2.10099	6.6466	2.29389	1.35792	2.95404	4.02951	61.4276	19.7235	2.30008	0.627023	5.67417	19.3937	16.2003	0.556804	17.6726	1.17239	18.2471	6.74434	2.87732	3.10705	3.88645	19.5934	17.6438	1.09039	18.2042	11.3339
Wdr26	1.21393	2.32088	16.2142	16.387	3.15437	2.18902	1.24117	3.90809	1.94026	15.6984	2.18381	16.4338	1.89044	5.25309	2.87674	0	2.34471	2.81067	2.60515	3.34702	1.70056	3.23426	12.8719	1.46424	4.75043	4.37673	1.124	1.3714	5.09666	50.4819	16.8151	1.88721	1.54726	3.81254	16.5722	13.6596	1.75179	15.0931	3.24463	15.5037	8.50609	1.27511	1.44006	2.13397	16.5996	15.038	1.44695	15.4298	20.4041
Thap11	1.97204	4.26683	19.7159	19.8928	0.218139	0.59879	2.64997	3.80703	3.48878	19.1583	0.123819	19.9235	2.01941	7.93563	0.172778	2.34471	0	1.53465	0.476534	5.40372	1.50292	2.48408	16.0275	1.9808	6.93425	1.81615	1.13703	2.90341	3.86864	57.3823	20.4653	2.14351	0.433125	5.82012	20.0648	16.8479	0.377324	18.3491	1.24697	18.903	7.2775	2.79999	3.0283	3.9244	20.27	18.3649	0.984869	18.9141	11.7839
Ap2s1	2.40488	2.12744	13.1295	13.2972	1.65032	0.849881	1.87527	5.94365	1.90352	12.6603	1.32316	13.2328	3.05081	4.4219	1.35669	2.81067	1.53465	0	1.01644	2.54168	0.602697	4.46729	10.1258	2.1547	3.5295	3.38571	0.797414	1.95802	5.88535	62.4345	13.7023	2.74115	1.0638	2.74268	13.3963	10.9171	0.843463	11.9926	0.832895	12.4856	3.28797	1.8187	1.91029	1.95331	13.5353	11.9499	1.42992	12.3859	11.5353
Yy1	2.72886	3.77079	17.3166	17.4919	0.461674	0.567052	2.93182	5.27877	3.27927	16.7241	0.435859	17.5072	2.44871	6.84574	0.727549	2.60515	0.476534	1.01644	0	4.76511	1.33925	2.91135	13.95	2.22718	5.80676	1.11758	0.883893	2.97485	4.10874	55.004	18.1402	2.37909	0.437628	4.96877	17.6666	14.5714	0.298661	16.1169	0.759364	16.6151	5.50234	2.97837	3.05008	3.58744	17.8635	16.1493	1.34467	16.5987	11.0441
Gatad1	2.9343	0.314712	6.97746	7.07764	6.33913	3.75319	1.42519	7.96127	0.596741	6.58917	5.14636	6.99835	3.93709	1.3756	5.24661	3.34702	5.40372	2.54168	4.76511	0	2.05105	7.24252	4.73739	2.30286	0.568776	7.16091	2.78484	1.2133	9.44767	65.5122	7.3166	3.1593	3.90739	-0.00856959	7.10813	5.40012	3.91136	6.11603	3.30832	6.3169	4.04472	1.11093	0.992115	0.370684	7.1908	6.05249	2.98701	6.32638	23.3058
Chp1	0.983313	1.29284	13.7679	13.9368	2.03226	0.698936	0.680541	4.06229	1.06551	13.1804	1.35145	13.9372	1.64323	3.8854	1.48061	1.70056	1.50292	0.602697	1.33925	2.05105	0	3.91888	10.565	1.00271	3.24622	3.9643	0.595482	0.701262	5.57607	62.7534	14.4986	1.40463	0.714652	2.36582	14.0536	11.3982	0.945136	12.6474	1.16013	13.0454	4.70793	0.697259	0.720338	1.10036	14.2483	12.6306	0.832058	13.1176	14.7411
Psmc1	3.46347	5.58473	20.9176	21.2256	2.45964	2.36209	4.31228	5.70978	4.20825	20.4648	2.7348	21.2935	2.55604	9.31653	2.56217	3.23426	2.48408	4.46729	2.91135	7.24252	3.91888	0	17.127	3.51752	7.5455	3.67218	2.8384	4.40438	0.603932	55.5102	21.7478	3.33732	2.3221	7.499	21.422	17.1228	2.52101	19.7199	3.94788	20.2428	10.3964	4.64838	4.76041	5.75546	21.6119	19.724	2.57558	20.1279	17.9325
Nipbl	13.0691	5.73507	0.85797	0.943521	16.8024	12.8528	9.93674	23.6781	7.06341	0.733991	15.5807	0.751519	14.109	2.47031	15.3499	12.8719	16.0275	10.1258	13.95	4.73739	10.565	17.127	0	11.1437	2.8994	15.62	11.1624	9.15991	19.8174	74.3095	0.985711	12.4171	13.5512	4.07382	0.837159	0.374257	12.8887	0.487964	11.2617	0.558887	4.67649	9.11954	8.79249	6.61505	0.867518	0.326703	12.3756	0.421116	34.0604
Prdm10	0.495894	1.41447	14.7397	14.8398	2.89533	1.27703	0.502299	3.32431	1.20024	14.0721	1.99156	14.8279	0.43516	4.09256	2.10099	1.46424	1.9808	2.1547	2.22718	2.30286	1.00271	3.51752	11.1437	0	3.71017	4.4214	1.5925	0.550442	5.58858	62.5545	15.3889	0.190626	1.06237	2.68687	14.9842	12.1143	1.48878	13.3483	1.75823	13.72	7.39137	0.577453	0.547539	1.07086	15.1391	13.3599	0.500017	13.8781	20.6658
Atp2a2	4.6334	0.830839	4.7094	4.93669	7.60596	4.75821	2.84582	11.0841	1.21498	4.49926	6.59425	4.86867	5.22566	1.05821	6.6466	4.75043	6.93425	3.5295	5.80676	0.568776	3.24622	7.5455	2.8994	3.71017	0	7.61077	3.7548	2.47913	9.56568	66.0184	5.17557	4.52547	5.19333	0.31847	4.87536	3.06332	4.98833	4.18708	4.21678	4.42362	3.17948	2.4122	2.28989	1.37024	5.0007	4.08234	4.23462	4.24966	24.3643
Eef2	5.54567	6.15958	18.3874	18.5742	1.69691	2.33634	5.75906	8.5385	5.76075	17.9505	1.74872	18.6611	4.54606	9.03978	2.29389	4.37673	1.81615	3.38571	1.11758	7.16091	3.9643	3.67218	15.62	4.4214	7.61077	0	2.57607	5.79308	4.75371	48.0311	19.2101	4.42079	2.25142	7.14761	18.7252	15.6822	1.63396	17.3613	1.93927	17.9829	6.89101	5.64193	5.8023	6.25096	18.9891	17.4322	3.30464	17.8585	12.3215
Tpr	1.56625	1.99436	14.3509	14.5198	1.44953	0.703518	1.35284	4.81459	1.60516	13.7977	0.965068	14.4983	2.19618	4.75328	1.35792	1.124	1.13703	0.797414	0.883893	2.78484	0.595482	2.8384	11.1624	1.5925	3.7548	2.57607	0	1.51459	4.22722	53.3508	15.0163	2.12028	0.511839	3.03845	14.6674	11.7579	0.482701	13.12	1.23899	13.6458	4.60802	1.3993	1.57605	1.88616	14.8964	13.1494	1.01907	13.6328	13.5508
Phf12	0.610628	0.553135	12.3961	12.5436	3.8005	1.93042	0.177677	3.96814	0.390132	11.7547	2.80603	12.4578	1.32067	2.78235	2.95404	1.3714	2.90341	1.95802	2.97485	1.2133	0.701262	4.40438	9.15991	0.550442	2.47913	5.79308	1.51459	0	6.50378	63.578	13.089	0.96707	1.72096	1.53869	12.6424	10.0471	2.18557	11.197	2.57353	11.4191	6.40268	0.102886	0.0190938	0.353286	12.7909	11.2154	1.07941	11.6176	21.5793
Psmb4	5.28556	7.66734	23.7032	24.0589	3.51986	3.69384	6.29904	7.31897	6.10125	23.2511	3.97876	24.1391	4.33445	11.847	4.02951	5.09666	3.86864	5.88535	4.10874	9.44767	5.57607	0.603932	19.8174	5.58858	9.56568	4.75371	4.22722	6.50378	0	56.947	24.5701	5.38668	3.8206	9.6468	24.2697	19.5296	3.91186	22.5275	5.44772	23.0366	11.9209	6.74743	6.9141	7.93269	24.4783	22.557	4.17677	22.9178	17.578
B9d1	63.3951	64.133	75.9613	75.9411	57.4924	61.6732	63.7733	66.6121	63.9184	75.387	57.0694	76.1721	63.5979	66.4908	61.4276	50.4819	57.3823	62.4345	55.004	65.5122	62.7534	55.5102	74.3095	62.5545	66.0184	48.0311	53.3508	63.578	56.947	0	76.8452	62.5515	56.8323	65.5901	76.472	73.4319	55.3072	75.2078	61.2218	76.2174	66.8739	63.3955	63.6883	64.3108	76.457	75.417	61.6167	75.7977	75.0614
Esrra	17.6677	8.73612	0.178682	0.1725	21.3224	17.076	13.8958	29.6294	10.441	0.528643	19.866	0.19789	19.0143	4.33043	19.7235	16.8151	20.4653	13.7023	18.1402	7.3166	14.4986	21.7478	0.985711	15.3889	5.17557	19.2101	15.0163	13.089	24.5701	76.8452	0	16.8765	18.0423	6.53546	0.128799	0.604534	16.8772	0.45285	14.7768	0.502824	6.57361	12.7706	12.4906	9.95256	0.0830787	0.289139	16.5173	0.214369	38.0297
Opa1	0.806431	2.03982	16.1249	16.2526	3.00606	1.5406	1.10945	3.04055	1.76049	15.4021	2.24086	16.2356	0.330605	4.89111	2.30008	1.88721	2.14351	2.74115	2.37909	3.1593	1.40463	3.33732	12.4171	0.190626	4.52547	4.42079	2.12028	0.96707	5.38668	62.5515	16.8765	0	1.19825	3.50282	16.383	13.3363	1.75547	14.7832	1.98025	15.0967	8.45671	1.1796	1.0172	1.7501	16.5356	14.7759	0.790732	15.2701	21.3129
Hnrnpu	1.24584	2.84177	17.3077	17.4677	0.739479	0.241727	1.56852	3.4888	2.18464	16.6841	0.430795	17.4757	1.198	6.06257	0.627023	1.54726	0.433125	1.0638	0.437628	3.90739	0.714652	2.3221	13.5512	1.06237	5.19333	2.25142	0.511839	1.72096	3.8206	56.8323	18.0423	1.19825	0	4.29275	17.6437	14.4601	0.215834	15.9577	0.963406	16.467	6.32718	1.74923	1.82385	2.52559	17.8252	15.9323	0.603595	16.4717	13.4931
Rrn3	3.49447	0.34884	6.14547	6.23204	6.69152	4.06345	1.86582	8.89704	0.824962	5.74258	5.5441	6.16054	4.3931	1.19043	5.67417	3.81254	5.82012	2.74268	4.96877	-0.00856959	2.36582	7.499	4.07382	2.68687	0.31847	7.14761	3.03845	1.53869	9.6468	65.5901	6.53546	3.50282	4.29275	0	6.25915	4.55794	4.19137	5.31962	3.40727	5.53254	3.5395	1.46731	1.3014	0.579803	6.3277	5.27373	3.3622	5.52382	23.48
Slc12a5	17.2991	8.42837	0.0279224	0.0431686	20.9217	16.717	13.5841	29.157	10.1874	0.197126	19.4649	-0.0103863	18.6038	4.09475	19.3937	16.5722	20.0648	13.3963	17.6666	7.10813	14.0536	21.422	0.837159	14.9842	4.87536	18.7252	14.6674	12.6424	24.2697	76.472	0.128799	16.383	17.6437	6.25915	0	0.3937	16.5102	0.225629	14.3312	0.274999	6.14683	12.4257	12.1062	9.58724	0.0653301	0.236955	16.1664	0.196779	37.635
Hspa5	14.1911	6.2685	0.279104	0.353009	17.4984	13.594	10.9739	25.2352	7.70143	0.229522	16.359	0.310322	15.0844	2.837	16.2003	13.6596	16.8479	10.9171	14.5714	5.40012	11.3982	17.1228	0.374257	12.1143	3.06332	15.6822	11.7579	10.0471	19.5296	73.4319	0.604534	13.3363	14.4601	4.55794	0.3937	0	13.6074	0.258282	11.7517	0.311485	4.74569	9.99635	9.63092	7.42541	0.539312	0.250649	13.1788	0.28739	34.5435
Matr3	1.80648	2.99295	16.215	16.3657	0.60482	0.294657	2.00897	4.55225	2.45273	15.7145	0.273606	16.3796	1.82956	5.91109	0.556804	1.75179	0.377324	0.843463	0.298661	3.91136	0.945136	2.52101	12.8887	1.48878	4.98833	1.63396	0.482701	2.18557	3.91186	55.3072	16.8772	1.75547	0.215834	4.19137	16.5102	13.6074	0	14.9672	0.627264	15.5098	5.32686	2.07304	2.25098	2.79796	16.6905	14.957	0.644129	15.4745	12.1504
Smarcb1	15.5648	7.34244	0.273669	0.254839	19.2057	15.1158	12.0454	27.0263	8.9985	0.191142	17.7952	0.0736336	16.8586	3.39962	17.6726	15.0931	18.3491	11.9926	16.1169	6.11603	12.6474	19.7199	0.487964	13.3483	4.18708	17.3613	13.12	11.197	22.5275	75.2078	0.45285	14.7832	15.9577	5.31962	0.225629	0.258282	14.9672	0	12.939	0.167214	5.2889	11.0252	10.7241	8.27201	0.392503	0.0108462	14.5736	0.194053	36.028
Myt1l	2.80314	2.81695	14.0393	14.173	1.51448	0.614378	2.55491	6.03884	2.61003	13.5053	1.14692	14.1895	2.36224	5.33344	1.17239	3.24463	1.24697	0.832895	0.759364	3.30832	1.16013	3.94788	11.2617	1.75823	4.21678	1.93927	1.23899	2.57353	5.44772	61.2218	14.7768	1.98025	0.963406	3.40727	14.3312	11.7517	0.627264	12.939	0	13.4628	3.93553	2.4585	2.48454	2.66548	14.5175	13.0027	1.32006	13.4449	12.0172
Kmt2d	15.9246	7.57718	0.310148	0.306833	19.7509	15.6448	12.4723	27.3544	9.2087	0.194508	18.366	0.127276	17.2723	3.51113	18.2471	15.5037	18.903	12.4856	16.6151	6.3169	13.0454	20.2428	0.558887	13.72	4.42362	17.9829	13.6458	11.4191	23.0366	76.2174	0.502824	15.0967	16.467	5.53254	0.274999	0.311485	15.5098	0.167214	13.4628	0	5.75872	11.3397	10.9703	8.52931	0.389675	0.265058	15.0118	0.208997	37.083
Cic	8.64613	4.39163	5.97067	6.10295	7.28297	5.3981	6.69464	16.3688	5.05656	5.65219	6.83057	5.98015	9.51297	3.7255	6.74434	8.50609	7.2775	3.28797	5.50234	4.04472	4.70793	10.3964	4.67649	7.39137	3.17948	6.89101	4.60802	6.40268	11.9209	66.8739	6.57361	8.45671	6.32718	3.5395	6.14683	4.74569	5.32686	5.2889	3.93553	5.75872	0	6.16136	6.17052	4.88925	6.39327	5.38303	6.80867	5.68893	13.9963
Nrf1	0.564989	0.524902	12.1858	12.3545	3.76736	1.8853	0.0868153	4.01268	0.488566	11.6497	2.60846	12.2953	1.50583	2.81414	2.87732	1.27511	2.79999	1.8187	2.97837	1.11093	0.697259	4.64838	9.11954	0.577453	2.4122	5.64193	1.3993	0.102886	6.74743	63.3955	12.7706	1.1796	1.74923	1.46731	12.4257	9.99635	2.07304	11.0252	2.4585	11.3397	6.16136	0	0.0238016	0.351164	12.5862	11.0147	0.931135	11.4628	21.0228
Max	0.660986	0.412434	11.853	11.991	4.00169	2.03234	0.147662	4.11927	0.416265	11.2528	2.90192	11.9477	1.45559	2.57489	3.10705	1.44006	3.0283	1.91029	3.05008	0.992115	0.720338	4.76041	8.79249	0.547539	2.28989	5.8023	1.57605	0.0190938	6.9141	63.6883	12.4906	1.0172	1.82385	1.3014	12.1062	9.63092	2.25098	10.7241	2.48454	10.9703	6.17052	0.0238016	0	0.24169	12.2291	10.7289	1.10745	11.1418	21.6789
Srebf2	1.50219	0.130085	9.42441	9.50413	4.86934	2.60173	0.493755	5.82411	0.437698	8.83966	3.72685	9.41589	2.41059	1.61797	3.88645	2.13397	3.9244	1.95331	3.58744	0.370684	1.10036	5.75546	6.61505	1.07086	1.37024	6.25096	1.88616	0.353286	7.93269	64.3108	9.95256	1.7501	2.52559	0.579803	9.58724	7.42541	2.79796	8.27201	2.66548	8.52931	4.88925	0.351164	0.24169	0	9.73404	8.30569	1.77081	8.69187	22.2053
Nsd1	17.4807	8.57438	0.0848965	0.0757185	21.1475	16.9128	13.7478	29.3506	10.2834	0.343478	19.6861	0.0544148	18.7453	4.1355	19.5934	16.5996	20.27	13.5353	17.8635	7.1908	14.2483	21.6119	0.867518	15.1391	5.0007	18.9891	14.8964	12.7909	24.4783	76.457	0.0830787	16.5356	17.8252	6.3277	0.0653301	0.539312	16.6905	0.392503	14.5175	0.389675	6.39327	12.5862	12.2291	9.73404	0	0.299334	16.3926	0.131417	37.9926
Smarcc2	15.543	7.29649	0.305146	0.279019	19.2098	15.0959	12.0071	26.9616	8.91617	0.334291	17.8154	0.137114	16.795	3.36193	17.6438	15.038	18.3649	11.9499	16.1493	6.05249	12.6306	19.724	0.326703	13.3599	4.08234	17.4322	13.1494	11.2154	22.557	75.417	0.289139	14.7759	15.9323	5.27373	0.236955	0.250649	14.957	0.0108462	13.0027	0.265058	5.38303	11.0147	10.7289	8.30569	0.299334	0	14.5676	0.0847301	36.0229
Naa20	0.587508	1.97963	15.8701	16.0554	1.55436	0.621302	0.868056	3.11476	1.55218	15.343	0.886616	16.0743	0.760248	5.08756	1.09039	1.44695	0.984869	1.42992	1.34467	2.98701	0.832058	2.57558	12.3756	0.500017	4.23462	3.30464	1.01907	1.07941	4.17677	61.6167	16.5173	0.790732	0.603595	3.3622	16.1664	13.1788	0.644129	14.5736	1.32006	15.0118	6.80867	0.931135	1.10745	1.77081	16.3926	14.5676	0	15.102	16.8758
Grin1	16.1102	7.63781	0.192095	0.278078	19.7019	15.5986	12.5607	27.619	9.19624	0.34299	18.3704	0.110138	17.2618	3.57765	18.2042	15.4298	18.9141	12.3859	16.5987	6.32638	13.1176	20.1279	0.421116	13.8781	4.24966	17.8585	13.6328	11.6176	22.9178	75.7977	0.214369	15.2701	16.4717	5.52382	0.196779	0.28739	15.4745	0.194053	13.4449	0.208997	5.68893	11.4628	11.1418	8.69187	0.131417	0.0847301	15.102	0	36.7025
Tbr1	20.3599	22.4538	37.2262	37.4518	10.3491	12.287	20.7381	22.3868	21.3291	36.8794	11.5	37.5163	20.8574	26.6529	11.3339	20.4041	11.7839	11.5353	11.0441	23.3058	14.7411	17.9325	34.0604	20.6658	24.3643	12.3215	13.5508	21.5793	17.578	75.0614	38.0297	21.3129	13.4931	23.48	37.635	34.5435	12.1504	36.028	12.0172	37.083	13.9963	21.0228	21.6789	22.2053	37.9926	36.0229	16.8758	36.7025	0
Camta1	1.08995	1.75645	14.298	14.4769	2.57442	1.36572	1.15269	4.18296	1.46155	13.8607	1.75134	14.4701	0.863904	4.20825	2.10646	0.778668	1.77568	2.31615	1.87328	2.66837	1.34419	2.93459	11.2318	0.51591	3.79476	3.17743	1.19391	1.02483	5.00205	54.1869	14.9136	0.686799	1.02878	3.01723	14.5983	11.8981	1.11264	13.1886	1.76554	13.5522	7.18383	1.0286	1.06776	1.61875	14.702	13.1871	0.708246	13.5452	20.0735
Trrap	1.51117	2.11561	14.648	14.8582	1.41765	0.341762	1.57322	4.58479	1.64005	14.1394	1.13944	14.8216	0.974042	4.65978	1.00992	2.23294	1.07285	1.05789	0.854782	3.0094	0.673933	2.92062	11.2552	0.804641	3.95591	2.75373	1.02202	1.38924	4.63037	62.0073	15.3758	0.879369	0.447708	3.2262	14.9861	12.0284	0.587318	13.4916	0.575294	13.8784	5.22803	1.56736	1.5033	1.96782	15.0853	13.4436	0.719064	13.8084	14.8117
Ascc3	2.04027	6.52068	29.0139	29.2576	4.72791	4.09393	3.28814	0.802963	5.3534	28.1062	3.99862	29.2443	2.32095	12.3635	4.35063	3.6242	3.87059	5.92586	5.13462	8.27407	3.68366	5.38466	23.7947	3.14528	11.0988	8.6287	4.65884	3.59245	6.99887	66.7764	29.907	2.9749	3.33062	9.15796	29.3932	25.2737	4.60507	27.2513	6.30392	27.6603	16.5281	3.82519	3.88275	5.73779	29.583	27.1801	3.19919	27.8505	22.4874
Stxbp1	6.03315	8.85045	27.3716	27.6406	2.64499	3.03111	6.64222	5.93172	7.64174	26.6875	2.83423	27.6261	6.22445	14.4014	2.92987	6.9086	2.93973	3.29815	2.87065	9.70527	3.80886	6.59608	23.1423	6.63655	11.6323	5.37596	3.73612	7.21923	7.04436	66.2962	28.2502	6.89431	3.26588	10.1792	27.7791	24.0689	3.31658	25.8807	3.60539	26.6594	9.56357	7.05561	7.34034	8.31814	28.0342	25.8278	4.85373	26.4803	6.39979
Huwe1	0.537611	0.919477	13.8453	14.0247	3.87616	2.05744	0.259056	3.37618	0.72097	13.1196	2.93652	13.9665	1.14698	3.46453	3.0712	1.55281	2.96655	2.2037	3.03999	1.75496	0.75578	4.50189	10.322	0.549357	3.13996	6.10499	1.7677	0.100917	6.61903	64.1829	14.6436	0.800369	1.6607	2.13644	14.1348	11.3628	2.38081	12.6302	2.82519	12.9054	7.33304	0.294561	0.127837	0.634572	14.2943	12.6433	1.22739	13.0956	21.8809
Sin3a	2.08794	3.45121	16.8844	17.0399	0.535627	0.490389	2.43466	4.78068	2.95797	16.384	0.312898	17.1022	2.07477	6.41097	0.354951	2.13681	0.230725	1.25742	0.368595	4.48076	1.24765	2.55838	13.6585	1.77624	5.60236	1.37677	0.833096	2.57095	4.17146	56.1728	17.6141	1.98134	0.449575	4.76064	17.215	14.2963	0.257279	15.6728	0.834743	16.2209	5.7569	2.43678	2.62853	3.27709	17.4386	15.7133	0.924346	16.2263	12.1415
Supt16	1.25183	0.429532	10.3044	10.519	4.17315	2.06785	0.516429	5.43573	0.00943208	9.90781	3.33568	10.4522	1.89446	2.33953	3.30465	1.78539	3.47966	1.98322	3.37778	0.78183	1.11585	4.12647	7.15703	1.14888	1.35451	5.96355	1.57666	0.397012	6.10233	64.3658	10.805	1.79538	2.15155	0.997827	10.6007	7.91467	2.47411	9.28482	2.796	9.53379	5.22593	0.441413	0.422619	0.466547	10.6655	9.15331	1.48126	9.46799	21.4316
Setd1a	0.432742	1.75707	15.5383	15.6649	2.61705	1.16417	0.679249	2.97618	1.42185	14.9565	1.73717	15.6851	0.36043	4.60531	1.85435	1.3791	1.71978	2.29667	2.16415	2.75042	1.15126	3.05253	11.9402	0.0688517	4.1372	4.21006	1.5906	0.803338	5.01011	62.0757	16.1368	0.197378	0.96251	3.17528	15.8138	12.892	1.3142	14.2038	1.78682	14.5915	7.80762	0.783253	0.818493	1.46957	15.933	14.1769	0.338078	14.6841	20.2469
Wac	1.32553	3.36161	18.468	18.6721	0.699171	0.503791	1.94624	3.26864	2.5641	17.8698	0.498021	18.7042	1.02836	6.77282	0.461743	1.69541	0.358374	1.68077	0.775742	4.58389	1.15566	1.94838	14.7144	1.15874	5.89536	2.37083	1.0166	1.99758	3.58843	57.5066	19.245	1.1164	0.259617	4.99604	18.8326	15.5307	0.434463	17.1686	1.23006	17.6624	7.46101	2.08521	2.17321	3.09169	19.0166	17.1434	0.639709	17.6478	14.4818
Ogt	4.24544	8.15944	27.2235	27.4898	1.0089	1.69387	5.55531	4.63498	6.92315	26.6135	1.21241	27.5121	3.50497	13.1402	1.30707	5.19776	1.17044	3.38389	1.73366	9.71307	3.63928	3.83841	22.9532	4.2775	11.5995	3.32459	3.36554	5.99244	4.7289	63.5071	28.1156	4.20664	1.87124	10.2517	27.6622	23.8226	1.78695	25.6756	2.61559	26.3544	10.9027	5.86896	6.20958	7.67608	27.9169	25.6913	2.64525	26.3198	9.53676
Mecp2	17.1502	8.3758	0.0921345	0.0953619	20.8012	16.6164	13.5153	28.9322	10.1548	-0.00683557	19.3644	0.0282131	18.4566	4.05626	19.2895	16.5096	19.9397	13.3035	17.4884	7.04772	13.9504	21.3717	0.845359	14.779	4.96316	18.6192	14.5475	12.4479	24.2403	76.2301	0.376901	16.1596	17.4878	6.18412	0.0652064	0.365289	16.4321	0.158924	14.1609	0.120107	6.03715	12.3004	11.9167	9.42406	0.260519	0.318426	16.063	0.27259	37.7242
Arid2	17.7513	8.8144	0.33867	0.329852	21.3976	17.1617	13.9901	29.6903	10.631	0.662196	19.8776	0.132291	19.1229	4.38453	19.8316	16.9747	20.5027	13.7316	18.1772	7.40068	14.5897	22.0006	1.09179	15.3972	5.34369	19.1812	15.0839	13.101	24.8992	76.8795	0.195345	16.8644	18.1397	6.52829	0.147355	0.760952	16.9178	0.331236	14.727	0.453734	6.48548	12.7819	12.5213	9.94838	0.167364	0.307623	16.5637	0.26056	38.0624
Chd2	17.2137	8.42483	0.0752116	0.115749	20.9132	16.7475	13.5739	29.0882	10.2203	0.0466346	19.4674	0.0116976	18.5479	4.13996	19.4464	16.5384	20.0558	13.4292	17.6049	7.14161	14.0513	21.3577	0.925191	14.8832	4.94129	18.6967	14.6085	12.5228	24.1748	76.0321	0.454822	16.2862	17.6315	6.23424	0.0883201	0.290892	16.5288	0.144812	14.2794	0.164211	6.0675	12.3692	11.9988	9.49551	0.254891	0.334985	16.1546	0.257519	37.9338
Ufsp2	3.61543	7.48955	30.1772	30.3767	6.66263	5.78901	4.42961	1.12485	6.22796	29.1373	5.83668	30.3198	4.00693	14.3302	6.16751	5.33795	5.7177	6.85436	6.68622	8.17918	4.95455	7.94425	24.8851	4.58842	11.6632	10.5003	6.10651	4.85381	9.48841	69.8859	31.02	4.58902	5.02211	9.1584	30.5243	26.5561	6.40054	28.3634	7.23131	28.7346	17.7241	4.99374	4.95369	6.38444	30.6633	28.2991	4.91741	28.9235	24.0334
Usp48	17.1464	8.37478	0.0270158	0.0212906	20.7961	16.6438	13.5022	28.987	10.1302	0.0130033	19.3591	-0.0223519	18.4805	4.04891	19.3006	16.4636	19.9403	13.3651	17.5152	7.08674	13.9783	21.2322	0.908601	14.8154	4.93305	18.6282	14.5562	12.4595	24.0519	76.0984	0.344595	16.2084	17.5213	6.21104	0.0450517	0.320752	16.432	0.148657	14.2201	0.133233	6.07842	12.3196	11.9399	9.45864	0.170867	0.313708	16.0658	0.269722	37.812
Ppp2r1a	2.66728	4.5854	19.4554	19.6448	0.361537	0.514932	3.10351	4.69569	3.80152	18.9097	0.308204	19.7132	2.6634	8.18388	0.270953	3.25698	0.356785	1.23918	0.602391	5.62902	1.52108	2.94186	15.8664	2.63223	6.88901	2.0614	1.40242	3.45694	4.07313	61.7456	20.1964	2.84996	0.757078	5.97087	19.8262	16.6522	0.617072	18.1753	1.07931	18.7946	6.40564	3.28895	3.5582	4.31483	19.9992	18.1608	1.36487	18.6989	9.79793
Prpf6	3.45057	5.02388	19.2293	19.5031	0.591375	0.605952	3.92727	5.89738	3.97932	18.778	0.921394	19.5124	2.65004	8.40997	0.776737	3.9752	0.922609	1.5895	0.70403	6.23389	2.11075	2.0686	15.6631	3.05213	6.87914	2.12929	1.75764	4.035	2.81281	61.7185	20.0476	3.06113	0.961107	6.45178	19.6389	16.0987	0.767075	18.0369	1.23998	18.601	6.35953	4.11574	4.25545	4.96612	19.8763	18.0186	1.67265	18.4655	10.0529
Gfpt1	1.5896	2.08856	13.8926	14.1575	1.67208	0.598251	1.43348	5.10504	1.44311	13.5244	1.21076	14.1567	2.23179	4.83397	1.24294	2.22199	1.41237	0.921151	1.50063	2.84801	0.704659	2.81603	10.657	1.85947	3.35771	3.47733	0.61103	1.74147	4.06628	62.7651	14.5298	2.44007	0.947419	3.10716	14.2052	11.2799	0.845021	12.7881	1.4211	13.3119	4.25375	1.52773	1.7986	2.16446	14.4861	12.7183	0.935099	13.2287	13.0474
Dync1h1	2.08097	7.10559	29.8808	30.1647	5.15369	4.44879	3.48049	1.23571	5.78759	29.0437	4.2726	30.1425	2.69464	13.002	4.61806	3.7386	4.21198	6.52804	5.87208	8.90381	4.20259	5.58391	24.6024	3.59861	11.8277	9.51192	4.99752	4.08498	7.15497	68.1447	30.7425	3.73317	3.83071	10.0093	30.2911	26.1535	5.03782	28.0942	7.07776	28.5139	17.2363	4.04634	4.34264	6.35431	30.4998	28.0423	3.38687	28.731	22.8122
Dhdds	2.59283	0.270736	7.50453	7.70242	5.71958	3.20563	1.25904	7.54176	0.394162	7.135	4.64882	7.56676	3.39431	1.62472	4.71334	3.03745	4.91658	2.3679	4.34857	0.117234	1.80166	6.14182	5.01697	2.11739	0.424023	6.56779	2.39943	1.07303	8.22743	65.2619	8.0169	2.89163	3.46897	0.137891	7.68801	5.68137	3.49506	6.58463	3.06444	6.91896	3.95929	1.00556	0.925495	0.463811	7.84028	6.5223	2.5678	6.86019	22.4728
Xpo1	0.5324	0.462708	12.4532	12.6165	3.74605	1.83803	0.0749128	4.00903	0.448064	11.907	2.72206	12.5763	1.26463	2.86159	2.89451	1.29549	2.82782	1.89616	2.9491	1.19555	0.748359	4.22635	9.15016	0.506718	2.37795	5.63216	1.37022	0.0997096	6.2405	63.5022	12.9876	1.06832	1.69199	1.48661	12.6974	10.0075	2.09783	11.2107	2.51274	11.539	6.30838	0.0644735	0.067901	0.346093	12.8408	11.1805	0.916356	11.6089	21.2869
Cltc	3.29567	6.9121	25.8591	26.1252	1.67367	2.01668	4.64274	3.86828	5.71688	25.1294	1.7049	26.179	2.20103	11.6469	2.15285	2.83681	1.53492	4.27273	1.78977	8.7538	3.50082	1.91147	21.5137	3.26933	10.1912	2.74655	2.51614	4.81939	2.84175	50.6813	26.833	2.89889	1.43822	9.22767	26.3576	22.0932	1.77918	24.4104	3.25035	24.9909	11.9521	5.01653	5.1276	6.58991	26.4997	24.4389	2.50233	24.9245	14.996
Actb	9.99162	4.63455	3.41954	3.48344	10.2642	8.34571	7.61796	18.9156	5.40789	3.29429	9.48461	3.42658	11.0842	2.829	9.40362	9.58494	10.0356	6.02588	8.7017	3.98863	7.11327	12.2225	2.91228	8.50496	2.97308	9.63106	7.21103	7.11398	14.0809	67.8842	3.75123	9.67336	9.16375	3.51078	3.47235	2.73319	8.05504	3.03019	6.70359	3.31171	2.44125	6.90793	6.84182	5.30556	3.68452	3.14553	8.53699	3.31257	23.2166
Chd8	1.25603	0.174822	10.4552	10.5746	4.68157	2.50371	0.405025	5.0889	0.423232	9.87318	3.5771	10.5031	2.04414	1.98072	3.75417	1.91178	3.73384	1.96954	3.41976	0.561607	0.935136	5.48277	7.57314	0.932443	1.70553	6.20002	1.88764	0.190446	7.64812	64.2147	11.0359	1.43752	2.34196	0.800569	10.6518	8.40452	2.74739	9.39087	2.65902	9.60571	5.5878	0.248098	0.0892702	0.0517708	10.7695	9.39022	1.65702	9.75674	22.3
Atxn10	4.27402	8.36798	29.0587	29.2497	4.84051	4.21523	5.80821	3.21891	7.29872	28.1783	4.39978	29.2824	2.1722	13.9468	4.40247	5.80197	4.02482	7.23815	4.85021	9.74912	5.73872	5.20391	24.251	3.39918	12.0965	6.14761	6.26073	5.91972	6.91395	65.4013	30.0019	2.67196	3.86978	10.4264	29.4372	25.3702	4.58584	27.3302	4.75036	27.8135	16.6759	6.15509	6.07459	7.63291	29.619	27.3475	3.68078	27.9547	22.8758
Bptf	1.09196	0.262321	11.2459	11.3888	4.44609	2.3462	0.341507	4.58831	0.423199	10.6965	3.37808	11.3027	1.81674	2.40104	3.55808	1.78839	3.51728	1.91258	3.29741	0.675044	0.877034	5.27901	8.19328	0.8536	1.8999	6.08679	1.79692	0.182117	7.43914	64.3442	11.8034	1.36125	2.19234	0.922584	11.4573	9.06964	2.61158	10.1285	2.59255	10.4117	5.90322	0.204475	0.0756502	0.129516	11.5465	10.0683	1.5025	10.4583	21.9765
Prox1	17.7869	8.84277	0.205933	0.296606	21.4658	17.2446	14.1118	29.6658	10.5705	0.360424	20.0264	0.0931331	19.1091	4.3844	19.9695	17.055	20.6279	13.8374	18.1636	7.44019	14.5315	22.0083	1.01772	15.4263	5.28493	19.2745	15.1746	12.9673	24.9396	76.9562	0.403376	16.7839	18.171	6.55638	0.132319	0.614676	17.0655	0.364939	14.7878	0.30847	6.50962	12.8086	12.4473	9.9349	0.222803	0.460157	16.6987	0.283318	38.4297
Tardbp	1.04087	2.76002	17.2498	17.4237	0.850997	0.250792	1.46818	3.26479	2.13192	16.6563	0.537517	17.4105	1.00865	5.97734	0.429824	1.89081	0.401357	1.19054	0.774929	3.81843	0.718879	2.45028	13.5768	0.880409	5.21063	2.78691	0.893153	1.57144	4.17326	61.4496	18.0025	1.01641	0.215784	4.21651	17.5868	14.4748	0.41506	15.8887	0.936889	16.3641	6.48095	1.58799	1.68992	2.43023	17.7662	15.8978	0.423951	16.4152	14.0148
Cdk13	0.648912	0.473484	11.9313	11.9932	3.793	1.88036	0.0749134	4.32163	0.503414	11.3423	2.72737	11.9837	1.49479	2.59309	2.89127	1.39093	2.84916	1.8072	2.93294	1.08822	0.773373	4.46488	8.67572	0.509775	2.30816	5.60686	1.37623	0.169629	6.47693	63.0873	12.4009	1.09808	1.68723	1.3937	12.1274	9.61186	2.04402	10.6378	2.41237	11.0033	5.95971	0.147638	0.125616	0.261299	12.2317	10.6022	1.00042	11.1006	21.1097
Vps35	16.9616	8.2545	0.00212645	0.0635622	20.6278	16.4293	13.3234	28.7057	9.94153	0.0663886	19.1915	-0.0288633	18.2524	3.94595	19.1342	16.2808	19.787	13.128	17.3472	6.96149	13.7355	21.0886	0.727942	14.6668	4.7132	18.4909	14.4071	12.3021	23.9282	76.0392	0.324761	15.9974	17.3037	6.09221	0.00707033	0.331584	16.25	0.197639	14.0618	0.249911	5.99917	12.158	11.7887	9.33236	0.0981146	0.283438	15.9016	0.239249	37.5064
Csnk2b	0.877799	0.533679	12.3169	12.4407	4.40893	2.43855	0.321259	4.27916	0.710726	11.6063	3.38408	12.3651	1.61248	2.68141	3.58679	1.73685	3.45048	2.18362	3.26823	1.22418	0.948429	5.09106	9.05389	0.692582	2.60459	6.30039	1.90804	0.175245	7.20183	63.9719	12.9979	1.09632	2.06238	1.53016	12.57	9.96682	2.69533	11.1102	2.84262	11.332	6.65192	0.297429	0.0992261	0.321342	12.6717	11.1378	1.52376	11.5401	22.5492
Srrm2	0.407723	0.76396	12.9678	13.0749	3.52405	1.67682	0.00342094	3.92139	0.601324	12.3998	2.40623	13.0591	1.40059	3.1648	2.63003	1.18771	2.57974	1.87538	2.90075	1.44435	0.742903	4.25935	9.61937	0.522225	2.78998	5.60486	1.28842	0.213274	6.24937	63.3866	13.4863	1.22446	1.56884	1.86101	13.1846	10.6	1.91773	11.6557	2.53726	12.0448	6.42782	0.0689471	0.188069	0.515485	13.3588	11.644	0.808323	12.1683	20.5834
Ank3	15.4988	7.32556	0.324774	0.388455	19.0801	15.0649	12.0469	26.7982	8.83666	0.174161	17.7924	0.161308	16.7322	3.41172	17.5826	14.9993	18.2947	11.9531	16.0295	6.04297	12.5862	19.5873	0.453518	13.2981	4.18603	17.4067	13.0852	11.0261	22.4539	75.321	0.627162	14.6773	15.8587	5.29146	0.390285	0.270616	14.985	0.0869384	12.9558	0.172482	5.36066	10.9788	10.6081	8.20328	0.519175	0.167834	14.5902	0.200744	36.1679
Pten	1.97544	0.647303	10.4163	10.4599	5.29651	3.0113	0.880147	5.38278	0.71787	9.76304	4.05019	10.4357	2.95612	2.81277	4.28833	2.65445	4.28835	2.15657	3.91989	0.404727	1.36474	6.60576	7.67037	1.59387	1.69801	6.4991	2.32023	0.813713	8.74527	64.8832	10.9494	2.21496	2.96052	0.658384	10.5404	8.5609	3.202	9.34684	2.74038	9.62873	5.5005	0.707924	0.593038	0.382441	10.6829	9.34797	2.24514	9.8038	21.9797
Nf1	17.8374	8.87009	0.0436463	0.0660867	21.5039	17.2624	14.0999	29.8538	10.6954	0.146882	20.0055	-0.0106759	19.1866	4.40249	19.9861	17.1418	20.6195	13.9011	18.1615	7.54308	14.5464	22.0159	1.08318	15.4585	5.28056	19.1537	15.1846	13.0907	24.8956	76.7935	0.337334	16.8439	18.1908	6.63209	0.0130059	0.451957	17.0409	0.218055	14.7406	0.337971	6.37838	12.8752	12.5152	10.0079	0.173757	0.363722	16.6926	0.382453	38.3181
Zfp423	11.9616	6.42932	5.04036	5.06131	13.2055	11.3071	9.62065	20.8752	7.56642	4.77948	12.0552	5.06363	12.9276	4.38398	13.0826	8.33805	12.5275	9.3361	10.3864	6.02882	9.75653	13.1072	4.837	10.1885	4.83123	9.80565	7.92965	8.89368	15.5471	42.6012	5.57682	11.141	10.707	5.4579	5.22681	4.32526	9.66315	4.75035	9.65541	5.10768	6.03122	8.76783	8.59264	7.12522	5.33856	4.91888	10.822	5.04358	30.3056
Stag2	15.9481	7.52073	0.136378	0.19387	19.6699	15.5433	12.4254	27.4515	9.18647	0.200173	18.2765	0.0370657	17.1758	3.47132	18.1733	15.3865	18.816	12.3347	16.4922	6.27745	12.9708	20.1535	0.342653	13.7181	4.21725	17.76	13.5901	11.4896	22.9545	75.7308	0.290048	15.0819	16.3744	5.437	0.112227	0.237322	15.3768	0.118775	13.3234	0.133097	5.58496	11.3375	10.9853	8.57533	0.0906711	0.0864089	14.9921	0.03549	36.7112
Tnpo3	0.841967	0.539896	12.038	12.3203	3.55714	1.74985	0.429196	4.42212	0.24321	11.5855	2.82452	12.258	1.27179	2.87626	2.90654	1.43941	2.91179	1.93649	2.8558	1.341	0.857746	3.21977	8.95312	0.847973	2.09418	5.42352	1.37198	0.256093	4.97779	63.3263	12.7212	1.23692	1.7191	1.57331	12.3825	9.44931	2.14628	11.0413	2.58973	11.3134	6.08583	0.369726	0.309719	0.603974	12.535	11.0413	1.08457	11.3374	21.0617
Ctcf	1.96996	2.20873	14.1655	14.3202	1.64211	0.473754	1.87497	5.18471	2.07086	13.563	1.27055	14.3029	1.39294	4.62165	1.23789	2.71452	1.25071	0.987797	0.800176	3.03253	0.807881	3.52214	10.9442	0.991305	3.98631	2.50474	1.17818	1.76441	5.23821	62.1185	14.9403	1.07166	0.61591	3.16072	14.4615	11.6607	0.694575	12.9665	0.2731	13.4274	4.62477	1.82626	1.73698	2.05484	14.6223	12.9883	0.954514	13.4399	14.2184
Ap2m1	3.45621	0.431809	6.20057	6.312	6.82549	4.20038	1.83086	8.84236	0.888832	5.80382	5.66994	6.21658	4.34159	1.14531	5.77734	3.77366	5.9148	2.77843	5.05795	0.0244982	2.42232	7.6974	4.05084	2.58209	0.446194	7.34852	3.12303	1.53591	9.93659	65.0525	6.59657	3.3916	4.28265	-0.00535736	6.35575	4.64581	4.27765	5.35673	3.49332	5.59354	3.80391	1.4566	1.26951	0.514104	6.42089	5.30517	3.41611	5.57012	24.0511
Uba5	1.39977	0.0894785	9.87112	9.9986	4.647	2.46742	0.478852	5.58433	0.429408	9.30585	3.61468	9.93503	2.17695	1.86003	3.79093	2.05206	3.78526	1.96837	3.42137	0.532159	1.08195	5.19508	6.90514	1.02482	1.32897	5.99755	1.74726	0.392924	7.19956	63.8931	10.3935	1.61568	2.37522	0.63962	10.0403	7.62669	2.6991	8.739	2.63732	9.02092	5.0335	0.40522	0.297199	0.0609156	10.2019	8.7243	1.64808	9.10619	22.0543
Tuba1a	17.0839	8.30825	0.0488484	0.0234239	20.8351	16.616	13.3976	28.9018	10.116	0.0320914	19.3471	-0.0566946	18.4526	3.99676	19.2958	16.4392	19.9445	13.2916	17.5484	6.99438	13.9304	21.3571	0.816505	14.7465	4.90253	18.6548	14.5139	12.4192	24.2466	76.2281	0.284426	16.1568	17.5023	6.12765	-0.00316246	0.28407	16.4248	0.0424509	14.1938	0.131927	6.03823	12.218	11.8685	9.36699	0.179511	0.165668	16.027	0.221155	37.7967
Qrich1	0.872585	1.29317	13.3275	13.4496	3.02357	1.28247	0.768731	4.18712	1.13484	12.8097	2.14211	13.4439	0.578152	3.54564	2.1603	1.69076	2.13101	2.1552	2.26356	2.0779	1.1416	3.54792	10.0478	0.0968283	3.20605	4.11168	1.68139	0.709514	5.69216	62.2976	13.9216	0.296867	1.21964	2.39368	13.5845	10.9296	1.46182	12.0739	1.53807	12.4591	6.66633	0.738828	0.692416	1.06097	13.697	12.0609	0.574339	12.5229	20.6778
Cdc40	1.91861	0.0618927	8.45451	8.58491	5.20182	2.8542	0.80991	6.65497	0.373997	8.00377	4.18601	8.46971	2.57928	1.17533	4.28711	2.38489	4.35466	2.11378	3.77738	0.356142	1.31637	5.76547	5.8079	1.33946	0.998272	6.38463	2.15596	0.489372	7.98162	64.2574	8.95216	1.88206	2.78637	0.462874	8.63453	6.54687	3.08333	7.49949	2.85796	7.72885	4.67394	0.580026	0.376219	0.0906891	8.68999	7.45322	2.13797	7.74247	22.8631
Thoc1	1.03804	1.24176	13.038	13.1421	3.1354	1.4213	0.895767	4.31588	1.1386	12.4396	2.27205	13.1605	0.688093	3.4183	2.36885	1.82513	2.26115	2.22465	2.24418	2.03922	1.15952	3.72118	9.93751	0.143007	3.12757	4.03793	1.78719	0.661628	5.87353	61.9946	13.7266	0.230759	1.31131	2.2669	13.2903	10.6287	1.58207	11.8805	1.5211	12.1766	6.63561	0.769393	0.645622	1.06442	13.4406	11.9118	0.734919	12.346	21.0084
Tsc1	0.553532	2.47581	17.3644	17.5504	1.30836	0.498699	1.00359	2.7035	1.83838	16.7499	0.759687	17.5714	1.18019	5.84197	0.909529	1.55474	0.799209	1.16541	1.23588	3.55693	0.466225	2.83644	13.6393	0.970553	5.01403	3.71954	0.776992	1.25441	4.26093	62.09	18.068	1.18286	0.392183	4.01264	17.7013	14.5898	0.69163	16.054	1.48412	16.4864	6.77879	1.17997	1.32984	2.18046	17.8782	16.0192	0.442691	16.5745	14.5432
Pomp	3.61587	8.05171	28.7344	29.0669	4.04993	3.67876	5.3318	3.58605	6.40772	28.0176	4.0491	29.1199	2.02683	13.3649	3.9828	4.76784	3.70935	7.09467	4.7588	10.1872	5.44315	1.73751	23.87	3.73056	11.6089	6.30847	5.30281	5.52697	2.27179	63.8185	29.7387	3.13735	3.48033	10.7914	29.2809	24.3878	4.32312	27.1837	5.73853	27.6065	16.3715	5.87344	5.94337	7.78331	29.4629	27.2072	3.35725	27.6992	22.1407
Hspa9	3.11907	2.48809	12.1957	12.3732	2.56227	1.49297	2.81663	7.44295	2.318	11.7504	2.30262	12.4124	2.13153	4.37228	2.02405	3.65359	2.28293	2.25541	1.76321	3.19501	2.27074	3.34903	9.17896	1.8174	3.20196	2.16511	2.20814	2.71965	4.90126	62.327	12.8007	1.97971	1.88578	3.12625	12.4646	9.54275	1.67598	11.1015	1.19618	11.5368	4.713	2.74189	2.7095	2.67229	12.6936	11.0747	1.70397	11.4511	17.1237
Celf2	2.91602	3.24374	14.8785	14.9998	1.0181	0.575798	2.76666	6.11813	2.93353	14.2893	0.841021	15.0195	2.68289	5.82586	0.86751	3.52009	0.932738	0.733432	0.420347	3.82644	1.29634	3.85788	11.7847	2.08928	4.73079	1.65342	1.30569	2.89111	5.20021	61.7475	15.6399	2.40293	0.862283	3.95463	15.1721	12.4366	0.56812	13.6554	0.283418	14.1881	4.0471	2.77977	2.84241	3.01251	15.4061	13.7202	1.31945	14.2312	11.1753
Kansl1	1.15974	4.10361	21.9879	22.1475	3.08636	2.02309	2.04802	2.03758	3.48222	21.1435	2.39532	22.153	0.39748	8.21303	2.50842	2.49145	2.20278	4.02181	2.88938	5.62784	2.39406	3.47214	17.6054	0.798736	7.62865	5.12627	3.04311	2.15464	5.39903	63.5282	22.8711	0.522521	1.5571	6.2245	22.3318	18.6986	2.36497	20.3921	2.98921	20.7941	11.8925	2.31496	2.27337	3.56974	22.5208	20.425	1.26937	21.0203	21.3861
Setdb1	4.09092	0.551083	4.84105	4.93569	7.44979	4.63253	2.28728	10.2323	1.03015	4.50574	6.26186	4.89807	5.11606	0.76237	6.32437	4.28002	6.57237	3.18181	5.63088	0.105524	2.81675	8.14009	3.18317	3.22202	0.238112	7.82132	3.52227	1.92551	10.4075	66.0206	5.29049	4.12846	4.91135	0.0257858	5.01426	3.52392	4.77242	4.19597	3.93485	4.38324	3.27122	1.83306	1.6595	0.802144	5.12649	4.20132	3.96027	4.4372	24.327
Dnm1l	2.19077	0.0842371	7.95307	8.10267	5.58495	3.11714	1.01437	7.10843	0.388694	7.37379	4.58413	8.02065	2.88228	1.14919	4.61051	2.76152	4.75692	2.36235	4.11147	0.340975	1.46235	6.00519	5.3136	1.66315	0.761896	6.69563	2.38607	0.636829	8.21295	65.2373	8.58986	2.16498	3.12294	0.379148	8.14935	6.01153	3.42643	7.03709	3.09922	7.23555	4.42202	0.789897	0.547103	0.206706	8.2962	7.00222	2.44914	7.32924	23.1773
Naa15	2.55521	0.184318	7.1315	7.28156	5.943	3.41639	1.21995	7.77533	0.40087	6.74408	4.88513	7.24837	3.37549	1.00645	4.91468	2.94084	5.08239	2.46605	4.43937	0.15258	1.75796	6.49552	4.91851	1.98351	0.656357	6.99508	2.60278	0.866342	8.79741	65.2413	7.61882	2.69087	3.48795	0.24907	7.34571	5.50215	3.67334	6.41081	3.29749	6.58684	4.23465	0.912307	0.712006	0.307712	7.40428	6.36986	2.73473	6.55986	23.3848
Ski	29.3358	31.746	47.2929	47.5829	17.5296	20.2846	29.8013	30.8828	30.3285	47.1479	19.0507	47.6672	29.6507	36.207	19.8686	29.0326	19.3979	20.5022	18.5835	32.5473	24.2446	26.0702	44.1764	29.5607	34.0238	18.9086	22.7224	30.5704	25.6923	82.9192	48.1382	30.3316	21.7064	32.8434	47.8537	44.8221	20.762	46.2259	21.3649	47.0786	24.5113	29.9508	30.7254	31.3684	48.2092	46.2936	25.1435	46.7566	9.97471
Smc1a	14.9126	6.84933	0.288318	0.410379	18.5951	14.5421	11.5335	26.0607	8.3261	0.366098	17.2954	0.229439	16.022	3.06856	17.1467	14.3995	17.8019	11.4892	15.5328	5.67133	12.0511	18.996	0.0789607	12.7943	3.6355	16.941	12.697	10.6154	21.7613	74.9776	0.427758	14.0885	15.3156	4.91984	0.289469	0.212776	14.4584	0.273842	12.566	0.282028	5.2762	10.5085	10.1651	7.86859	0.253927	0.156284	14.054	0.093142	35.7221
Elp1	1.29999	0.231287	10.3985	10.5295	4.60984	2.3761	0.42315	5.46255	0.430791	9.85416	3.5623	10.4152	2.11051	2.12337	3.62362	2.03502	3.74348	1.98343	3.5681	0.625033	1.11449	5.15876	7.14758	1.08135	1.56164	6.23562	1.71991	0.413786	7.21096	64.8846	10.8562	1.77753	2.38023	0.848109	10.558	8.09302	2.6927	9.08401	2.78052	9.4495	5.18636	0.411764	0.366251	0.139643	10.7584	9.0352	1.58509	9.50875	21.7894
Slc7a6os	14.0171	6.23359	0.384742	0.445424	17.4619	13.5561	10.7577	24.9643	7.68267	0.324635	16.2295	0.259315	15.1365	2.74553	16.071	13.6187	16.7132	10.7145	14.5551	5.18532	11.2734	17.7831	0.189833	11.9649	3.27082	15.9278	11.7053	9.83665	20.4662	74.1751	0.639324	13.3063	14.3704	4.41006	0.375345	0.00814335	13.5089	0.131138	11.6942	0.173425	4.64125	9.77919	9.4505	7.18547	0.516689	0.180686	13.0813	0.19845	34.3715
Psmc5	2.38623	3.7929	17.9315	18.1845	3.09151	1.88832	2.89542	5.16146	2.83454	17.4701	2.89694	18.2323	1.21119	7.03983	2.75915	2.99179	2.76568	4.02913	3.02272	5.21088	3.0746	0.771214	14.1951	1.9066	5.598	4.1498	2.7852	2.93457	1.48413	61.7324	18.6684	1.80676	2.10368	5.41905	18.3634	14.3759	2.41451	16.6834	3.07264	17.1263	9.3754	3.15365	3.16244	3.89779	18.5111	16.6808	1.6909	17.0783	20.5131
Mef2c	21.6468	23.7417	38.8506	39.1096	10.8983	13.1099	22.0455	23.4103	22.5438	38.5389	12.1793	39.2024	21.9613	28.1191	12.479	21.5966	12.5515	12.8321	11.6194	24.6204	16.0386	18.8576	35.6847	21.88	25.782	12.486	14.7701	22.8203	18.3689	75.8035	39.7112	22.4944	14.3423	24.7669	39.3301	36.1548	13.255	37.7147	13.2729	38.6936	15.5347	22.2731	22.932	23.5068	39.6781	37.7339	17.8824	38.3558	1.62744
Htt	3.56329	7.31635	29.693	29.9009	6.49765	5.68923	4.34831	1.13668	6.14926	28.6925	5.61451	29.8004	4.13976	14.1075	5.93785	5.14371	5.52197	6.53698	6.56689	7.85817	4.85306	8.10908	24.5241	4.55344	11.4941	10.2494	5.88092	4.76014	9.69468	69.1863	30.4655	4.70707	5.01575	8.84413	30.0375	26.2258	6.1679	27.8368	6.96558	28.2161	17.2323	4.80537	4.8505	6.19649	30.159	27.7798	4.71447	28.3851	23.4726
Rab7	1.17954	0.248967	10.0942	10.2736	4.45212	2.25738	0.356743	5.22136	0.188979	9.60272	3.36886	10.1966	1.92053	2.16495	3.51121	1.88199	3.54248	1.91612	3.37391	0.514183	0.971971	5.02475	7.12595	0.911657	1.33941	5.87541	1.69456	0.272051	7.09565	64.1035	10.6362	1.48061	2.22961	0.688748	10.3083	7.94351	2.49397	9.03079	2.49406	9.34757	5.15133	0.240748	0.170497	0.222654	10.4272	8.96169	1.44725	9.337	21.7888
Polr3b	12.749	5.45942	1.02988	1.00481	15.9833	12.1657	9.56991	23.3195	6.83619	1.13626	14.7381	0.84308	13.8073	2.51106	14.5712	12.3045	15.2447	9.62159	13.3717	4.55697	10.2895	15.9034	0.387013	10.8669	2.77046	14.6204	10.4448	9.04319	18.3117	73.0677	0.905088	12.2981	13.073	3.81039	0.914824	0.356862	12.1523	0.49247	10.6472	0.810956	4.19496	8.83757	8.65891	6.44505	0.973189	0.332449	11.7334	0.543929	32.3124
U2af2	0.668593	1.75896	15.4306	15.658	2.58659	1.08414	0.881749	3.33588	1.18105	14.8223	1.95145	15.6308	0.181238	4.67343	1.94298	1.49857	1.8906	2.34464	2.1059	2.78236	1.18495	2.46403	11.8339	0.203222	3.85492	4.11685	1.63101	0.781637	4.29405	62.3135	16.2031	0.264801	1.00729	3.14972	15.7945	12.5799	1.45441	14.2076	1.81953	14.5087	7.78875	0.932286	0.890266	1.58233	15.9142	14.2205	0.530992	14.5885	20.4189
Rbfox1	16.598	8.01722	0.15593	0.15598	20.1963	16.0484	12.9507	28.3409	9.63268	0.433214	18.7721	0.0381877	17.8843	3.81743	18.6529	15.8386	19.3557	12.8222	17.0923	6.68725	13.5772	20.6071	0.660378	14.3596	4.57925	18.2196	14.0167	12.1246	23.4227	75.6976	0.0709818	15.8397	16.9549	5.90549	0.0786219	0.370183	15.8472	0.162543	13.8581	0.307425	5.91452	11.882	11.6066	9.10752	0.0819144	0.0719719	15.5103	0.0400992	36.9709
Eif4e	4.49339	0.808116	4.60274	4.67372	7.67601	4.83619	2.58049	11.0432	1.36318	4.26473	6.50638	4.60563	5.53758	0.820012	6.51093	4.68749	6.83409	3.33102	5.90705	0.337041	3.20295	8.43553	2.69109	3.54775	0.251597	7.96743	3.69057	2.3782	10.6928	66.2592	4.89224	4.58322	5.17134	0.191664	4.68752	3.24735	4.92315	3.75944	4.16524	4.08569	2.96299	2.23676	2.1301	1.04338	4.8154	3.71057	4.20205	4.03702	24.186
Atp2b1	17.1448	8.3652	0.0482392	0.130803	20.8315	16.6079	13.4695	29.0194	10.1487	0.294617	19.3485	0.0399634	18.4088	4.09399	19.3216	16.4599	19.9601	13.3011	17.5731	7.1012	13.9867	21.2526	0.80311	14.8431	4.75216	18.6031	14.5877	12.5983	24.0726	76.3898	0.190036	16.2441	17.5334	6.22311	-0.0301966	0.409394	16.3954	0.240717	14.2252	0.370716	6.11957	12.3136	12.0211	9.55066	0.102695	0.251117	16.0037	0.223593	37.6216
Ctnnb1	8.4062	3.06624	2.70662	2.81087	11.7127	8.29837	5.86298	17.0986	4.01368	2.51374	10.5167	2.69514	9.40123	1.47443	10.3847	8.26922	10.9398	6.24091	9.50369	2.38605	6.56277	12.2816	0.927325	6.9681	1.26567	11.3439	6.91418	5.59463	14.7183	69.7221	2.82312	8.26698	8.85485	1.96928	2.78314	1.71408	8.38142	1.99744	7.33376	2.37129	3.38881	5.39176	5.29006	3.54117	2.76879	1.80353	7.83021	2.04028	28.1794
Brd4	2.26904	0.343221	8.6562	8.89877	5.24466	3.03328	1.19449	6.96764	0.354257	8.15895	4.50338	8.72994	2.71263	1.68819	4.47529	2.92446	4.59555	2.35488	3.8946	0.586706	1.59544	5.62731	5.74655	1.70765	0.954138	6.58095	2.35756	0.747934	7.74665	65.3034	9.30662	2.2452	2.95324	0.616883	8.90835	6.44033	3.37868	7.68055	3.15085	7.86609	4.65155	0.982695	0.725067	0.434865	9.03581	7.63951	2.48944	7.86783	22.9049
Ranbp2	10.8582	13.2755	30.376	30.5541	6.27948	8.80264	11.6196	11.6005	12.3259	29.6864	6.47963	30.6648	10.9222	18.0672	7.73021	7.63714	6.5242	9.5897	5.91889	14.5626	9.90842	7.87991	26.8493	11.0871	15.9468	4.16162	6.81422	11.9289	8.40277	32.4077	31.3192	11.1618	7.31755	14.8376	30.8144	26.9438	6.99226	29.1051	9.26123	29.8052	16.0036	11.7749	12.0493	13.1057	31.0885	29.1985	9.54194	29.6947	17.2656
Zmym2	16.398	7.87247	0.0310245	0.0540378	20.0223	15.8564	12.7865	28.08	9.5484	0.0713926	18.5766	-0.00164275	17.7313	3.74663	18.4845	15.6892	19.1744	12.6699	16.8526	6.60118	13.309	20.4098	0.643797	14.1697	4.48036	17.9965	13.8183	11.8963	23.2128	75.4671	0.252917	15.5988	16.7519	5.77193	0.0698603	0.193895	15.7094	0.0695254	13.6176	0.233651	5.65844	11.6912	11.3723	8.92055	0.18217	0.117771	15.356	0.164211	36.7299
Klf9	17.5616	8.65904	0.00975969	0.0307344	21.2545	17.0457	13.8667	29.5007	10.4507	0.112707	19.7701	-0.0260775	18.954	4.22816	19.7358	16.8228	20.373	13.6782	17.9451	7.32034	14.3234	21.7688	1.00791	15.2357	5.13489	19.0188	14.9529	12.8438	24.6375	76.5203	0.235956	16.6357	17.9636	6.43144	-0.00352506	0.427172	16.8155	0.240242	14.5733	0.211289	6.29867	12.6368	12.2802	9.78885	0.0712669	0.34671	16.4565	0.252478	38.1046
Thap1	17.8367	8.87865	0.00207158	0.0663907	21.531	17.318	14.1011	29.8159	10.6732	0.0874684	20.0543	-0.00570297	19.1855	4.40037	20.0116	17.0864	20.6513	13.8972	18.1811	7.51281	14.565	22.0409	1.06252	15.4582	5.28334	19.2216	15.1903	13.0727	24.9418	76.5067	0.301141	16.845	18.1994	6.61433	0.0263112	0.515244	17.0678	0.23737	14.7763	0.299889	6.43341	12.8624	12.4954	9.99798	0.14369	0.384075	16.7165	0.319339	38.511
Ddx39b	4.55498	9.16381	32.7821	33.0112	7.63559	7.00115	6.16397	4.26002	8.83836	31.7639	7.08928	33.0107	4.32843	13.9551	7.38849	5.88031	6.89795	9.36317	8.00712	12.4752	6.5829	6.88726	27.2178	5.65095	14.9622	11.8777	7.72313	6.19511	8.54775	68.8719	33.7733	5.01076	5.97168	13.2978	33.1927	28.5249	7.71202	30.9405	10.0103	31.3065	20.5944	6.78053	6.64063	8.67729	33.3294	30.92	6.05804	31.5673	27.3793
Zbtb11	1.04652	0.301988	10.5312	10.673	4.33236	2.28895	0.399466	5.10442	0.385357	9.88399	3.31305	10.6239	1.76914	1.93334	3.46839	1.77279	3.42936	2.04283	3.21924	0.906727	0.85723	4.96191	7.70858	0.741385	1.89102	5.93594	1.75674	0.0599757	7.10546	63.6063	11.2789	1.14143	2.09308	1.10785	10.7998	8.39781	2.50064	9.50537	2.58804	9.64453	5.57491	0.209833	0.0556752	0.224837	10.9387	9.56742	1.44356	9.90757	22.2117
E2f4	3.28175	0.441755	6.54352	6.64089	6.69746	4.06622	1.72765	8.43176	0.773138	6.05355	5.5166	6.58115	4.25758	1.28977	5.65335	3.67016	5.77598	2.77217	4.96033	0.0379896	2.20138	7.644	4.59948	2.52254	0.593175	7.35519	3.06515	1.34459	9.90885	65.4911	7.11353	3.27974	4.18031	0.0656552	6.71065	5.0775	4.21613	5.81018	3.42709	5.93009	3.99487	1.31765	1.11467	0.476601	6.83444	5.87818	3.32731	6.10711	23.8013
Grin2b	20.3397	22.4501	37.4028	37.6365	10.1061	12.0388	20.7513	22.1141	21.1398	37.0311	11.443	37.7222	20.617	26.6911	11.3618	20.3284	11.6591	11.5255	10.7247	23.2376	14.7738	17.796	34.1664	20.5152	24.4718	12.2918	13.5516	21.3942	17.4599	75.1878	38.2705	21.1038	13.1958	23.4256	37.9433	34.729	12.2676	36.224	12.212	37.1869	14.4101	20.9662	21.5698	22.1132	38.2139	36.2297	16.8116	36.8156	1.07234
Vps54	16.1937	7.72233	0.0957504	0.196583	19.8066	15.6568	12.631	27.7845	9.26393	0.221556	18.4765	0.080099	17.2861	3.62309	18.2966	15.5202	19.0212	12.5122	16.6699	6.47102	13.1677	20.0746	0.388227	13.9398	4.21275	17.8641	13.7101	11.7098	22.8773	75.6165	0.240777	15.2883	16.5078	5.66669	0.12143	0.212682	15.554	0.144021	13.5133	0.282707	5.73847	11.5685	11.2328	8.80039	0.163862	0.0747673	15.1845	0.010566	36.89
Depdc5	18.4977	9.30278	0.0756971	0.147261	22.2193	17.9426	14.7127	30.6315	11.1805	0.247968	20.7089	0.0503508	19.8467	4.69653	20.7086	17.6631	21.3366	14.4642	18.8178	7.91805	15.1713	22.6829	1.28265	16.0786	5.64564	19.7881	15.8116	13.6356	25.5762	77.1608	0.293741	17.4586	18.8898	6.98743	0.064628	0.59031	17.6954	0.400583	15.3349	0.379588	6.82264	13.3978	13.0251	10.5051	0.14318	0.512457	17.3186	0.372013	39.2115
Hnrnpc	0.838746	0.456246	11.6341	11.7856	4.2345	2.23609	0.286037	4.48728	0.42519	11.0018	3.2494	11.702	1.51353	2.39629	3.39107	1.71837	3.33017	2.07274	3.20339	1.09276	0.850233	4.80055	8.41897	0.651991	2.22153	6.10368	1.79243	0.0869387	6.93383	64.116	12.2817	1.00917	1.93722	1.38995	11.8519	9.34214	2.51151	10.504	2.72931	10.714	6.22471	0.225327	0.0527572	0.298397	11.9661	10.4898	1.3938	10.8674	22.2566
Txndc15	3.26636	7.36472	30.0509	30.2903	6.5477	5.64367	4.17899	1.01721	6.13755	29.0994	5.60016	30.2107	3.94789	14.1774	5.91319	4.89492	5.49468	6.77757	6.73483	8.11245	4.85792	7.81879	24.8229	4.48472	11.7344	10.5495	5.86616	4.71628	9.43605	69.6618	30.8642	4.67528	4.97078	9.18949	30.4322	26.5521	6.20397	28.2405	7.2352	28.6171	17.5809	4.6872	4.77702	6.35094	30.5773	28.1685	4.60466	28.7941	23.7526
Vps37a	2.9486	7.18678	29.7381	30.071	5.34382	4.69524	4.28239	2.04334	5.84828	28.8418	4.98978	30.0504	2.69793	13.2573	5.26957	4.30868	4.81109	6.8896	5.7821	9.17904	4.74799	3.80418	24.4476	4.17398	11.3154	9.02457	5.27036	4.67035	4.49786	66.8161	30.7137	3.93135	4.15212	9.971	30.2261	25.3398	5.48922	28.0802	7.21194	28.4383	17.2696	4.99094	5.00346	6.731	30.3708	28.0751	4.02744	28.5704	23.4824
Rb1cc1	3.01094	6.91734	29.1805	29.4203	6.10544	5.15283	3.85956	0.905077	5.62966	28.2547	5.2049	29.3502	3.59908	13.6076	5.48305	4.58428	5.13408	6.34082	6.28371	7.62915	4.47734	7.14133	23.9803	4.15674	10.9416	9.90572	5.42035	4.34898	8.69206	68.8069	29.9551	4.3151	4.54555	8.65333	29.544	25.6601	5.73763	27.3731	6.80668	27.7699	16.9116	4.40278	4.49152	5.9338	29.7094	27.2818	4.21037	27.9234	23.2635
Kdm5c	16.7016	8.03828	0.0874922	0.026018	20.3354	16.1367	13.0275	28.4189	9.75695	0.310024	18.8567	0.0234305	18.0614	3.82468	18.7509	15.9654	19.4521	12.8919	17.1662	6.71956	13.5922	20.8378	0.72577	14.4546	4.66386	18.2768	14.1288	12.1985	23.6574	76.0469	0.0390519	15.9138	17.0688	5.9034	0.0365839	0.410497	15.9492	0.196966	13.867	0.269846	5.90698	11.9483	11.6516	9.15798	0.0188271	0.118216	15.6077	0.129248	36.9273
Atxn1	16.3873	7.80975	0.0955289	0.169953	20.0893	15.9318	12.8061	27.9895	9.54074	0.119501	18.661	0.0117259	17.5945	3.71539	18.5823	15.8208	19.229	12.6865	16.8674	6.56849	13.3305	20.5197	0.527043	14.1203	4.35978	18.0133	13.931	11.8675	23.3378	76.025	0.307941	15.4658	16.7968	5.68461	0.0477719	0.226169	15.7607	0.0872573	13.611	0.198738	5.68061	11.6835	11.3475	8.90767	0.139654	0.120977	15.3513	0.10439	37.0751
Tsc2	0.818394	1.33547	14.2909	14.4488	3.29878	2.00224	0.633487	3.7724	1.18232	13.6383	2.33789	14.457	1.39232	3.90021	2.90576	0.354984	2.44137	2.28731	2.38842	2.28739	1.06793	3.53035	11.0162	0.787326	3.56296	4.48267	1.06164	0.580294	5.50191	53.5511	15.0263	1.06558	1.31315	2.62939	14.6028	11.7826	1.73245	13.1533	2.69357	13.5117	7.45198	0.646685	0.584324	1.13383	14.7104	13.1827	1.18756	13.5985	21.1322
Marchf6	4.82101	0.892284	4.25042	4.34214	8.20736	5.28712	2.84002	11.3058	1.44013	4.04389	6.94442	4.29912	5.97123	0.822457	7.008	4.89921	7.30074	3.61782	6.31525	0.23744	3.42081	8.98232	2.78487	3.89248	0.293313	8.3874	4.08167	2.52391	11.2876	66.3935	4.51302	4.91707	5.66206	0.150644	4.38791	3.17269	5.35471	3.67656	4.44838	3.84876	3.25663	2.3385	2.21937	1.20052	4.42195	3.62779	4.58296	3.81243	24.883
Kmt2a	17.8609	8.84917	0.0863977	0.0944145	21.4635	17.2473	14.1325	29.8085	10.6009	0.20469	20.0153	0.018741	19.1751	4.35553	19.9613	17.0346	20.609	13.8716	18.1226	7.4669	14.5651	21.9351	1.09288	15.4822	5.30885	19.1683	15.1807	13.0422	24.8073	76.6153	0.268089	16.8504	18.1783	6.54489	0.0437025	0.560298	17.0266	0.325222	14.7551	0.284633	6.44646	12.8907	12.4972	10.0056	0.0470359	0.429343	16.7322	0.267354	38.3274
Chd4	15.4588	7.15843	0.138276	0.134256	19.0451	14.9627	11.9892	26.7586	8.77851	0.0901425	17.6615	0.105786	16.6807	3.2811	17.5702	14.7803	18.2261	11.8832	15.9205	5.97063	12.454	19.4419	0.410517	13.2757	3.90032	17.1812	13.0221	11.0506	22.1716	74.8611	0.324616	14.6082	15.8162	5.10997	0.149631	0.176995	14.8259	0.21654	12.8041	0.189361	5.30294	10.9312	10.5822	8.20329	0.0975036	0.194166	14.4672	0.0915834	35.8531
Xrn1	3.89752	0.5848	5.47511	5.54099	7.24013	4.51293	2.15329	9.54653	1.0438	5.16656	5.95937	5.53247	4.9774	1.08296	6.10706	4.05601	6.28881	3.08225	5.46015	0.0606384	2.70088	8.11181	3.87313	3.05139	0.381602	7.55865	3.39709	1.84504	10.4025	65.2077	5.8782	3.9545	4.75009	0.0289066	5.63003	4.23403	4.56324	4.84286	3.74126	5.0253	3.63693	1.6805	1.56055	0.748155	5.71663	4.83792	3.74118	5.07788	24.13
Atp1a3	15.0462	6.88791	0.17017	0.233869	18.5621	14.5433	11.6033	26.3462	8.56467	0.134479	17.1901	0.173935	16.2645	3.18698	17.1163	14.4916	17.7667	11.52	15.524	5.77894	12.1156	18.9444	0.395443	12.9192	3.69196	16.6803	12.5781	10.8145	21.5764	74.5507	0.364681	14.3231	15.4248	4.98158	0.182421	0.0124657	14.4169	0.127615	12.4446	0.229693	4.98761	10.5949	10.3159	7.94433	0.348679	0.128676	13.9922	0.187473	35.1887
Grin2a	30.6046	32.7136	48.0422	48.377	18.9846	21.5737	30.9767	32.2634	31.5137	47.9239	20.3	48.4898	30.7696	37.2243	21.6015	30.1337	20.8237	22.1857	19.7975	33.6868	25.44	27.0478	45.0988	30.7786	34.7601	19.1894	23.9471	31.8269	26.4239	82.6312	48.9675	31.4869	23.0416	33.833	48.5452	45.4709	22.0029	47.1108	22.5389	48.0136	25.5613	31.1507	31.9233	32.5305	48.9495	47.1946	26.2451	47.6568	12.0097
Nr1d1	17.1925	8.44196	0.105714	0.149369	20.8158	16.6648	13.5463	29.0021	10.2287	0.0502682	19.3666	0.0563178	18.5375	4.14152	19.3523	16.5146	19.9646	13.3311	17.4884	7.18502	13.9413	21.3749	0.958819	14.8756	4.98107	18.5513	14.5692	12.51	24.2465	75.7639	0.511011	16.2208	17.5078	6.2715	0.136939	0.403612	16.4454	0.207591	14.1997	0.326718	6.02583	12.339	11.9616	9.54282	0.296081	0.354259	16.1263	0.41983	37.6152
Dhx9	0.634775	1.50456	14.5957	14.7855	2.88272	1.26878	0.720686	3.52929	1.18297	13.9929	2.06176	14.7704	0.346709	4.09565	2.1432	1.51975	2.02689	2.28069	2.21948	2.45754	1.04538	3.33157	11.2592	0.0652092	3.71753	4.28884	1.69296	0.590187	5.42599	62.3273	15.3682	0.152951	1.10313	2.83385	14.9165	12.0534	1.53367	13.4094	1.7519	13.7265	7.4843	0.673308	0.608577	1.26735	15.0636	13.4519	0.572986	13.8693	20.8223
Creb1	17.0179	8.29049	0.177995	0.15367	20.6547	16.4348	13.3249	28.825	9.92784	0.461868	19.2308	0.104368	18.3065	3.97489	19.0613	16.2859	19.8151	13.1554	17.5237	6.90783	13.9284	21.0982	0.66497	14.7433	4.81197	18.657	14.4529	12.4886	23.9653	76.5366	-0.0278488	16.195	17.3724	6.13102	0.0649371	0.461172	16.2728	0.257157	14.2406	0.359592	6.21067	12.2262	11.9435	9.43207	0.0862146	0.0908472	15.9137	0.10264	37.4311
Zfp236	16.1846	7.69165	0.0745454	0.0467671	19.8387	15.7221	12.6053	27.7615	9.43448	0.105725	18.3607	0.00670246	17.5266	3.58786	18.3329	15.4618	18.9653	12.5044	16.659	6.43592	13.1491	20.3257	0.699232	13.9317	4.38714	17.7821	13.6598	11.7207	23.0711	75.1	0.226595	15.3568	16.605	5.60468	0.0598948	0.261539	15.5038	0.138191	13.3937	0.122435	5.64832	11.4951	11.1909	8.72396	0.0765273	0.19529	15.1108	0.142346	36.6677
Bdp1	15.9956	7.52351	-0.0447504	0.0601561	19.5033	15.4002	12.4741	27.5146	9.09604	0.125358	18.1474	-0.033089	17.1581	3.50152	18.0582	15.2794	18.7214	12.3247	16.399	6.34304	12.9203	19.6317	0.568462	13.8012	4.07361	17.4576	13.4684	11.5334	22.3663	75.1081	0.162388	15.095	16.3136	5.51286	-0.0496851	0.0780803	15.2761	0.160788	13.2414	0.232329	5.57148	11.3582	11.0335	8.6775	0.0566395	0.17548	14.9091	0.10973	36.3542
Kmt2b	16.0487	7.58086	0.157919	0.176674	19.6408	15.5224	12.4735	27.5599	9.17824	0.355628	18.2645	0.0423175	17.2901	3.53079	18.1164	15.3871	18.8186	12.3369	16.5562	6.25349	13.0557	20.1111	0.481863	13.8184	4.29029	17.7667	13.5502	11.5964	22.8913	75.6988	0.0959194	15.2497	16.4244	5.49778	0.0943467	0.277751	15.3771	0.147881	13.3596	0.172635	5.64911	11.3934	11.098	8.63525	0.106405	0.0594775	15.0068	0.000600046	36.4515
Apc	16.1538	7.90853	0.897475	0.730111	19.7998	15.7317	12.7333	27.627	9.57699	0.581731	18.4268	0.683046	17.6319	3.93171	18.273	15.81	18.9485	12.7229	16.7364	6.68841	13.2733	20.2972	1.10104	13.9769	4.93779	18.0268	13.7591	11.7091	23.1332	76.3131	1.09558	15.4274	16.6108	5.84659	0.777694	0.634296	15.6129	0.57357	13.6175	0.455195	5.8477	11.6906	11.2722	8.82128	0.998209	0.748088	15.1935	0.826859	36.615
Ctbp1	18.3431	9.22246	0.0689771	0.111278	22.0357	17.7817	14.563	30.4572	11.0567	0.199411	20.5227	0.0427832	19.7024	4.64897	20.528	17.4821	21.1513	14.3193	18.6395	7.83694	15.0205	22.496	1.23098	15.9422	5.51556	19.6129	15.6247	13.5271	25.3599	76.7655	0.310646	17.3393	18.7078	6.89451	0.0615333	0.597383	17.5112	0.368399	15.1832	0.374761	6.68059	13.2933	12.931	10.388	0.0920224	0.497794	17.1823	0.338183	38.9441
Sec31a	2.72343	7.35453	29.66	29.9847	5.21801	4.48318	3.89529	1.26021	5.45786	28.9101	4.51592	29.9319	3.14436	13.7516	4.645	4.2434	4.45904	6.38853	6.03197	8.48952	4.40169	5.43545	24.4006	4.24219	11.2234	9.45546	5.06524	4.43872	6.87178	68.77	30.4546	4.37306	4.07904	9.61734	30.0757	25.9793	5.20378	27.9188	7.00407	28.3951	16.8765	4.50655	4.78746	6.52832	30.276	27.7922	3.7659	28.4599	21.906
Kcnb1	22.5166	24.3925	38.9144	39.1367	12.171	13.9223	22.8704	24.5718	23.3771	38.5272	13.2998	39.2543	22.8581	28.5718	13.322	22.5325	13.6547	13.3498	12.5201	25.3036	16.3017	19.9837	35.8568	22.7056	26.2011	13.7336	15.1836	23.6517	19.4195	76.3704	39.8226	23.2416	15.1625	25.3594	39.3668	36.2137	13.8913	37.8165	13.4836	38.8704	14.9524	23.1288	23.7253	24.2366	39.7034	37.8135	18.8843	38.5004	0.601935
Bap1	15.4863	7.23006	0.259925	0.282757	19.0574	15.0297	12.0293	26.7698	8.75789	0.272644	17.7622	0.0657154	16.6662	3.23815	17.5763	14.9559	18.2693	11.8638	15.9601	5.9845	12.5209	19.5758	0.232429	13.2744	4.02922	17.3291	13.1278	11.0382	22.4021	75.2089	0.343677	14.5777	15.8036	5.22156	0.175286	0.267957	14.8923	0.122925	12.9314	0.112121	5.41671	10.9669	10.6036	8.2164	0.199447	0.0650316	14.5603	0.0632371	36.0909
Gigyf2	16.0143	7.59435	0.0714111	0.0824423	19.7201	15.5991	12.4586	27.5953	9.28743	0.0277981	18.2892	0.037838	17.3531	3.55155	18.1879	15.431	18.8556	12.4101	16.5603	6.33591	13.0356	20.1922	0.538502	13.8059	4.32595	17.8105	13.5787	11.5772	22.9754	75.659	0.247006	15.2563	16.4604	5.53187	0.105356	0.193682	15.4333	0.061514	13.3668	0.0877969	5.56311	11.3816	11.0499	8.61858	0.206062	0.109233	15.0003	0.118038	36.6384
Tbcd	16.0777	7.58148	0.0208924	0.14707	19.5162	15.4704	12.5933	27.567	9.13888	0.150381	18.2331	0.0258676	17.1549	3.56296	18.128	15.3607	18.7721	12.3475	16.3541	6.3847	12.973	19.7441	0.567865	13.8281	4.10144	17.4771	13.5419	11.5313	22.4586	75.0699	0.335912	15.1069	16.3481	5.52513	0.0909672	0.0756871	15.3502	0.240841	13.2419	0.209385	5.56827	11.4441	11.0603	8.69811	0.0970524	0.273936	15.0179	0.0726	36.4957
Caml	19.8997	24.4234	42.8814	43.0614	17.2037	16.891	22.4048	20.572	23.5512	42.1446	17.4509	43.2016	14.0033	28.3563	17.0134	21.3669	16.6487	22.6835	17.0815	26.8612	21.6528	16.1904	38.4908	16.2463	27.7789	15.3086	21.5017	22.0549	18.1799	75.3034	44.0605	14.3621	16.9303	27.0268	43.3591	38.886	17.0927	41.2271	16.1886	41.8978	30.634	22.5523	22.2224	24.0563	43.5009	41.372	16.9148	41.9242	37.1254
Tcf7l2	15.6904	7.42172	0.208029	0.360791	19.1423	15.1369	12.2561	26.9777	8.96765	0.11242	17.8567	0.315338	16.7572	3.52	17.7453	15.0098	18.3888	11.9899	15.9595	6.2585	12.549	19.6154	0.555628	13.4727	3.97225	17.2274	13.2081	11.2238	22.3544	74.6302	0.677561	14.716	15.9255	5.40844	0.396837	0.321116	14.9956	0.43895	12.8864	0.473652	5.41193	11.1554	10.7656	8.45311	0.388471	0.468883	14.6783	0.327033	36.0159
Zfx	17.1506	8.36016	0.00203366	-0.00207702	20.792	16.6059	13.4662	28.9896	10.1054	0.117079	19.3275	-0.0559686	18.521	4.02013	19.2606	16.4261	19.9172	13.2922	17.5565	6.99052	13.9916	21.332	0.864734	14.8302	4.94117	18.6531	14.5354	12.511	24.1795	76.2382	0.0969128	16.2824	17.5257	6.16898	-0.0084849	0.288901	16.3973	0.150312	14.2219	0.161914	6.089	12.273	11.9469	9.4607	0.0721524	0.188282	16.0201	0.169466	37.6076
Ylpm1	3.40245	7.26183	29.7469	29.9536	6.38961	5.52835	4.21369	1.05159	6.07503	28.7747	5.46511	29.9021	4.03523	14.0638	5.79897	5.00645	5.40359	6.53708	6.52731	7.88954	4.71202	7.95929	24.5579	4.50946	11.4848	10.2399	5.79463	4.7102	9.50332	69.596	30.4977	4.66188	4.91448	8.93518	30.0885	26.3098	6.07443	27.9609	6.96471	28.314	17.2259	4.70553	4.79443	6.2184	30.2221	27.8682	4.59053	28.4963	23.191
Elp2	15.4065	7.12277	0.150418	0.264751	18.9803	14.9212	11.9696	26.7372	8.70427	0.113017	17.6735	0.0940781	16.5187	3.31639	17.5586	14.9081	18.2183	11.8783	15.9014	5.98047	12.4456	19.2807	0.2972	13.2321	3.78226	17.1185	12.9792	11.0032	21.989	75.3235	0.440893	14.5313	15.7803	5.13402	0.137171	0.0483327	14.8436	0.0804212	12.8112	0.142292	5.23847	10.899	10.5641	8.17606	0.297356	0.127702	14.4114	0.097216	36.0014
Zfp148	16.7028	8.04662	0.159684	0.102676	20.3549	16.2173	13.1169	28.3912	9.73524	0.0532757	18.9675	0.00890519	17.958	3.78906	18.8631	16.0173	19.5027	12.953	17.078	6.73995	13.6152	20.7865	0.702908	14.3704	4.70294	18.2774	14.152	12.0403	23.6051	75.583	0.35826	15.7517	17.0597	5.86859	0.162513	0.239592	16.0156	0.138038	13.8588	0.0503688	5.87014	11.9668	11.5474	9.0805	0.131575	0.240811	15.6826	0.133472	37.4361
Atp6v1b2	20.4843	24.9512	43.3699	43.5339	17.5032	17.2494	22.9555	21.1911	24.141	42.6626	17.7246	43.7044	14.5187	28.9604	17.3208	21.8566	16.9271	23.1139	17.3489	27.3887	22.1197	16.4322	39.0663	16.7418	28.2275	15.219	21.8733	22.6712	18.3052	74.797	44.5375	14.8543	17.3621	27.5358	43.8164	39.3917	17.372	41.7325	16.3914	42.436	30.9202	23.1227	22.8406	24.6509	43.989	41.8808	17.2824	42.4638	36.9927
Sp4	16.9361	8.21412	0.104191	0.0742739	20.6443	16.4072	13.256	28.7038	9.92198	0.273176	19.1789	0.00198006	18.2563	3.89997	19.0707	16.2667	19.7582	13.1103	17.421	6.83488	13.8246	21.1929	0.66495	14.6206	4.82241	18.5908	14.4313	12.3495	24.0756	76.6086	0.0801142	16.0532	17.3155	6.01875	0.0112286	0.416673	16.2381	0.17188	14.1045	0.204043	6.08254	12.1192	11.7902	9.30625	0.0341756	0.121546	15.871	0.111651	37.4731
Zeb1	16.8007	8.16022	0.114759	0.0481033	20.4853	16.3012	13.1114	28.5577	9.92036	0.150189	18.9698	-0.0254144	18.2217	3.88904	18.9209	16.1116	19.5779	13.0021	17.259	6.81333	13.6989	21.076	0.760158	14.5039	4.81931	18.379	14.2264	12.2323	23.9464	75.8113	0.249379	15.9809	17.1831	5.97269	0.0487453	0.407979	16.0689	0.0546968	13.9573	0.212846	5.88551	12.0073	11.6866	9.16843	0.139006	0.126558	15.7247	0.213386	37.26
Pcyt2	16.7043	8.08847	0.0439181	0.0614619	20.3421	16.1868	13.0925	28.4597	9.68505	0.113594	18.9698	-0.00499733	17.9442	3.78657	18.8147	15.9793	19.5268	12.9573	17.1527	6.78227	13.6104	20.6682	0.57878	14.4341	4.59413	18.3279	14.1641	12.1292	23.4691	75.7148	0.168641	15.8091	17.0524	5.99489	0.0512403	0.249706	16.0203	0.155069	13.9412	0.170132	5.97414	11.9993	11.6389	9.15964	0.0703399	0.147286	15.6729	0.068816	37.3777
Bmal1	16.7298	8.14545	0.174846	0.278947	20.3299	16.2599	13.2001	28.3481	9.8624	0.00841106	18.9301	0.137759	18.0316	3.93283	18.9183	16.0612	19.5111	12.9507	17.0109	6.90325	13.5154	20.9186	0.867425	14.4616	4.73403	18.1732	14.1719	12.0583	23.7686	75.2054	0.68172	15.7604	17.0593	6.02452	0.243022	0.421723	16.0465	0.27846	13.8348	0.238618	5.84182	11.9592	11.5672	9.17601	0.381119	0.463395	15.7187	0.38095	37.2792
Rora	14.918	7.08528	1.28619	1.06871	18.4862	14.4345	11.5027	26.0526	8.63202	1.2954	17.1099	0.928189	16.241	3.4576	16.8961	14.634	17.6492	11.5174	15.6396	5.89904	12.2685	19.0713	0.594457	12.8137	4.23222	17.0518	12.6435	10.8697	21.78	76.2244	0.98642	14.3599	15.3341	5.16152	1.04225	0.782069	14.3802	0.613365	12.6585	0.785523	5.40949	10.688	10.4418	7.95454	1.08337	0.428224	13.9659	0.722252	34.9926
Ppp3r1	16.5761	7.96047	0.0762287	0.114098	20.0982	15.962	12.947	28.2551	9.53088	0.307467	18.7383	0.0507448	17.8868	3.77972	18.5482	15.8649	19.3027	12.7393	17.0283	6.60581	13.4521	20.5924	0.641674	14.3712	4.61402	18.2531	14.0096	12.0273	23.4226	76.5052	0.0377054	15.807	16.9127	5.82182	0.0648139	0.365594	15.8443	0.24484	13.7998	0.254764	5.8388	11.8365	11.5239	9.0781	0.0634988	0.173303	15.5136	0.0659475	36.6913
Sec63	15.9526	7.50498	0.096124	0.18286	19.6013	15.4593	12.376	27.4149	9.17343	0.202507	18.1778	-0.0178225	17.2487	3.52922	18.088	15.3445	18.7739	12.2056	16.4823	6.20017	12.9307	20.1454	0.395397	13.7507	4.19371	17.7379	13.4659	11.5006	22.9456	75.8611	0.195847	15.1777	16.3501	5.38515	0.0879554	0.17868	15.3409	0.039764	13.28	0.177739	5.45542	11.2633	10.9851	8.53702	0.15817	0.0014761	14.9267	0.0219352	36.3337
Atrx	16.0673	7.57324	0.0709819	0.0531403	19.6666	15.5536	12.5125	27.675	9.26825	0.0803679	18.2663	-0.0203716	17.3515	3.48428	18.1617	15.393	18.8348	12.3581	16.5189	6.32255	13.0657	20.1154	0.458139	13.842	4.29706	17.6996	13.5599	11.6183	22.8632	75.4316	0.116545	15.2598	16.4473	5.49538	0.0578571	0.102177	15.3848	0.0455141	13.3325	0.0748741	5.51488	11.4303	11.0911	8.65831	0.059476	0.0294626	15.025	0.0044199	36.4652
Rb1	18.0226	9.01651	0.132135	0.0889116	21.6503	17.3842	14.212	30.0683	10.7812	0.35704	20.1213	0.0932446	19.428	4.4949	20.0591	17.1155	20.7461	13.9895	18.3574	7.60385	14.7311	22.1396	1.17753	15.682	5.4179	19.3371	15.3108	13.3032	25.0773	76.6746	0.140523	17.1196	18.3467	6.68441	0.0760938	0.715238	17.1268	0.374393	14.9101	0.516941	6.54938	13.038	12.7095	10.2004	0.0207184	0.344256	16.8535	0.281992	38.2098
Pitpna	4.63574	9.22834	31.638	31.7941	7.84044	7.20563	5.93399	3.79674	8.24531	30.4656	7.26087	31.8441	4.71882	15.0364	7.78904	6.21097	7.02929	9.27351	7.87898	11.2909	6.93412	6.76333	26.1824	5.59567	13.6168	11.4604	7.60636	6.58409	7.73003	68.0513	32.755	5.17808	6.06665	12.0136	32.0539	27.2991	7.74445	29.9307	9.28447	30.2278	19.7377	6.90475	6.732	8.61099	32.1582	29.9671	6.19789	30.5616	27.2819
Thoc2	19.8783	24.5396	43.0205	43.1779	16.9104	16.7505	22.5015	20.4575	23.5844	42.3098	17.2158	43.3304	14.1548	28.4801	16.6533	21.3644	16.3554	22.5852	16.944	26.9153	21.6166	16.1589	38.6306	16.3292	27.9387	15.0519	21.3758	22.1233	18.2662	74.5965	44.1178	14.4237	16.8221	27.1451	43.4578	39.1285	16.9005	41.3532	16.1094	42.0155	30.5506	22.6011	22.3236	24.1629	43.6405	41.4553	16.8691	42.0487	36.4257
Non_target	2.69686	4.80159	19.7511	19.9231	0.116237	0.787402	3.2703	4.74448	4.02853	19.2475	0.155173	19.9662	2.8266	8.3658	0.269049	2.90007	0.137511	1.51048	0.515336	5.88519	1.84012	2.86525	16.2591	2.68215	7.30193	1.66074	1.32716	3.56793	4.09122	57.2561	20.4693	2.92206	0.756476	6.26328	20.0858	16.9897	0.471382	18.4358	1.32692	19.0198	6.91148	3.39301	3.69548	4.50534	20.3197	18.4461	1.35043	19.0136	10.4114
[truncated: 123 more columns]

## Sheet: edist-Pallium-Glut
Data S7B. Pairwise energy distances between all effective perturbations in Pallium-Glut neighborhood. Related to Figure S8A.
gene_target	Srsf1	Rnpc3	Yy1	Tbr1	Wac	Stxbp1	Ctcf	Ppp2r1a	Tsc1	Celf2	Ski	Prpf6	Tardbp	Mef2c	Thap11	Hnrnpu	Zbtb7a	Gfpt1	Ap2s1	Ogt	Eef2	Trrap	Grin2b	Matr3	Ranbp2	Psmb4	Myt1l	Sin3a	Grin2a	Actb	Cic	Tpr	Psmc1	Kcnb1	Hspa9	Naa20	Cltc	Chp1	Snrnp70	Non_target
Srsf1	0	0.537034	0.598417	2.72263	1.79308	4.07461	4.08368	0.763087	4.21723	0.702808	7.78756	1.34376	2.99916	2.47243	0.18228	1.97818	0.199118	3.65033	1.58298	1.27517	3.32657	3.89416	2.71687	1.29185	8.68357	4.51531	2.54032	1.66649	9.20197	9.00844	4.06654	3.87187	4.42843	4.08219	9.69962	5.22057	3.21938	4.26744	2.74393	0.0694409
Rnpc3	0.537034	0	1.32761	2.78971	1.79698	3.86422	4.25	1.009	4.28201	1.24603	11.1335	2.01714	3.94227	3.66248	0.339986	2.55998	0.640859	3.70833	2.13774	2.1586	3.83124	4.06543	3.55439	1.96372	7.19011	5.0504	2.59368	1.84238	12.6546	8.80027	3.95394	3.91097	4.98451	4.13709	8.11612	7.19487	3.30877	4.123	3.5665	0.482202
Yy1	0.598417	1.32761	0	2.14352	2.53681	3.04323	2.82621	0.83221	2.89127	0.158192	7.01755	1.20346	1.85527	1.64433	0.743273	1.28589	0.687661	2.70223	1.4977	1.14639	3.0796	2.77431	1.83226	1.11581	8.37728	5.39603	2.14409	0.772801	8.10728	12.8666	3.0051	2.78699	5.62829	2.9143	9.66645	5.19238	2.16992	2.96744	1.66967	0.628313
Tbr1	2.72263	2.78971	2.14352	0	2.22025	1.02028	1.07607	2.25793	0.88083	2.35381	9.86363	2.29438	1.16257	1.6884	2.59871	1.10849	2.78884	0.530177	1.3448	1.13655	6.99546	0.632247	1.24659	1.06299	14.0706	7.7732	0.21034	2.27066	11.3506	14.8471	0.655157	0.540486	7.66301	0.753899	15.5868	9.63381	0.878287	0.82264	0.832454	2.62306
Wac	1.79308	1.79698	2.53681	2.22025	0	2.39522	2.58926	1.48825	2.90086	2.57169	11.602	2.51969	3.00894	2.89109	1.91416	2.51575	1.68026	2.19998	2.47197	2.15614	6.53055	2.30743	2.97584	2.18601	12.8014	5.0388	1.7106	3.36821	12.2055	6.33509	2.52285	2.5466	6.61467	2.58413	14.3861	9.13424	2.36376	2.82513	2.64013	1.90825
Stxbp1	4.07461	3.86422	3.04323	1.02028	2.39522	0	0.468657	2.77865	0.386414	3.12108	12.9839	2.87621	1.68877	2.44428	4.04337	1.67492	4.05437	0.411235	2.44672	2.33439	8.39698	0.334316	1.74567	2.23566	14.8496	8.0659	0.912462	3.23824	13.5264	16.2037	0.235855	0.421364	9.06197	0.398396	16.9527	10.9697	0.386825	0.270384	1.56994	4.06854
Ctcf	4.08368	4.25	2.82621	1.07607	2.58926	0.468657	0	2.93872	0.163166	3.06272	10.3298	3.27351	0.591842	1.37976	3.89734	1.16356	4.05362	0.597813	2.83233	2.37391	8.49617	0.0247096	0.903627	2.58759	15.8179	9.20831	1.10458	2.75278	11.2675	16.952	0.342493	0.181445	9.90395	0.374041	17.9245	11.7733	1.10413	0.267358	0.855996	4.0989
Ppp2r1a	0.763087	1.009	0.83221	2.25793	1.48825	2.77865	2.93872	0	2.89887	0.672647	8.68179	1.70538	2.42626	2.01802	0.726133	1.59286	0.630804	2.77825	1.97063	1.64542	2.92272	2.86536	2.48916	1.57074	9.13396	4.5491	1.81911	1.51549	8.49288	9.8543	2.97831	2.94308	4.64195	2.70073	10.3857	6.81766	1.8509	2.89205	2.04499	0.698975
Tsc1	4.21723	4.28201	2.89127	0.88083	2.90086	0.386414	0.163166	2.89887	0	3.21043	10.9182	3.04855	0.899201	1.91625	4.06492	1.23046	4.25502	0.714319	2.52365	2.51555	8.6428	0.176784	0.980398	2.42675	15.9342	8.8531	1.05659	2.97227	12.0364	17.6555	0.392717	0.23345	9.57963	0.388297	17.9216	11.3754	0.423273	0.0322774	0.816589	4.22329
Celf2	0.702808	1.24603	0.158192	2.35381	2.57169	3.12108	3.06272	0.672647	3.21043	0	7.8897	1.39762	2.28871	1.77221	0.807403	1.54169	0.66388	2.83448	1.60587	1.09687	2.87459	2.98959	2.37014	1.19331	8.3208	5.36253	2.06285	1.03221	8.17557	12.4984	3.08762	3.06122	5.55284	2.91204	9.47024	4.99025	2.40993	3.10493	2.03303	0.596517
Ski	7.78756	11.1335	7.01755	9.86363	11.602	12.9839	10.3298	8.68179	10.9182	7.8897	0	9.39156	5.69333	5.11517	7.68778	6.65002	7.70034	11.2363	9.49205	8.19283	10.09	10.8543	5.8854	9.1906	22.2446	15.1977	10.3743	7.30757	2.9105	22.8567	11.7201	10.6068	13.6852	11.3162	23.4293	13.5548	11.1517	11.7994	6.2975	8.02245
Prpf6	1.34376	2.01714	1.20346	2.29438	2.51969	2.87621	3.27351	1.70538	3.04855	1.39762	9.39156	0	2.91421	2.79546	1.86871	1.51311	1.4803	2.79382	0.840631	0.79241	5.814	2.88787	2.4798	0.504389	12.7143	2.98235	2.32965	3.28522	10.6223	12.5082	3.21158	2.94255	3.11214	3.35748	14.7075	3.6047	1.9805	3.41345	2.28264	1.34519
Tardbp	2.99916	3.94227	1.85527	1.16257	3.00894	1.68877	0.591842	2.42626	0.899201	2.28871	5.69333	2.91421	0	0.364951	2.79306	0.520709	2.94657	1.28363	2.44616	1.86608	6.87559	0.842807	0.142546	2.17188	15.342	9.02671	1.39987	1.79122	7.26406	16.6441	1.16299	0.721448	9.10526	1.11881	17.0945	10.241	1.57031	1.09156	0.215728	3.04667
Mef2c	2.47243	3.66248	1.64433	1.6884	2.89109	2.44428	1.37976	2.01802	1.91625	1.77221	5.11517	2.79546	0.364951	0	2.34682	0.673058	2.43206	1.68586	2.67691	1.70723	5.78675	1.43606	0.828699	2.08134	14.8497	8.53729	1.63437	1.97386	5.48085	15.3771	1.81671	1.62413	8.26719	1.60723	16.3915	9.31368	2.2057	1.9737	0.410831	2.4946
Thap11	0.18228	0.339986	0.743273	2.59871	1.91416	4.04337	3.89734	0.726133	4.06492	0.807403	7.68778	1.86871	2.79306	2.34682	0	1.83766	0.249029	3.50991	2.06579	1.745	3.03092	3.80055	2.62769	1.73396	8.03598	5.21436	2.50095	1.25548	9.05767	9.28898	3.85366	3.70168	4.92891	3.86731	9.0246	6.71838	3.19637	4.04161	2.61213	0.147249
Hnrnpu	1.97818	2.55998	1.28589	1.10849	2.51575	1.67492	1.16356	1.59286	1.23046	1.54169	6.65002	1.51311	0.520709	0.673058	1.83766	0	1.98343	1.36942	1.76749	1.39103	6.09202	1.14803	0.575843	1.31472	13.9155	6.95393	1.39495	1.88466	7.90801	15.2095	1.31153	1.04691	6.47437	1.39065	15.6364	8.36833	1.229	1.4061	0.408022	2.01564
Zbtb7a	0.199118	0.640859	0.687661	2.78884	1.68026	4.05437	4.05362	0.630804	4.25502	0.66388	7.70034	1.4803	2.94657	2.43206	0.249029	1.98343	0	3.60251	1.75944	1.34875	3.18925	3.9326	2.84157	1.37513	8.78294	4.65908	2.55064	1.60255	8.7479	8.4462	3.92405	3.85236	4.80377	3.96262	9.74401	5.22387	3.22403	4.23407	2.71349	0.135178
Gfpt1	3.65033	3.70833	2.70223	0.530177	2.19998	0.411235	0.597813	2.77825	0.714319	2.83448	11.2363	2.79382	1.28363	1.68586	3.50991	1.36942	3.60251	0	2.60795	1.94377	7.24915	0.103631	1.73429	1.70711	14.5403	8.13733	0.53186	2.65473	11.6076	15.8967	0.0297959	0.287168	8.74353	0.108301	16.4299	10.9328	0.61542	0.434433	0.976635	3.57837
Ap2s1	1.58298	2.13774	1.4977	1.3448	2.47197	2.44672	2.83233	1.97063	2.52365	1.60587	9.49205	0.840631	2.44616	2.67691	2.06579	1.76749	1.75944	2.60795	0	0.306146	7.00033	2.48169	1.80731	0.444399	13.5256	5.29422	1.41912	2.92325	11.7972	12.687	2.6972	2.38031	5.51797	2.91462	14.8825	4.85242	1.92556	2.82284	2.10659	1.56427
Ogt	1.27517	2.1586	1.14639	1.13655	2.15614	2.33439	2.37391	1.64542	2.51555	1.09687	8.19283	0.79241	1.86608	1.70723	1.745	1.39103	1.34875	1.94377	0.306146	0	5.8121	2.06102	1.68813	0.208685	13.3108	5.35528	1.01712	2.46798	9.59437	12.3249	2.23264	2.11795	5.38109	2.3273	14.6707	4.66623	2.04058	2.62156	1.56475	1.20903
Eef2	3.32657	3.83124	3.0796	6.99546	6.53055	8.39698	8.49617	2.92272	8.6428	2.87459	10.09	5.814	6.87559	5.78675	3.03092	6.09202	3.18925	7.24915	7.00033	5.8121	0	8.35646	7.26962	5.77752	4.64741	7.1226	6.33784	2.74263	8.77799	14.2697	8.23087	8.31269	6.68126	7.78542	5.72606	9.73904	6.44589	8.32282	6.42229	3.12697
Trrap	3.89416	4.06543	2.77431	0.632247	2.30743	0.334316	0.0247096	2.86536	0.176784	2.98959	10.8543	2.88787	0.842807	1.43606	3.80055	1.14803	3.9326	0.103631	2.48169	2.06102	8.35646	0	1.17829	1.96609	15.9145	8.61132	0.648747	2.905	11.4894	16.5854	0.0496102	0.0461933	9.38125	0.0769394	17.8569	11.2641	0.676334	0.161068	0.690966	3.91443
Grin2b	2.71687	3.55439	1.83226	1.24659	2.97584	1.74567	0.903627	2.48916	0.980398	2.37014	5.8854	2.4798	0.142546	0.828699	2.62769	0.575843	2.84157	1.73429	1.80731	1.68813	7.26962	1.17829	0	2.1074	15.0072	8.34813	1.55569	1.91688	8.41568	16.2416	1.50748	0.939285	8.38563	1.69924	16.7548	9.77195	1.55689	1.43795	0.482459	2.8884
Matr3	1.29185	1.96372	1.11581	1.06299	2.18601	2.23566	2.58759	1.57074	2.42675	1.19331	9.1906	0.504389	2.17188	2.08134	1.73396	1.31472	1.37513	1.70711	0.444399	0.208685	5.77752	1.96609	2.1074	0	13.0015	4.97249	1.09559	2.55851	10.3769	12.7911	2.11274	2.13378	4.85119	2.1449	14.415	4.54294	1.65829	2.42422	1.66679	1.19834
Ranbp2	8.68357	7.19011	8.37728	14.0706	12.8014	14.8496	15.8179	9.13396	15.9342	8.3208	22.2446	12.7143	15.342	14.8497	8.03598	13.9155	8.78294	14.5403	13.5256	13.3108	4.64741	15.9145	15.0072	13.0015	0	13.6589	13.4961	6.82104	23.4759	19.4315	15.3798	15.4746	13.9195	15.5568	0.392651	17.231	13.4842	15.3818	15.1266	8.6131
Psmb4	4.51531	5.0504	5.39603	7.7732	5.0388	8.0659	9.20831	4.5491	8.8531	5.36253	15.1977	2.98235	9.02671	8.53729	5.21436	6.95393	4.65908	8.13733	5.29422	5.35528	7.1226	8.61132	8.34813	4.97249	13.6589	0	7.18166	8.11047	15.4644	9.99004	9.25785	8.80597	1.34019	9.20282	16.4546	6.58127	6.13504	9.35715	7.82497	4.59995
Myt1l	2.54032	2.59368	2.14409	0.21034	1.7106	0.912462	1.10458	1.81911	1.05659	2.06285	10.3743	2.32965	1.39987	1.63437	2.50095	1.39495	2.55064	0.53186	1.41912	1.01712	6.33784	0.648747	1.55569	1.09559	13.4961	7.18166	0	2.29229	11.2963	13.4236	0.664192	0.689474	7.24918	0.670726	14.9993	9.39048	0.805096	0.844856	1.13149	2.39773
Sin3a	1.66649	1.84238	0.772801	2.27066	3.36821	3.23824	2.75278	1.51549	2.97227	1.03221	7.30757	3.28522	1.79122	1.97386	1.25548	1.88466	1.60255	2.65473	2.92325	2.46798	2.74263	2.905	1.91688	2.55851	6.82104	8.11047	2.29229	0	8.97825	14.7192	2.86875	2.7228	8.18054	2.88527	7.81466	9.34614	2.61517	2.85477	1.97519	1.6213
Grin2a	9.20197	12.6546	8.10728	11.3506	12.2055	13.5264	11.2675	8.49288	12.0364	8.17557	2.9105	10.6223	7.26406	5.48085	9.05767	7.90801	8.7479	11.6076	11.7972	9.59437	8.77799	11.4894	8.41568	10.3769	23.4759	15.4644	11.2963	8.97825	0	23.2599	12.2602	11.8386	14.3366	11.2038	24.8944	14.1526	11.5643	12.418	7.09597	9.13812
Actb	9.00844	8.80027	12.8666	14.8471	6.33509	16.2037	16.952	9.8543	17.6555	12.4984	22.8567	12.5082	16.6441	15.3771	9.28898	15.2095	8.4462	15.8967	12.687	12.3249	14.2697	16.5854	16.2416	12.7911	19.4315	9.99004	13.4236	14.7192	23.2599	0	16.7689	16.7962	12.7761	16.8157	20.4353	16.266	15.7135	17.4275	16.037	9.09741
Cic	4.06654	3.95394	3.0051	0.655157	2.52285	0.235855	0.342493	2.97831	0.392717	3.08762	11.7201	3.21158	1.16299	1.81671	3.85366	1.31153	3.92405	0.0297959	2.6972	2.23264	8.23087	0.0496102	1.50748	2.11274	15.3798	9.25785	0.664192	2.86875	12.2602	16.7689	0	0.138262	9.84751	0.013573	17.1116	11.5833	0.707126	0.134917	1.04111	3.97976
Tpr	3.87187	3.91097	2.78699	0.540486	2.5466	0.421364	0.181445	2.94308	0.23345	3.06122	10.6068	2.94255	0.721448	1.62413	3.70168	1.04691	3.85236	0.287168	2.38031	2.11795	8.31269	0.0461933	0.939285	2.13378	15.4746	8.80597	0.689474	2.7228	11.8386	16.7962	0.138262	0	9.35227	0.374992	17.3879	11.4313	0.660912	0.179754	0.824459	3.87191
Psmc1	4.42843	4.98451	5.62829	7.66301	6.61467	9.06197	9.90395	4.64195	9.57963	5.55284	13.6852	3.11214	9.10526	8.26719	4.92891	6.47437	4.80377	8.74353	5.51797	5.38109	6.68126	9.38125	8.38563	4.85119	13.9195	1.34019	7.24918	8.18054	14.3366	12.7761	9.84751	9.35227	0	9.75952	16.5401	7.36239	6.95302	10.0558	8.0345	4.42891
Kcnb1	4.08219	4.13709	2.9143	0.753899	2.58413	0.398396	0.374041	2.70073	0.388297	2.91204	11.3162	3.35748	1.11881	1.60723	3.86731	1.39065	3.96262	0.108301	2.91462	2.3273	7.78542	0.0769394	1.69924	2.1449	15.5568	9.20282	0.670726	2.88527	11.2038	16.8157	0.013573	0.374992	9.75952	0	17.3156	11.4673	0.700163	0.0935651	0.910894	3.95718
Hspa9	9.69962	8.11612	9.66645	15.5868	14.3861	16.9527	17.9245	10.3857	17.9216	9.47024	23.4293	14.7075	17.0945	16.3915	9.0246	15.6364	9.74401	16.4299	14.8825	14.6707	5.72606	17.8569	16.7548	14.415	0.392651	16.4546	14.9993	7.81466	24.8944	20.4353	17.1116	17.3879	16.5401	17.3156	0	18.3915	15.5005	17.2165	16.8385	9.59035
Naa20	5.22057	7.19487	5.19238	9.63381	9.13424	10.9697	11.7733	6.81766	11.3754	4.99025	13.5548	3.6047	10.241	9.31368	6.71838	8.36833	5.22387	10.9328	4.85242	4.66623	9.73904	11.2641	9.77195	4.54294	17.231	6.58127	9.39048	9.34614	14.1526	16.266	11.5833	11.4313	7.36239	11.4673	18.3915	0	9.3206	11.7623	9.4363	5.01562
Cltc	3.21938	3.30877	2.16992	0.878287	2.36376	0.386825	1.10413	1.8509	0.423273	2.40993	11.1517	1.9805	1.57031	2.2057	3.19637	1.229	3.22403	0.61542	1.92556	2.04058	6.44589	0.676334	1.55689	1.65829	13.4842	6.13504	0.805096	2.61517	11.5643	15.7135	0.707126	0.660912	6.95302	0.700163	15.5005	9.3206	0	0.550686	1.08286	3.18489
Chp1	4.26744	4.123	2.96744	0.82264	2.82513	0.270384	0.267358	2.89205	0.0322774	3.10493	11.7994	3.41345	1.09156	1.9737	4.04161	1.4061	4.23407	0.434433	2.82284	2.62156	8.32282	0.161068	1.43795	2.42422	15.3818	9.35715	0.844856	2.85477	12.418	17.4275	0.134917	0.179754	10.0558	0.0935651	17.2165	11.7623	0.550686	0	1.02847	4.19372
Snrnp70	2.74393	3.5665	1.66967	0.832454	2.64013	1.56994	0.855996	2.04499	0.816589	2.03303	6.2975	2.28264	0.215728	0.410831	2.61213	0.408022	2.71349	0.976635	2.10659	1.56475	6.42229	0.690966	0.482459	1.66679	15.1266	7.82497	1.13149	1.97519	7.09597	16.037	1.04111	0.824459	8.0345	0.910894	16.8385	9.4363	1.08286	1.02847	0	2.77394
Non_target	0.0694409	0.482202	0.628313	2.62306	1.90825	4.06854	4.0989	0.698975	4.22329	0.596517	8.02245	1.34519	3.04667	2.4946	0.147249	2.01564	0.135178	3.57837	1.56427	1.20903	3.12697	3.91443	2.8884	1.19834	8.6131	4.59995	2.39773	1.6213	9.13812	9.09741	3.97976	3.87191	4.42891	3.95718	9.59035	5.01562	3.18489	4.19372	2.77394	0

## Sheet: edist-Subpallium-GABA
Data S7C. Pairwise energy distances between all effective perturbations in Subpallium-GABA neighborhood. Related to Figure S8B.
gene_target	Dctn1	Thap11	Prdm10	Psmb4	Hnrnpu	Matr3	Trrap	Sin3a	Srsf1	Wac	Atxn10	Rnpc3	Qrich1	Setd1a	Thoc1	Opa1	Psmc1	Snrnp70	Tardbp	Tnpo3	Ppp2r1a	Zbtb7a	Dync1h1	Naa20	Nrf1	Max	Pomp	Ogt	Kansl1	Hspa9	Cltc	Tsc1	Gfpt1	Manf	Rab7	Psmc5	Atp6v0c	Celf2	Eef2	Srrm2	U2af2	Caml	Camta1	Hnrnpc	Phf12	Yy1	Prpf6	Atp6v1b2	Dhx9
Dctn1	0	3.01441	9.34573	5.78012	5.53664	5.34274	10.3858	4.75061	3.34771	4.18666	14.9417	4.66648	9.03604	4.73574	9.50572	5.24217	5.63545	9.78245	4.00681	3.76998	4.35092	3.89896	4.79087	3.48453	4.44377	3.66501	7.83838	8.95277	11.0603	14.3494	7.93475	-0.0466633	1.74003	2.85115	4.66035	8.47204	8.69148	15.8934	16.474	5.54024	9.2975	14.214	8.28508	4.31553	4.05482	15.6169	10.7471	14.7108	8.86985
Thap11	3.01441	0	3.32543	4.6497	1.69647	1.70142	3.69815	0.302599	0.738637	0.243101	6.77359	0.311232	3.05246	1.42668	3.34474	1.60389	1.63381	3.47281	0.140255	6.8108	0.316605	1.29876	8.43379	1.18947	7.79881	7.09357	2.8422	2.99819	4.21169	6.27292	2.74643	3.08205	5.25613	5.6359	8.15312	2.92271	3.06052	7.18722	7.50337	9.23102	3.23657	6.2244	2.66278	7.74788	6.94394	6.87618	4.11065	6.56902	2.96866
Prdm10	9.34573	3.32543	0	7.24644	0.819459	0.824577	0.373616	3.13997	4.09945	2.8491	1.43795	3.81447	-0.0441414	1.03702	0.0104557	0.661897	4.88151	0.135676	2.9994	13.4298	3.14469	1.63544	15.2055	1.88215	14.0982	13.323	1.1234	0.0268324	0.0440469	1.04503	0.510259	9.30619	11.9805	10.9785	14.4911	0.664067	0.44269	1.17499	1.52012	16.1656	0.0544532	1.0129	0.334184	14.3322	13.3838	1.15579	0.403542	1.10843	-0.109712
Psmb4	5.78012	4.6497	7.24644	0	4.89827	5.23286	7.60361	5.30879	4.20718	4.66293	9.58238	5.39139	7.10438	4.86095	7.09601	4.96455	1.85443	6.05529	4.86686	8.03873	4.58594	4.9376	11.9608	4.19016	11.6766	10.7517	2.6996	6.67794	8.1807	8.63145	4.70567	5.70117	6.44845	8.42775	11.3952	3.83106	5.06351	11.2383	11.1783	12.1307	5.83506	8.77	6.53674	11.3484	10.2872	10.7004	6.48669	8.98154	6.76662
Hnrnpu	5.53664	1.69647	0.819459	4.89827	0	-0.0526988	1.29535	1.78532	2.28383	1.25514	3.28981	2.16466	0.679362	0.12258	0.8654	0.0015892	3.0385	0.800742	1.37936	9.22797	1.59243	0.325237	11.5676	0.428213	10.3168	9.5294	1.03983	0.745564	1.26186	2.71651	0.663287	5.40502	7.31685	6.09575	10.805	0.88098	0.906692	3.25383	3.64639	12.2689	0.721938	2.66384	0.833644	10.6063	9.67824	3.03225	1.03077	3.03564	0.667356
Matr3	5.34274	1.70142	0.824577	5.23286	-0.0526988	0	1.292	1.9538	2.3724	1.45254	3.45876	2.32284	0.734379	0.0705931	0.920896	-0.0167399	3.40283	0.940357	1.52754	9.49532	1.70682	0.223084	11.4994	0.39484	10.3182	9.48049	1.21881	0.826453	1.28734	2.83364	0.873571	5.25555	7.30645	5.76646	10.745	1.05576	1.13033	3.21361	3.67833	12.4485	0.812088	2.90569	0.904609	10.527	9.71981	3.14062	1.27899	3.2188	0.716105
Trrap	10.3858	3.69815	0.373616	7.60361	1.29535	1.292	0	3.43113	4.41503	3.21202	1.26605	4.1374	0.185406	1.5294	0.194523	1.25192	5.11907	0.184921	3.36847	14.7259	3.67087	2.38471	16.9015	2.70512	15.6648	15.0963	1.20457	0.156918	0.382023	0.835641	0.528637	10.4064	13.4676	12.7569	16.2961	0.688524	0.744987	0.888068	1.0964	17.3942	0.320795	0.975154	0.205399	15.8299	14.7845	0.798815	0.341327	1.28513	0.0847174
Sin3a	4.75061	0.302599	3.13997	5.30879	1.78532	1.9538	3.43113	0	1.12308	0.12627	6.02306	0.0357038	2.83753	1.58357	3.04346	1.71506	1.37556	3.17776	0.0443877	7.93008	0.0765959	1.54402	9.91329	1.51827	9.19479	8.48397	2.80543	2.84859	3.85369	5.69507	2.67886	4.85361	6.52923	6.80012	9.61327	2.75548	2.84567	6.6971	6.83064	10.5644	3.02349	5.617	2.42386	9.2168	8.32681	6.24229	3.77843	5.92491	2.82547
Srsf1	3.34771	0.738637	4.09945	4.20718	2.28383	2.3724	4.41503	1.12308	0	0.841153	7.64689	1.02303	3.84727	2.10478	4.00645	2.21486	1.73436	4.05714	0.840471	6.2436	0.963257	1.93172	8.09111	1.71073	7.57718	7.04762	2.98358	3.70937	5.08058	7.01694	3.30225	3.40619	4.99862	5.99566	7.90041	3.14089	3.47993	8.27232	8.46143	8.67161	3.81307	7.07785	3.2792	7.48932	6.49518	7.81746	4.74231	7.48797	3.6502
Wac	4.18666	0.243101	2.8491	4.66293	1.25514	1.45254	3.21202	0.12627	0.841153	0	6.03862	0.12858	2.57598	1.27527	2.71167	1.3506	1.26276	2.76942	0.0403804	6.99363	0.0598409	1.19324	9.16294	1.10506	8.40258	7.69305	2.32307	2.56171	3.61614	5.42792	2.25433	4.17641	5.65627	5.90738	8.79171	2.34405	2.45155	6.45947	6.68209	9.70859	2.63778	5.45037	2.20106	8.31319	7.43682	6.04458	3.33649	5.81975	2.53142
Atxn10	14.9417	6.77359	1.43795	9.58238	3.28981	3.45876	1.26605	6.02306	7.64689	6.03862	0	7.17111	1.37475	3.5823	1.18595	3.18773	7.47342	1.09966	6.26399	20.7978	6.25049	4.71483	23.6523	4.96462	22.2704	21.4953	2.48663	1.34938	0.974037	0.213285	1.6986	15.1094	18.9293	17.2704	22.9296	1.68279	1.35345	0.942812	0.40009	24.228	1.30081	0.332884	1.53588	22.4992	21.3838	0.570162	1.212	0.138692	1.36985
Rnpc3	4.66648	0.311232	3.81447	5.39139	2.16466	2.32284	4.1374	0.0357038	1.02303	0.12858	7.17111	0	3.54858	2.0424	3.77625	2.16228	1.28461	3.85071	0.0467699	7.70157	0.0590486	1.96711	9.53766	1.8961	9.00365	8.28673	3.27307	3.57369	4.65611	6.64271	3.30591	4.6498	6.13973	6.59459	9.23269	3.30251	3.50119	7.61415	7.87153	10.2923	3.66879	6.6088	3.1086	8.94718	7.99043	7.20617	4.46231	7.00948	3.48817
Qrich1	9.03604	3.05246	-0.0441414	7.10438	0.679362	0.734379	0.185406	2.83753	3.84727	2.57598	1.37475	3.54858	0	0.941299	-0.0453438	0.572747	4.64059	0.0225226	2.72487	12.9006	2.91401	1.51456	14.9305	1.70071	13.7728	13.0655	1.01036	-0.0254122	0.0418793	1.04348	0.469144	9.03868	11.6617	10.9338	14.337	0.544695	0.385133	1.25406	1.38369	15.709	0.0296027	1.02369	0.0633417	14.0639	13.047	1.12933	0.267966	1.13628	-0.155405
Setd1a	4.73574	1.42668	1.03702	4.86095	0.12258	0.0705931	1.5294	1.58357	2.10478	1.27527	3.5823	2.0424	0.941299	0	0.9898	-0.00609083	3.16495	1.20111	1.26186	8.85306	1.47665	0.0332996	10.6951	0.232522	9.59295	8.90821	1.35612	0.987678	1.60256	3.19983	0.914701	4.63059	6.71879	5.74341	10.0892	1.19305	1.20405	3.762	4.17445	11.3984	1.07021	3.12869	0.867748	9.81265	9.05577	3.61373	1.68646	3.44072	0.865931
Thoc1	9.50572	3.34474	0.0104557	7.09601	0.8654	0.920896	0.194523	3.04346	4.00645	2.71167	1.18595	3.77625	-0.0453438	0.9898	0	0.743258	4.80085	0.000218662	2.99131	13.3325	3.15441	1.65097	15.5768	1.94296	14.1962	13.6582	1.0532	0.048949	0.122062	0.885476	0.425125	9.48291	12.2085	11.308	14.9982	0.525627	0.375507	1.15771	1.35129	16.1846	0.0411648	0.938207	0.0812574	14.4664	13.5153	1.05957	0.367621	1.03555	-0.0906356
Opa1	5.24217	1.60389	0.661897	4.96455	0.0015892	-0.0167399	1.25192	1.71506	2.21486	1.3506	3.18773	2.16228	0.572747	-0.00609083	0.743258	0	3.14434	0.820545	1.382	9.02366	1.49089	0.200512	10.9208	0.287289	9.76839	9.04864	1.0509	0.704522	1.17385	2.75687	0.746366	5.14506	7.13088	6.31445	10.3053	0.906192	0.8659	3.30485	3.62323	11.6329	0.687624	2.75375	0.701596	10.0319	9.27008	3.20222	1.20816	2.88738	0.540184
Psmc1	5.63545	1.63381	4.88151	1.85443	3.0385	3.40283	5.11907	1.37556	1.73436	1.26276	7.47342	1.28461	4.64059	3.16495	4.80085	3.14434	0	4.1714	1.31687	7.51714	1.05395	3.12404	10.7963	2.69401	10.5143	9.63988	2.12977	4.44922	5.68854	6.72506	3.26158	5.56277	6.30873	7.67874	10.302	2.68465	3.43089	8.65937	8.60131	11.1798	3.99699	6.75054	4.14323	10.2182	9.04927	8.05846	4.61905	7.01172	4.48543
Snrnp70	9.78245	3.47281	0.135676	6.05529	0.800742	0.940357	0.184921	3.17776	4.05714	2.76942	1.09966	3.85071	0.0225226	1.20111	0.000218662	0.820545	4.1714	0	3.09444	13.4092	3.1622	1.92404	15.9714	2.04862	14.704	14.0281	0.495343	0.0364766	0.0659015	0.539375	0.197754	9.7168	12.1855	11.6396	15.1983	0.0941646	0.0952078	1.07964	1.12158	16.5028	-0.151195	0.710493	0.159228	14.8519	13.9533	0.85872	-0.00882673	0.858961	-0.0444939
Tardbp	4.00681	0.140255	2.9994	4.86686	1.37936	1.52754	3.36847	0.0443877	0.840471	0.0403804	6.26399	0.0467699	2.72487	1.26186	2.99131	1.382	1.31687	3.09444	0	6.90854	0.0531599	1.16909	8.91999	1.11568	8.10069	7.45279	2.61487	2.73114	3.79458	5.82391	2.44347	3.99745	5.5666	5.76124	8.53655	2.60572	2.7357	6.76335	7.03014	9.62935	2.88689	5.70675	2.38606	8.18555	7.27852	6.34061	3.64814	6.10169	2.68412
Tnpo3	3.76998	6.8108	13.4298	8.03873	9.22797	9.49532	14.7259	7.93008	6.2436	6.99363	20.7978	7.70157	12.9006	8.85306	13.3325	9.02366	7.51714	13.4092	6.90854	0	7.34997	7.47727	1.02791	6.48814	0.408007	0.212786	10.5867	12.9115	15.5302	19.8924	11.8551	3.43446	0.955256	5.80781	0.959142	11.7095	12.1175	22.1467	22.4221	0.989708	12.9651	19.8348	11.9477	0.603057	0.249058	21.4331	14.5404	20.4209	12.755
Ppp2r1a	4.35092	0.316605	3.14469	4.58594	1.59243	1.70682	3.67087	0.0765959	0.963257	0.0598409	6.25049	0.0590486	2.91401	1.47665	3.15441	1.49089	1.05395	3.1622	0.0531599	7.34997	0	1.35066	9.20693	1.19693	8.72223	7.85252	2.49218	2.9758	3.96372	5.79693	2.64366	4.29358	5.60666	5.94032	8.87085	2.61163	2.70368	6.96444	7.05674	9.90805	2.94882	5.77951	2.59985	8.64876	7.69579	6.55784	3.77788	5.98315	2.87389
Zbtb7a	3.89896	1.29876	1.63544	4.9376	0.325237	0.223084	2.38471	1.54402	1.93172	1.19324	4.71483	1.96711	1.51456	0.0332996	1.65097	0.200512	3.12404	1.92404	1.16909	7.47727	1.35066	0	9.26225	0.0709994	8.16373	7.45372	1.88016	1.57653	2.3694	4.35002	1.56825	3.79708	5.46153	4.39453	8.68482	1.78832	1.79052	5.03983	5.40611	9.99242	1.71276	4.22567	1.44146	8.45704	7.68277	4.83406	2.48906	4.47552	1.48906
Dync1h1	4.79087	8.43379	15.2055	11.9608	11.5676	11.4994	16.9015	9.91329	8.09111	9.16294	23.6523	9.53766	14.9305	10.6951	15.5768	10.9208	10.7963	15.9714	8.91999	1.02791	9.20693	9.26225	0	8.19602	0.466126	-0.118074	13.4204	14.9538	17.6617	22.8411	14.611	4.25285	1.98347	7.66894	-0.17019	14.4876	14.4385	24.7973	25.1316	-0.0954005	15.3609	22.8286	13.8039	-0.123678	-0.0122904	24.1877	17.8224	23.2414	14.5328
Naa20	3.48453	1.18947	1.88215	4.19016	0.428213	0.39484	2.70512	1.51827	1.71073	1.10506	4.96462	1.8961	1.70071	0.232522	1.94296	0.287289	2.69401	2.04862	1.11568	6.48814	1.19693	0.0709994	8.19602	0	7.31529	6.5293	1.60988	1.773	2.65614	4.58209	1.65184	3.36846	4.60916	4.40996	7.60223	1.71737	1.70759	5.61177	5.70844	8.99236	1.79572	4.56037	1.57912	7.52445	6.84372	5.32419	2.69581	4.65329	1.67334
Nrf1	4.44377	7.79881	14.0982	11.6766	10.3168	10.3182	15.6648	9.19479	7.57718	8.40258	22.2704	9.00365	13.7728	9.59295	14.1962	9.76839	10.5143	14.704	8.10069	0.408007	8.72223	8.16373	0.466126	7.31529	0	-0.427362	12.785	13.7351	16.3136	21.4771	13.4345	3.98288	2.04035	6.40388	0.244892	13.592	13.6293	23.0984	23.6263	0.610016	14.1938	21.3518	12.878	-0.298818	0.272993	22.6091	16.2513	21.848	13.5062
Max	3.66501	7.09357	13.323	10.7517	9.5294	9.48049	15.0963	8.48397	7.04762	7.69305	21.4953	8.28673	13.0655	8.90821	13.6582	9.04864	9.63988	14.0281	7.45279	0.212786	7.85252	7.45372	-0.118074	6.5293	-0.427362	0	11.9517	13.0955	15.6112	20.7185	12.7415	3.16546	1.17203	5.45024	-0.143082	12.8687	12.8217	22.3872	22.9301	0.497052	13.4464	20.5517	12.2429	-0.411656	-0.158282	21.9	15.5541	21.0287	12.8258
Pomp	7.83838	2.8422	1.1234	2.6996	1.03983	1.21881	1.20457	2.80543	2.98358	2.32307	2.48663	3.27307	1.01036	1.35612	1.0532	1.0509	2.12977	0.495343	2.61487	10.5867	2.49218	1.88016	13.4204	1.60988	12.785	11.9517	0	0.901828	1.4273	1.82919	0.470857	7.73467	9.36205	9.98317	12.807	-0.0927013	0.386947	3.04171	2.96284	13.8861	0.454741	2.036	0.947873	12.6967	11.5715	2.74909	0.756857	2.08418	0.834377
Ogt	8.95277	2.99819	0.0268324	6.67794	0.745564	0.826453	0.156918	2.84859	3.70937	2.56171	1.34938	3.57369	-0.0254122	0.987678	0.048949	0.704522	4.44922	0.0364766	2.73114	12.9115	2.9758	1.57653	14.9538	1.773	13.7351	13.0955	0.901828	0	0.103337	0.922906	0.261708	8.97559	11.6724	11.0237	14.2842	0.417426	0.251327	1.27146	1.45229	15.5982	0.02751	0.875556	0.140686	13.9739	12.9976	1.04383	0.312292	1.11907	-0.134513
Kansl1	11.0603	4.21169	0.0440469	8.1807	1.26186	1.28734	0.382023	3.85369	5.08058	3.61614	0.974037	4.65611	0.0418793	1.60256	0.122062	1.17385	5.68854	0.0659015	3.79458	15.5302	3.96372	2.3694	17.6617	2.65614	16.3136	15.6112	1.4273	0.103337	0	0.55042	0.727373	11.0923	14.0358	12.7709	16.8694	0.795583	0.569371	0.661414	0.813376	18.4691	0.0904721	0.540457	0.452033	16.5344	15.6684	0.53553	0.29702	0.655681	0.040204
Hspa9	14.3494	6.27292	1.04503	8.63145	2.71651	2.83364	0.835641	5.69507	7.01694	5.42792	0.213285	6.64271	1.04348	3.19983	0.885476	2.75687	6.72506	0.539375	5.82391	19.8924	5.79693	4.35002	22.8411	4.58209	21.4771	20.7185	1.82919	0.922906	0.55042	0	1.05087	14.4737	18.0344	16.386	21.9653	1.13998	0.93886	0.357402	0.168885	23.5525	0.725079	0.0213783	1.34654	21.6704	20.548	0.174148	0.597514	0.0453127	0.981147
Cltc	7.93475	2.74643	0.510259	4.70567	0.663287	0.873571	0.528637	2.67886	3.30225	2.25433	1.6986	3.30591	0.469144	0.914701	0.425125	0.746366	3.26158	0.197754	2.44347	11.8551	2.64366	1.56825	14.611	1.65184	13.4345	12.7415	0.470857	0.261708	0.727373	1.05087	0	8.00151	10.6003	10.193	13.8121	0.198199	0.0520555	1.94116	2.29825	15.0573	0.192927	0.965208	0.475379	13.4855	12.4787	1.65863	0.36896	1.48373	0.330154
Tsc1	-0.0466633	3.08205	9.30619	5.70117	5.40502	5.25555	10.4064	4.85361	3.40619	4.17641	15.1094	4.6498	9.03868	4.63059	9.48291	5.14506	5.56277	9.7168	3.99745	3.43446	4.29358	3.79708	4.25285	3.36846	3.98288	3.16546	7.73467	8.97559	11.0923	14.4737	8.00151	0	1.39149	2.57324	4.09239	8.4316	8.63445	15.993	16.5764	4.97057	9.23682	14.341	8.3291	3.7997	3.53408	15.7215	10.7461	14.8096	8.83848
Gfpt1	1.74003	5.25613	11.9805	6.44845	7.31685	7.30645	13.4676	6.52923	4.99862	5.65627	18.9293	6.13973	11.6617	6.71879	12.2085	7.13088	6.30873	12.1855	5.5666	0.955256	5.60666	5.46153	1.98347	4.60916	2.04035	1.17203	9.36205	11.6724	14.0358	18.0344	10.6003	1.39149	0	2.56647	1.74315	10.463	10.8509	20.0921	20.5163	2.43912	11.6277	17.9605	10.8631	1.86817	1.55529	19.5719	13.3737	18.4115	11.4607
Manf	2.85115	5.6359	10.9785	8.42775	6.09575	5.76646	12.7569	6.80012	5.99566	5.90738	17.2704	6.59459	10.9338	5.74341	11.308	6.31445	7.67874	11.6396	5.76124	5.80781	5.94032	4.39453	7.66894	4.40996	6.40388	5.45024	9.98317	11.0237	12.7709	16.386	10.193	2.57324	2.56647	0	6.76767	10.6524	11.0046	17.4519	18.4865	8.71263	11.0609	16.2549	10.9476	6.81447	6.31195	17.4134	12.2883	16.7695	10.9324
Rab7	4.66035	8.15312	14.4911	11.3952	10.805	10.745	16.2961	9.61327	7.90041	8.79171	22.9296	9.23269	14.337	10.0892	14.9982	10.3053	10.302	15.1983	8.53655	0.959142	8.87085	8.68482	-0.17019	7.60223	0.244892	-0.143082	12.807	14.2842	16.8694	21.9653	13.8121	4.09239	1.74315	6.76767	0	13.8516	13.7838	23.8247	24.3287	0.4231	14.5782	21.9171	13.3838	-0.221405	0.462857	23.2578	17.0461	22.4015	13.9789
Psmc5	8.47204	2.92271	0.664067	3.83106	0.88098	1.05576	0.688524	2.75548	3.14089	2.34405	1.68279	3.30251	0.544695	1.19305	0.525627	0.906192	2.68465	0.0941646	2.60572	11.7095	2.61163	1.78832	14.4876	1.71737	13.592	12.8687	-0.0927013	0.417426	0.795583	1.13998	0.198199	8.4316	10.463	10.6524	13.8516	0	0.107949	2.18745	2.07415	14.9604	0.135095	1.28065	0.448392	13.6308	12.534	1.80223	0.423702	1.44473	0.378331
Atp6v0c	8.69148	3.06052	0.44269	5.06351	0.906692	1.13033	0.744987	2.84567	3.47993	2.45155	1.35345	3.50119	0.385133	1.20405	0.375507	0.8659	3.43089	0.0952078	2.7357	12.1175	2.70368	1.79052	14.4385	1.70759	13.6293	12.8217	0.386947	0.251327	0.569371	0.93886	0.0520555	8.63445	10.8509	11.0046	13.7838	0.107949	0	2.09938	1.93369	14.9459	0.111762	0.939232	0.369348	13.5757	12.6148	1.67056	0.476344	1.09231	0.256465
Celf2	15.8934	7.18722	1.17499	11.2383	3.25383	3.21361	0.888068	6.6971	8.27232	6.45947	0.942812	7.61415	1.25406	3.762	1.15771	3.30485	8.65937	1.07964	6.76335	22.1467	6.96444	5.03983	24.7973	5.61177	23.0984	22.3872	3.04171	1.27146	0.661414	0.357402	1.94116	15.993	20.0921	17.4519	23.8247	2.18745	2.09938	0	0.282885	25.7446	1.23908	0.531954	1.95107	23.4856	22.3245	0.0493231	0.908918	0.678878	1.23625
Eef2	16.474	7.50337	1.52012	11.1783	3.64639	3.67833	1.0964	6.83064	8.46143	6.68209	0.40009	7.87153	1.38369	4.17445	1.35129	3.62323	8.60131	1.12158	7.03014	22.4221	7.05674	5.40611	25.1316	5.70844	23.6263	22.9301	2.96284	1.45229	0.813376	0.168885	2.29825	16.5764	20.5163	18.4865	24.3287	2.07415	1.93369	0.282885	0	25.9031	1.38049	0.539729	1.80963	23.9087	22.8363	0.158506	1.15082	0.332947	1.41899
Srrm2	5.54024	9.23102	16.1656	12.1307	12.2689	12.4485	17.3942	10.5644	8.67161	9.70859	24.228	10.2923	15.709	11.3984	16.1846	11.6329	11.1798	16.5028	9.62935	0.989708	9.90805	9.99242	-0.0954005	8.99236	0.610016	0.497052	13.8861	15.5982	18.4691	23.5525	15.0573	4.97057	2.43912	8.71263	0.4231	14.9604	14.9459	25.7446	25.9031	0	16.076	23.4845	14.2821	-0.190302	0.14412	24.9437	18.4181	23.9071	15.2454
U2af2	9.2975	3.23657	0.0544532	5.83506	0.721938	0.812088	0.320795	3.02349	3.81307	2.63778	1.30081	3.66879	0.0296027	1.07021	0.0411648	0.687624	3.99699	-0.151195	2.88689	12.9651	2.94882	1.71276	15.3609	1.79572	14.1938	13.4464	0.454741	0.02751	0.0904721	0.725079	0.192927	9.23682	11.6277	11.0609	14.5782	0.135095	0.111762	1.23908	1.38049	16.076	0	0.810472	0.27293	14.3441	13.4239	1.0704	0.105994	0.907899	-0.0348861
Caml	14.214	6.2244	1.0129	8.77	2.66384	2.90569	0.975154	5.617	7.07785	5.45037	0.332884	6.6088	1.02369	3.12869	0.938207	2.75375	6.75054	0.710493	5.70675	19.8348	5.77951	4.22567	22.8286	4.56037	21.3518	20.5517	2.036	0.875556	0.540457	0.0213783	0.965208	14.341	17.9605	16.2549	21.9171	1.28065	0.939232	0.531954	0.539729	23.4845	0.810472	0	1.40543	21.6683	20.4573	0.286907	0.651606	0.018422	1.0304
Camta1	8.28508	2.66278	0.334184	6.53674	0.833644	0.904609	0.205399	2.42386	3.2792	2.20106	1.53588	3.1086	0.0633417	0.867748	0.0812574	0.701596	4.14323	0.159228	2.38606	11.9477	2.59985	1.44146	13.8039	1.57912	12.878	12.2429	0.947873	0.140686	0.452033	1.34654	0.475379	8.3291	10.8631	10.9476	13.3838	0.448392	0.369348	1.95107	1.80963	14.2821	0.27293	1.40543	0	12.9363	12.0723	1.58761	0.667589	1.61476	0.0108252
Hnrnpc	4.31553	7.74788	14.3322	11.3484	10.6063	10.527	15.8299	9.2168	7.48932	8.31319	22.4992	8.94718	14.0639	9.81265	14.4664	10.0319	10.2182	14.8519	8.18555	0.603057	8.64876	8.45704	-0.123678	7.52445	-0.298818	-0.411656	12.6967	13.9739	16.5344	21.6704	13.4855	3.7997	1.86817	6.81447	-0.221405	13.6308	13.5757	23.4856	23.9087	-0.190302	14.3441	21.6683	12.9363	0	0.0521083	22.8646	16.705	22.1394	13.671
Phf12	4.05482	6.94394	13.3838	10.2872	9.67824	9.71981	14.7845	8.32681	6.49518	7.43682	21.3838	7.99043	13.047	9.05577	13.5153	9.27008	9.04927	13.9533	7.27852	0.249058	7.69579	7.68277	-0.0122904	6.84372	0.272993	-0.158282	11.5715	12.9976	15.6684	20.548	12.4787	3.53408	1.55529	6.31195	0.462857	12.534	12.6148	22.3245	22.8363	0.14412	13.4239	20.4573	12.0723	0.0521083	0	21.7196	15.4768	21.0363	12.7097
Yy1	15.6169	6.87618	1.15579	10.7004	3.03225	3.14062	0.798815	6.24229	7.81746	6.04458	0.570162	7.20617	1.12933	3.61373	1.05957	3.20222	8.05846	0.85872	6.34061	21.4331	6.55784	4.83406	24.1877	5.32419	22.6091	21.9	2.74909	1.04383	0.53553	0.174148	1.65863	15.7215	19.5719	17.4134	23.2578	1.80223	1.67056	0.0493231	0.158506	24.9437	1.0704	0.286907	1.58761	22.8646	21.7196	0	0.820633	0.499005	1.10748
Prpf6	10.7471	4.11065	0.403542	6.48669	1.03077	1.27899	0.341327	3.77843	4.74231	3.33649	1.212	4.46231	0.267966	1.68646	0.367621	1.20816	4.61905	-0.00882673	3.64814	14.5404	3.77788	2.48906	17.8224	2.69581	16.2513	15.5541	0.756857	0.312292	0.29702	0.597514	0.36896	10.7461	13.3737	12.2883	17.0461	0.423702	0.476344	0.908918	1.15082	18.4181	0.105994	0.651606	0.667589	16.705	15.4768	0.820633	0	0.916348	0.281074
Atp6v1b2	14.7108	6.56902	1.10843	8.98154	3.03564	3.2188	1.28513	5.92491	7.48797	5.81975	0.138692	7.00948	1.13628	3.44072	1.03555	2.88738	7.01172	0.858961	6.10169	20.4209	5.98315	4.47552	23.2414	4.65329	21.848	21.0287	2.08418	1.11907	0.655681	0.0453127	1.48373	14.8096	18.4115	16.7695	22.4015	1.44473	1.09231	0.678878	0.332947	23.9071	0.907899	0.018422	1.61476	22.1394	21.0363	0.499005	0.916348	0	1.16078
Dhx9	8.86985	2.96866	-0.109712	6.76662	0.667356	0.716105	0.0847174	2.82547	3.6502	2.53142	1.36985	3.48817	-0.155405	0.865931	-0.0906356	0.540184	4.48543	-0.0444939	2.68412	12.755	2.87389	1.48906	14.5328	1.67334	13.5062	12.8258	0.834377	-0.134513	0.040204	0.981147	0.330154	8.83848	11.4607	10.9324	13.9789	0.378331	0.256465	1.23625	1.41899	15.2454	-0.0348861	1.0304	0.0108252	13.671	12.7097	1.10748	0.281074	1.16078	0
Ctcf	15.8758	7.02644	1.18886	10.8969	3.13927	3.27812	0.9287	6.34832	8.0257	6.16379	0.5012	7.28739	1.12807	3.77765	1.04833	3.24449	8.16959	0.857879	6.49878	21.8496	6.5865	4.98377	24.5854	5.46844	23.062	22.2775	2.80735	1.1951	0.54816	0.277356	1.93781	15.9133	19.8965	17.7442	23.7477	1.85837	1.70924	0.139109	0.0587319	25.3207	1.11061	0.365202	1.62163	23.3558	22.147	-0.00464359	0.824379	0.377967	1.12266
Chp1	4.24564	7.69837	14.0775	10.8657	10.5062	10.3904	15.6708	9.15879	7.26896	8.27204	22.1617	8.82053	13.8663	9.66915	14.3906	9.89071	9.86174	14.7507	8.13053	0.816766	8.38618	8.31591	-0.249787	7.37513	0.518858	0.0623606	12.2441	13.8214	16.4557	21.3318	13.2248	3.80707	1.71449	6.84006	0.0878987	13.2859	13.2399	23.2777	23.7155	-0.029084	14.189	21.3943	12.786	-0.0571456	-0.198506	22.701	16.5012	21.8472	13.4545
Cdk13	3.48411	6.2601	11.9108	9.7551	8.37201	8.25492	13.6702	7.49685	6.06431	6.63601	19.884	7.13337	11.8314	7.93647	12.3288	7.98406	8.35516	12.6977	6.44197	0.77941	6.72447	6.60897	0.599045	5.82475	0.674469	-0.134837	10.6713	11.8694	14.2161	18.956	11.2434	3.10843	1.30131	4.76462	0.516919	11.5669	11.5158	20.5187	21.2746	1.39638	12.1414	18.8847	11.1725	0.502326	0.0734761	20.1276	14.168	19.4978	11.5367
Ddx23	3.69075	6.64488	12.9058	7.24351	9.15003	9.0871	14.3368	8.08469	5.79902	6.95557	20.4027	7.56248	12.7763	8.68713	13.1912	8.89083	7.07948	13.0537	7.04716	0.604855	7.14833	7.54088	0.808848	6.5537	1.80309	1.0013	9.88106	12.6698	15.1407	19.2628	11.4434	3.27664	0.973508	6.05173	0.671684	11.1517	11.535	21.5039	21.9734	1.14081	12.4919	19.4464	11.7232	0.666429	0.587624	20.8293	14.573	20.0284	12.3295
Tpr	3.7335	7.25745	13.8945	10.5072	9.99242	9.78802	15.4174	8.80655	6.93726	7.91926	22.2503	8.36137	13.6179	9.3383	14.1272	9.58747	9.49095	14.5017	7.62125	0.291948	8.12567	7.97177	-0.0751087	6.99136	0.297264	-0.16191	12.028	13.6386	16.1449	21.1864	13.0298	3.31416	1.25689	5.87391	-0.188249	13.1887	13.227	22.9344	23.5945	0.581591	13.8792	21.2193	12.6821	-0.259112	-0.131164	22.4413	16.2079	21.8398	13.3338
Tsc2	3.37598	6.8531	12.8105	10.0914	8.74515	8.89714	14.594	8.18992	6.81298	7.28201	20.756	7.97673	12.4629	8.45491	13.1561	8.52711	9.05053	13.4216	7.03187	-0.157233	7.55369	6.97547	0.582898	6.12992	0.0872351	-0.378089	11.3811	12.6674	15.059	19.942	12.0152	3.02574	1.03623	4.70701	0.300455	12.2861	12.283	21.6206	22.2132	1.01909	12.8969	19.7877	11.8674	0.343497	0.151595	21.1147	14.6507	20.342	12.4153
Myt1l	17.4112	8.23807	1.51574	12.3075	4.093	4.11727	1.77085	7.46753	9.40908	7.44591	0.793273	8.59201	1.68766	4.49297	1.55911	3.93141	9.60922	1.57296	7.72769	23.75	7.72768	5.71343	26.3233	6.26249	24.6193	23.8639	3.71047	1.75618	0.80343	0.582443	2.75468	17.4872	21.6218	18.9097	25.4007	2.78369	2.44644	0.270478	0.392573	27.2762	1.64754	0.596249	2.50155	25.1127	23.9306	0.387528	1.51724	0.423542	1.72669
Thoc2	13.6286	5.73569	0.859511	8.48958	2.41319	2.61726	0.440004	5.02733	6.51462	5.00979	0.120132	6.02979	0.799983	2.75441	0.569022	2.47403	6.36065	0.460913	5.2126	19.3293	5.40459	3.92368	22.356	4.39755	20.881	20.1793	1.83513	0.712757	0.476061	-0.0261632	0.797226	13.8646	17.5878	15.988	21.5595	0.98312	0.922793	0.374945	0.439549	22.8727	0.682602	-0.134095	0.934175	21.1197	19.9906	0.083577	0.476179	0.218965	0.770906
Wdr26	7.0512	11.0084	18.6466	13.269	14.837	14.768	19.8435	12.5544	10.1315	11.7436	26.8637	12.0297	18.3199	13.5973	18.7446	13.9692	12.5587	19.0636	11.6977	2.80008	11.5795	12.1575	0.891737	11.0477	2.86763	2.3009	15.6365	18.1608	21.2638	26.189	17.4723	6.34054	3.691	10.7634	1.52889	17.1493	17.1593	28.6605	28.6982	0.111505	18.5009	26.3306	16.6773	1.40202	1.33457	27.8816	21.2702	26.5524	17.7301
Non_target	3.17804	0.676308	4.41012	4.9845	2.65382	2.66958	4.89462	1.06846	0.100121	0.944456	8.26544	0.959425	4.15435	2.27386	4.34303	2.42716	2.15261	4.60726	0.857218	6.19845	0.955596	2.02241	7.58683	1.83903	7.13003	6.61463	3.59181	4.12096	5.50787	7.7871	3.96429	3.21862	4.88201	5.90917	7.54694	3.7612	4.03977	8.87673	9.0994	8.29122	4.31041	7.78701	3.61697	7.13746	6.17476	8.52686	5.35716	8.07099	3.99219
[truncated: 10 more columns]

## Sheet: edist-HY-EA-Glut-GABA
Data S7D. Pairwise energy distances between all effective perturbations in HY-EA-Glut-GABA neighborhood. Related to Figure S8C.
gene_target	Dctn1	Snrnp70	Mib1	Max	Matr3	Ogt	Tpr	Prpf6	Srsf1	Wac	Camta1	Qrich1	Psmb4	Thoc1	Ascc3	Tsc1	Psmc5	Supt16	U2af2	Rab7	Prdm10	Chp1	Tnpo3	Ppp2r1a	Srrm2	Dync1h1	Nrf1	Naa20	Atp6v0c	Thap11	Zbtb7a	Gfpt1	Pomp	Hnrnpc	Cltc	Setd1a	Sin3a	Kansl1	Ddx23	Rnpc3	Xpo1	Wdr26	Tardbp	Opa1	Zbtb11	Psmc1	Phf12	Hnrnpu	Trrap
Dctn1	0	0.271581	-0.0733038	0.610416	0.143955	0.377016	0.0688991	1.88855	0.411022	0.257722	0.782406	0.736258	11.568	0.943213	1.19929	0.0916116	4.5587	0.924494	0.164242	0.816558	0.093638	0.69814	1.10127	0.632119	0.0729557	0.104021	0.19821	0.192971	0.826966	0.16968	0.265542	0.767183	2.70516	0.748018	1.52926	0.106378	0.134839	0.180048	0.843563	0.129388	1.32854	0.774658	0.124806	0.96686	0.683689	5.17601	0.865265	0.112666	0.789307
Snrnp70	0.271581	0	0.26809	1.09592	0.230618	0.106545	0.199629	1.11236	0.285018	0.101575	1.01075	0.934552	9.30038	1.17944	1.42535	0.0796452	2.96915	0.683316	-0.0216274	1.225	0.339801	1.3508	0.92993	0.573824	0.217425	0.253618	0.365718	0.202769	0.75049	0.212991	0.292554	0.174352	1.55417	0.873324	1.24452	0.177978	0.197899	0.433983	0.695886	0.228601	1.68647	0.683836	0.207562	1.34188	1.01819	3.20169	1.10039	0.118257	1.01233
Mib1	-0.0733038	0.26809	0	0.480637	-0.0376301	0.2704	0.0263418	1.97722	0.364378	0.159759	0.554698	0.709543	11.6862	0.772949	0.973778	0.0459052	4.61103	0.887805	0.152718	0.612826	-0.0116331	0.570609	1.06851	0.603945	0.0812258	0.0632896	0.147111	0.1647	0.627106	0.125779	0.170638	0.614949	2.71908	0.631845	1.59587	0.088377	0.0689453	0.162722	0.640216	0.11097	0.989808	0.558179	0.146073	0.794335	0.475384	5.30068	0.633814	0.118094	0.588682
Max	0.610416	1.09592	0.480637	0	0.644889	0.673369	0.306038	1.17077	0.862127	0.499092	-0.179761	-0.030039	12.7806	-0.0314136	0.140164	0.504187	5.25804	0.362254	0.933322	-0.0135282	0.480173	-0.127649	0.150908	1.87303	0.718178	0.733506	0.482473	0.641841	0.0916824	0.578462	0.643216	1.47115	3.39359	-0.0212945	0.971662	0.611332	0.362717	0.483042	0.233182	0.742432	0.260717	0.529987	0.482272	-0.0142037	-0.265445	6.31523	-0.0509215	0.563604	-0.129497
Matr3	0.143955	0.230618	-0.0376301	0.644889	0	0.166391	0.0549213	1.77058	0.3696	0.0835887	0.553714	0.985399	11.915	0.862689	1.06121	0.181177	4.6263	0.748306	0.0753161	0.827361	0.145997	0.870396	1.32795	0.691355	-0.00187476	0.113316	0.290499	0.311154	0.578588	0.173268	0.106908	0.611608	2.76519	0.886457	1.6114	0.229513	0.121712	0.27844	0.531162	0.250762	1.20907	0.323761	0.0981736	1.06145	0.700291	5.26387	0.648689	0.136874	0.522397
Ogt	0.377016	0.106545	0.2704	0.673369	0.166391	0	0.0381404	1.07952	0.31724	0.124188	0.630672	0.613888	10.0744	0.874226	1.12633	0.174413	3.39728	0.620567	0.125848	0.990865	0.218834	1.00135	0.584096	0.666322	0.0738227	0.300139	0.184557	0.122555	0.580758	0.180373	0.16749	0.208314	1.83033	0.648359	1.4006	0.239888	0.0857126	0.32297	0.592374	0.351301	1.37435	0.631481	0.0733463	1.06763	0.678934	3.9643	0.745006	0.157577	0.697632
Tpr	0.0688991	0.199629	0.0263418	0.306038	0.0549213	0.0381404	0	1.39228	0.203305	0.0953742	0.342335	0.395159	11.0232	0.463536	0.797708	0.105303	4.06856	0.597008	0.145068	0.474764	0.00771194	0.538031	0.617425	0.780164	0.0863408	0.118195	0.0252546	0.00361509	0.52699	0.041837	0.115755	0.629676	2.30951	0.452486	1.17912	-0.0295808	-0.0451917	-0.0131379	0.404374	0.128798	0.779209	0.540308	0.00857484	0.609181	0.235391	4.85336	0.461646	-0.0432286	0.366273
Prpf6	1.88855	1.11236	1.97722	1.17077	1.77058	1.07952	1.39228	0	1.38646	1.22239	1.13579	1.07776	7.96427	0.956169	0.974475	1.34577	2.24856	0.218689	1.59959	1.38085	1.74219	1.68565	0.143824	3.0459	1.81636	2.07452	1.90583	1.66344	0.771527	1.66413	1.90131	1.45999	1.308	1.20571	0.387841	1.79454	1.72197	1.85022	0.22325	1.76177	1.40488	1.26173	1.3213	1.26615	0.965468	2.71517	0.978576	1.29572	1.02476
Srsf1	0.411022	0.285018	0.364378	0.862127	0.3696	0.31724	0.203305	1.38646	0	0.172744	0.96123	0.850154	10.9764	0.861565	1.09646	0.311224	4.17232	0.641731	0.209463	1.01503	0.248656	1.00314	0.761605	1.12889	0.555718	0.536404	0.385126	0.302789	0.792837	0.270164	0.455799	0.676389	2.41399	0.829974	1.14645	0.189113	0.20265	0.122865	0.572723	0.20399	1.17348	1.10744	0.143381	0.773868	0.744266	4.52181	0.864092	0.0113036	0.67623
Wac	0.257722	0.101575	0.159759	0.499092	0.0835887	0.124188	0.0953742	1.22239	0.172744	0	0.460347	0.516405	11.5188	0.701023	0.86363	0.102714	4.27235	0.611146	0.0805085	0.767587	0.202686	0.716824	0.636085	0.86901	0.137237	0.195391	0.192947	0.253613	0.41638	0.0868221	0.122421	0.36069	2.59986	0.505546	1.22519	0.191706	-0.00596932	0.182384	0.39182	0.131134	1.1502	0.413471	0.0973725	0.730864	0.514794	4.80587	0.532034	0.0327833	0.526459
Camta1	0.782406	1.01075	0.554698	-0.179761	0.553714	0.630672	0.342335	1.13579	0.96123	0.460347	0	0.17266	12.5211	0.0710423	0.257629	0.575353	5.11202	0.520643	1.00367	0.0639471	0.642047	0.0740526	0.429331	1.98376	0.745685	0.895377	0.697228	0.832639	0.0354003	0.741555	0.774789	1.56784	3.22818	0.096209	1.07111	0.858989	0.518165	0.807939	0.101588	0.920107	0.353285	0.305757	0.61246	0.330592	-0.130791	6.15874	-0.136125	0.721119	-0.155595
Qrich1	0.736258	0.934552	0.709543	-0.030039	0.985399	0.613888	0.395159	1.07776	0.850154	0.516405	0.17266	0	12.0079	0.108627	0.500923	0.514451	4.75263	0.49295	0.931112	0.294967	0.484718	0.149959	-0.0862859	1.84107	0.864685	0.839285	0.567653	0.531881	0.245664	0.510946	0.760645	1.31633	2.917	-0.1811	0.967305	0.644989	0.435978	0.558956	0.334786	0.692942	0.593722	0.796701	0.521117	0.215399	-0.113885	5.67669	0.132038	0.472641	0.150853
Psmb4	11.568	9.30038	11.6862	12.7806	11.915	10.0744	11.0232	7.96427	10.9764	11.5188	12.5211	12.0079	0	12.4538	12.6786	10.9758	1.47796	10.6092	10.4744	12.7848	11.4642	13.1694	10.6352	10.924	11.2134	11.5119	11.779	10.695	11.1076	11.4029	11.7259	9.28754	2.82087	11.988	9.07334	11.1396	11.7218	11.9152	10.7145	11.1779	12.7912	11.7275	11.3523	12.9868	11.9681	2.39417	12.5434	11.0377	12.4608
Thoc1	0.943213	1.17944	0.772949	-0.0314136	0.862689	0.874226	0.463536	0.956169	0.861565	0.701023	0.0710423	0.108627	12.4538	0	-0.177557	0.63828	5.09964	0.150377	1.219	-0.106056	0.551059	0.0378938	0.304439	2.19045	1.02571	1.22361	0.832083	0.894878	0.227374	0.699762	0.922607	1.77975	3.21237	0.0269377	0.779734	0.778225	0.697701	0.655832	0.0439345	0.859996	-0.0727278	0.665702	0.761402	-0.0552981	-0.301203	6.06094	-0.0737296	0.512055	-0.14736
Ascc3	1.19929	1.42535	0.973778	0.140164	1.06121	1.12633	0.797708	0.974475	1.09646	0.86363	0.257629	0.500923	12.6786	-0.177557	0	0.874498	5.44733	0.33979	1.66771	-0.0955864	0.899807	0.234008	0.616001	2.96362	1.35811	1.62813	1.37185	1.36634	0.351884	1.14577	1.33725	2.08258	3.59029	0.452585	0.750024	1.23507	0.92552	0.938682	0.0633997	1.33861	-0.345354	0.897703	1.08581	0.0493508	-0.192241	6.31726	-0.0437568	0.819567	0.0594988
Tsc1	0.0916116	0.0796452	0.0459052	0.504187	0.181177	0.174413	0.105303	1.34577	0.311224	0.102714	0.575353	0.514451	10.9758	0.63828	0.874498	0	4.1148	0.495636	0.140283	0.666148	0.0851484	0.719679	0.741372	0.743706	0.146992	0.279138	0.219534	0.133739	0.52546	0.164354	0.239119	0.575041	2.34781	0.574743	1.25298	0.11515	0.0370056	0.221706	0.514684	0.151279	1.0305	0.532906	0.0771968	0.753175	0.428875	4.56853	0.54768	0.0598781	0.585061
Psmc5	4.5587	2.96915	4.61103	5.25804	4.6263	3.39728	4.06856	2.24856	4.17232	4.27235	5.11202	4.75263	1.47796	5.09964	5.44733	4.1148	0	3.69778	3.69405	5.46203	4.48441	5.61318	3.81619	4.26743	4.18464	4.3532	4.57168	3.92057	4.07158	4.24674	4.48771	2.9184	-0.0560571	4.66358	3.18549	4.23538	4.5408	4.72753	3.87083	4.21028	5.66654	4.42722	4.30297	5.50771	4.79858	0.284849	5.18278	4.11591	5.10672
Supt16	0.924494	0.683316	0.887805	0.362254	0.748306	0.620567	0.597008	0.218689	0.641731	0.611146	0.520643	0.49295	10.6092	0.150377	0.33979	0.495636	3.69778	0	0.748812	0.519446	0.734079	0.717969	0.179381	1.90266	0.941147	1.13317	0.939366	0.739667	0.185864	0.653295	0.952407	1.0642	2.14544	0.468985	0.606979	0.764126	0.824185	0.862224	-0.0757524	0.623163	0.426968	0.528843	0.500112	0.455935	0.403108	4.22603	0.318189	0.46097	0.242718
U2af2	0.164242	-0.0216274	0.152718	0.933322	0.0753161	0.125848	0.145068	1.59959	0.209463	0.0805085	1.00367	0.931112	10.4744	1.219	1.66771	0.140283	3.69405	0.748812	0	1.29162	0.199144	1.20958	0.984419	0.362275	0.051385	0.0480759	0.135465	0.0756969	0.848747	0.0435768	0.0747444	0.195034	2.12983	0.836392	1.57799	0.0361302	0.109404	0.245294	0.845463	0.052726	1.81344	0.689286	0.0580549	1.25422	1.05846	4.10222	1.13987	0.0427795	0.954255
Rab7	0.816558	1.225	0.612826	-0.0135282	0.827361	0.990865	0.474764	1.38085	1.01503	0.767587	0.0639471	0.294967	12.7848	-0.106056	-0.0955864	0.666148	5.46203	0.519446	1.29162	0	0.623578	0.111841	0.688188	2.25864	1.05175	1.14787	0.925019	1.01179	0.324888	0.880094	1.01486	1.91671	3.53143	0.296967	0.937909	0.88998	0.727313	0.774398	0.111792	0.963093	-0.0673457	0.614551	0.886505	0.0819046	-0.200321	6.38594	-0.0344011	0.692509	-0.0488612
Prdm10	0.093638	0.339801	-0.0116331	0.480173	0.145997	0.218834	0.00771194	1.74219	0.248656	0.202686	0.642047	0.484718	11.4642	0.551059	0.899807	0.0851484	4.48441	0.734079	0.199144	0.623578	0	0.615773	0.821664	0.638751	0.156072	0.20095	0.0623363	0.035594	0.702898	0.0299622	0.15466	0.688229	2.65771	0.521948	1.52798	0.0431061	0.0252842	0.0381512	0.619681	0.0583666	0.921649	0.840615	0.107347	0.6003	0.372754	5.15292	0.598304	-0.0303097	0.630532
Chp1	0.69814	1.3508	0.570609	-0.127649	0.870396	1.00135	0.538031	1.68565	1.00314	0.716824	0.0740526	0.149959	13.1694	0.0378938	0.234008	0.719679	5.61318	0.717969	1.20958	0.111841	0.615773	0	0.539728	2.03899	0.921954	0.936421	0.820763	0.894258	0.181749	0.774434	0.935261	1.76642	3.63149	0.0893087	0.773084	0.783483	0.568589	0.651152	0.387324	0.922344	0.35762	0.652297	0.764337	0.0802743	-0.152453	6.62792	0.109474	0.734554	0.0236033
Tnpo3	1.10127	0.92993	1.06851	0.150908	1.32795	0.584096	0.617425	0.143824	0.761605	0.636085	0.429331	-0.0862859	10.6352	0.304439	0.616001	0.741372	3.81619	0.179381	0.984419	0.688188	0.821664	0.539728	0	2.18571	1.11108	1.1625	0.713817	0.695471	0.337122	0.760814	0.988614	1.12827	2.37499	0.102901	0.647348	0.769896	0.698893	0.750977	0.358115	0.963952	0.805259	1.099	0.542885	0.282691	0.192015	4.59359	0.392502	0.618629	0.350864
Ppp2r1a	0.632119	0.573824	0.603945	1.87303	0.691355	0.666322	0.780164	3.0459	1.12889	0.86901	1.98376	1.84107	10.924	2.19045	2.96362	0.743706	4.26743	1.90266	0.362275	2.25864	0.638751	2.03899	2.18571	0	0.393426	0.413835	0.46149	0.457837	1.85467	0.574269	0.43817	0.556194	2.70822	1.71902	2.79061	0.527025	0.726367	0.930458	2.03363	0.506351	2.94883	1.23048	0.776023	2.32126	1.9709	4.63542	2.25296	0.830045	2.12555
Srrm2	0.0729557	0.217425	0.0812258	0.718178	-0.00187476	0.0738227	0.0863408	1.81636	0.555718	0.137237	0.745685	0.864685	11.2134	1.02571	1.35811	0.146992	4.18464	0.941147	0.051385	1.05175	0.156072	0.921954	1.11108	0.393426	0	0.0418456	0.115217	0.163246	0.78879	0.148769	0.0141775	0.394353	2.55122	0.787606	1.74143	0.174603	0.0301382	0.367619	0.886216	0.254147	1.61512	0.425391	0.142578	1.16187	0.755461	4.75386	0.933951	0.159219	0.877909
Dync1h1	0.104021	0.253618	0.0632896	0.733506	0.113316	0.300139	0.118195	2.07452	0.536404	0.195391	0.895377	0.839285	11.5119	1.22361	1.62813	0.279138	4.3532	1.13317	0.0480759	1.14787	0.20095	0.936421	1.1625	0.413835	0.0418456	0	0.134028	0.12463	0.776548	0.0843869	0.0929805	0.387189	2.68408	0.721129	1.74545	0.115042	0.0987332	0.297063	0.9655	0.14351	1.74621	0.59855	0.283176	1.1862	0.866192	5.02333	1.12734	0.209538	0.998257
Nrf1	0.19821	0.365718	0.147111	0.482473	0.290499	0.184557	0.0252546	1.90583	0.385126	0.192947	0.697228	0.567653	11.779	0.832083	1.37185	0.219534	4.57168	0.939366	0.135465	0.925019	0.0623363	0.820763	0.713817	0.46149	0.115217	0.134028	0	-0.0184293	0.923521	0.0330746	0.0166702	0.60404	2.86058	0.546175	1.89305	-0.044043	-0.0213083	0.0530459	0.999823	0.137398	1.38775	0.899348	0.0463704	0.805591	0.583962	5.36447	0.851356	0.150845	0.7861
Naa20	0.192971	0.202769	0.1647	0.641841	0.311154	0.122555	0.00361509	1.66344	0.302789	0.253613	0.832639	0.531881	10.695	0.894878	1.36634	0.133739	3.92057	0.739667	0.0756969	1.01179	0.035594	0.894258	0.695471	0.457837	0.163246	0.12463	-0.0184293	0	0.808412	0.00867495	0.1198	0.441782	2.20782	0.538471	1.47679	-0.0627822	-0.000495351	0.146211	0.838784	0.108664	1.33881	0.868857	0.0619297	0.982371	0.611549	4.51376	0.919274	0.0615301	0.880852
Atp6v0c	0.826966	0.75049	0.627106	0.0916824	0.578588	0.580758	0.52699	0.771527	0.792837	0.41638	0.0354003	0.245664	11.1076	0.227374	0.351884	0.52546	4.07158	0.185864	0.848747	0.324888	0.702898	0.181749	0.337122	1.85467	0.78879	0.776548	0.923521	0.808412	0	0.686154	0.857824	1.02999	2.4535	0.0810743	0.370176	0.793036	0.577391	0.830217	-0.103904	0.791075	0.550945	0.190537	0.713274	0.416158	0.0187386	4.77669	0.107655	0.588394	-0.0363235
Thap11	0.16968	0.212991	0.125779	0.578462	0.173268	0.180373	0.041837	1.66413	0.270164	0.0868221	0.741555	0.510946	11.4029	0.699762	1.14577	0.164354	4.24674	0.653295	0.0435768	0.880094	0.0299622	0.774434	0.760814	0.574269	0.148769	0.0843869	0.0330746	0.00867495	0.686154	0	0.0611523	0.414078	2.53906	0.436003	1.55594	-0.00109798	0.0279805	0.0715026	0.664708	-0.0455528	1.26745	0.727567	0.0972981	0.826623	0.588873	4.87416	0.792474	-0.0371663	0.72381
Zbtb7a	0.265542	0.292554	0.170638	0.643216	0.106908	0.16749	0.115755	1.90131	0.455799	0.122421	0.774789	0.760645	11.7259	0.922607	1.33725	0.239119	4.48771	0.952407	0.0747444	1.01486	0.15466	0.935261	0.988614	0.43817	0.0141775	0.0929805	0.0166702	0.1198	0.857824	0.0611523	0	0.379768	2.80018	0.710683	1.88244	0.0916985	0.0456765	0.182802	0.898657	0.167844	1.54605	0.508438	0.158891	0.957761	0.766436	5.14727	0.892666	0.141027	0.865634
Gfpt1	0.767183	0.174352	0.614949	1.47115	0.611608	0.208314	0.629676	1.45999	0.676389	0.36069	1.56784	1.31633	9.28754	1.77975	2.08258	0.575041	2.9184	1.0642	0.195034	1.91671	0.688229	1.76642	1.12827	0.556194	0.394353	0.387189	0.60404	0.441782	1.02999	0.414078	0.379768	0	1.67957	1.27583	1.74026	0.622389	0.516007	0.881463	1.10243	0.457248	2.43186	0.783034	0.607378	1.85744	1.64142	3.10251	1.71289	0.502133	1.69229
Pomp	2.70516	1.55417	2.71908	3.39359	2.76519	1.83033	2.30951	1.308	2.41399	2.59986	3.22818	2.917	2.82087	3.21237	3.59029	2.34781	-0.0560571	2.14544	2.12983	3.53143	2.65771	3.63149	2.37499	2.70822	2.55122	2.68408	2.86058	2.20782	2.4535	2.53906	2.80018	1.67957	0	2.89335	1.80192	2.45685	2.76636	2.92421	2.24222	2.48727	3.70534	2.7217	2.48106	3.74541	3.00656	0.597624	3.28916	2.36581	3.1276
Hnrnpc	0.748018	0.873324	0.631845	-0.0212945	0.886457	0.648359	0.452486	1.20571	0.829974	0.505546	0.096209	-0.1811	11.988	0.0269377	0.452585	0.574743	4.66358	0.468985	0.836392	0.296967	0.521948	0.0893087	0.102901	1.71902	0.787606	0.721129	0.546175	0.538471	0.0810743	0.436003	0.710683	1.27583	2.89335	0	0.807094	0.549663	0.456747	0.607142	0.196848	0.612994	0.666606	0.598236	0.625491	0.27845	-0.171047	5.6522	0.220579	0.494511	0.0573642
Cltc	1.52926	1.24452	1.59587	0.971662	1.6114	1.4006	1.17912	0.387841	1.14645	1.22519	1.07111	0.967305	9.07334	0.779734	0.750024	1.25298	3.18549	0.606979	1.57799	0.937909	1.52798	0.773084	0.647348	2.79061	1.74143	1.74545	1.89305	1.47679	0.370176	1.55594	1.88244	1.74026	1.80192	0.807094	0	1.31842	1.48857	1.47545	0.334865	1.55972	0.99504	1.0982	1.42123	0.92073	0.543548	3.51166	0.851477	1.15708	0.622025
Setd1a	0.106378	0.177978	0.088377	0.611332	0.229513	0.239888	-0.0295808	1.79454	0.189113	0.191706	0.858989	0.644989	11.1396	0.778225	1.23507	0.11515	4.23538	0.764126	0.0361302	0.88998	0.0431061	0.783483	0.769896	0.527025	0.174603	0.115042	-0.044043	-0.0627822	0.793036	-0.00109798	0.0916985	0.622389	2.45685	0.549663	1.31842	0	0.00609113	-0.0615988	0.825335	0.044841	1.25764	0.903201	-0.0179341	0.819637	0.529177	4.8485	0.859658	-0.0273606	0.716995
Sin3a	0.134839	0.197899	0.0689453	0.362717	0.121712	0.0857126	-0.0451917	1.72197	0.20265	-0.00596932	0.518165	0.435978	11.7218	0.697701	0.92552	0.0370056	4.5408	0.824185	0.109404	0.727313	0.0252842	0.568589	0.698893	0.726367	0.0301382	0.0987332	-0.0213083	-0.000495351	0.577391	0.0279805	0.0456765	0.516007	2.76636	0.456747	1.48857	0.00609113	0	0.00319694	0.672898	0.185667	1.10564	0.691476	0.00947587	0.649498	0.349603	5.1304	0.641102	-0.00181043	0.630104
Kansl1	0.180048	0.433983	0.162722	0.483042	0.27844	0.32297	-0.0131379	1.85022	0.122865	0.182384	0.807939	0.558956	11.9152	0.655832	0.938682	0.221706	4.72753	0.862224	0.245294	0.774398	0.0381512	0.651152	0.750977	0.930458	0.367619	0.297063	0.0530459	0.146211	0.830217	0.0715026	0.182802	0.881463	2.92421	0.607142	1.47545	-0.0615988	0.00319694	0	0.799656	0.103174	0.975081	1.13961	0.0412327	0.497025	0.405804	5.49504	0.697759	-0.0173173	0.68001
Ddx23	0.843563	0.695886	0.640216	0.233182	0.531162	0.592374	0.404374	0.22325	0.572723	0.39182	0.101588	0.334786	10.7145	0.0439345	0.0633997	0.514684	3.87083	-0.0757524	0.845463	0.111792	0.619681	0.387324	0.358115	2.03363	0.886216	0.9655	0.999823	0.838784	-0.103904	0.664708	0.898657	1.10243	2.24222	0.196848	0.334865	0.825335	0.672898	0.799656	0	0.660934	0.256141	0.277631	0.671686	0.316516	-0.0637581	4.45941	0.0374097	0.400097	0.0328098
Rnpc3	0.129388	0.228601	0.11097	0.742432	0.250762	0.351301	0.128798	1.76177	0.20399	0.131134	0.920107	0.692942	11.1779	0.859996	1.33861	0.151279	4.21028	0.623163	0.052726	0.963093	0.0583666	0.922344	0.963952	0.506351	0.254147	0.14351	0.137398	0.108664	0.791075	-0.0455528	0.167844	0.457248	2.48727	0.612994	1.55972	0.044841	0.185667	0.103174	0.660934	0	1.39371	0.709746	0.23285	0.900711	0.762604	4.58965	0.910217	-0.0326139	0.817759
Xpo1	1.32854	1.68647	0.989808	0.260717	1.20907	1.37435	0.779209	1.40488	1.17348	1.1502	0.353285	0.593722	12.7912	-0.0727278	-0.345354	1.0305	5.66654	0.426968	1.81344	-0.0673457	0.921649	0.35762	0.805259	2.94883	1.61512	1.74621	1.38775	1.33881	0.550945	1.26745	1.54605	2.43186	3.70534	0.666606	0.99504	1.25764	1.10564	0.975081	0.256141	1.39371	0	1.13365	1.2088	0.0991609	-0.180193	6.62921	0.0375031	0.967085	0.121627
Wdr26	0.774658	0.683836	0.558179	0.529987	0.323761	0.631481	0.540308	1.26173	1.10744	0.413471	0.305757	0.796701	11.7275	0.665702	0.897703	0.532906	4.42722	0.528843	0.689286	0.614551	0.840615	0.652297	1.099	1.23048	0.425391	0.59855	0.899348	0.868857	0.190537	0.727567	0.508438	0.783034	2.7217	0.598236	1.0982	0.903201	0.691476	1.13961	0.277631	0.709746	1.13365	0	0.832489	0.959055	0.567518	4.93843	0.506974	0.751875	0.373997
Tardbp	0.124806	0.207562	0.146073	0.482272	0.0981736	0.0733463	0.00857484	1.3213	0.143381	0.0973725	0.61246	0.521117	11.3523	0.761402	1.08581	0.0771968	4.30297	0.500112	0.0580549	0.886505	0.107347	0.764337	0.542885	0.776023	0.142578	0.283176	0.0463704	0.0619297	0.713274	0.0972981	0.158891	0.607378	2.48106	0.625491	1.42123	-0.0179341	0.00947587	0.0412327	0.671686	0.23285	1.2088	0.832489	0	0.793449	0.571193	4.94264	0.643396	0.00427353	0.566869
Opa1	0.96686	1.34188	0.794335	-0.0142037	1.06145	1.06763	0.609181	1.26615	0.773868	0.730864	0.330592	0.215399	12.9868	-0.0552981	0.0493508	0.753175	5.50771	0.455935	1.25422	0.0819046	0.6003	0.0802743	0.282691	2.32126	1.16187	1.1862	0.805591	0.982371	0.416158	0.826623	0.957761	1.85744	3.74541	0.27845	0.92073	0.819637	0.649498	0.497025	0.316516	0.900711	0.0991609	0.959055	0.793449	0	-0.191502	6.46498	0.0504818	0.623019	0.0785676
Zbtb11	0.683689	1.01819	0.475384	-0.265445	0.700291	0.678934	0.235391	0.965468	0.744266	0.514794	-0.130791	-0.113885	11.9681	-0.301203	-0.192241	0.428875	4.79858	0.403108	1.05846	-0.200321	0.372754	-0.152453	0.192015	1.9709	0.755461	0.866192	0.583962	0.611549	0.0187386	0.588873	0.766436	1.64142	3.00656	-0.171047	0.543548	0.529177	0.349603	0.405804	-0.0637581	0.762604	-0.180193	0.567518	0.571193	-0.191502	0	5.85847	-0.223096	0.441761	-0.223113
Psmc1	5.17601	3.20169	5.30068	6.31523	5.26387	3.9643	4.85336	2.71517	4.52181	4.80587	6.15874	5.67669	2.39417	6.06094	6.31726	4.56853	0.284849	4.22603	4.10222	6.38594	5.15292	6.62792	4.59359	4.63542	4.75386	5.02333	5.36447	4.51376	4.77669	4.87416	5.14727	3.10251	0.597624	5.6522	3.51166	4.8485	5.1304	5.49504	4.45941	4.58965	6.62921	4.93843	4.94264	6.46498	5.85847	0	6.12428	4.59825	5.9297
Phf12	0.865265	1.10039	0.633814	-0.0509215	0.648689	0.745006	0.461646	0.978576	0.864092	0.532034	-0.136125	0.132038	12.5434	-0.0737296	-0.0437568	0.54768	5.18278	0.318189	1.13987	-0.0344011	0.598304	0.109474	0.392502	2.25296	0.933951	1.12734	0.851356	0.919274	0.107655	0.792474	0.892666	1.71289	3.28916	0.220579	0.851477	0.859658	0.641102	0.697759	0.0374097	0.910217	0.0375031	0.506974	0.643396	0.0504818	-0.223096	6.12428	0	0.61273	-0.232551
Hnrnpu	0.112666	0.118257	0.118094	0.563604	0.136874	0.157577	-0.0432286	1.29572	0.0113036	0.0327833	0.721119	0.472641	11.0377	0.512055	0.819567	0.0598781	4.11591	0.46097	0.0427795	0.692509	-0.0303097	0.734554	0.618629	0.830045	0.159219	0.209538	0.150845	0.0615301	0.588394	-0.0371663	0.141027	0.502133	2.36581	0.494511	1.15708	-0.0273606	-0.00181043	-0.0173173	0.400097	-0.0326139	0.967085	0.751875	0.00427353	0.623019	0.441761	4.59825	0.61273	0	0.5073
Trrap	0.789307	1.01233	0.588682	-0.129497	0.522397	0.697632	0.366273	1.02476	0.67623	0.526459	-0.155595	0.150853	12.4608	-0.14736	0.0594988	0.585061	5.10672	0.242718	0.954255	-0.0488612	0.630532	0.0236033	0.350864	2.12555	0.877909	0.998257	0.7861	0.880852	-0.0363235	0.72381	0.865634	1.69229	3.1276	0.0573642	0.622025	0.716995	0.630104	0.68001	0.0328098	0.817759	0.121627	0.373997	0.566869	0.0785676	-0.223113	5.9297	-0.232551	0.5073	0
Huwe1	1.43822	2.00514	1.32591	0.377215	1.6994	1.88362	1.1595	1.61127	1.18212	1.3795	0.869548	0.626199	13.7977	0.081883	0.097795	1.23655	6.36344	0.391955	1.92069	0.34823	0.999764	0.474433	0.6357	3.19685	1.96547	1.974	1.45118	1.44633	1.03	1.2925	1.70527	2.80068	4.33941	0.683067	1.19896	1.27018	1.30166	0.915213	0.616907	1.29339	0.0110522	1.82856	1.27572	-0.0581057	0.111373	7.31821	0.388753	1.00383	0.513303
Dhx9	0.145561	0.271664	0.0242974	0.533712	-0.019859	0.101052	-0.0338898	1.78438	0.219438	0.0664216	0.642426	0.663212	11.5476	0.761889	1.22315	0.204269	4.37386	0.871821	0.0507084	0.8393	0.0333804	0.776957	0.856552	0.434732	0.144695	0.079326	-0.0706798	0.0500298	0.753709	0.0211784	0.000957915	0.496975	2.60571	0.614757	1.65292	-0.044065	0.0576243	0.00379398	0.658979	0.0739968	1.23453	0.662885	0.0259065	0.839406	0.605585	5.1715	0.750468	0.0799028	0.674624
Cdk13	0.89549	1.3415	0.750547	0.0258431	1.0959	1.02939	0.522219	1.3792	1.02162	0.852372	0.198177	0.0758942	12.8538	-0.0653982	0.00697611	0.661277	5.51124	0.544624	1.41833	-0.0293491	0.579571	0.0705636	0.407997	2.28647	1.22126	1.33261	0.876317	0.900611	0.483442	0.877915	1.10424	2.05815	3.52952	0.272883	1.04345	0.878613	0.731597	0.59324	0.362899	1.01395	-0.0416738	1.05404	0.809949	-0.0198729	-0.251913	6.58465	-0.0416043	0.770853	0.17085
Tsc2	0.957496	1.26895	0.821934	0.154223	1.06559	1.30659	0.721936	1.2119	1.08262	0.909008	0.2135	0.395426	12.6486	-0.107648	-0.172014	0.685394	5.48345	0.57222	1.50156	-0.0957309	0.809153	0.21054	0.728845	2.68676	1.30685	1.41474	1.28977	1.27612	0.316715	1.10501	1.30416	2.13476	3.53938	0.397786	0.68429	1.10263	0.915719	0.941203	0.142795	1.14219	0.00742886	0.771647	1.09551	0.142413	-0.157956	6.23011	0.0162876	0.754394	0.0677503
Sec31a	2.17801	1.72247	2.03441	1.95116	1.85729	1.63203	1.97736	2.55862	2.26748	1.5045	2.03911	1.52312	12.4823	2.66519	3.26214	1.87495	4.94395	1.8859	1.4214	2.8327	2.08514	2.39271	1.59245	2.04312	1.73322	1.36507	1.84788	1.57718	1.47517	1.45847	1.4495	1.05842	3.66199	1.25851	2.90432	1.99892	1.76584	2.26304	1.67733	1.50525	3.69294	1.12738	1.97767	2.53659	2.38439	5.50278	2.40904	1.89356	2.43544
Non_target	0.117808	0.273389	0.0601617	0.630123	0.133996	0.179064	0.0209112	1.89574	0.317303	0.164901	0.777637	0.661118	11.5196	0.847664	1.28686	0.163888	4.43301	0.903599	0.0877123	0.926061	0.0145013	0.855842	0.946274	0.475881	0.0820539	0.113773	-0.0104274	0.0351244	0.866647	0.0248776	0.0590378	0.561048	2.66477	0.649774	1.77625	0.00595905	0.029458	0.0644868	0.861109	0.0822147	1.32834	0.807813	0.0723434	0.904503	0.628338	5.1261	0.847982	0.0640029	0.788146
[truncated: 6 more columns]

## Sheet: edist-TH-EPI-Glut
Data S7E. Pairwise energy distances between all effective perturbations in TH-EPI-Glut neighborhood. Related to Figure S8D.
gene_target	Atf2	Zmynd8	Mib1	Adnp	Gtf2i	Fus	Wdr26	Nipbl	Rnpc3	Phf12	Esrra	Opa1	Rrn3	Slc12a5	Hspa5	Smarcb1	Kmt2d	Cic	Nrf1	Nsd1	Smarcc2	Grin1	Camta1	Supt16	Mecp2	Arid2	Chd2	Sin3a	Usp48	Gfpt1	Dhdds	Actb	Yy1	Prox1	Ap2s1	Zbtb7a	Vps35	Csnk2b	Srrm2	Ank3	Nf1	Stag2	Tnpo3	Tuba1a	Prdm10	Dctn1	Cdk13	Tsc1	Huwe1
Atf2	0	0.0881735	1.22655	0.183477	0.0157068	0.0589902	0.311601	0.80684	1.94102	0.264438	0.196243	0.222181	0.166605	0.040961	0.923122	0.218341	0.46966	0.718551	0.126636	0.101731	0.253944	0.331978	0.126408	0.875522	0.190607	0.282981	0.14138	0.643881	0.0958072	2.86666	0.796689	0.0964682	0.398219	0.260694	1.23498	1.2062	0.143536	0.0944998	1.31671	0.437976	0.121861	0.196368	1.03956	0.138993	1.06383	1.05279	1.35285	0.336663	0.366281
Zmynd8	0.0881735	0	1.18733	0.119159	0.0498779	0.0839616	0.367025	0.841551	1.97646	0.214302	0.276173	0.34213	0.202741	0.0840077	1.09178	0.268248	0.606862	0.724258	0.185178	0.11987	0.330693	0.443842	0.356841	0.923976	0.191834	0.400146	0.190275	0.697305	0.0879802	3.16757	1.02985	0.138883	0.575943	0.396887	1.41962	1.2057	0.128038	0.237166	1.1907	0.588792	0.216793	0.332511	1.3235	0.166606	0.980785	1.04712	1.28299	0.310625	0.342823
Mib1	1.22655	1.18733	0	1.2855	1.19739	0.960891	0.740343	1.04046	0.567003	1.21092	1.18306	1.17929	1.08143	1.18906	1.75768	0.873217	1.39822	1.00296	0.850137	1.22087	0.846195	1.26751	1.40579	0.884289	1.51887	1.30497	1.40054	0.421294	1.24615	1.92388	1.29386	1.25822	1.48008	1.67626	2.07196	0.246673	1.34775	1.1242	0.0443598	1.2489	1.46875	1.11153	1.60398	1.27026	0.0956426	0.0669305	0.076408	1.2288	1.34518
Adnp	0.183477	0.119159	1.2855	0	0.100195	0.195846	0.660997	0.652801	2.04367	0.216753	0.561645	0.387518	0.38254	0.233298	1.1763	0.293032	0.474245	0.585341	0.280387	0.257171	0.398503	0.596779	0.648653	1.1656	0.150814	0.727188	0.126041	0.716606	0.0362671	3.27381	1.06187	0.0765311	0.421516	0.434771	1.6281	1.34144	0.116221	0.148692	1.32352	0.460131	0.282888	0.326081	1.4924	0.117938	1.0536	1.01272	1.44117	0.295678	0.168055
Gtf2i	0.0157068	0.0498779	1.19739	0.100195	0	-0.053877	0.35971	0.661305	2.02131	0.0849848	0.192161	0.175592	0.130363	-0.00192505	1.10616	0.0741996	0.320421	0.573373	0.0990813	0.010381	0.151869	0.296829	0.206253	0.949705	0.0706028	0.187328	0.0523317	0.681463	0.0194544	3.17235	0.815022	-0.0342027	0.282784	0.160829	1.22498	1.23772	0.0172976	0.00664477	1.28499	0.35846	0.0452517	0.0953344	1.31365	0.0207166	1.00338	1.04317	1.34684	0.217833	0.224096
Fus	0.0589902	0.0839616	0.960891	0.195846	-0.053877	0	0.137088	0.53564	1.6335	0.136413	0.0762584	0.15026	0.0991284	0.0684079	1.03657	0.122067	0.263734	0.641478	0.107108	0.000106181	0.108168	0.180966	0.168015	0.694142	0.143546	0.188047	0.202386	0.499838	0.116879	2.81437	0.760862	0.0313362	0.374469	0.259872	1.14293	0.989568	0.15846	0.0730596	1.0173	0.368577	0.220565	0.0886545	1.27952	0.129431	0.739263	0.854052	0.981275	0.207492	0.401292
Wdr26	0.311601	0.367025	0.740343	0.660997	0.35971	0.137088	0	0.682272	1.29137	0.658545	0.141448	0.481374	0.259365	0.394975	1.27348	0.398717	0.562407	0.951838	0.164193	0.331736	0.22913	0.288637	0.352586	0.473693	0.65147	0.387091	0.646131	0.423482	0.527296	2.52073	0.903886	0.48056	0.866736	0.745478	1.11718	0.790787	0.641117	0.463127	0.818472	0.660853	0.651615	0.38817	1.34057	0.546498	0.6168	0.778917	0.721751	0.442282	0.920915
Nipbl	0.80684	0.841551	1.04046	0.652801	0.661305	0.53564	0.682272	0	1.34192	0.661008	1.0036	0.732901	0.681723	0.764882	1.46143	0.595395	0.707908	0.52584	0.730686	0.783887	0.41196	0.733216	1.21701	0.544407	0.974243	1.12584	0.852962	0.683295	0.773693	2.40046	0.897157	0.82196	0.500391	1.0016	1.26795	0.990092	0.65536	0.559388	0.985671	0.837501	0.999348	0.468618	1.75255	0.860428	0.749596	0.646749	1.07664	0.797625	0.734526
Rnpc3	1.94102	1.97646	0.567003	2.04367	2.02131	1.6335	1.29137	1.34192	0	1.74484	1.96848	1.75059	1.83209	2.15848	1.93741	1.75225	2.10923	1.77471	1.78167	1.99189	1.61105	1.77326	2.12177	0.612492	2.4572	2.44332	2.4528	0.736563	2.14328	1.76169	1.59695	2.16986	1.93308	2.64835	2.85636	0.974357	2.16349	1.76612	0.43695	1.50608	2.69839	1.94441	1.49882	2.3794	0.500059	0.576415	0.512527	2.14568	2.04048
Phf12	0.264438	0.214302	1.21092	0.216753	0.0849848	0.136413	0.658545	0.661008	1.74484	0	0.585633	0.224917	0.221205	0.255081	1.09617	0.215106	0.40789	0.479004	0.347061	0.239034	0.340873	0.386601	0.471758	0.804668	0.223375	0.532177	0.24509	0.653878	0.147355	3.07838	0.813053	0.13032	0.307534	0.357257	1.46862	1.15271	0.215915	0.0983948	1.12624	0.228577	0.388253	0.325633	1.40899	0.236398	0.847239	0.929269	1.31459	0.433723	0.269872
Esrra	0.196243	0.276173	1.18306	0.561645	0.192161	0.0762584	0.141448	1.0036	1.96848	0.585633	0	0.477124	0.326851	0.186082	1.41711	0.440954	0.672922	1.26059	0.295012	0.197589	0.333686	0.369478	0.12285	0.903988	0.431924	0.319273	0.537818	0.769334	0.459	3.24598	1.17294	0.307709	0.745798	0.497538	1.4188	1.34315	0.481288	0.393042	1.40143	0.751098	0.43539	0.42581	1.45158	0.430721	1.1422	1.26768	1.28572	0.494549	0.798585
Opa1	0.222181	0.34213	1.17929	0.387518	0.175592	0.15026	0.481374	0.732901	1.75059	0.224917	0.477124	0	0.0526992	0.280023	0.547426	0.270093	0.487074	0.570627	0.301628	0.236126	0.275856	0.416976	0.451159	0.782306	0.4016	0.396738	0.388292	0.736156	0.296374	2.1106	0.248005	0.253298	0.480127	0.43575	1.51646	1.07418	0.292486	0.239843	1.17178	0.445182	0.406696	0.316814	1.29588	0.343224	0.878893	0.911575	1.2236	0.437506	0.478451
Rrn3	0.166605	0.202741	1.08143	0.38254	0.130363	0.0991284	0.259365	0.681723	1.83209	0.221205	0.326851	0.0526992	0	0.15356	0.848383	0.1934	0.462332	0.464115	0.15054	0.141726	0.20336	0.3043	0.274229	0.67804	0.378033	0.200692	0.24385	0.707223	0.224855	2.65189	0.61204	0.218648	0.471751	0.397987	1.23535	0.924335	0.236263	0.24847	1.08351	0.483818	0.296022	0.192993	1.086	0.214612	0.842636	0.91927	1.12842	0.264615	0.43214
Slc12a5	0.040961	0.0840077	1.18906	0.233298	-0.00192505	0.0684079	0.394975	0.764882	2.15848	0.255081	0.186082	0.280023	0.15356	0	1.20398	0.277695	0.584348	0.766821	0.182735	0.117825	0.271925	0.473955	0.256375	1.00134	0.192259	0.2626	0.179043	0.773281	0.126678	3.08538	0.890268	0.0995413	0.43957	0.246096	1.40612	1.2768	0.0733807	0.20795	1.34771	0.706108	0.0780922	0.249325	1.29743	0.151598	1.10544	1.08604	1.38217	0.342483	0.315749
Hspa5	0.923122	1.09178	1.75768	1.1763	1.10616	1.03657	1.27348	1.46143	1.93741	1.09617	1.41711	0.547426	0.848383	1.20398	0	0.990776	1.14974	0.995426	1.0608	1.24979	1.06427	1.22986	1.35164	1.09377	1.18928	1.40623	1.0623	1.29022	1.01687	0.971272	0.152695	1.17722	1.22243	1.50679	1.8293	1.66105	1.15981	1.00968	1.63142	1.13674	1.27086	1.03275	1.25543	1.1116	1.31838	1.25281	1.74474	1.18523	1.35498
Smarcb1	0.218341	0.268248	0.873217	0.293032	0.0741996	0.122067	0.398717	0.595395	1.75225	0.215106	0.440954	0.270093	0.1934	0.277695	0.990776	0	0.240063	0.289411	0.0786037	0.32975	0.0259194	0.337402	0.454347	0.945025	0.20962	0.250602	0.147362	0.528446	0.160129	2.66157	0.751394	0.12611	0.364687	0.471384	0.896683	0.856526	0.324237	0.107832	0.914504	0.318412	0.247501	0.104936	1.3027	0.0350785	0.640268	0.701895	0.961495	0.363217	0.384751
Kmt2d	0.46966	0.606862	1.39822	0.474245	0.320421	0.263734	0.562407	0.707908	2.10923	0.40789	0.672922	0.487074	0.462332	0.584348	1.14974	0.240063	0	0.635034	0.382395	0.534616	0.323468	0.473599	0.638493	1.18401	0.340281	0.539713	0.331867	0.768253	0.318366	3.00289	0.990339	0.297772	0.498058	0.57535	0.939532	1.23393	0.575186	0.204437	1.42414	0.412471	0.586075	0.188799	1.72586	0.254802	0.947518	1.04843	1.36847	0.557707	0.77873
Cic	0.718551	0.724258	1.00296	0.585341	0.573373	0.641478	0.951838	0.52584	1.77471	0.479004	1.26059	0.570627	0.464115	0.766821	0.995426	0.289411	0.635034	0	0.493505	0.753725	0.404233	0.782731	1.21209	1.05347	0.721294	0.902826	0.506663	0.873911	0.518555	2.38159	0.719147	0.692387	0.532314	0.993335	1.21885	0.869734	0.614139	0.443809	0.943667	0.660285	0.756411	0.402387	1.576	0.558242	0.683106	0.590329	1.12738	0.653519	0.515365
Nrf1	0.126636	0.185178	0.850137	0.280387	0.0990813	0.107108	0.164193	0.730686	1.78167	0.347061	0.295012	0.301628	0.15054	0.182735	1.0608	0.0786037	0.382395	0.493505	0	0.204637	0.0977936	0.275055	0.314784	0.965401	0.244797	0.153057	0.127238	0.542117	0.13377	2.83205	0.850744	0.147729	0.624099	0.368507	0.916459	0.809242	0.313078	0.201943	0.936249	0.416765	0.200257	0.188238	1.20027	0.0412487	0.682488	0.803799	0.948763	0.257568	0.472788
Nsd1	0.101731	0.11987	1.22087	0.257171	0.010381	0.000106181	0.331736	0.783887	1.99189	0.239034	0.197589	0.236126	0.141726	0.117825	1.24979	0.32975	0.534616	0.753725	0.204637	0	0.301942	0.300432	0.212415	0.909057	0.268708	0.253206	0.246327	0.846618	0.176523	3.32697	0.989945	0.12097	0.501934	0.184383	1.34424	1.149	0.135093	0.16775	1.33986	0.571125	0.213546	0.177977	1.3068	0.238925	1.06532	1.1068	1.29907	0.239846	0.392177
Smarcc2	0.253944	0.330693	0.846195	0.398503	0.151869	0.108168	0.22913	0.41196	1.61105	0.340873	0.333686	0.275856	0.20336	0.271925	1.06427	0.0259194	0.323468	0.404233	0.0977936	0.301942	0	0.304163	0.489764	0.728028	0.372491	0.334791	0.375734	0.565879	0.334394	2.54251	0.687534	0.285335	0.383449	0.561152	0.872492	0.855358	0.411728	0.145876	0.966497	0.391771	0.394591	0.159011	1.43541	0.203051	0.658409	0.693057	0.943458	0.43774	0.553861
Grin1	0.331978	0.443842	1.26751	0.596779	0.296829	0.180966	0.288637	0.733216	1.77326	0.386601	0.369478	0.416976	0.3043	0.473955	1.22986	0.337402	0.473599	0.782731	0.275055	0.300432	0.304163	0	0.305786	0.820235	0.404259	0.422655	0.38352	0.744584	0.465761	2.93192	0.913148	0.360378	0.619767	0.607101	0.96	1.1693	0.604974	0.419446	1.26423	0.455748	0.618098	0.302317	1.4603	0.452811	0.8954	1.16466	1.17933	0.446501	0.753165
Camta1	0.126408	0.356841	1.40579	0.648653	0.206253	0.168015	0.352586	1.21701	2.12177	0.471758	0.12285	0.451159	0.274229	0.256375	1.35164	0.454347	0.638493	1.21209	0.314784	0.212415	0.489764	0.305786	0	1.06476	0.442671	0.245755	0.385775	0.817958	0.400376	3.40518	1.20938	0.27657	0.680646	0.428977	1.39038	1.37961	0.54197	0.33954	1.52291	0.619628	0.413479	0.425845	1.18054	0.395899	1.26022	1.44136	1.43975	0.635665	0.814069
Supt16	0.875522	0.923976	0.884289	1.1656	0.949705	0.694142	0.473693	0.544407	0.612492	0.804668	0.903988	0.782306	0.67804	1.00134	1.09377	0.945025	1.18401	1.05347	0.965401	0.909057	0.728028	0.820235	1.06476	0	1.35865	1.25359	1.39343	0.68946	1.15743	1.8399	0.775505	1.13918	0.918516	1.32342	1.85383	0.961453	1.05497	0.844937	0.844632	0.969649	1.43871	0.941995	0.952222	1.33041	0.719392	0.651845	0.945121	1.0749	1.18098
Mecp2	0.190607	0.191834	1.51887	0.150814	0.0706028	0.143546	0.65147	0.974243	2.4572	0.223375	0.431924	0.4016	0.378033	0.192259	1.18928	0.20962	0.340281	0.721294	0.244797	0.268708	0.372491	0.404259	0.442671	1.35865	0	0.371191	0.105453	0.792144	0.0803857	3.42205	1.08732	0.00937486	0.44229	0.325374	1.09151	1.56522	0.292608	0.193813	1.59955	0.436637	0.176958	0.232974	1.57697	0.0281583	1.19191	1.29685	1.61926	0.265448	0.456309
Arid2	0.282981	0.400146	1.30497	0.727188	0.187328	0.188047	0.387091	1.12584	2.44332	0.532177	0.319273	0.396738	0.200692	0.2626	1.40623	0.250602	0.539713	0.902826	0.153057	0.253206	0.334791	0.422655	0.245755	1.25359	0.371191	0	0.324895	0.899107	0.419753	3.33181	1.0842	0.289158	0.852288	0.244694	0.977259	1.12467	0.490361	0.408703	1.39123	0.798951	0.224305	0.256576	1.38009	0.177007	1.14792	1.29571	1.38576	0.442053	0.922918
Chd2	0.14138	0.190275	1.40054	0.126041	0.0523317	0.202386	0.646131	0.852962	2.4528	0.24509	0.537818	0.388292	0.24385	0.179043	1.0623	0.147362	0.331867	0.506663	0.127238	0.246327	0.375734	0.38352	0.385775	1.39343	0.105453	0.324895	0	0.89056	0.0304731	3.35791	1.0287	0.0336675	0.434671	0.292304	1.09517	1.29492	0.169882	0.193696	1.45476	0.564778	0.0712417	0.142484	1.31315	-0.0610634	1.14191	1.17829	1.52072	0.281858	0.27343
Sin3a	0.643881	0.697305	0.421294	0.716606	0.681463	0.499838	0.423482	0.683295	0.736563	0.653878	0.769334	0.736156	0.707223	0.773281	1.29022	0.528446	0.768253	0.873911	0.542117	0.846618	0.565879	0.744584	0.817958	0.68946	0.792144	0.899107	0.89056	0	0.688193	2.03919	0.95823	0.728875	0.932282	1.08423	1.34132	0.574871	0.845026	0.622859	0.329055	0.559726	0.975648	0.738238	1.27686	0.777357	0.240934	0.343073	0.434862	0.795058	0.995119
Usp48	0.0958072	0.0879802	1.24615	0.0362671	0.0194544	0.116879	0.527296	0.773693	2.14328	0.147355	0.459	0.296374	0.224855	0.126678	1.01687	0.160129	0.318366	0.518555	0.13377	0.176523	0.334394	0.465761	0.400376	1.15743	0.0803857	0.419753	0.0304731	0.688193	0	3.22048	0.983151	-0.00500051	0.359794	0.315833	1.26833	1.24389	0.158863	0.0178052	1.29301	0.34856	0.106388	0.181461	1.30086	0.00359411	0.981246	1.00632	1.34429	0.21474	0.274108
Gfpt1	2.86666	3.16757	1.92388	3.27381	3.17235	2.81437	2.52073	2.40046	1.76169	3.07838	3.24598	2.1106	2.65189	3.08538	0.971272	2.66157	3.00289	2.38159	2.83205	3.32697	2.54251	2.93192	3.40518	1.8399	3.42205	3.33181	3.35791	2.03919	3.22048	0	0.832839	3.32473	3.00537	3.79171	3.55408	2.04883	3.12522	3.03942	1.83351	3.1253	3.53204	2.82521	2.68339	3.42447	1.68217	1.58653	1.75558	3.16805	3.14303
Dhdds	0.796689	1.02985	1.29386	1.06187	0.815022	0.760862	0.903886	0.897157	1.59695	0.813053	1.17294	0.248005	0.61204	0.890268	0.152695	0.751394	0.990339	0.719147	0.850744	0.989945	0.687534	0.913148	1.20938	0.775505	1.08732	1.0842	1.0287	0.95823	0.983151	0.832839	0	0.996963	0.890841	1.21233	1.76244	1.27292	0.840031	0.846437	1.27755	1.02575	1.06443	0.804394	1.51207	1.06239	0.991748	0.897052	1.34353	1.02135	0.952367
Actb	0.0964682	0.138883	1.25822	0.0765311	-0.0342027	0.0313362	0.48056	0.82196	2.16986	0.13032	0.307709	0.253298	0.218648	0.0995413	1.17722	0.12611	0.297772	0.692387	0.147729	0.12097	0.285335	0.360378	0.27657	1.13918	0.00937486	0.289158	0.0336675	0.728875	-0.00500051	3.32473	0.996963	0	0.350618	0.191814	1.2835	1.30877	0.14411	0.0751441	1.36284	0.369721	0.0729268	0.130034	1.38838	-0.030574	1.0347	1.10896	1.41334	0.250594	0.276391
Yy1	0.398219	0.575943	1.48008	0.421516	0.282784	0.374469	0.866736	0.500391	1.93308	0.307534	0.745798	0.480127	0.471751	0.43957	1.22243	0.364687	0.498058	0.532314	0.624099	0.501934	0.383449	0.619767	0.680646	0.918516	0.44229	0.852288	0.434671	0.932282	0.359794	3.00537	0.890841	0.350618	0	0.649078	1.30049	1.65195	0.426104	0.103347	1.62974	0.480426	0.489239	0.260479	1.37867	0.439404	1.21643	1.02063	1.6272	0.720155	0.335454
Prox1	0.260694	0.396887	1.67626	0.434771	0.160829	0.259872	0.745478	1.0016	2.64835	0.357257	0.497538	0.43575	0.397987	0.246096	1.50679	0.471384	0.57535	0.993335	0.368507	0.184383	0.561152	0.607101	0.428977	1.32342	0.325374	0.244694	0.292304	1.08423	0.315833	3.79171	1.21233	0.191814	0.649078	0	1.43386	1.54319	0.260214	0.267378	1.78099	0.695831	0.186219	0.330877	1.54988	0.210603	1.43989	1.37581	1.95361	0.480065	0.590405
Ap2s1	1.23498	1.41962	2.07196	1.6281	1.22498	1.14293	1.11718	1.26795	2.85636	1.46862	1.4188	1.51646	1.23535	1.40612	1.8293	0.896683	0.939532	1.21885	0.916459	1.34424	0.872492	0.96	1.39038	1.85383	1.09151	0.977259	1.09517	1.34132	1.26833	3.55408	1.76244	1.2835	1.30049	1.43386	0	1.94027	1.52305	1.1607	2.12774	1.33862	1.17203	0.766303	2.10133	0.911292	1.67221	1.73803	1.94404	1.16405	1.77221
Zbtb7a	1.2062	1.2057	0.246673	1.34144	1.23772	0.989568	0.790787	0.990092	0.974357	1.15271	1.34315	1.07418	0.924335	1.2768	1.66105	0.856526	1.23393	0.869734	0.809242	1.149	0.855358	1.1693	1.37961	0.961453	1.56522	1.12467	1.29492	0.574871	1.24389	2.04883	1.27292	1.30877	1.65195	1.54319	1.94027	0	1.311	1.17645	0.202195	1.29118	1.46427	1.07871	1.71364	1.24956	0.192762	0.342601	0.299045	1.2989	1.47325
Vps35	0.143536	0.128038	1.34775	0.116221	0.0172976	0.15846	0.641117	0.65536	2.16349	0.215915	0.481288	0.292486	0.236263	0.0733807	1.15981	0.324237	0.575186	0.614139	0.313078	0.135093	0.411728	0.604974	0.54197	1.05497	0.292608	0.490361	0.169882	0.845026	0.158863	3.12522	0.840031	0.14411	0.426104	0.260214	1.52305	1.311	0	0.272312	1.41281	0.713759	0.112187	0.227781	1.46469	0.196414	1.16226	1.02572	1.57015	0.361955	0.0549181
Csnk2b	0.0944998	0.237166	1.1242	0.148692	0.00664477	0.0730596	0.463127	0.559388	1.76612	0.0983948	0.393042	0.239843	0.24847	0.20795	1.00968	0.107832	0.204437	0.443809	0.201943	0.16775	0.145876	0.419446	0.33954	0.844937	0.193813	0.408703	0.193696	0.622859	0.0178052	3.03942	0.846437	0.0751441	0.103347	0.267378	1.1607	1.17645	0.272312	0	1.23826	0.138032	0.24922	0.135053	1.1901	0.108283	0.887693	0.831666	1.27072	0.393475	0.318282
Srrm2	1.31671	1.1907	0.0443598	1.32352	1.28499	1.0173	0.818472	0.985671	0.43695	1.12624	1.40143	1.17178	1.08351	1.34771	1.63142	0.914504	1.42414	0.943667	0.936249	1.33986	0.966497	1.26423	1.52291	0.844632	1.59955	1.39123	1.45476	0.329055	1.29301	1.83351	1.27755	1.36284	1.62974	1.78099	2.12774	0.202195	1.41281	1.23826	0	1.18702	1.66387	1.21631	1.64163	1.38194	0.00835182	0.160588	0.0756937	1.34243	1.47398
Ank3	0.437976	0.588792	1.2489	0.460131	0.35846	0.368577	0.660853	0.837501	1.50608	0.228577	0.751098	0.445182	0.483818	0.706108	1.13674	0.318412	0.412471	0.660285	0.416765	0.571125	0.391771	0.455748	0.619628	0.969649	0.436637	0.798951	0.564778	0.559726	0.34856	3.1253	1.02575	0.369721	0.480426	0.695831	1.33862	1.29118	0.713759	0.138032	1.18702	0	0.756625	0.503625	1.46943	0.420391	0.819284	0.988712	1.32325	0.597147	0.708503
Nf1	0.121861	0.216793	1.46875	0.282888	0.0452517	0.220565	0.651615	0.999348	2.69839	0.388253	0.43539	0.406696	0.296022	0.0780922	1.27086	0.247501	0.586075	0.756411	0.200257	0.213546	0.394591	0.618098	0.413479	1.43871	0.176958	0.224305	0.0712417	0.975648	0.106388	3.53204	1.06443	0.0729268	0.489239	0.186219	1.17203	1.46427	0.112187	0.24922	1.66387	0.756625	0	0.183012	1.42399	-0.009201	1.3604	1.27412	1.72549	0.373526	0.341789
Stag2	0.196368	0.332511	1.11153	0.326081	0.0953344	0.0886545	0.38817	0.468618	1.94441	0.325633	0.42581	0.316814	0.192993	0.249325	1.03275	0.104936	0.188799	0.402387	0.188238	0.177977	0.159011	0.302317	0.425845	0.941995	0.232974	0.256576	0.142484	0.738238	0.181461	2.82521	0.804394	0.130034	0.260479	0.330877	0.766303	1.07871	0.227781	0.135053	1.21631	0.503625	0.183012	0	1.33865	0.11619	0.872239	0.848884	1.20502	0.261715	0.398648
Tnpo3	1.03956	1.3235	1.60398	1.4924	1.31365	1.27952	1.34057	1.75255	1.49882	1.40899	1.45158	1.29588	1.086	1.29743	1.25543	1.3027	1.72586	1.576	1.20027	1.3068	1.43541	1.4603	1.18054	0.952222	1.57697	1.38009	1.31315	1.27686	1.30086	2.68339	1.51207	1.38838	1.37867	1.54988	2.10133	1.71364	1.46469	1.1901	1.64163	1.46943	1.42399	1.33865	0	1.32897	1.54533	1.45131	1.65161	1.44815	1.53656
Tuba1a	0.138993	0.166606	1.27026	0.117938	0.0207166	0.129431	0.546498	0.860428	2.3794	0.236398	0.430721	0.343224	0.214612	0.151598	1.1116	0.0350785	0.254802	0.558242	0.0412487	0.238925	0.203051	0.452811	0.395899	1.33041	0.0281583	0.177007	-0.0610634	0.777357	0.00359411	3.42447	1.06239	-0.030574	0.439404	0.210603	0.911292	1.24956	0.196414	0.108283	1.38194	0.420391	-0.009201	0.11619	1.32897	0	1.06512	1.07274	1.45604	0.207112	0.357346
Prdm10	1.06383	0.980785	0.0956426	1.0536	1.00338	0.739263	0.6168	0.749596	0.500059	0.847239	1.1422	0.878893	0.842636	1.10544	1.31838	0.640268	0.947518	0.683106	0.682488	1.06532	0.658409	0.8954	1.26022	0.719392	1.19191	1.14792	1.14191	0.240934	0.981246	1.68217	0.991748	1.0347	1.21643	1.43989	1.67221	0.192762	1.16226	0.887693	0.00835182	0.819284	1.3604	0.872239	1.54533	1.06512	0	0.0855372	0.0905684	1.0404	1.16458
Dctn1	1.05279	1.04712	0.0669305	1.01272	1.04317	0.854052	0.778917	0.646749	0.576415	0.929269	1.26768	0.911575	0.91927	1.08604	1.25281	0.701895	1.04843	0.590329	0.803799	1.1068	0.693057	1.16466	1.44136	0.651845	1.29685	1.29571	1.17829	0.343073	1.00632	1.58653	0.897052	1.10896	1.02063	1.37581	1.73803	0.342601	1.02572	0.831666	0.160588	0.988712	1.27412	0.848884	1.45131	1.07274	0.0855372	0	0.292046	1.07447	1.02555
Cdk13	1.35285	1.28299	0.076408	1.44117	1.34684	0.981275	0.721751	1.07664	0.512527	1.31459	1.28572	1.2236	1.12842	1.38217	1.74474	0.961495	1.36847	1.12738	0.948763	1.29907	0.943458	1.17933	1.43975	0.945121	1.61926	1.38576	1.52072	0.434862	1.34429	1.75558	1.34353	1.41334	1.6272	1.95361	1.94404	0.299045	1.57015	1.27072	0.0756937	1.32325	1.72549	1.20502	1.65161	1.45604	0.0905684	0.292046	0	1.37061	1.58487
Tsc1	0.336663	0.310625	1.2288	0.295678	0.217833	0.207492	0.442282	0.797625	2.14568	0.433723	0.494549	0.437506	0.264615	0.342483	1.18523	0.363217	0.557707	0.653519	0.257568	0.239846	0.43774	0.446501	0.635665	1.0749	0.265448	0.442053	0.281858	0.795058	0.21474	3.16805	1.02135	0.250594	0.720155	0.480065	1.16405	1.2989	0.361955	0.393475	1.34243	0.597147	0.373526	0.261715	1.44815	0.207112	1.0404	1.07447	1.37061	0	0.637511
Huwe1	0.366281	0.342823	1.34518	0.168055	0.224096	0.401292	0.920915	0.734526	2.04048	0.269872	0.798585	0.478451	0.43214	0.315749	1.35498	0.384751	0.77873	0.515365	0.472788	0.392177	0.553861	0.753165	0.814069	1.18098	0.456309	0.922918	0.27343	0.995119	0.274108	3.14303	0.952367	0.276391	0.335454	0.590405	1.77221	1.47325	0.0549181	0.318282	1.47398	0.708503	0.341789	0.398648	1.53656	0.357346	1.16458	1.02555	1.58487	0.637511	0
Thap11	0.913428	0.952204	0.29582	1.04538	0.894286	0.638642	0.622315	0.633018	0.616435	0.760417	1.02726	0.636056	0.707082	0.95778	1.02206	0.595944	0.931391	0.671304	0.712344	0.943783	0.565033	0.796571	1.11501	0.57994	1.1078	1.02387	1.0814	0.308693	0.991878	1.29578	0.555048	0.959154	0.991689	1.31857	1.61101	0.407602	0.985806	0.825685	0.241985	0.89673	1.22838	0.72328	1.44145	1.05308	0.115782	0.210154	0.270779	1.05649	0.960192
Pten	0.439166	0.326645	1.64819	0.279349	0.273227	0.336994	0.848499	1.07741	2.87679	0.546246	0.731366	0.606401	0.528146	0.326859	1.53666	0.435976	0.642858	0.929457	0.413754	0.379006	0.62497	0.864246	0.897135	1.65826	0.207373	0.426528	0.26329	1.07371	0.225692	3.71583	1.33496	0.169337	0.741462	0.332391	1.21446	1.73267	0.249228	0.482763	1.79566	0.997257	0.0686333	0.275221	1.76315	0.0848704	1.45558	1.36402	1.81126	0.249627	0.532793
Ppp2r1a	1.32502	1.41214	1.43439	1.58316	1.42646	1.08458	0.918558	1.58208	1.35425	1.39891	1.32079	1.03602	1.14417	1.51458	1.35136	1.30112	1.56564	1.6661	1.25261	1.32831	1.32555	0.853905	1.44102	0.966296	1.54792	1.53903	1.57516	1.06236	1.60891	1.80806	0.916187	1.39682	1.64412	1.84788	1.97021	1.64178	1.47208	1.62515	1.37461	1.54861	1.71524	1.24761	1.65927	1.65016	1.15202	1.35119	1.1909	1.39459	1.44001
Smc1a	0.28896	0.428671	1.14354	0.373274	0.173305	0.180289	0.464655	0.148222	1.76128	0.379203	0.499666	0.405887	0.29426	0.330579	1.17214	0.242864	0.343231	0.437155	0.35314	0.295507	0.159372	0.438033	0.606419	0.697261	0.430453	0.471295	0.384026	0.709076	0.362105	2.78926	0.803755	0.334073	0.206901	0.374373	0.894629	1.11087	0.268487	0.148229	1.21045	0.541164	0.357085	0.0123329	1.37125	0.318872	0.913286	0.793211	1.3083	0.450015	0.455742
Slc7a6os	0.227742	0.333807	0.887486	0.349263	0.16627	0.138355	0.434535	0.306193	1.35411	0.119843	0.563833	0.226411	0.114833	0.305258	0.756608	0.0980087	0.305099	0.25149	0.24121	0.339982	0.136814	0.342199	0.433059	0.47009	0.346069	0.430488	0.2684	0.466946	0.206378	2.33533	0.572932	0.239333	0.167559	0.491075	0.990433	0.847274	0.339393	0.069016	0.844858	0.256978	0.400331	0.125317	0.936009	0.230913	0.583828	0.585301	0.928904	0.419375	0.411584
Rab7	0.500282	0.60248	1.09086	0.678695	0.499668	0.450224	0.463108	0.613784	1.87205	0.642362	0.703239	0.403825	0.215322	0.550646	0.75587	0.424376	0.731021	0.478273	0.368171	0.532165	0.397963	0.405352	0.76951	0.743628	0.742239	0.584302	0.457701	0.886272	0.650213	2.13894	0.499708	0.620115	0.816585	0.813285	1.1394	0.945956	0.497498	0.711036	1.15069	0.915699	0.627953	0.385162	1.38525	0.531698	0.908842	0.874324	1.21832	0.345527	0.734998
Polr3b	0.950762	0.96649	0.378868	1.28045	0.910602	0.658479	0.450044	0.800454	0.643128	0.88743	0.954924	0.655827	0.524732	0.954408	0.823385	0.632421	1.09819	0.698478	0.69201	0.951842	0.519712	0.844818	1.04147	0.222794	1.3396	0.913607	1.18378	0.653371	1.08107	1.30667	0.538546	1.09325	1.07439	1.43601	1.59267	0.539198	1.19631	0.8422	0.409991	1.0742	1.27809	0.809784	0.746529	1.11931	0.337194	0.387138	0.363456	0.997919	1.22842
Tardbp	0.886954	0.882484	0.35266	0.874801	0.809433	0.602399	0.673041	0.580297	0.434682	0.564515	1.0752	0.728363	0.807661	0.993688	1.24408	0.584361	0.781292	0.661294	0.713238	0.928723	0.608139	0.760703	1.08136	0.541365	1.04853	1.14653	1.03746	0.206452	0.840832	1.84236	0.847042	0.868994	0.820253	1.2415	1.66043	0.48674	0.968379	0.576442	0.220749	0.536437	1.25185	0.755253	1.36821	1.00279	0.0695266	0.184606	0.30786	1.09939	0.925437
Wac	0.412828	0.518408	1.44498	0.528531	0.445232	0.389594	0.634774	0.687385	1.35204	0.407529	0.501633	0.633922	0.644343	0.509181	1.4011	0.788051	1.0543	1.24168	0.774557	0.501692	0.656037	0.502688	0.526974	0.524847	0.715636	1.15318	0.822681	0.738049	0.67283	3.00965	1.07314	0.582611	0.497406	0.857026	1.87118	1.70254	0.52485	0.509576	1.46243	0.578001	0.895867	0.747169	1.36343	0.89641	1.21742	1.23244	1.50891	0.822054	0.569661
Rbfox1	0.149051	0.205144	0.888329	0.44318	0.0724153	0.0428112	0.165055	0.575672	1.57869	0.262819	0.0931703	0.299976	0.153179	0.155141	1.17154	0.182993	0.52872	0.711152	0.156751	0.122452	0.123317	0.150814	0.117014	0.615096	0.355604	0.216531	0.316023	0.53597	0.333188	2.82979	0.850232	0.233479	0.451269	0.415583	1.0491	0.900302	0.353873	0.205215	0.956575	0.475791	0.357437	0.261882	1.22628	0.278743	0.761025	0.878958	0.957708	0.413236	0.555648
Eif4e	0.781555	0.866373	0.167289	0.893341	0.830237	0.625692	0.521064	0.585407	0.675493	0.838898	0.968174	0.663522	0.559741	0.866495	1.07359	0.47501	0.830651	0.499724	0.532419	0.873862	0.486323	0.854499	1.03022	0.644346	1.08422	0.902189	0.904876	0.347374	0.836237	1.50639	0.768856	0.873851	0.863808	1.22219	1.39539	0.270434	0.880693	0.709469	0.1778	0.882926	1.01267	0.559948	1.18058	0.827335	0.0932384	0.0482777	0.178976	0.946011	0.865979
Psmc1	3.96314	3.97937	2.4291	4.03065	4.10243	3.71118	3.34685	3.17825	1.75165	3.80126	4.1453	3.72552	3.72147	4.0685	2.83901	3.68838	3.91019	3.51765	3.82422	4.12584	3.64964	3.89602	4.24251	2.16297	4.44916	4.41104	4.22625	2.60383	4.00325	2.35566	2.99322	4.16363	3.84517	4.62872	4.5109	2.71792	4.02077	3.83727	2.3789	3.94224	4.46639	3.81154	2.41273	4.25278	2.3517	2.19537	2.3604	3.95962	4.04774
Chd8	0.0457325	0.123461	1.04787	0.142532	-0.0672733	-0.0555019	0.299939	0.580541	1.78376	0.0896147	0.225525	0.199464	0.168897	0.0383084	1.17733	0.157108	0.297342	0.61061	0.106775	0.0428603	0.202635	0.267773	0.252517	0.822151	0.0892696	0.235135	0.124687	0.555534	0.0390882	3.02443	0.811865	-0.00671193	0.309715	0.125592	1.17819	1.12446	0.0964468	0.0199242	1.15141	0.331743	0.124977	0.0975842	1.25816	0.0680266	0.838956	0.882674	1.17346	0.183964	0.277513
Elp1	3.11351	3.3744	1.74994	3.50683	3.31777	2.90191	2.69181	2.54435	1.72513	3.05605	3.4718	2.16121	2.68431	3.40311	1.34287	2.60465	2.93332	2.27668	2.85981	3.47811	2.56854	2.98194	3.50555	2.1348	3.54764	3.23884	3.47329	2.05409	3.34792	0.3997	1.21704	3.4582	3.25738	3.87239	3.63511	1.67548	3.46829	3.06389	1.49508	2.94409	3.76354	2.92089	3.0704	3.4552	1.44904	1.52251	1.54464	3.35899	3.52832
Ctcf	0.489452	0.488554	1.51425	0.249202	0.335611	0.411999	0.892101	0.466982	2.29636	0.350449	0.871929	0.501032	0.321942	0.480459	1.26851	0.382337	0.631029	0.507969	0.421763	0.472587	0.496338	0.644265	0.810383	1.14354	0.43735	0.62225	0.30466	0.948547	0.306047	3.25345	1.07051	0.3423	0.588186	0.426046	1.38744	1.2516	0.352914	0.349555	1.4137	0.598933	0.494046	0.389093	1.59246	0.285269	1.1301	1.16334	1.60124	0.441181	0.430757
Atp2b1	0.270268	0.3826	1.41564	0.561174	0.229012	0.352575	0.564093	0.812504	2.64708	0.661891	0.503162	0.57656	0.330157	0.172261	1.33344	0.28253	0.658536	0.652918	0.24259	0.377078	0.31736	0.595156	0.595386	1.30445	0.347878	0.218876	0.236958	1.03359	0.4094	3.0784	1.00061	0.360599	0.636747	0.446182	0.771889	1.31527	0.254985	0.48886	1.60154	1.10282	0.0992718	0.170768	1.51095	0.222127	1.30595	1.22156	1.56971	0.480573	0.542011
Ctnnb1	2.51737	2.44826	0.77362	2.44542	2.52103	2.12672	1.61854	1.23071	0.76175	2.37092	2.57251	2.18875	2.1675	2.57371	2.52014	2.02849	2.30641	1.63367	2.04026	2.44947	1.74951	2.10936	2.93861	1.17398	2.96414	2.83414	2.79816	1.35119	2.66063	1.63576	1.73189	2.71914	2.42625	3.11013	2.79288	1.01801	2.43551	2.38064	0.785064	2.35708	3.04643	2.0667	2.70013	2.76852	0.707125	0.697875	0.827233	2.47597	2.23839
Chp1	0.21268	0.239581	1.29857	0.243958	0.139354	0.22709	0.626611	0.833373	2.15222	0.34167	0.378454	0.453799	0.480468	0.0916973	1.2286	0.410483	0.70981	0.890083	0.409089	0.324167	0.389918	0.623484	0.562964	1.04881	0.290462	0.702678	0.311455	0.847597	0.315382	3.02787	0.907986	0.232179	0.455598	0.503866	1.56982	1.55479	0.129046	0.342245	1.54315	0.815137	0.248784	0.437739	1.55289	0.325512	1.26138	1.10181	1.57232	0.526705	0.251689
Naa20	1.25909	1.34573	0.353042	1.54206	1.45201	1.15024	0.872179	1.10307	0.841471	1.47241	1.39991	1.25406	1.1468	1.32812	1.39761	1.09413	1.52624	1.23395	1.06374	1.53692	1.09186	1.52708	1.45773	0.848026	1.70469	1.35615	1.55833	0.47963	1.47617	1.44461	1.16454	1.51929	1.6911	1.78545	2.01504	0.43348	1.48973	1.37551	0.287063	1.61586	1.58068	1.30909	1.38351	1.51335	0.375842	0.356595	0.34088	1.63911	1.67724
Max	0.11686	0.21362	1.44103	0.155982	0.0612649	0.103665	0.464673	0.826246	2.22664	0.195995	0.391044	0.306796	0.235618	0.238507	1.00584	0.194002	0.219638	0.697549	0.173676	0.215961	0.337502	0.344478	0.335395	1.12075	0.0402298	0.31779	0.0714684	0.661332	0.0166292	3.31178	0.975304	0.0183974	0.443279	0.274189	1.03177	1.40188	0.305509	0.0958621	1.47349	0.274453	0.187198	0.191182	1.36526	0.00576906	1.11581	1.19359	1.49012	0.146518	0.539125
Zmym2	0.0749033	0.0667024	0.842012	0.0882289	0.0149465	0.0251426	0.220823	0.634021	1.54269	0.147825	0.244442	0.265094	0.120386	0.121291	1.06634	0.164914	0.473411	0.567505	0.0725643	0.0711592	0.201093	0.317527	0.281697	0.709576	0.259465	0.354297	0.133786	0.547678	0.10851	2.95552	0.863365	0.0824867	0.488429	0.328889	1.37221	0.86792	0.120001	0.134993	0.895065	0.380623	0.24366	0.200604	1.18367	0.117727	0.714221	0.766448	1.00637	0.227294	0.241877
Atp6v0c	1.67747	1.74836	1.51439	1.98169	1.7196	1.43423	1.18483	1.15776	1.47138	1.70017	1.64007	1.30722	1.45082	1.66405	1.19558	1.50476	1.99744	1.45016	1.53649	1.71875	1.18204	1.15454	1.91841	0.835492	2.03004	2.03484	1.99905	1.51175	2.05944	1.1195	0.675074	1.99933	1.76623	2.39669	2.26476	1.60273	1.80789	1.86868	1.52802	1.96126	2.26085	1.63888	2.18339	2.1463	1.2409	1.36344	1.37667	1.77556	1.73919
Klf9	0.0630415	0.0916253	1.35553	0.0978774	-0.0128895	0.092758	0.502046	0.896086	2.45088	0.222124	0.346992	0.318066	0.187901	0.0756139	1.20868	0.178494	0.358554	0.658311	0.112288	0.0705264	0.312877	0.412903	0.285593	1.26534	0.048541	0.181435	-0.00800344	0.80103	0.00859378	3.49026	1.086	-0.0126577	0.493474	0.133984	1.15947	1.21923	0.0953758	0.130518	1.4623	0.541406	0.00376488	0.144109	1.38157	-0.0552925	1.14474	1.16492	1.51389	0.209722	0.349597
Thap1	0.0779578	0.196969	1.49566	0.186326	0.0270852	0.171679	0.590187	0.946672	2.54825	0.321951	0.415156	0.415998	0.274839	0.124653	1.34536	0.209022	0.412598	0.67629	0.144707	0.142194	0.407272	0.45336	0.348926	1.44553	0.0638363	0.242268	-0.00385198	0.875687	0.0528337	3.61257	1.1351	0.0108236	0.429074	0.200115	1.01657	1.46306	0.0922963	0.183577	1.63966	0.579578	-0.0440937	0.0926854	1.40216	-0.0191032	1.29393	1.28752	1.65318	0.266305	0.252602
Gatad1	0.081377	0.14964	0.892526	0.29488	0.0288309	-0.0555667	0.149415	0.576739	1.64757	0.165824	0.0956275	0.223323	0.0437825	0.100128	1.04345	0.124058	0.338231	0.599401	0.057399	0.0276579	0.103335	0.159846	0.101959	0.68849	0.180293	0.134124	0.188168	0.513634	0.126742	2.95025	0.881074	0.0720353	0.400238	0.250939	1.01766	0.884432	0.293523	0.0902239	0.954565	0.304642	0.245624	0.115315	1.16274	0.114677	0.707324	0.829684	0.953879	0.209613	0.532044
Uba5	1.29285	1.33428	0.681488	1.43859	1.3951	1.16854	0.977203	1.07689	1.08428	1.31053	1.58044	1.01898	0.78168	1.37673	1.1043	0.995726	1.25409	0.76866	0.983505	1.42013	0.973177	1.3058	1.53701	1.00079	1.65628	1.36595	1.37234	0.778228	1.36165	1.53487	1.0069	1.52141	1.52344	1.75003	1.87113	0.453136	1.34559	1.30639	0.507209	1.3487	1.6324	1.13062	1.50884	1.40574	0.406532	0.442804	0.584217	1.43938	1.49695
E2f4	0.148235	0.156014	1.7554	0.122718	0.044334	0.183884	0.813462	1.02397	2.53384	0.185828	0.520271	0.380617	0.410735	0.197119	1.2081	0.347132	0.45096	0.825978	0.346649	0.168248	0.572493	0.527346	0.423558	1.41979	0.0720868	0.455365	0.0756216	0.967915	0.0558415	3.67076	1.15732	0.0362339	0.432353	0.191873	1.40285	1.69484	0.124491	0.17171	1.76181	0.53261	0.118347	0.261979	1.43682	0.0892299	1.41151	1.44198	1.86221	0.37644	0.31292
Vps54	0.255347	0.386803	1.23696	0.496839	0.212335	0.170086	0.284737	0.638823	1.70162	0.376434	0.317164	0.332379	0.322693	0.286616	1.05581	0.309724	0.530884	0.771247	0.280347	0.329041	0.285081	0.0664092	0.416278	0.812151	0.330065	0.521622	0.36023	0.648601	0.413706	2.54156	0.637217	0.310928	0.493681	0.639659	0.977736	1.33157	0.37122	0.425951	1.28735	0.530424	0.468434	0.263162	1.47595	0.422167	0.936904	1.09263	1.22081	0.394344	0.477443
Srebf2	0.809492	0.730812	0.220016	0.761401	0.727789	0.54411	0.616152	0.709732	0.729434	0.636631	0.990304	0.740281	0.716173	0.864178	1.23629	0.476273	0.71059	0.58342	0.556757	0.837259	0.603971	0.74636	1.01874	0.771479	0.893686	0.919665	0.806909	0.256171	0.71132	1.83268	0.957846	0.762693	0.975792	1.14088	1.58385	0.211155	0.851293	0.671138	0.134678	0.786461	1.06841	0.641908	1.39426	0.81477	0.008729	0.167309	0.178703	0.927209	0.885475
Depdc5	0.233339	0.339179	1.76555	0.346396	0.141391	0.286253	0.74332	1.23296	2.97441	0.488072	0.50082	0.574367	0.365676	0.270341	1.54372	0.439336	0.578174	0.963537	0.304686	0.244376	0.605714	0.544725	0.434451	1.63134	0.150189	0.24231	0.144478	1.1337	0.19816	4.06208	1.4129	0.136406	0.724537	0.246787	1.27799	1.71469	0.346299	0.348841	1.93362	0.747981	0.141886	0.271064	1.53948	0.109836	1.58763	1.6534	1.98256	0.136881	0.698054
Celf2	1.4107	1.28071	0.449216	1.10801	1.29312	1.21576	1.24779	0.810943	0.966996	1.11455	1.87843	1.22519	1.21	1.46716	1.55095	0.889968	1.23634	0.445476	1.01481	1.39679	0.995154	1.44043	2.00745	1.22779	1.49602	1.68833	1.30491	0.614836	1.14115	1.98623	1.1975	1.38142	1.27531	1.80025	1.86764	0.531789	1.20817	1.08498	0.356507	1.11938	1.52795	1.03938	1.87557	1.27644	0.259184	0.175824	0.555463	1.20969	1.08008
Psmc5	5.01208	4.99612	2.82116	5.11865	5.14902	4.56848	4.01764	3.96196	2.03545	4.78914	5.05393	4.57908	4.54877	5.12738	3.73659	4.55414	4.8002	4.2191	4.65073	5.02966	4.47472	4.6246	5.15087	2.97975	5.58467	5.29144	5.2764	3.2371	5.02794	2.69158	3.75614	5.25054	4.93226	5.77534	5.4176	3.00867	5.12102	4.85169	2.64182	4.81969	5.61254	4.71436	3.28405	5.37628	2.65642	2.71099	2.50826	4.9365	5.10443
Kdm5c	0.0910064	0.0169666	0.833145	0.237925	-0.0101458	-0.0538342	0.113449	0.704702	1.66069	0.209321	0.0901076	0.221915	0.0692848	0.0362835	1.15197	0.176033	0.476853	0.684807	0.0768144	-0.0033231	0.142543	0.310225	0.190847	0.725566	0.281346	0.209304	0.250035	0.58416	0.150938	2.93679	0.872751	0.117364	0.555792	0.316721	1.3561	0.887372	0.162907	0.168246	0.928605	0.519077	0.239491	0.231191	1.26833	0.171645	0.740181	0.806887	0.947398	0.275798	0.403875
Qrich1	0.838665	0.859144	0.0493216	0.974367	0.805198	0.569107	0.464855	0.76055	0.521556	0.80373	0.886615	0.764021	0.748374	0.901336	1.42998	0.561717	0.873625	0.7783	0.58936	0.831712	0.596325	0.757465	0.975472	0.737378	1.04566	0.926174	1.008	0.160229	0.868719	1.78061	0.946492	0.861687	1.02046	1.23175	1.51094	0.263689	0.974418	0.756848	0.0916208	0.829892	1.10444	0.700921	1.41673	0.941338	-0.000974119	0.102147	0.0424435	0.969507	0.994402
Atxn1	0.168886	0.242687	1.11383	0.237555	0.105672	0.198091	0.52333	0.538631	2.07717	0.286892	0.518919	0.228999	0.139059	0.16689	0.963384	0.108664	0.487236	0.2119	0.131301	0.197961	0.140489	0.430829	0.518354	0.984061	0.288311	0.30371	0.156337	0.760563	0.20425	2.72913	0.664193	0.213491	0.360699	0.376041	0.987685	1.04945	0.15818	0.202927	1.17788	0.606082	0.166793	0.132786	1.31297	0.124135	0.950586	0.845395	1.27415	0.299309	0.294166
Marchf6	0.0592817	0.144087	0.990414	0.318004	0.034324	-0.026377	0.135097	0.830536	1.83402	0.37641	0.016067	0.310016	0.231006	0.134627	1.16702	0.195064	0.408694	0.896817	0.120094	0.0539047	0.196964	0.3123	0.0855857	0.831014	0.203207	0.143754	0.252448	0.590912	0.213495	3.04905	1.01474	0.0708357	0.495003	0.257655	1.16216	1.09109	0.331673	0.152545	1.1825	0.509891	0.221708	0.185932	1.22231	0.141627	0.924276	0.945711	1.12826	0.307525	0.6456
Kmt2a	0.232656	0.344029	1.63887	0.37161	0.121253	0.20984	0.818518	1.2793	2.57273	0.313619	0.446776	0.401103	0.344006	0.182088	1.46183	0.4767	0.686337	1.02778	0.46615	0.143121	0.653349	0.689614	0.361371	1.4608	0.233481	0.372975	0.292325	1.161	0.178506	3.80689	1.25642	0.119187	0.508368	0.218397	1.7463	1.76145	0.314782	0.197877	1.82235	0.675154	0.225531	0.321918	1.41127	0.245508	1.50347	1.4976	1.81954	0.408692	0.515964
Tsc2	0.230498	0.259881	1.50299	0.224052	0.191051	0.311578	0.625689	0.887623	2.4966	0.500818	0.586278	0.524532	0.374104	0.304214	1.16724	0.368779	0.595026	0.694429	0.245146	0.274184	0.558652	0.553243	0.634993	1.33276	0.244617	0.469507	0.126953	0.93772	0.137307	3.33296	1.10754	0.197551	0.687796	0.397751	1.10501	1.49847	0.183426	0.385706	1.60696	0.73368	0.172507	0.229252	1.38686	0.120113	1.2914	1.26475	1.67364	0.0337113	0.398267
Chd4	0.260085	0.158989	0.949441	0.120798	0.214633	0.154246	0.4013	0.451713	1.46434	0.206517	0.500582	0.258753	0.198049	0.263153	1.06262	0.447587	0.587373	0.569655	0.320291	0.106535	0.419397	0.468456	0.554197	0.595478	0.447594	0.625656	0.363909	0.615601	0.206155	2.73901	0.826744	0.304338	0.560735	0.452875	1.63943	0.81032	0.187526	0.247028	0.895691	0.564378	0.498872	0.363682	1.24276	0.409711	0.708354	0.723343	0.980829	0.350467	0.395054
Xrn1	0.0346046	0.0447352	1.38434	0.185334	0.0343038	0.0465359	0.298788	0.986869	2.08926	0.297008	0.172964	0.337615	0.296111	0.11009	1.13849	0.363984	0.518361	0.955913	0.202971	0.0521197	0.410734	0.35889	0.207978	1.0618	0.11261	0.383386	0.196342	0.659725	0.0776783	3.29122	1.04215	0.095355	0.589774	0.397843	1.28689	1.43535	0.190204	0.220963	1.44736	0.527055	0.225219	0.325535	1.34154	0.211075	1.1632	1.27985	1.37566	0.268342	0.477926
Eef2	0.0987938	0.336409	1.137	0.409533	0.225764	0.221043	0.495585	0.672311	1.61183	0.371368	0.439628	0.317608	0.168103	0.207197	0.688287	0.279156	0.562174	0.615768	0.25124	0.293281	0.306027	0.385665	0.342477	0.631479	0.41716	0.419295	0.225666	0.724281	0.268332	2.41725	0.666192	0.277574	0.309917	0.486743	0.9889	1.19366	0.346648	0.187906	1.25629	0.568175	0.267407	0.177374	0.441459	0.223714	0.973602	0.928428	1.21872	0.372658	0.443356
Snrnp70	1.15225	1.10116	0.357923	1.23151	1.12959	0.852887	0.662739	0.792723	0.35819	0.993504	1.21457	0.873969	0.901987	1.18692	1.03421	0.896294	1.25134	0.976139	0.91386	1.17797	0.874639	1.02146	1.38464	0.321161	1.45103	1.29867	1.36589	0.374655	1.21785	1.25971	0.720281	1.21088	1.34531	1.59208	1.94346	0.471934	1.17693	1.12145	0.168614	1.16742	1.48323	1.03246	1.1211	1.30432	0.208294	0.289366	0.358115	1.1728	1.25314
Xpo1	1.15001	1.26361	0.526276	1.40552	1.31668	1.0112	0.583594	1.0195	0.939972	1.34117	1.30019	1.03002	0.864755	1.37093	1.05331	0.810106	0.999037	0.880486	0.722436	1.34114	0.793447	1.01315	1.29766	0.826032	1.44787	1.08027	1.27447	0.434666	1.2388	1.39889	0.924017	1.33522	1.53212	1.70857	1.21826	0.381289	1.46267	1.18664	0.43978	1.19561	1.51005	0.972829	1.27541	1.19585	0.297736	0.43334	0.358802	1.18666	1.67341
Atp1a3	0.262982	0.254105	0.748902	0.256425	0.276396	0.224032	0.445387	0.522004	1.41061	0.324851	0.478728	0.363476	0.284599	0.22581	0.800855	0.377641	0.721041	0.436796	0.29566	0.325264	0.365167	0.465268	0.611484	0.61989	0.485847	0.728916	0.352146	0.632176	0.284723	2.32361	0.698111	0.387749	0.583511	0.65991	1.58101	0.84547	0.302674	0.339875	0.809088	0.636309	0.497686	0.413584	1.16492	0.448631	0.625599	0.614075	0.915641	0.330075	0.390034
Tpr	1.25278	1.35602	0.715688	1.42677	1.32507	1.09677	0.855832	1.06953	0.684266	1.17215	1.49177	1.06175	0.996224	1.50504	1.1901	0.907831	1.12855	0.982216	1.00623	1.52387	0.954818	1.16913	1.41146	0.826677	1.52744	1.4717	1.46129	0.428441	1.27437	1.68972	1.05202	1.43983	1.43524	1.95881	1.68572	0.742815	1.52214	1.13566	0.513678	0.845571	1.78931	1.27587	1.3974	1.39514	0.448466	0.62017	0.471954	1.37384	1.61366
Bptf	0.16049	0.202923	1.2109	0.322866	0.0491584	0.0970606	0.248352	0.662328	2.00207	0.284665	0.246932	0.291921	0.0918291	0.190865	1.20747	0.125309	0.425978	0.691729	0.0942748	0.186778	0.0841132	0.292932	0.278048	0.853267	0.291756	0.167005	0.219803	0.650534	0.276184	3.15745	0.876535	0.141727	0.524617	0.33453	0.972946	1.09513	0.245009	0.223454	1.24912	0.446765	0.213623	0.185056	1.40753	0.120707	0.999756	1.10208	1.29959	0.378575	0.481127
Hnrnpu	1.1585	1.20927	0.34648	1.23774	1.0776	0.816039	0.698807	0.483383	0.392297	0.977309	1.17662	0.89525	1.01832	1.23334	1.32289	0.790675	1.08026	0.897323	0.992347	1.21647	0.720189	1.00732	1.40316	0.479022	1.36516	1.38793	1.41508	0.320465	1.21535	1.42518	0.773606	1.17437	0.928958	1.56519	1.63742	0.695103	1.20198	0.924608	0.32102	0.92678	1.49094	0.870576	1.64457	1.30856	0.220954	0.176928	0.360212	1.22925	1.17935
Dnm1l	0.666648	0.915098	1.80064	0.743394	0.711451	0.740341	1.14034	1.05936	2.03656	0.709058	1.13206	0.14139	0.647024	0.841905	0.456048	0.827074	1.03626	0.960023	0.955767	0.870152	0.76784	1.00505	1.12606	1.10779	0.954622	1.27397	0.9647	1.17155	0.860851	1.72216	0.15998	0.820061	0.763109	1.10644	2.25693	1.74768	0.695148	0.725421	1.76164	0.871957	1.00302	0.896895	1.77683	1.00541	1.43168	1.3201	1.86421	1.08352	0.769462
Nr1d1	0.172687	0.218914	1.56035	0.0970173	0.0554202	0.279809	0.816966	0.947389	2.62392	0.284965	0.612732	0.395954	0.314891	0.18569	1.23377	0.217136	0.567757	0.639375	0.236242	0.292994	0.434705	0.701287	0.552626	1.48006	0.181157	0.450042	0.0165589	0.980014	0.0484911	3.53568	1.08231	0.0583993	0.456385	0.277076	1.39344	1.52474	0.119359	0.193156	1.66806	0.614707	0.0123106	0.281123	1.41425	-0.0270306	1.36456	1.29751	1.79521	0.34085	0.168789
Creb1	0.21482	0.20262	1.04259	0.514443	0.124833	0.0156279	0.0995635	0.71737	1.78943	0.412168	-0.0378124	0.376193	0.205933	0.111933	1.39217	0.329896	0.663999	1.04869	0.206518	0.150988	0.214823	0.264207	0.177596	0.694366	0.379183	0.232564	0.490298	0.638458	0.379556	3.08715	1.02055	0.234105	0.638536	0.374302	1.25311	1.16351	0.334646	0.345699	1.1813	0.65397	0.330258	0.333682	1.4614	0.351754	0.93518	1.06759	1.14556	0.42531	0.621845
Zfp236	0.134509	0.0906062	0.943937	0.118535	0.0695443	0.0498874	0.260809	0.646179	1.74304	0.265472	0.356909	0.253178	0.179238	0.174856	1.02263	0.223188	0.330641	0.477024	0.0987168	0.0354338	0.234661	0.383656	0.391268	0.836174	0.259461	0.341087	0.165923	0.573145	0.117026	2.77615	0.823317	0.184094	0.563807	0.369229	1.20364	0.814831	0.154953	0.162937	0.97659	0.572469	0.29475	0.215063	1.2274	0.189706	0.732383	0.771024	0.959533	0.255054	0.398267
U2af2	0.335161	0.455691	1.26102	0.454216	0.361841	0.327537	0.567438	0.625236	1.29838	0.340485	0.683732	0.335162	0.400991	0.512239	0.610235	0.445653	0.557173	0.602203	0.490326	0.41522	0.502101	0.40531	0.586367	0.445695	0.541362	0.804521	0.447174	0.662753	0.443746	2.15	0.510146	0.460043	0.351095	0.745318	1.26259	1.23348	0.420568	0.343764	1.21192	0.565958	0.653971	0.396107	0.773006	0.570865	0.914567	0.880649	1.20845	0.661532	0.473091
Naa15	0.384931	0.50476	1.89118	0.646203	0.444797	0.460188	0.838299	1.36759	2.36551	0.398696	0.505965	0.568096	0.496903	0.436102	1.42047	0.805457	1.03057	1.3804	0.729886	0.479672	0.799224	0.658785	0.390269	1.18336	0.508498	0.807947	0.731613	0.962407	0.469678	3.74428	1.29677	0.493737	0.739639	0.675486	1.92778	2.01427	0.720503	0.445581	1.92185	0.511087	0.755204	0.896313	1.57247	0.662005	1.65374	1.76057	2.0322	0.63829	0.920392
Bdp1	0.0920865	0.346814	1.21273	0.462046	0.188712	0.171675	0.433596	0.775965	1.74926	0.425559	0.380507	-0.0114614	0.17611	0.210138	0.303077	0.329916	0.509337	0.744818	0.302442	0.288992	0.325862	0.503762	0.386964	0.695074	0.39136	0.34732	0.372996	0.705697	0.334978	1.76879	0.20367	0.278022	0.511206	0.420576	1.27696	1.15833	0.272878	0.281314	1.28161	0.666627	0.318374	0.224796	0.836074	0.340251	0.999295	0.950173	1.29814	0.456312	0.564322
Setd1a	1.06897	1.08813	0.031894	1.28761	1.08912	0.772942	0.46979	0.963579	0.613464	1.16198	0.999809	0.988062	0.891183	1.11875	1.39752	0.735184	1.06781	0.91585	0.732813	1.08692	0.732156	0.965077	1.18535	0.77113	1.35255	1.05654	1.27922	0.351479	1.16757	1.5287	1.00405	1.18292	1.37386	1.58266	1.50685	0.276151	1.25016	1.05101	0.141482	1.20071	1.36651	0.870601	1.49515	1.18316	0.0830105	0.16409	0.00148962	1.13871	1.28951
Kmt2b	0.129698	0.241715	0.954033	0.444912	0.0790742	0.00280649	0.147093	0.587063	1.65582	0.319843	0.152591	0.275442	0.170866	0.174424	1.13699	0.144483	0.322075	0.649425	0.122796	0.186046	0.098751	0.173334	0.169297	0.706876	0.269331	0.148205	0.314734	0.538397	0.214685	2.81242	0.838373	0.178322	0.356617	0.355428	0.939651	1.00849	0.425684	0.0993266	1.05515	0.369657	0.288694	0.109887	1.1638	0.212841	0.752372	0.85959	1.00044	0.343664	0.672878
Setdb1	-0.0126237	0.0102015	0.992388	0.138346	-0.0450542	-0.0133297	0.235943	0.738595	1.76295	0.14737	0.164503	0.269151	0.0893015	0.046431	0.906405	0.0768353	0.337139	0.570374	0.0674469	0.0978299	0.169264	0.276193	0.18257	0.788833	0.0995019	0.204369	0.0613635	0.547064	0.0333263	2.91903	0.860233	-0.00585818	0.323419	0.261273	1.02148	1.11738	0.120031	0.0631617	1.0541	0.387704	0.101115	0.0342816	1.05663	0.0107382	0.828366	0.841732	1.13773	0.192466	0.302845
Apc	1.20804	1.09047	1.77411	1.09194	1.11984	0.983574	1.53458	1.73019	2.4992	0.755253	1.38569	1.15442	1.10781	1.15803	1.69699	1.01471	1.2314	1.42468	1.18871	1.23188	1.26103	1.38095	1.25778	1.79234	0.936904	1.26876	1.06703	1.32219	0.90703	3.83157	1.90702	0.86183	1.21661	1.16449	2.45071	1.69027	1.38409	0.877494	1.66784	0.984348	1.23348	1.24101	2.11774	0.9514	1.33644	1.54296	1.84043	1.30237	1.44152
Atp2a2	1.44566	1.73364	2.20778	1.95145	1.72784	1.59325	1.62315	1.75432	2.48495	1.86234	1.88827	0.986282	1.36179	1.64262	0.121419	1.61969	1.87358	1.5464	1.60194	1.79381	1.49026	1.62976	1.89178	1.42846	1.90934	1.81596	1.7488	1.84141	1.86661	0.588357	0.19543	1.91414	1.80657	2.10176	2.23733	2.02195	1.6446	1.82329	2.20498	2.19527	1.83506	1.53822	1.90974	1.91394	1.86294	1.74258	2.12919	1.88353	1.86412
Ufc1	0.314377	0.385285	1.0186	0.540339	0.374547	0.273725	0.292222	0.738304	1.5554	0.512713	0.481314	0.262287	0.0197499	0.353458	0.618464	0.388894	0.582545	0.636187	0.346612	0.46567	0.347952	0.574209	0.476337	0.571969	0.649502	0.550235	0.479676	0.685556	0.426946	2.07686	0.596192	0.483063	0.622499	0.762566	1.38758	0.940413	0.454533	0.437511	1.02932	0.72612	0.557072	0.396416	0.96804	0.472972	0.800389	0.8038	0.988583	0.542382	0.665567
Prpf6	0.899692	1.10898	1.56142	1.21333	0.991358	0.880731	0.89444	1.00207	1.01166	0.943498	1.11576	0.934259	0.902858	1.1157	1.06646	1.02212	1.30696	1.34818	1.09133	1.05679	1.00337	0.780716	1.00621	0.420934	1.26925	1.35313	1.21953	0.875783	1.18936	2.22777	0.913204	1.13341	0.835944	1.44617	1.48407	1.78076	1.08647	0.94827	1.48781	1.00215	1.32056	0.998626	0.440627	1.27717	1.27918	1.25337	1.41268	1.281	1.10095
Dhx9	0.0693353	0.242662	1.71272	0.230383	0.0720971	0.200465	0.631359	1.06019	2.5399	0.347141	0.424272	0.415146	0.399061	0.198353	1.22575	0.316519	0.43838	0.885193	0.258511	0.197417	0.459075	0.484666	0.323063	1.33381	0.0702567	0.357131	0.115837	0.888201	0.0606879	3.57605	1.12447	0.0525849	0.363746	0.197943	1.05059	1.74066	0.244217	0.10424	1.85081	0.518548	0.0297362	0.195189	1.22193	0.0662111	1.4519	1.41878	1.82276	0.384627	0.416895
Psmb4	7.67099	7.72096	5.16048	7.75064	7.89	7.28021	6.67897	6.40014	3.92511	7.41429	7.81665	7.236	7.30298	7.86745	5.88209	7.25549	7.41387	6.78027	7.40939	7.79451	7.13396	7.25111	7.86707	5.04519	8.32026	8.22815	8.00164	5.62055	7.78186	4.34001	6.03663	8.06817	7.49231	8.6434	8.07373	5.38705	7.82238	7.56168	5.11331	7.48424	8.50701	7.5158	5.29413	8.19857	5.07137	5.02722	4.77924	7.66843	7.77202
Ddx23	0.352036	0.457513	1.31059	0.618371	0.33963	0.240086	0.397514	0.698927	1.3056	0.433588	0.351448	0.432144	0.40416	0.41534	0.9652	0.50897	0.676029	1.0821	0.551532	0.399974	0.445381	0.40118	0.418972	0.412992	0.602474	0.654751	0.645484	0.639722	0.559751	2.60968	0.804742	0.45483	0.407707	0.68327	1.18422	1.53141	0.509274	0.376858	1.33537	0.623285	0.616621	0.437685	0.774518	0.568698	1.09447	1.06302	1.28589	0.670221	0.665193
Ctbp1	0.1233	0.244954	1.58882	0.206556	0.069356	0.199023	0.59223	1.04471	2.718	0.404812	0.445882	0.411639	0.270303	0.15387	1.3742	0.333955	0.419827	0.796473	0.192984	0.125067	0.447182	0.550501	0.347941	1.48887	0.174963	0.259861	0.0544859	0.994346	0.103357	3.68683	1.16473	0.0782443	0.559462	0.232071	1.23913	1.4545	0.154153	0.223805	1.74973	0.706098	0.0477919	0.1859	1.4462	0.0553804	1.40931	1.4143	1.74269	0.288205	0.450915
Cdc40	0.175108	0.341339	1.13847	0.445226	0.098988	0.0628424	0.196271	0.55255	1.45412	0.269627	0.242495	0.214022	0.18421	0.28323	1.14709	0.287966	0.382874	0.774495	0.279036	0.183568	0.223239	0.282798	0.255568	0.574435	0.404846	0.329442	0.475465	0.453217	0.342653	2.77884	0.712738	0.28655	0.378781	0.426769	1.05069	1.15407	0.326263	0.147899	1.14427	0.290099	0.435993	0.216716	1.21993	0.394001	0.876629	0.952191	1.11961	0.430915	0.592805
Hnrnpc	0.140689	0.25517	1.5353	0.239474	0.0031882	0.0884014	0.607769	0.677693	2.26813	0.183001	0.328746	0.272892	0.241064	0.154158	1.24713	0.217625	0.41865	0.750956	0.327875	0.117949	0.269968	0.372974	0.309642	1.03885	0.158581	0.317845	0.202353	0.912132	0.182163	3.38293	0.971084	0.0529816	0.177097	0.14777	1.18509	1.57997	0.189209	0.0494295	1.65688	0.455982	0.168595	0.114544	1.37726	0.115024	1.29879	1.24932	1.68594	0.373055	0.325392
Bap1	0.348493	0.400587	1.20594	0.403724	0.118735	0.122528	0.58421	0.419663	1.75275	0.226317	0.452701	0.385568	0.457128	0.256662	1.34855	0.294533	0.410571	0.631577	0.387212	0.246073	0.243237	0.401682	0.592349	0.848536	0.28166	0.494038	0.403426	0.806732	0.294529	3.03443	0.914602	0.244304	0.197719	0.312616	1.09297	1.36619	0.304368	0.0989119	1.32271	0.476882	0.388161	0.144804	1.49903	0.328071	0.939412	0.903843	1.32351	0.487217	0.405666
Trrap	0.508509	0.820195	1.68526	0.872815	0.532363	0.476683	0.874533	0.813342	1.69589	0.449782	0.649677	0.573754	0.689449	0.602593	1.54732	0.858095	1.10004	1.31459	0.936353	0.517384	0.680341	0.574508	0.518893	0.732125	0.86193	1.0486	0.97475	1.0706	0.854553	3.21899	1.07682	0.686406	0.431575	0.762033	1.99256	1.81732	0.771041	0.484427	1.74357	0.639617	0.981613	0.789427	1.53088	0.998538	1.45921	1.45626	1.8055	1.07682	0.846342
Gigyf2	0.109415	0.129119	0.830142	0.086906	0.0448161	0.0359016	0.195461	0.576335	1.64349	0.185117	0.26234	0.244543	0.106261	0.162616	0.962393	0.0828025	0.234985	0.412446	0.0282236	0.13344	0.157195	0.270109	0.308754	0.751741	0.189362	0.367723	0.065931	0.536018	0.0341352	2.72989	0.786331	0.0513418	0.372401	0.382357	1.21936	0.847538	0.174581	0.081193	0.954501	0.358043	0.249953	0.123428	1.22272	0.0875405	0.637659	0.672453	0.928216	0.180911	0.233691
Hspa9	3.72468	4.09248	2.66968	4.20743	4.09521	3.64126	3.26366	3.25491	2.28896	3.90748	3.99877	2.70481	3.39627	4.01534	1.33997	3.57689	3.8634	3.25262	3.70139	4.16195	3.3738	3.72863	4.10791	2.39878	4.44349	4.2451	4.34647	2.90224	4.14427	0.182974	1.35304	4.22088	3.87962	4.66036	4.83655	2.73328	4.14352	3.8452	2.52026	3.82335	4.56932	3.80798	3.42726	4.44026	2.39772	2.36856	2.50023	4.15926	4.18502
Tbcd	0.0897096	0.215809	1.29422	0.252866	0.093658	0.132404	0.471292	0.730382	1.96006	0.220964	0.423884	0.186618	0.141424	0.211463	0.653151	0.241244	0.390192	0.500168	0.241864	0.205485	0.327071	0.165627	0.322912	0.83735	0.197958	0.370659	0.109072	0.744066	0.195227	2.48464	0.517213	0.155842	0.331869	0.355838	1.11309	1.24516	0.185862	0.242347	1.33299	0.50667	0.245753	0.105597	1.12066	0.199746	0.996037	0.999806	1.4007	0.261033	0.3671
Thoc1	0.0808571	0.0796123	1.39165	0.138584	-0.00985561	0.0115051	0.336279	0.836097	1.97674	0.229034	0.191072	0.275795	0.202734	0.132668	0.966559	0.263922	0.360904	0.86912	0.222293	0.177336	0.359039	0.39793	0.272256	0.925743	0.0788868	0.356931	0.17893	0.625733	0.0661009	3.12783	0.927638	0.0426027	0.393902	0.29547	1.28794	1.46964	0.141559	0.12428	1.44987	0.391957	0.14941	0.216565	1.21694	0.105281	1.0886	1.14945	1.41494	0.236365	0.393348
Tcf7l2	0.343747	0.324377	1.68644	0.24149	0.373881	0.422171	0.728699	0.69587	2.1272	0.521474	0.781059	0.588684	0.596338	0.474509	1.27641	0.620988	0.758107	0.734131	0.54604	0.379381	0.578343	0.554855	0.846554	1.09574	0.440052	1.00055	0.467049	0.912802	0.468016	3.04382	0.962491	0.509366	0.532579	0.772335	1.32751	1.65641	0.228087	0.491683	1.73336	0.851055	0.558018	0.472282	1.63687	0.59484	1.34697	1.25586	1.70263	0.648957	0.274726
Zfx	0.00586055	0.0493282	1.1224	0.151457	-0.0354076	-0.0218972	0.253004	0.809697	2.04316	0.199152	0.137896	0.25927	0.0940614	0.073852	1.08492	0.128016	0.282692	0.679097	0.031456	0.0606106	0.176607	0.29873	0.128281	0.947164	0.0940129	0.145471	0.105804	0.614903	0.00751611	3.2551	1.01454	-0.0233851	0.461304	0.1913	1.19424	1.07791	0.183294	0.0595943	1.22118	0.323611	0.0764347	0.118457	1.22014	-0.00110682	0.916426	1.04528	1.25578	0.193487	0.442194
Elp2	0.738665	1.06874	1.76678	1.06447	0.84772	0.828749	1.14745	1.18666	2.23013	0.93862	1.24018	0.270001	0.704128	0.957126	0.203318	0.748572	0.917815	0.886488	0.866011	1.07065	0.774425	1.00156	1.13271	1.29834	0.943957	0.996838	0.921939	1.20252	0.944124	1.29509	0.0941811	0.947235	0.943192	1.15031	1.6492	1.60198	0.962698	0.838536	1.71802	1.05202	1.01072	0.775063	1.61165	0.951778	1.35062	1.31764	1.72338	1.11032	1.15677
Zfp148	0.164273	0.136472	1.32184	0.141034	0.049964	0.0374573	0.443506	0.790978	2.00911	0.0813372	0.390492	0.273519	0.185941	0.271935	1.02067	0.182586	0.159547	0.529518	0.186296	0.099723	0.313092	0.251547	0.287362	0.981628	0.125864	0.395954	0.112786	0.714943	0.0191035	3.26892	0.961288	0.0483479	0.317112	0.317178	1.12456	1.29469	0.288858	0.0120654	1.36729	0.246348	0.283749	0.159499	1.35803	0.094305	0.979981	1.06671	1.32319	0.253821	0.375304
Matr3	0.93069	0.885105	0.241113	1.02406	0.813909	0.600692	0.548013	0.555947	0.816513	0.847876	0.935567	0.724063	0.598111	0.841671	1.28284	0.584314	0.93488	0.684996	0.667715	0.895802	0.559637	0.867773	1.06911	0.661876	1.19232	0.942572	1.00513	0.456304	0.906604	1.69118	0.782105	0.921447	0.900999	1.29174	1.53637	0.464833	0.857972	0.808585	0.314905	1.05043	1.01579	0.602111	1.43579	0.971668	0.21187	0.198945	0.204368	1.03597	0.880024
Myt1l	0.0431407	0.0945719	1.15611	0.128493	-0.0315119	0.0886969	0.401548	0.893843	2.13209	0.182281	0.290673	0.160204	0.122004	0.033344	1.14805	0.189713	0.49339	0.611207	0.0925779	0.067144	0.283926	0.394758	0.263366	1.06312	0.129944	0.238338	0.0835131	0.713169	0.0319395	3.08354	0.802247	0.0290263	0.440539	0.259396	1.37101	1.16335	0.127488	0.122043	1.26758	0.499373	0.0701092	0.248527	1.22883	0.0704167	1.02768	1.05909	1.31408	0.241002	0.285442
Zfp423	0.224222	0.204809	1.05001	0.223241	0.19667	0.284855	0.513034	0.927944	1.86056	0.308702	0.597191	0.377502	0.211155	0.348439	1.13772	0.26835	0.637077	0.49191	0.158466	0.326978	0.464556	0.519405	0.509258	1.09698	0.429333	0.475596	0.201097	0.728394	0.17792	3.17176	0.987725	0.249036	0.661925	0.507503	1.54981	1.03848	0.230467	0.290313	1.07254	0.4062	0.319493	0.353867	1.323	0.215232	0.87746	0.914072	1.26269	0.370025	0.334043
Srsf1	2.29962	2.76104	1.99761	2.75576	2.50415	2.24331	2.2487	1.94586	1.41664	2.27582	2.76077	1.57016	2.08834	2.72633	1.05639	2.03574	2.18485	1.86734	2.38425	2.61877	1.98717	2.21701	2.62078	1.50037	2.80568	2.72287	2.74938	1.82693	2.60109	0.927022	0.899507	2.62122	1.87594	2.95453	2.88557	2.05815	2.6634	2.07073	1.86552	1.96921	2.95358	2.07428	1.92927	2.72423	1.56358	1.44955	1.88019	2.76169	2.49757
Sp4	0.105428	0.178049	1.13762	0.323104	0.00425093	-0.0272442	0.245566	0.665541	2.01404	0.269729	0.154838	0.244981	0.107796	0.115554	1.16475	0.132853	0.300593	0.72548	0.119082	0.115449	0.169205	0.330085	0.222727	0.90263	0.152093	0.0673171	0.194015	0.653793	0.144891	3.10344	0.919874	0.0420458	0.430623	0.167309	0.981933	1.1331	0.254307	0.115784	1.22095	0.451226	0.128886	0.0433959	1.33911	0.0487376	0.93816	1.01808	1.24389	0.20783	0.55283
Zbtb11	0.225969	0.287071	1.90128	0.10486	0.0996294	0.318997	0.912537	0.969561	2.69971	0.209999	0.672331	0.479922	0.443437	0.296616	1.33991	0.351197	0.353446	0.769706	0.394498	0.319982	0.537827	0.641855	0.560072	1.50307	0.106056	0.616399	0.0824755	1.04772	0.025278	3.92212	1.26976	0.0628859	0.248934	0.253512	1.37703	1.90305	0.203634	0.0634585	1.99033	0.407489	0.18982	0.282754	1.58587	0.0785281	1.53786	1.44584	2.06814	0.42933	0.303013
Zeb1	0.123977	0.150827	1.00804	0.154516	-0.0156841	0.0224417	0.339449	0.719477	1.9575	0.1846	0.320591	0.270536	0.177917	0.114257	1.21324	0.110449	0.300757	0.598306	0.0743146	0.112934	0.212612	0.410121	0.358108	1.05407	0.132547	0.241446	0.093423	0.608705	0.0158553	3.17346	0.925597	-0.000190829	0.461035	0.292316	1.12067	1.08303	0.168371	0.0834151	1.13251	0.40302	0.0792681	0.0898487	1.38205	-0.00927315	0.870802	0.929101	1.13548	0.167428	0.315578
Kansl1	0.42816	0.479295	0.815096	0.451649	0.451237	0.399559	0.526176	0.542295	1.0865	0.401634	0.841023	0.332972	0.275176	0.60556	0.464816	0.167596	0.482701	0.211088	0.304147	0.64372	0.285111	0.553816	0.755544	0.613173	0.559003	0.748332	0.430571	0.453052	0.281977	1.85098	0.481986	0.473408	0.369103	1.01644	1.0564	0.915157	0.607197	0.241144	0.730629	0.350728	0.681827	0.360213	0.760575	0.410161	0.488286	0.488516	0.705375	0.620224	0.508074
Pcyt2	0.118189	0.207658	1.09039	0.248936	0.0492392	0.0226438	0.288647	0.602437	1.70022	0.236847	0.18631	0.354549	0.329323	0.168375	1.12796	0.230203	0.364944	0.763717	0.231448	0.144138	0.221262	0.208367	0.245598	0.804145	0.161363	0.428397	0.230238	0.50506	0.222135	2.96163	0.892538	0.12599	0.307256	0.427721	0.979594	1.26189	0.226474	0.170634	1.23873	0.417783	0.283891	0.182865	1.33412	0.220405	0.924771	0.933365	1.17705	0.318589	0.44204
Ap2m1	0.494255	0.635906	1.26054	0.817052	0.502419	0.415883	0.413271	0.791816	1.99796	0.734858	0.640769	0.734301	0.546532	0.658854	1.12818	0.27115	0.441525	0.692903	0.256826	0.625612	0.262623	0.337067	0.618466	1.14758	0.470507	0.424627	0.43497	0.73559	0.553262	2.82399	1.08402	0.523033	0.701416	0.837005	0.114529	1.20551	0.815611	0.497131	1.32362	0.66335	0.559763	0.251742	1.4155	0.325336	0.940017	1.05761	1.16453	0.568275	1.00863
Brd4	0.814824	1.11355	1.93891	1.06559	0.77114	0.856372	1.37449	0.787117	1.9725	0.732381	1.13768	0.904249	0.891766	0.897826	1.55758	0.864088	1.14964	1.17995	1.18811	1.04969	0.80987	1.07049	0.936514	0.992567	1.19051	1.34203	1.0389	1.43787	0.977862	3.1961	1.27195	0.927078	0.254171	1.11533	2.02235	2.04207	0.977048	0.501915	2.00215	0.899715	1.12486	0.826273	1.40385	1.06048	1.66825	1.48845	2.03653	1.47346	0.830512
Bmal1	0.276734	0.348483	1.67194	0.170091	0.145763	0.339642	0.909668	0.893676	2.69132	0.279274	0.774979	0.512981	0.483297	0.305738	1.36783	0.236675	0.379928	0.548896	0.288732	0.335249	0.432345	0.576831	0.654479	1.54911	0.093539	0.525585	0.058554	1.01829	0.101587	3.58961	1.14558	0.12105	0.382474	0.335603	1.1051	1.56597	0.249255	0.186572	1.79902	0.598389	0.167943	0.252747	1.58318	0.0517916	1.34794	1.29295	1.81701	0.445719	0.297855
Rora	1.2418	0.995631	1.04195	1.2948	1.01109	0.742792	0.641434	0.753785	1.58619	1.077	1.04596	1.06128	0.828812	1.13826	1.6418	0.7994	1.11079	1.08262	0.94736	1.11423	0.737907	1.0192	1.3551	0.777055	1.45341	0.982116	1.27975	1.12249	1.29752	2.70714	1.33193	1.1482	1.34777	1.32303	1.80097	0.981663	1.10879	1.13073	0.871476	1.3721	1.33396	0.794496	2.16552	1.17385	0.800678	0.907552	1.024	1.19667	1.44433
Ppp3r1	0.265523	0.367428	1.2671	0.526827	0.289116	0.175314	0.491973	1.12442	1.78452	0.339617	0.22723	0.383616	0.293882	0.353557	1.37485	0.600744	0.815626	1.27101	0.528849	0.25456	0.605345	0.460119	0.170466	0.872237	0.596495	0.593858	0.632291	0.848923	0.469748	3.33677	1.1948	0.316854	0.815521	0.485303	2.24415	1.29877	0.494248	0.415609	1.30141	0.499881	0.674471	0.60374	1.42609	0.605197	1.0986	1.31171	1.42565	0.572486	0.71233
Sec63	0.256475	0.410808	1.07018	0.413535	0.143938	0.155261	0.39032	0.734124	1.70896	0.366224	0.490701	0.158258	0.158315	0.408224	0.725254	0.198793	0.397227	0.536266	0.186923	0.31648	0.225001	0.503147	0.52451	0.857206	0.437076	0.355411	0.366852	0.741922	0.346483	2.47338	0.570999	0.286946	0.664388	0.433278	1.32938	1.03105	0.352248	0.250972	1.09019	0.340129	0.482623	0.190707	1.33389	0.248693	0.837744	0.892868	1.24621	0.25538	0.579432
Atrx	0.0717554	0.0597354	0.90213	0.163901	-0.000689683	-0.0847005	0.11049	0.501936	1.64499	0.147773	0.141703	0.207963	0.0349164	0.0918112	0.975653	0.148585	0.296065	0.515464	0.0829496	0.0190263	0.140313	0.194012	0.245759	0.560028	0.103676	0.243858	0.196257	0.482797	0.0124705	2.83503	0.827345	0.0430385	0.348875	0.310947	1.09245	0.940821	0.234824	0.0399773	1.00526	0.339137	0.237619	0.105062	1.14115	0.111284	0.706915	0.768687	0.978646	0.0351278	0.45823
Rb1	0.210546	0.237018	1.33693	0.378501	0.188707	0.208603	0.310516	1.15134	2.35805	0.448595	0.280964	0.386384	0.208131	0.216195	1.59527	0.474244	0.751178	1.14796	0.258021	0.121829	0.486356	0.48767	0.281873	1.11526	0.3758	0.24599	0.40116	0.75313	0.320113	3.48215	1.11149	0.21234	0.907802	0.36481	1.57251	1.22205	0.324694	0.446366	1.47305	0.782537	0.253206	0.495843	1.52227	0.323847	1.25685	1.38008	1.44888	0.382047	0.658419
Non_target	0.859323	0.822005	0.0880596	0.940312	0.80298	0.560851	0.476571	0.725478	0.630688	0.776589	0.890409	0.76872	0.713725	0.869074	1.37824	0.534878	0.87335	0.737206	0.558467	0.855339	0.55058	0.789662	1.00236	0.716962	1.0455	0.894744	0.9839	0.239147	0.847511	1.82788	0.969069	0.848322	1.07086	1.22922	1.58358	0.245213	0.972324	0.756034	0.0804027	0.849105	1.10359	0.697804	1.42886	0.898316	0.0117529	0.147172	0.0896057	0.945264	1.02489
[truncated: 95 more columns]

## Sheet: edist-MB-HB-CB-GABA
Data S7F. Pairwise energy distances between all effective perturbations in MB-HB-CB-GABA neighborhood. Related to Figure S8E.
gene_target	Snrnp70	Ap2s1	Psmc1	Srsf1	B9d1	Huwe1	Setd1a	Zbtb7a	Dync1h1	Xpo1	Bptf	Ppp2r1a	Zfp423	Wac	Uba5	Cltc	Eef2	Pomp	Dnm1l	Camta1	Tsc1	Trrap	Thap11	Chp1	Rnpc3	Hnrnpu	Opa1	Ddx39b	Sin3a	Thoc1	Matr3	Elp1	Qrich1	U2af2	Cdk13	Vps37a	Ogt	Hnrnpc	Tsc2	Yy1	Srebf2	Atp6v0c	Prpf6	Dhx9	Srrm2	Kansl1	Wdr26	Fus	Mib1
Snrnp70	0	0.371877	9.17243	6.50471	41.1334	0.265543	0.0696272	4.54683	0.0867169	0.175503	0.175689	0.0843478	27.0095	3.63819	0.353162	7.60302	41.5578	0.722703	0.0665921	4.63014	0.0398969	0.232912	5.41301	0.137477	0.193438	5.70683	0.336161	-0.0695553	5.82491	0.329285	8.4283	0.298585	0.102976	0.036071	0.260817	1.25727	0.0899821	0.357837	4.28305	5.41022	0.3831	0.210431	0.427536	-0.0506115	0.0822279	0.0174862	6.20592	0.158064	0.368035
Ap2s1	0.371877	0	10.9933	6.7981	41.9202	0.125288	0.253577	4.94408	0.444141	0.245083	0.181405	0.394448	27.6587	3.84184	0.126869	8.53219	42.439	1.44332	0.339979	5.46055	0.258512	0.640044	5.72949	0.259918	0.328348	5.81505	0.156901	0.479205	6.2988	0.109396	8.94796	0.164561	0.491036	0.74117	0.375374	2.5082	0.665843	-0.0207686	4.55892	5.79126	0.0144615	0.95706	1.17072	0.132593	0.316893	0.162343	6.88546	0.216532	0.154367
Psmc1	9.17243	10.9933	0	2.42954	17.6303	10.773	9.9717	3.49831	9.88432	10.0374	9.91417	10.336	9.27484	3.5317	10.2463	1.30525	17.8498	6.23475	9.51443	3.37674	10.0869	9.93046	3.15594	10.3599	9.8648	3.02698	10.0996	7.20575	2.92587	9.62417	2.62696	10.1003	10.4324	8.57225	10.0293	6.83345	9.21033	10.73	3.54612	2.82989	10.7005	9.1059	6.28873	10.3217	10.3333	9.97132	4.0359	10.4862	10.2535
Srsf1	6.50471	6.7981	2.42954	0	15.7448	7.02279	6.59466	0.513804	6.89386	6.55545	6.25572	6.86572	7.32083	0.600648	6.47569	0.209891	16.0543	6.02952	6.33496	0.893518	6.5664	6.96294	0.305726	6.72075	6.34868	0.0847656	6.49575	5.29912	0.47358	5.96041	0.269139	6.62817	6.90094	6.38746	6.46606	6.70974	6.43195	6.64834	0.868166	0.11194	6.57166	6.86555	5.67756	6.75266	6.97726	6.78093	1.8336	6.70356	6.50043
B9d1	41.1334	41.9202	17.6303	15.7448	0	42.3847	41.1558	18.8997	42.2326	41.4169	40.5533	41.9474	2.0068	21.4289	41.4398	14.3247	-0.0805867	40.1767	41.2316	19.2842	41.3669	41.8903	17.4271	41.442	41.1974	16.7653	41.6141	38.6134	17.2348	39.9455	12.3903	41.5718	41.6504	40.9714	40.7557	40.7175	41.2916	41.7408	20.9024	17.0916	41.43	41.8664	39.5546	41.6898	41.7603	41.8254	20.8746	41.5237	41.097
Huwe1	0.265543	0.125288	10.773	7.02279	42.3847	0	0.190718	5.17824	0.192442	0.35464	0.375457	0.442389	28.2168	3.99743	0.110846	8.55739	42.8969	1.29924	0.334075	5.59929	0.328788	0.527925	6.07011	0.202085	0.463089	6.07172	0.206364	0.216057	6.59938	0.283893	9.06353	0.234217	0.505241	0.502491	0.563964	2.0469	0.483373	0.0770854	4.85188	5.99262	0.159023	0.660669	1.01347	-0.0315351	0.453201	0.236474	7.14855	0.15733	0.457396
Setd1a	0.0696272	0.253577	9.9717	6.59466	41.1558	0.190718	0	4.4288	0.0772641	0.0217819	0.129565	0.127302	26.9655	3.52838	0.069771	7.89865	41.605	1.23109	0.0975646	4.52305	-0.0994182	0.122658	5.27621	-0.0832884	0.105646	5.77677	0.271304	-0.0422314	5.67871	0.0891222	8.41892	0.0100128	0.0203691	0.149811	-0.0183381	1.30869	0.165085	0.120253	4.12557	5.37768	0.15709	0.300411	0.857126	0.0046353	0.0234661	0.0744018	5.95124	-0.131434	0.077427
Zbtb7a	4.54683	4.94408	3.49831	0.513804	18.8997	5.17824	4.4288	0	4.93925	4.39106	4.2232	4.79329	9.46433	0.0552201	4.6663	0.842993	19.4304	4.97651	4.51694	0.0196014	4.56839	4.88813	-0.0236951	4.59346	4.56045	0.301945	4.89561	3.67425	0.0631987	4.02148	0.596318	4.5457	4.54743	4.51898	4.30728	5.39971	4.48057	4.80772	0.240996	0.121735	4.54912	4.89686	4.42636	4.78207	4.56788	4.65864	1.10374	4.52544	4.47959
Dync1h1	0.0867169	0.444141	9.88432	6.89386	42.2326	0.192442	0.0772641	4.93925	0	0.0739547	0.220912	0.177407	27.9784	3.99741	0.182433	8.05459	42.6855	0.920715	-0.0153486	5.01746	0.0296639	0.244818	5.83953	0.0519778	0.345579	6.19999	0.351002	0.0281258	6.28734	0.206283	8.92214	0.098956	0.194113	0.0852677	0.311114	0.975696	-0.0828027	0.214897	4.70748	5.80038	0.235528	0.132945	0.423594	0.0595759	0.192239	0.0828642	6.70089	0.0754287	0.276764
Xpo1	0.175503	0.245083	10.0374	6.55545	41.4169	0.35464	0.0217819	4.39106	0.0739547	0	-0.114013	0.0853604	27.1085	3.57597	0.105368	7.83939	41.8848	1.17698	-0.0580349	4.53414	0.0612847	0.316521	5.27909	0.0224	0.173373	5.77363	0.271781	0.0788305	5.70333	-0.0235956	8.56625	-0.113067	-0.0145701	0.267777	-0.0127189	1.43618	-0.0604671	0.10276	4.24256	5.41977	0.0607897	0.335484	0.716896	0.0997985	-0.0363724	-0.0964106	6.13108	-0.0269611	-0.0916641
Bptf	0.175689	0.181405	9.91417	6.25572	40.5533	0.375457	0.129565	4.2232	0.220912	-0.114013	0	0.113311	26.4403	3.45551	0.154509	7.60275	41.0667	1.11225	0.0826492	4.39964	0.0386278	0.366643	5.07654	0.0925889	0.0726762	5.53537	0.309183	-0.049815	5.45545	-0.0715077	8.19716	0.118685	0.109094	0.261025	0.0163409	1.76401	0.245959	0.195144	3.958	5.15557	0.0267257	0.51367	0.700886	0.158446	0.0441435	0.0991088	5.91018	-9.73871e-05	-0.130866
Ppp2r1a	0.0843478	0.394448	10.336	6.86572	41.9474	0.442389	0.127302	4.79329	0.177407	0.0853604	0.113311	0	27.666	3.92022	0.24513	8.21847	42.3898	1.28554	0.144299	4.91707	-0.0507638	0.576671	5.70782	0.0659716	0.247966	6.18265	0.515333	0.219514	6.19396	0.142933	8.9349	0.271604	0.24722	0.372918	0.306167	1.68614	0.128785	0.31917	4.50692	5.8141	0.174425	0.3997	0.812583	0.0727515	0.0302167	0.141624	6.4786	0.146345	0.158043
Zfp423	27.0095	27.6587	9.27484	7.32083	2.0068	28.2168	26.9655	9.46433	27.9784	27.1085	26.4403	27.666	0	10.9825	27.1798	6.23179	2.40577	26.0214	27.0303	9.70982	27.2136	27.6296	8.37832	27.2785	26.9088	7.95562	27.3889	24.7936	7.90593	25.9425	5.07485	27.2598	27.3815	26.7265	26.6265	26.6407	27.068	27.51	10.4406	8.30298	27.179	27.576	25.5345	27.6093	27.529	27.5585	9.75467	27.2801	26.8652
Wac	3.63819	3.84184	3.5317	0.600648	21.4289	3.99743	3.52838	0.0552201	3.99741	3.57597	3.45551	3.92022	10.9825	0	3.50329	0.982544	21.8676	3.8546	3.46066	0.32321	3.6196	4.05736	0.168683	3.68831	3.59636	0.187938	3.63786	2.70284	0.217518	2.99341	0.982027	3.60489	3.87658	3.65816	3.45263	4.44957	3.67691	3.6705	0.0622146	0.19402	3.60331	4.12846	3.41159	3.79288	3.85022	3.69628	1.04326	3.66371	3.57543
Uba5	0.353162	0.126869	10.2463	6.47569	41.4398	0.110846	0.069771	4.6663	0.182433	0.105368	0.154509	0.24513	27.1798	3.50329	0	7.90026	41.9446	1.15522	-0.0323595	5.05045	0.0660782	0.598521	5.42724	0.0689457	0.09934	5.69271	0.0755853	0.106637	5.89979	-0.024143	8.51598	0.0750196	0.357672	0.438464	0.153241	1.61179	0.294282	-0.0405455	4.28771	5.43162	-0.0319037	0.438275	0.715746	0.0756068	0.256383	0.0486064	6.50384	0.0686351	0.0470932
Cltc	7.60302	8.53219	1.30525	0.209891	14.3247	8.55739	7.89865	0.842993	8.05459	7.83939	7.60275	8.21847	6.23179	0.982544	7.90026	0	14.3816	6.77848	7.5702	0.87431	7.91484	8.14021	0.567388	8.1486	7.7911	0.454678	8.06272	6.21941	0.535675	7.39866	0.202389	8.01514	8.23632	7.35808	7.83021	6.953	7.53494	8.2501	1.22132	0.391362	8.21912	7.67885	6.28413	8.1613	8.21954	8.10732	1.89031	8.13958	7.96919
Eef2	41.5578	42.439	17.8498	16.0543	-0.0805867	42.8969	41.605	19.4304	42.6855	41.8848	41.0667	42.3898	2.40577	21.8676	41.9446	14.3816	0	40.6162	41.7493	19.7228	41.8257	42.4343	18.0396	41.9185	41.7038	16.9883	42.089	39.0931	18.0024	40.4258	13.2509	42.0777	42.1255	41.4327	41.2275	41.1674	41.7258	42.2558	21.4864	17.703	41.9554	42.3591	40.0349	42.149	42.2136	42.2998	21.5457	42.0068	41.6064
Pomp	0.722703	1.44332	6.23475	6.02952	40.1767	1.29924	1.23109	4.97651	0.920715	1.17698	1.11225	1.28554	26.0214	3.8546	1.15522	6.77848	40.6162	0	0.760182	5.1499	1.19533	1.31263	5.56977	1.37415	1.17697	5.79233	0.892562	0.0456951	5.92599	1.03973	8.22075	1.22006	1.55833	0.615883	1.40131	0.224192	0.896017	1.40937	4.42202	5.42863	1.49525	0.824367	-0.395422	1.2546	1.32461	1.00257	6.21615	1.39463	1.28186
Dnm1l	0.0665921	0.339979	9.51443	6.33496	41.2316	0.334075	0.0975646	4.51694	-0.0153486	-0.0580349	0.0826492	0.144299	27.0303	3.46066	-0.0323595	7.5702	41.7493	0.760182	0	4.62842	-0.0371623	0.370328	5.28352	0.108066	0.0672683	5.67797	0.0807543	-0.221207	5.73437	-0.048635	8.33998	-0.0588874	0.164906	0.240609	0.190557	1.12552	-0.049042	0.143499	4.24995	5.31039	0.159932	0.140191	0.368135	0.0364396	0.219949	-0.0119854	6.24109	0.0237421	0.150846
Camta1	4.63014	5.46055	3.37674	0.893518	19.2842	5.59929	4.52305	0.0196014	5.01746	4.53414	4.39964	4.91707	9.70982	0.32321	5.05045	0.87431	19.7228	5.1499	4.62842	0	4.72999	4.73442	0.200255	4.75912	4.68471	0.725162	5.36638	3.7515	0.193821	4.34649	0.843926	4.69481	4.49146	4.4471	4.4041	5.18823	4.49005	5.33532	0.47481	0.365303	4.96826	4.89755	4.36603	4.97708	4.73986	4.82357	0.981093	4.60142	4.73709
Tsc1	0.0398969	0.258512	10.0869	6.5664	41.3669	0.328788	-0.0994182	4.56839	0.0296639	0.0612847	0.0386278	-0.0507638	27.2136	3.6196	0.0660782	7.91484	41.8257	1.19533	-0.0371623	4.72999	0	0.403004	5.40044	-0.077973	0.111337	5.8688	0.281506	-0.00948137	5.84928	-0.0638224	8.56443	0.164616	0.123934	0.215608	0.0494217	1.40705	0.0946959	0.105509	4.26253	5.50029	0.0725215	0.357859	0.680735	0.00547837	0.0531946	0.128305	6.27443	-0.065453	0.0374248
Trrap	0.232912	0.640044	9.93046	6.96294	41.8903	0.527925	0.122658	4.88813	0.244818	0.316521	0.366643	0.576671	27.6296	4.05736	0.598521	8.14021	42.4343	1.31263	0.370328	4.73442	0.403004	0	5.64125	0.321254	0.182733	6.26827	0.768572	0.319434	6.11946	0.733579	8.79107	0.173999	0.122835	0.151765	0.506674	1.60258	0.225949	0.644386	4.69914	5.65748	0.533572	0.455284	0.777531	0.363158	0.449235	0.251906	6.37733	0.175105	0.631702
Thap11	5.41301	5.72949	3.15594	0.305726	17.4271	6.07011	5.27621	-0.0236951	5.83953	5.27909	5.07654	5.70782	8.37832	0.168683	5.42724	0.567388	18.0396	5.56977	5.28352	0.200255	5.40044	5.64125	0	5.48357	5.3191	0.27588	5.63061	4.43034	-0.0348735	4.85711	0.285884	5.37736	5.48161	5.33075	5.15133	6.05232	5.37758	5.61333	0.293832	-0.00640341	5.46479	5.77668	5.11615	5.63773	5.48599	5.54085	1.14609	5.37121	5.29726
Chp1	0.137477	0.259918	10.3599	6.72075	41.442	0.202085	-0.0832884	4.59346	0.0519778	0.0224	0.0925889	0.0659716	27.2785	3.68831	0.0689457	8.1486	41.9185	1.37415	0.108066	4.75912	-0.077973	0.321254	5.48357	0	0.195547	5.85874	0.289448	0.174475	5.92793	0.0852674	8.63535	0.0946128	0.0722601	0.276094	0.0787296	1.56402	0.152422	0.0905882	4.31346	5.54118	0.0669992	0.460384	0.853707	-0.00385115	0.119913	0.0455039	6.33768	-0.0553397	0.00379357
Rnpc3	0.193438	0.328348	9.8648	6.34868	41.1974	0.463089	0.105646	4.56045	0.345579	0.173373	0.0726762	0.247966	26.9088	3.59636	0.09934	7.7911	41.7038	1.17697	0.0672683	4.68471	0.111337	0.182733	5.3191	0.195547	0	5.77096	0.462928	0.0365926	5.71368	0.362464	8.4543	0.251205	0.0465051	0.189255	0.152843	1.61806	0.32513	0.332779	4.28858	5.29273	0.159406	0.400226	0.490267	0.176355	0.411424	0.192857	6.2229	0.0986106	0.140636
Hnrnpu	5.70683	5.81505	3.02698	0.0847656	16.7653	6.07172	5.77677	0.301945	6.19999	5.77363	5.53537	6.18265	7.95562	0.187938	5.69271	0.454678	16.9883	5.79233	5.67797	0.725162	5.8688	6.26827	0.27588	5.85874	5.77096	0	5.68208	4.65542	0.438116	5.1555	0.421623	5.79184	6.11938	5.87663	5.71851	6.60587	5.92681	5.72088	0.524002	0.124281	5.70592	6.31536	5.43367	5.87976	6.16713	5.84404	1.69059	5.93522	5.66956
Opa1	0.336161	0.156901	10.0996	6.49575	41.6141	0.206364	0.271304	4.89561	0.351002	0.271781	0.309183	0.515333	27.3889	3.63786	0.0755853	8.06272	42.089	0.892562	0.0807543	5.36638	0.281506	0.768572	5.63061	0.289448	0.462928	5.68208	0	0.230316	6.19706	0.135604	8.74394	0.15968	0.660979	0.584022	0.340342	1.81717	0.582495	0.0721792	4.43571	5.64413	0.34872	0.821124	0.868888	0.234946	0.543841	0.260295	6.77082	0.323844	0.167118
Ddx39b	-0.0695553	0.479205	7.20575	5.29912	38.6134	0.216057	-0.0422314	3.67425	0.0281258	0.0788305	-0.049815	0.219514	24.7936	2.70284	0.106637	6.21941	39.0931	0.0456951	-0.221207	3.7515	-0.00948137	0.319434	4.43034	0.174475	0.0365926	4.65542	0.230316	0	4.60978	-0.225051	7.05624	-0.00608195	0.197224	-0.149101	0.150792	0.561015	-0.00803666	0.216469	3.28653	4.34169	0.12479	-0.0916702	-0.295473	0.0503625	0.174114	-0.0177653	5.08797	0.0271026	0.106689
Sin3a	5.82491	6.2988	2.92587	0.47358	17.2348	6.59938	5.67871	0.0631987	6.28734	5.70333	5.45545	6.19396	7.90593	0.217518	5.89979	0.535675	18.0024	5.92599	5.73437	0.193821	5.84928	6.11946	-0.0348735	5.92793	5.71368	0.438116	6.19706	4.60978	0	5.19747	0.165584	5.79009	5.90302	5.61933	5.49455	6.1629	5.73776	6.10765	0.153148	0.0893529	5.9017	6.08438	5.3232	6.1423	5.92025	6.00607	0.654874	5.8357	5.72961
Thoc1	0.329285	0.109396	9.62417	5.96041	39.9455	0.283893	0.0891222	4.02148	0.206283	-0.0235956	-0.0715077	0.142933	25.9425	2.99341	-0.024143	7.39866	40.4258	1.03973	-0.048635	4.34649	-0.0638224	0.733579	4.85711	0.0852674	0.362464	5.1555	0.135604	-0.225051	5.19747	0	7.91694	0.000121205	0.252425	0.398108	-0.0149793	1.77729	0.0979497	-0.06132	3.69414	4.99894	-0.190322	0.5128	0.686393	0.193905	-0.0398218	-0.0507329	5.77027	-0.00401672	-0.117464
Matr3	8.4283	8.94796	2.62696	0.269139	12.3903	9.06353	8.41892	0.596318	8.92214	8.56625	8.19716	8.9349	5.07485	0.982027	8.51598	0.202389	13.2509	8.22075	8.33998	0.843926	8.56443	8.79107	0.285884	8.63535	8.4543	0.421623	8.74394	7.05624	0.165584	7.91694	0	8.63938	8.79041	8.28314	8.39381	8.69763	8.53207	8.78607	1.00091	0.106944	8.60161	8.75636	7.7224	8.71764	8.84749	8.76372	1.59535	8.61616	8.49675
Elp1	0.298585	0.164561	10.1003	6.62817	41.5718	0.234217	0.0100128	4.5457	0.098956	-0.113067	0.118685	0.271604	27.2598	3.60489	0.0750196	8.01514	42.0777	1.22006	-0.0588874	4.69481	0.164616	0.173999	5.37736	0.0946128	0.251205	5.79184	0.15968	-0.00608195	5.79009	0.000121205	8.63938	0	0.0320411	0.317861	0.147521	1.62469	-0.043635	0.100442	4.28518	5.52389	0.0513118	0.258985	0.722605	0.105051	0.00572977	-0.156142	6.16721	-0.0987956	0.223192
Qrich1	0.102976	0.491036	10.4324	6.90094	41.6504	0.505241	0.0203691	4.54743	0.194113	-0.0145701	0.109094	0.24722	27.3815	3.87658	0.357672	8.23632	42.1255	1.55833	0.164906	4.49146	0.123934	0.122835	5.48161	0.0722601	0.0465051	6.11938	0.660979	0.197224	5.90302	0.252425	8.79041	0.0320411	0	0.123159	0.117388	1.75804	-0.00291192	0.482146	4.37885	5.63413	0.229164	0.298872	0.869157	0.147669	0.0872481	-0.00503817	6.11892	-0.136388	0.193052
U2af2	0.036071	0.74117	8.57225	6.38746	40.9714	0.502491	0.149811	4.51898	0.0852677	0.267777	0.261025	0.372918	26.7265	3.65816	0.438464	7.35808	41.4327	0.615883	0.240609	4.4471	0.215608	0.151765	5.33075	0.276094	0.189255	5.87663	0.584022	-0.149101	5.61933	0.398108	8.28314	0.317861	0.123159	0	0.343909	0.76657	0.0231704	0.573449	4.22522	5.30535	0.526479	0.156663	0.0639247	0.274495	0.222943	0.267503	5.83471	0.195182	0.395951
Cdk13	0.260817	0.375374	10.0293	6.46606	40.7557	0.563964	-0.0183381	4.30728	0.311114	-0.0127189	0.0163409	0.306167	26.6265	3.45263	0.153241	7.83021	41.2275	1.40131	0.190557	4.4041	0.0494217	0.506674	5.15133	0.0787296	0.152843	5.71851	0.340342	0.150792	5.49455	-0.0149793	8.39381	0.147521	0.117388	0.343909	0	1.55835	0.34593	0.27438	4.07436	5.2692	0.182237	0.59108	0.866827	0.225914	0.0486574	0.19492	6.07644	-0.016815	-0.126614
Vps37a	1.25727	2.5082	6.83345	6.70974	40.7175	2.0469	1.30869	5.39971	0.975696	1.43618	1.76401	1.68614	26.6407	4.44957	1.61179	6.953	41.1674	0.224192	1.12552	5.18823	1.40705	1.60258	6.05232	1.56402	1.61806	6.60587	1.81717	0.561015	6.1629	1.77729	8.69763	1.62469	1.75804	0.76657	1.55835	0	0.821844	2.01456	4.98008	5.87677	2.17565	0.707912	0.0648487	1.72074	1.70256	1.56747	6.47374	1.70267	1.8177
Ogt	0.0899821	0.665843	9.21033	6.43195	41.2916	0.483373	0.165085	4.48057	-0.0828027	-0.0604671	0.245959	0.128785	27.068	3.67691	0.294282	7.53494	41.7258	0.896017	-0.049042	4.49005	0.0946959	0.225949	5.37758	0.152422	0.32513	5.92681	0.582495	-0.00803666	5.73776	0.0979497	8.53207	-0.043635	-0.00291192	0.0231704	0.34593	0.821844	0	0.3586	4.38192	5.42364	0.215318	-0.0306392	0.31852	0.195839	0.0301012	-0.0867476	6.04118	0.08174	0.504449
Hnrnpc	0.357837	-0.0207686	10.73	6.64834	41.7408	0.0770854	0.120253	4.80772	0.214897	0.10276	0.195144	0.31917	27.51	3.6705	-0.0405455	8.2501	42.2558	1.40937	0.143499	5.33532	0.105509	0.644386	5.61333	0.0905882	0.332779	5.72088	0.0721792	0.216469	6.10765	-0.06132	8.78607	0.100442	0.482146	0.573449	0.27438	2.01456	0.3586	0	4.50871	5.61133	-0.0958323	0.671929	1.06912	0.104459	0.171656	0.0953948	6.84564	0.177368	0.105677
Tsc2	4.28305	4.55892	3.54612	0.868166	20.9024	4.85188	4.12557	0.240996	4.70748	4.24256	3.958	4.50692	10.4406	0.0622146	4.28771	1.22132	21.4864	4.42202	4.24995	0.47481	4.26253	4.69914	0.293832	4.31346	4.28858	0.524002	4.43571	3.28653	0.153148	3.69414	1.00091	4.28518	4.37885	4.22522	4.07436	4.98008	4.38192	4.50871	0	0.467645	4.3217	4.63146	4.06688	4.49604	4.4555	4.41478	0.545729	4.31079	4.07503
Yy1	5.41022	5.79126	2.82989	0.11194	17.0916	5.99262	5.37768	0.121735	5.80038	5.41977	5.15557	5.8141	8.30298	0.19402	5.43162	0.391362	17.703	5.42863	5.31039	0.365303	5.50029	5.65748	-0.00640341	5.54118	5.29273	0.124281	5.64413	4.34169	0.0893529	4.99894	0.106944	5.52389	5.63413	5.30535	5.2692	5.87677	5.42364	5.61133	0.467645	0	5.51205	5.75738	4.90006	5.60079	5.73958	5.59271	1.41799	5.51996	5.37199
Srebf2	0.3831	0.0144615	10.7005	6.57166	41.43	0.159023	0.15709	4.54912	0.235528	0.0607897	0.0267257	0.174425	27.179	3.60331	-0.0319037	8.21912	41.9554	1.49525	0.159932	4.96826	0.0725215	0.533572	5.46479	0.0669992	0.159406	5.70592	0.34872	0.12479	5.9017	-0.190322	8.60161	0.0513118	0.229164	0.526479	0.182237	2.17565	0.215318	-0.0958323	4.3217	5.51205	0	0.580101	0.973146	0.136983	0.0823409	-0.00477366	6.46017	0.00714444	0.0523282
Atp6v0c	0.210431	0.95706	9.1059	6.86555	41.8664	0.660669	0.300411	4.89686	0.132945	0.335484	0.51367	0.3997	27.576	4.12846	0.438275	7.67885	42.3591	0.824367	0.140191	4.89755	0.357859	0.455284	5.77668	0.460384	0.400226	6.31536	0.821124	-0.0916702	6.08438	0.5128	8.75636	0.258985	0.298872	0.156663	0.59108	0.707912	-0.0306392	0.671929	4.63146	5.75738	0.580101	0	0.275874	0.343389	0.239904	0.178285	6.39199	0.340326	0.71703
Prpf6	0.427536	1.17072	6.28873	5.67756	39.5546	1.01347	0.857126	4.42636	0.423594	0.716896	0.700886	0.812583	25.5345	3.41159	0.715746	6.28413	40.0349	-0.395422	0.368135	4.36603	0.680735	0.777531	5.11615	0.853707	0.490267	5.43367	0.868888	-0.295473	5.3232	0.686393	7.7224	0.722605	0.869157	0.0639247	0.866827	0.0648487	0.31852	1.06912	4.06688	4.90006	0.973146	0.275874	0	0.764174	0.877892	0.582007	5.71262	0.847149	0.83484
Dhx9	-0.0506115	0.132593	10.3217	6.75266	41.6898	-0.0315351	0.0046353	4.78207	0.0595759	0.0997985	0.158446	0.0727515	27.6093	3.79288	0.0756068	8.1613	42.149	1.2546	0.0364396	4.97708	0.00547837	0.363158	5.63773	-0.00385115	0.176355	5.87976	0.234946	0.0503625	6.1423	0.193905	8.71764	0.105051	0.147669	0.274495	0.225914	1.72074	0.195839	0.104459	4.49604	5.60079	0.136983	0.343389	0.764174	0	0.10228	-0.0310674	6.67087	-0.0066367	0.16316
Srrm2	0.0822279	0.316893	10.3333	6.97726	41.7603	0.453201	0.0234661	4.56788	0.192239	-0.0363724	0.0441435	0.0302167	27.529	3.85022	0.256383	8.21954	42.2136	1.32461	0.219949	4.73986	0.0531946	0.449235	5.48599	0.119913	0.411424	6.16713	0.543841	0.174114	5.92025	-0.0398218	8.84749	0.00572977	0.0872481	0.222943	0.0486574	1.70256	0.0301012	0.171656	4.4555	5.73958	0.0823409	0.239904	0.877892	0.10228	0	-0.0762552	6.27923	-0.0323496	0.212426
Kansl1	0.0174862	0.162343	9.97132	6.78093	41.8254	0.236474	0.0744018	4.65864	0.0828642	-0.0964106	0.0991088	0.141624	27.5585	3.69628	0.0486064	8.10732	42.2998	1.00257	-0.0119854	4.82357	0.128305	0.251906	5.54085	0.0455039	0.192857	5.84404	0.260295	-0.0177653	6.00607	-0.0507329	8.76372	-0.156142	-0.00503817	0.267503	0.19492	1.56747	-0.0867476	0.0953948	4.41478	5.59271	-0.00477366	0.178285	0.582007	-0.0310674	-0.0762552	0	6.4825	0.0194616	0.163881
Wdr26	6.20592	6.88546	4.0359	1.8336	20.8746	7.14855	5.95124	1.10374	6.70089	6.13108	5.91018	6.4786	9.75467	1.04326	6.50384	1.89031	21.5457	6.21615	6.24109	0.981093	6.27443	6.37733	1.14609	6.33768	6.2229	1.69059	6.77082	5.08797	0.654874	5.77027	1.59535	6.16721	6.11892	5.83471	6.07644	6.47374	6.04118	6.84564	0.545729	1.41799	6.46017	6.39199	5.71262	6.67087	6.27923	6.4825	0	6.15876	6.27884
Fus	0.158064	0.216532	10.4862	6.70356	41.5237	0.15733	-0.131434	4.52544	0.0754287	-0.0269611	-9.73871e-05	0.146345	27.2801	3.66371	0.0686351	8.13958	42.0068	1.39463	0.0237421	4.60142	-0.065453	0.175105	5.37121	-0.0553397	0.0986106	5.93522	0.323844	0.0271026	5.8357	-0.00401672	8.61616	-0.0987956	-0.136388	0.195182	-0.016815	1.70267	0.08174	0.177368	4.31079	5.51996	0.00714444	0.340326	0.847149	-0.0066367	-0.0323496	0.0194616	6.15876	0	0.0778801
Mib1	0.368035	0.154367	10.2535	6.50043	41.097	0.457396	0.077427	4.47959	0.276764	-0.0916641	-0.130866	0.158043	26.8652	3.57543	0.0470932	7.96919	41.6064	1.28186	0.150846	4.73709	0.0374248	0.631702	5.29726	0.00379357	0.140636	5.66956	0.167118	0.106689	5.72961	-0.117464	8.49675	0.223192	0.193052	0.395951	-0.126614	1.8177	0.504449	0.105677	4.07503	5.37199	0.0523282	0.71703	0.83484	0.16316	0.212426	0.163881	6.27884	0.0778801	0
Zbtb11	0.600587	0.110513	10.357	6.41872	41.1784	0.601131	0.38346	4.69159	0.532235	0.252482	0.23231	0.361731	26.9547	3.68286	0.0107545	7.91381	41.7356	1.26319	0.303417	5.16996	0.257371	0.683479	5.40667	0.351948	0.0229969	5.73657	0.336474	0.471668	5.9367	0.140054	8.56862	0.383471	0.561594	0.736627	0.377016	2.09337	0.600625	0.114743	4.34199	5.41323	0.0855552	0.754741	0.868743	0.409354	0.526081	0.236965	6.64336	0.435284	0.0346661
Prdm10	0.313083	0.00149124	10.7524	6.75094	41.8305	0.149481	0.193394	4.79269	0.174117	0.0763613	-0.00399745	0.148669	27.5337	3.75701	0.0454789	8.35743	42.3466	1.37275	0.142875	5.16913	0.0135344	0.647109	5.64834	0.0494681	0.308001	5.8483	0.249562	0.139146	6.10571	-0.0835536	8.83975	0.134312	0.317901	0.472239	0.228167	2.0204	0.348573	-0.082511	4.47415	5.6884	-0.0941431	0.710332	0.917478	0.0834393	0.13593	0.105062	6.65759	0.0316479	0.0375387
Ascc3	0.193964	0.137629	9.65514	6.42179	40.9818	0.211775	0.161645	4.39218	0.272087	-0.00476846	-0.0206303	0.256198	26.7151	3.22945	-0.0223701	7.72515	41.4495	0.869402	0.0252739	4.74231	0.13963	0.68289	5.24507	0.163808	0.288852	5.39819	-0.0508817	-0.122988	5.6982	-0.130994	8.28203	0.193724	0.483907	0.364196	0.0356927	1.72599	0.528675	0.0381056	3.99359	5.3186	0.0460474	0.687363	0.603397	0.0991313	0.200994	0.116141	6.16253	0.213941	-0.127851
Psmb4	10.3923	12.25	-0.010025	3.2179	17.6137	12.0537	11.1798	4.4393	11.0455	11.2683	11.1669	11.5184	9.63199	4.56832	11.4239	2.09053	17.8047	6.93145	10.7227	4.38268	11.344	11.4793	4.17381	11.6091	11.2194	3.78545	11.3254	8.26358	3.915	10.7316	3.34519	11.3779	11.703	9.91875	11.228	7.43445	10.3985	11.9413	4.49132	3.7001	11.8665	10.152	7.4157	11.5716	11.5913	11.1038	5.0192	11.8007	11.4346
Csnk2b	0.171548	0.246097	10.8932	6.85651	41.9199	0.186708	0.197587	4.78614	0.238816	0.13306	0.118035	0.349049	27.6731	3.88516	0.227091	8.44406	42.3893	1.49691	0.302289	5.08989	0.205381	0.658928	5.7678	0.190205	0.226181	6.06597	0.361225	0.359525	6.16331	0.260611	8.92385	0.310809	0.194571	0.389399	0.131187	1.83771	0.36281	0.176854	4.64653	5.7552	0.152807	0.642089	1.08522	0.0631801	0.170447	0.240841	6.79972	0.0731224	0.207852
Cdc40	0.713924	0.496646	10.341	6.34872	40.9091	0.590713	1.02712	4.81334	0.959419	0.547112	0.604472	0.821024	26.7882	3.6126	0.439799	8.06056	41.4401	1.56136	0.671871	5.42987	0.75475	1.55601	5.6405	0.810627	0.620512	5.61807	0.569417	0.628439	6.00239	0.216702	8.60454	0.930654	0.942933	1.06715	0.524512	2.53548	0.950598	0.373491	4.54911	5.59152	0.358404	1.35145	1.28005	0.622414	0.834885	0.686659	6.91856	0.794774	0.416337
Ranbp2	45.3384	46.1853	20.51	18.7201	-0.00199628	46.6936	45.4174	22.2067	46.462	45.6578	44.7335	46.2073	3.61386	24.9931	45.6995	17.1291	0.0267977	44.3391	45.5049	22.588	45.6196	46.221	20.7256	45.672	45.4816	19.7347	45.8848	42.7787	20.4779	44.1058	15.3546	45.843	45.8799	45.1777	44.9593	44.8518	45.504	45.9855	24.3064	20.2507	45.6766	46.0968	43.7419	45.8899	45.9437	46.0394	24.2447	45.822	45.3223
Nrf1	0.502789	0.239917	11.0901	6.85285	41.6543	0.564285	0.247273	4.72272	0.570766	0.134534	0.047199	0.278828	27.3977	3.76545	0.200273	8.49322	42.2042	1.75618	0.291993	5.11632	0.19178	0.862115	5.52263	0.332924	0.467211	6.01822	0.473991	0.378326	5.97014	-0.057583	8.91452	0.173523	0.450197	0.806768	0.161736	2.32313	0.421648	0.0963299	4.45959	5.71254	0.0662382	0.852228	1.41683	0.305823	0.0286436	0.196053	6.63529	0.158205	0.243021
Tnpo3	0.364333	1.10995	7.33416	6.11022	40.572	0.950097	0.807074	4.7899	0.413755	0.621628	0.741815	0.74471	26.5049	3.71592	0.695718	6.85893	40.995	0.163988	0.407842	4.8011	0.641377	0.501465	5.45867	0.847146	0.476931	5.77694	0.8528	0.0324024	5.74173	0.752551	8.28363	0.60111	0.813277	0.163544	0.879273	0.570729	0.12443	0.932937	4.54287	5.30125	0.892292	0.329543	-0.370013	0.766769	0.771513	0.490285	6.24132	0.812089	0.971717
Max	0.439342	0.256294	10.8625	6.68927	41.4561	0.168921	0.244282	4.62338	0.315801	0.103508	0.0109608	0.188473	27.236	3.72564	0.132509	8.23792	41.9349	1.55297	0.229799	4.97908	0.101174	0.976299	5.57061	0.183671	0.387118	5.91006	0.384992	0.146817	5.95963	-0.0682234	8.72653	0.250364	0.293398	0.520431	0.189319	2.00748	0.397485	0.140051	4.37368	5.66767	0.0380511	0.684464	1.06999	0.134921	0.0995364	0.324021	6.44099	0.010607	0.078884
Psmc5	2.06173	3.49579	5.48718	7.2442	40.5857	3.10337	2.47256	6.15459	2.11471	2.6615	2.85118	2.77916	26.6482	5.13412	2.8334	7.43095	40.9563	0.164567	2.3334	5.99835	2.69056	2.5281	6.74607	2.77193	2.81007	7.04104	2.87313	1.09006	6.8669	2.78672	9.17919	2.62025	2.86426	1.56293	2.82968	0.359127	1.87907	3.1587	5.59849	6.49841	3.22448	1.68943	0.422806	2.7865	2.62106	2.36447	6.9636	2.91894	2.94439
Tardbp	0.208232	0.201719	9.95472	6.31852	41.2103	0.215088	0.37115	4.58633	0.330492	0.167271	0.210582	0.37553	26.9634	3.47482	0.116681	7.80863	41.6834	1.04256	0.0714649	4.9506	0.274558	0.763956	5.41182	0.346248	0.187359	5.57292	0.0847272	0.203347	5.8591	0.0511322	8.51207	0.280849	0.438933	0.466872	0.109685	1.785	0.406987	0.0946787	4.28804	5.38438	0.103399	0.637156	0.698502	0.170025	0.351669	0.234747	6.49797	0.260277	0.221961
Tpr	8.3382	8.88958	2.31501	0.167037	12.5845	9.26645	8.4523	0.670764	8.92821	8.373	8.05278	8.78182	5.15856	1.15666	8.53881	-0.0945451	12.5897	8.04483	8.37933	0.836713	8.53436	8.91486	0.4577	8.64708	8.37501	0.285859	8.73047	7.16248	0.534862	7.86626	0.146284	8.60023	8.62781	8.2349	8.20485	8.61357	8.32558	8.82952	1.27293	0.40346	8.62971	8.81234	7.51969	8.72521	8.6993	8.65619	2.01368	8.64199	8.36683
Dctn1	0.169539	0.411282	10.5905	6.9934	41.8744	0.412199	-0.0221932	4.67035	0.0294906	-0.00800442	0.0194285	0.0652729	27.6207	3.94273	0.202461	8.26577	42.3528	1.42956	0.153602	4.74174	0.0210108	0.342602	5.60066	-0.00755282	0.190182	6.18908	0.605712	0.233288	6.0519	0.144712	8.84698	0.193261	-0.0156927	0.203678	0.145627	1.48772	0.0868455	0.28004	4.43367	5.7054	0.159992	0.289883	0.884061	0.062093	-0.0150412	0.036561	6.3944	0.0228416	0.0446401
Phf12	0.252695	0.256841	10.0301	6.48762	41.2032	0.346052	0.0767859	4.46896	0.190282	0.0695064	0.0845574	0.0811866	26.9767	3.49873	0.0748304	7.89484	41.7036	1.17494	-0.0251479	4.59481	-0.0443529	0.349585	5.2942	0.0714103	0.0833873	5.77692	0.361912	-0.110031	5.69093	-0.208878	8.45217	0.026629	0.0726419	0.296605	0.139774	1.77631	0.118976	0.172561	4.20895	5.3963	-0.0335274	0.401549	0.618677	0.114875	0.0729071	-0.017714	6.15362	-0.0710158	0.0769768
Naa20	0.187043	0.479571	10.2538	6.86444	41.7566	0.484648	0.213441	4.60395	0.0650865	-0.0401708	0.0694056	0.0938713	27.5413	3.86247	0.201693	8.05894	42.2236	1.29812	0.0375953	4.6844	0.100696	0.427575	5.5129	0.156475	0.283234	6.17839	0.622304	0.206672	5.95549	-0.0103668	8.8174	0.00234601	0.00972629	0.228317	0.153866	1.46031	-0.15776	0.314448	4.50756	5.6824	0.129604	0.113795	0.692409	0.148263	-0.204843	-0.0301583	6.40833	0.0270736	0.255185
Ctcf	0.122259	0.0311069	10.1831	6.68957	41.4598	0.215018	0.155912	4.60139	0.138916	-0.0709079	0.0464543	0.300241	27.2842	3.59325	-0.00759889	7.97811	41.9577	1.11919	0.0823782	4.95815	0.198379	0.355953	5.39216	0.110734	0.2495	5.74039	0.171755	0.204255	5.86852	0.0355745	8.57107	0.0487781	0.192785	0.286893	0.0875282	1.78301	0.27115	-0.0897822	4.35457	5.46906	0.0426761	0.486647	0.766174	-0.0139108	-0.0629473	-0.0691602	6.63076	0.106425	0.031708
Brd4	1.11677	0.98529	10.3304	6.99903	42.4002	0.847224	1.53854	5.84355	1.34785	1.09611	1.16252	1.62555	28.0772	4.41096	0.958432	8.47448	42.9376	1.47596	0.982172	6.3551	1.64127	1.12595	6.45905	1.53299	0.768429	6.19423	0.932882	1.05963	6.99915	1.43917	9.48309	1.20291	1.60894	1.43634	1.5498	2.50608	1.26801	0.886802	5.47915	6.07652	1.15168	1.53808	1.38417	0.977038	1.72394	0.902311	7.92132	1.57545	1.43844
Chd8	0.278847	0.352465	10.5059	6.74976	41.5597	0.544794	0.216915	4.5447	0.200693	0.0358503	0.0356678	0.0896971	27.2871	3.8692	0.23184	8.18759	42.0629	1.50662	0.179567	4.70727	0.0472268	0.472467	5.48263	0.125977	0.179472	6.00912	0.638121	0.0593818	5.92338	-0.0106355	8.70008	0.125999	-0.00089663	0.3717	0.158888	1.9009	0.134444	0.298988	4.33741	5.60582	-0.0606812	0.303932	0.838458	0.172302	-0.0150563	0.0270045	6.24305	0.00343194	0.0460844
Ufc1	0.49743	0.385633	9.89027	6.31194	40.7972	0.472169	0.0163065	4.35882	0.212222	0.0545258	0.143514	0.358212	26.6084	3.33541	-0.0294515	7.6436	41.2828	1.27779	0.0461027	4.62376	0.0289687	0.574115	5.1992	0.151606	0.322211	5.62734	0.346458	-0.0533738	5.47566	-0.284718	8.25527	0.111047	0.34909	0.423754	-0.002662	1.50953	0.128706	0.034122	4.09589	5.23357	-0.0226754	0.470899	0.779658	0.325792	0.177212	0.163164	6.07267	0.0995219	0.0761392
Naa15	-0.0234711	0.357718	9.8022	6.75279	41.3285	0.0939886	0.0301127	4.49144	0.0597625	0.0176229	0.237481	0.154939	27.1534	3.60424	0.0506191	7.88383	41.7929	1.03307	0.0371841	4.62566	0.120389	0.419427	5.42304	0.0313138	0.155964	5.85092	0.373602	0.0437174	5.86271	0.285638	8.4559	0.133682	-0.0437207	0.018863	0.192775	1.32316	0.119744	0.34678	4.1823	5.48954	0.253887	0.124548	0.569776	-0.197088	-0.00582211	-0.0875311	6.16303	-0.0198743	0.200294
Non_target	5.60369	5.86617	3.28014	0.283103	16.9884	6.15033	5.47278	0.0419088	6.01331	5.52538	5.23437	5.85926	8.10816	0.236748	5.58067	0.578808	17.4979	5.82784	5.5218	0.301084	5.58425	5.98507	-0.00495504	5.63014	5.5307	0.163635	5.82395	4.55161	0.0442865	4.98434	0.275913	5.61629	5.71833	5.57616	5.35055	6.34252	5.62001	5.74146	0.373669	0.0394865	5.5526	5.98899	5.33195	5.77161	5.719	5.74195	1.29613	5.57186	5.4595
[truncated: 22 more columns]

## Sheet: edist-MB-HB-Glut-Sero-Dopa
Data S7G. Pairwise energy distances between all effective perturbations in MB-HB-Glut-Sero-Dopa neighborhood. Related to Figure S8F.
gene_target	Ufc1	Manf	Ddx23	Dctn1	Zbtb7a	Atp6v0c	Gatad1	Chp1	Atp2a2	Eef2	Tpr	Rrn3	Rnpc3	Myt1l	Nrf1	Srebf2	Naa20	Ascc3	Stxbp1	Matr3	Ufsp2	Ppp2r1a	Cltc	Chd8	Tardbp	Ap2s1	Cdk13	Pten	Atxn10	Snrnp70	Ap2m1	Srsf1	Cdc40	Camta1	Hspa9	Kansl1	Setdb1	Naa15	Trrap	Srrm2	Dhdds	Thap11	Elp1	Celf2	Psmb4	Htt	Ogt	U2af2	Uba5
Ufc1	0	0.0400087	0.290249	0.814346	0.449202	0.221695	0.112774	0.215365	0.4693	0.261323	0.278368	0.12943	0.303854	0.340174	0.123598	0.31631	0.0964797	0.328451	0.263808	0.0564919	0.264331	0.581153	0.72664	0.221792	0.288661	0.519494	0.504161	0.460801	0.16143	0.25113	0.623254	0.87819	0.194138	0.35896	0.407244	0.856526	0.00552769	0.31998	0.583305	0.580158	0.0646653	0.385419	0.0203944	0.463002	8.96291	0.288891	0.398758	0.367335	0.209352
Manf	0.0400087	0	0.347523	0.64643	0.209038	0.168442	-0.0207731	0.0409943	0.55491	0.46169	0.438575	0.151622	0.104019	0.154859	0.0465244	0.0310626	0.00553148	0.208599	0.254205	-0.102243	0.0580942	0.316122	0.941993	0.0382127	0.0919925	0.17318	0.272393	0.136524	0.00124625	0.175858	0.310888	0.767525	0.052426	0.250292	0.68623	0.541246	-0.0698635	0.121621	0.376412	0.355516	0.238023	0.123951	0.0771505	0.15922	9.39462	0.115856	0.402185	0.337596	0.168514
Ddx23	0.290249	0.347523	0	1.1737	0.61711	0.356836	0.436699	0.428916	0.429697	0.242281	0.369425	0.484421	0.357744	0.847171	0.489556	0.591235	0.3699	0.359441	0.345133	0.290884	0.471847	0.786142	0.505379	0.541084	0.483392	0.772745	0.893632	0.855296	0.439703	0.143878	0.914114	0.765978	0.232505	0.609835	0.290135	1.28945	0.198454	0.189146	0.512278	1.07788	0.379761	0.666008	0.455319	0.61027	7.88861	0.604604	0.379605	0.215178	0.528722
Dctn1	0.814346	0.64643	1.1737	0	0.69347	0.89437	0.696926	0.433469	1.37075	1.74723	1.18195	0.908438	0.8341	0.773943	0.810101	0.86344	0.582786	1.04571	0.718873	0.644118	0.718249	0.568639	1.68043	0.49248	0.477105	0.827242	0.576588	0.426816	0.75545	0.801727	0.890703	1.11199	0.662945	1.03568	1.63929	0.797126	0.485609	0.869044	0.934375	0.385565	1.12179	0.523863	0.957732	0.533114	9.93823	0.431422	1.36511	0.983488	0.667058
Zbtb7a	0.449202	0.209038	0.61711	0.69347	0	0.418092	0.247638	0.308276	0.630316	0.922576	0.651124	0.365712	0.528897	0.338227	0.296931	0.267463	0.249054	0.44363	0.418022	0.24309	0.351529	0.379606	1.06801	0.284739	0.169094	0.40205	0.283195	0.372045	0.308259	0.381473	0.45537	0.486352	0.26595	0.482424	1.07692	0.426354	0.160029	0.406354	0.573827	0.293686	0.571131	0.262774	0.566631	0.387647	9.06339	0.43603	0.619348	0.516228	0.262318
Atp6v0c	0.221695	0.168442	0.356836	0.89437	0.418092	0	0.254241	0.314863	0.507713	0.615031	0.489378	0.483042	0.306908	0.373566	0.397956	0.384337	0.297693	0.485038	0.352278	0.190713	0.340313	0.451769	0.385263	0.332008	0.227816	0.476412	0.636931	0.498328	0.197977	0.256845	0.670191	0.718883	0.229958	0.475938	0.33869	0.674997	0.0325652	0.2518	0.615276	0.639718	0.326453	0.287633	0.241655	0.409653	8.34426	0.583408	0.51699	0.30697	0.413139
Gatad1	0.112774	-0.0207731	0.436699	0.696926	0.247638	0.254241	0	0.0618249	0.66731	0.471873	0.411825	0.100057	0.157831	0.0938425	0.0368151	0.0511254	0.0195598	0.262155	0.269208	-0.0335213	0.0881611	0.355737	0.992021	0.053396	0.154749	0.112641	0.24378	0.10672	0.00646616	0.170126	0.166392	0.79942	0.105918	0.336543	0.799637	0.594874	-0.0380927	0.183519	0.335816	0.379758	0.328998	0.135005	0.128699	0.168887	9.43369	0.0524097	0.3978	0.455862	0.197987
Chp1	0.215365	0.0409943	0.428916	0.433469	0.308276	0.314863	0.0618249	0	0.582103	0.610611	0.473407	0.176024	0.251187	0.176351	0.0569883	0.0847298	0.0499074	0.182759	0.140841	0.0176562	0.100284	0.341413	1.02894	0.0202033	0.173774	0.230596	0.363934	0.0278248	0.0722375	0.237723	0.294302	0.80697	0.0797769	0.427278	0.877314	0.603265	-0.0313269	0.28347	0.343506	0.367431	0.457681	0.232804	0.255576	0.108302	9.51966	-0.000291048	0.479679	0.452354	0.241083
Atp2a2	0.4693	0.55491	0.429697	1.37075	0.630316	0.507713	0.66731	0.582103	0	0.386368	0.433337	0.566308	0.857323	1.09636	0.445947	0.756494	0.530875	0.0785461	0.131905	0.49081	0.7971	0.976468	0.0962064	0.737776	0.70309	1.00431	1.05642	0.877207	0.375947	0.39644	1.17485	1.10076	0.457772	0.621979	0.231639	1.483	0.617099	0.683211	0.739412	1.13778	0.361463	0.974691	0.727118	1.10089	7.39702	0.890639	0.335695	0.340821	0.698695
Eef2	0.261323	0.46169	0.242281	1.74723	0.922576	0.615031	0.471873	0.610611	0.386368	0	0.383436	0.466106	0.577231	0.950867	0.475216	0.800216	0.44132	0.38415	0.427276	0.539838	0.963398	0.955068	0.730026	0.736078	0.824865	0.991227	1.04677	1.02997	0.450864	0.373658	1.12217	1.45122	0.486945	0.468897	0.377738	1.74235	0.428924	0.571823	0.886931	1.50479	0.134875	1.04515	0.185424	1.04836	8.71285	0.695176	0.445342	0.616345	0.780293
Tpr	0.278368	0.438575	0.369425	1.18195	0.651124	0.489378	0.411825	0.473407	0.433337	0.383436	0	0.283307	0.659141	0.582833	0.34855	0.539052	0.27579	0.463044	0.279479	0.442107	0.516432	0.672058	0.686691	0.609109	0.55595	0.717643	0.718656	0.739771	0.442001	0.33517	0.762646	0.647138	0.222106	0.553954	0.484767	0.983976	0.461969	0.547672	0.52676	0.905506	0.648557	0.739345	0.475415	0.720018	7.89703	0.61482	0.226627	0.298252	0.32806
Rrn3	0.12943	0.151622	0.484421	0.908438	0.365712	0.483042	0.100057	0.176024	0.566308	0.466106	0.283307	0	0.516793	0.192053	-0.02146	0.172195	0.0844647	0.304953	0.24165	0.147581	0.111767	0.425069	0.909888	0.136171	0.299739	0.29741	0.215578	0.444057	0.153048	0.279739	0.231803	0.618314	0.186356	0.567956	0.77708	0.609315	0.0614828	0.495641	0.268145	0.273203	0.499656	0.314813	0.272515	0.371277	8.79201	0.167964	0.151136	0.407152	0.031396
Rnpc3	0.303854	0.104019	0.357744	0.8341	0.528897	0.306908	0.157831	0.251187	0.857323	0.577231	0.659141	0.516793	0	0.407341	0.45426	0.327946	0.275582	0.499257	0.64103	0.053465	0.252652	0.442935	1.01744	0.17627	0.189153	0.28346	0.53185	0.393347	0.125482	0.174182	0.458798	0.886814	0.0804593	0.533705	0.574454	0.821127	0.0893891	0.0417115	0.357907	0.678226	0.468273	0.276431	0.147959	0.22585	9.0175	0.236818	0.794122	0.332819	0.420718
Myt1l	0.340174	0.154859	0.847171	0.773943	0.338227	0.373566	0.0938425	0.176351	1.09636	0.950867	0.582833	0.192053	0.407341	0	0.150773	0.0904719	0.121371	0.677129	0.530451	0.176453	0.203913	0.289586	1.37413	0.0898098	0.237194	0.127025	0.232727	0.200757	0.214558	0.492468	0.103492	0.762008	0.244709	0.606908	1.19562	0.308659	0.0872835	0.52477	0.548345	0.263406	0.696108	0.166622	0.315151	0.202814	9.73377	0.159227	0.644465	0.704269	0.234894
Nrf1	0.123598	0.0465244	0.489556	0.810101	0.296931	0.397956	0.0368151	0.0569883	0.445947	0.475216	0.34855	-0.02146	0.45426	0.150773	0	0.0509546	-0.00471125	0.189116	0.144391	0.0248425	0.12846	0.416232	0.970756	0.147076	0.273635	0.211149	0.354264	0.185837	0.0949913	0.243266	0.228292	0.842825	0.124997	0.297573	0.939374	0.696728	0.0185433	0.371259	0.42269	0.416892	0.423614	0.329254	0.285306	0.286262	9.37428	0.0309638	0.171147	0.512461	0.203729
Srebf2	0.31631	0.0310626	0.591235	0.86344	0.267463	0.384337	0.0511254	0.0847298	0.756494	0.800216	0.539052	0.172195	0.327946	0.0904719	0.0509546	0	0.147512	0.274324	0.34999	-0.0180967	-0.0267857	0.467556	1.26366	0.0455318	0.17753	0.0333242	0.308033	0.0795864	0.0812755	0.444106	0.102011	0.708903	0.0901506	0.527854	1.11621	0.388848	0.0816266	0.311451	0.298779	0.35986	0.722036	0.161847	0.3588	0.102946	9.94415	0.118791	0.389497	0.531357	0.14569
Naa20	0.0964797	0.00553148	0.3699	0.582786	0.249054	0.297693	0.0195598	0.0499074	0.530875	0.44132	0.27579	0.0844647	0.275582	0.121371	-0.00471125	0.147512	0	0.261922	0.143462	0.0105975	0.222492	0.311362	0.925818	0.0904665	0.195835	0.260502	0.278436	0.200934	0.116571	0.16391	0.289582	0.722662	0.0884082	0.318674	0.726409	0.690616	-0.0193258	0.234541	0.411014	0.411885	0.287078	0.230517	0.147168	0.197623	8.98265	0.0386326	0.256587	0.407823	0.223987
Ascc3	0.328451	0.208599	0.359441	1.04571	0.44363	0.485038	0.262155	0.182759	0.0785461	0.38415	0.463044	0.304953	0.499257	0.677129	0.189116	0.274324	0.261922	0	0.0536349	0.169205	0.279456	0.797349	0.823802	0.335417	0.433648	0.588503	0.68646	0.355068	0.173476	0.309801	0.665079	1.06199	0.217996	0.508196	0.701118	1.07367	0.289575	0.374864	0.33741	0.740057	0.408072	0.532564	0.489834	0.521033	8.78478	0.438693	0.307201	0.323694	0.375435
Stxbp1	0.263808	0.254205	0.345133	0.718873	0.418022	0.352278	0.269208	0.140841	0.131905	0.427276	0.279479	0.24165	0.64103	0.530451	0.144391	0.34999	0.143462	0.0536349	0	0.285706	0.376342	0.692851	0.647935	0.30675	0.368621	0.558925	0.601283	0.36382	0.263203	0.393783	0.583549	0.766362	0.221594	0.586565	0.671739	0.948401	0.16892	0.383598	0.439406	0.680223	0.399119	0.494869	0.422945	0.407405	8.66694	0.369583	0.236815	0.404655	0.34411
Matr3	0.0564919	-0.102243	0.290884	0.644118	0.24309	0.190713	-0.0335213	0.0176562	0.49081	0.539838	0.442107	0.147581	0.053465	0.176453	0.0248425	-0.0180967	0.0105975	0.169205	0.285706	0	-0.0742964	0.343682	0.822516	0.00658032	0.0596314	0.0894761	0.334061	0.109828	-0.0317176	0.10026	0.205235	0.71432	-0.0417928	0.304098	0.562289	0.596298	-0.0476324	0.0486834	0.249851	0.377866	0.325097	0.107931	0.127055	0.104169	9.348	0.024035	0.320875	0.288195	0.158948
Ufsp2	0.264331	0.0580942	0.471847	0.718249	0.351529	0.340313	0.0881611	0.100284	0.7971	0.963398	0.516432	0.111767	0.252652	0.203913	0.12846	-0.0267857	0.222492	0.279456	0.376342	-0.0742964	0	0.522505	1.16819	-0.0251969	0.117681	0.0575498	0.32683	0.221982	0.105892	0.412482	0.12353	0.501781	0.0369274	0.732632	0.98086	0.358379	0.0694323	0.18915	0.109301	0.282504	0.748335	0.0885299	0.358471	0.0396855	9.80371	0.173401	0.417163	0.404726	0.0430693
Ppp2r1a	0.581153	0.316122	0.786142	0.568639	0.379606	0.451769	0.355737	0.341413	0.976468	0.955068	0.672058	0.425069	0.442935	0.289586	0.416232	0.467556	0.311362	0.797349	0.692851	0.343682	0.522505	0	1.01916	0.264759	0.303475	0.413295	0.315599	0.411741	0.392618	0.273485	0.530518	0.827046	0.372184	0.596969	0.964082	0.507082	0.217881	0.637154	0.811194	0.371521	0.701826	0.371948	0.523524	0.478709	8.40101	0.318116	0.85664	0.550243	0.374443
Cltc	0.72664	0.941993	0.505379	1.68043	1.06801	0.385263	0.992021	1.02894	0.0962064	0.730026	0.686691	0.909888	1.01744	1.37413	0.970756	1.26366	0.925818	0.823802	0.647935	0.822516	1.16819	1.01916	0	1.12499	0.897923	1.3355	1.39082	1.4656	0.675002	0.412501	1.5672	1.12525	0.738546	0.951795	-0.127143	1.73734	0.787268	0.834558	1.02518	1.49461	0.676476	1.18608	0.891369	1.38431	6.12026	1.33832	0.68047	0.362994	1.06279
Chd8	0.221792	0.0382127	0.541084	0.49248	0.284739	0.332008	0.053396	0.0202033	0.737776	0.736078	0.609109	0.136171	0.17627	0.0898098	0.147076	0.0455318	0.0904665	0.335417	0.30675	0.00658032	-0.0251969	0.264759	1.12499	0	0.0879948	0.0390342	0.162918	0.120586	0.0334787	0.379085	0.0955405	0.613268	0.084564	0.67848	0.893548	0.355645	-0.00701596	0.314935	0.255787	0.181695	0.54597	0.0557995	0.175768	0.00660833	9.58945	0.0174548	0.596601	0.449524	0.0721224
Tardbp	0.288661	0.0919925	0.483392	0.477105	0.169094	0.227816	0.154749	0.173774	0.70309	0.824865	0.55595	0.299739	0.189153	0.237194	0.273635	0.17753	0.195835	0.433648	0.368621	0.0596314	0.117681	0.303475	0.897923	0.0879948	0	0.168238	0.157085	0.32301	0.104242	0.323113	0.247283	0.454983	0.0154469	0.434641	0.729081	0.283646	0.0127181	0.167974	0.198396	0.197553	0.561295	0.0652379	0.279862	0.0543098	9.16547	0.213009	0.632102	0.323219	0.103305
Ap2s1	0.519494	0.17318	0.772745	0.827242	0.40205	0.476412	0.112641	0.230596	1.00431	0.991227	0.717643	0.29741	0.28346	0.127025	0.211149	0.0333242	0.260502	0.588503	0.558925	0.0894761	0.0575498	0.413295	1.3355	0.0390342	0.168238	0	0.224402	0.222647	0.132941	0.516577	-0.0508835	0.630617	0.105229	0.738569	1.22371	0.418482	0.20543	0.346024	0.263819	0.319907	0.928752	0.121518	0.391306	0.0466296	9.93197	0.0790605	0.610813	0.621784	0.217978
Cdk13	0.504161	0.272393	0.893632	0.576588	0.283195	0.636931	0.24378	0.363934	1.05642	1.04677	0.718656	0.215578	0.53185	0.232727	0.354264	0.308033	0.278436	0.68646	0.601283	0.334061	0.32683	0.315599	1.39082	0.162918	0.157085	0.224402	0	0.394979	0.305917	0.551283	0.177356	0.611483	0.318871	0.735651	1.28839	0.183776	0.284281	0.57845	0.420259	-0.0172651	0.801247	0.0888079	0.513583	0.276588	9.35092	0.271755	0.799483	0.569072	0.0661621
Pten	0.460801	0.136524	0.855296	0.426816	0.372045	0.498328	0.10672	0.0278248	0.877207	1.02997	0.739771	0.444057	0.393347	0.200757	0.185837	0.0795864	0.200934	0.355068	0.36382	0.109828	0.221982	0.411741	1.4656	0.120586	0.32301	0.222647	0.394979	0	0.197633	0.448211	0.278489	1.11126	0.272191	0.547645	1.39413	0.563001	0.170644	0.470245	0.642536	0.379705	0.715273	0.254516	0.509647	0.224741	10.0522	0.0762467	0.787631	0.71267	0.364872
Atxn10	0.16143	0.00124625	0.439703	0.75545	0.308259	0.197977	0.00646616	0.0722375	0.375947	0.450864	0.442001	0.153048	0.125482	0.214558	0.0949913	0.0812755	0.116571	0.173476	0.263203	-0.0317176	0.105892	0.392618	0.675002	0.0334787	0.104242	0.132941	0.305917	0.197633	0	0.169735	0.277997	0.724281	-0.0110795	0.264321	0.513859	0.608683	0.035121	0.229721	0.17494	0.368209	0.400101	0.181317	0.128442	0.186233	9.02899	0.1132	0.364136	0.255205	0.205065
Snrnp70	0.25113	0.175858	0.143878	0.801727	0.381473	0.256845	0.170126	0.237723	0.39644	0.373658	0.33517	0.279739	0.174182	0.492468	0.243266	0.444106	0.16391	0.309801	0.393783	0.10026	0.412482	0.273485	0.412501	0.379085	0.323113	0.516577	0.551283	0.448211	0.169735	0	0.676911	0.862823	0.102447	0.183947	0.321755	1.08048	0.0844197	0.118234	0.429265	0.657289	0.292718	0.469148	0.389457	0.529191	7.74596	0.300773	0.363986	0.0753348	0.427107
Ap2m1	0.623254	0.310888	0.914114	0.890703	0.45537	0.670191	0.166392	0.294302	1.17485	1.12217	0.762646	0.231803	0.458798	0.103492	0.228292	0.102011	0.289582	0.665079	0.583549	0.205235	0.12353	0.530518	1.5672	0.0955405	0.247283	-0.0508835	0.177356	0.278489	0.277997	0.676911	0	0.634368	0.218641	0.935059	1.46891	0.393983	0.279897	0.466448	0.242885	0.276362	1.12279	0.16234	0.565743	0.0826501	10.0339	0.080446	0.720987	0.751571	0.214369
Srsf1	0.87819	0.767525	0.765978	1.11199	0.486352	0.718883	0.79942	0.80697	1.10076	1.45122	0.647138	0.618314	0.886814	0.762008	0.842825	0.708903	0.722662	1.06199	0.766362	0.71432	0.501781	0.827046	1.12525	0.613268	0.454983	0.630617	0.611483	1.11126	0.724281	0.862823	0.634368	0	0.428136	1.26149	1.11004	0.601015	0.636749	0.682177	0.450925	0.644621	1.39924	0.568277	0.993	0.605524	8.43427	0.860667	0.742794	0.561941	0.404295
Cdc40	0.194138	0.052426	0.232505	0.662945	0.26595	0.229958	0.105918	0.0797769	0.457772	0.486945	0.222106	0.186356	0.0804593	0.244709	0.124997	0.0901506	0.0884082	0.217996	0.221594	-0.0417928	0.0369274	0.372184	0.738546	0.084564	0.0154469	0.105229	0.318871	0.272191	-0.0110795	0.102447	0.218641	0.428136	0	0.312516	0.554232	0.553099	0.0345777	0.0175841	0.0148435	0.379237	0.538885	0.172543	0.235508	0.0733624	8.80835	0.105009	0.267146	0.0803072	0.119294
Camta1	0.35896	0.250292	0.609835	1.03568	0.482424	0.475938	0.336543	0.427278	0.621979	0.468897	0.553954	0.567956	0.533705	0.606908	0.297573	0.527854	0.318674	0.508196	0.586565	0.304098	0.732632	0.596969	0.951795	0.67848	0.434641	0.738569	0.735651	0.547645	0.264321	0.183947	0.935059	1.26149	0.312516	0	0.846616	1.19003	0.305923	0.479625	0.760759	0.853061	0.488574	0.679006	0.530982	0.777764	9.22274	0.482784	0.51995	0.546733	0.678414
Hspa9	0.407244	0.68623	0.290135	1.63929	1.07692	0.33869	0.799637	0.877314	0.231639	0.377738	0.484767	0.77708	0.574454	1.19562	0.939374	1.11621	0.726409	0.701118	0.671739	0.562289	0.98086	0.964082	-0.127143	0.893548	0.729081	1.22371	1.28839	1.39413	0.513859	0.321755	1.46891	1.11004	0.554232	0.846616	0	1.6535	0.611803	0.654014	0.836174	1.50399	0.363365	1.06908	0.40621	1.16968	6.75003	1.15968	0.696041	0.259577	0.86096
Kansl1	0.856526	0.541246	1.28945	0.797126	0.426354	0.674997	0.594874	0.603265	1.483	1.74235	0.983976	0.609315	0.821127	0.308659	0.696728	0.388848	0.690616	1.07367	0.948401	0.596298	0.358379	0.507082	1.73734	0.355645	0.283646	0.418482	0.183776	0.563001	0.608683	1.08048	0.393983	0.601015	0.553099	1.19003	1.6535	0	0.483579	0.906793	0.755992	0.102456	1.30836	0.217057	0.869523	0.42264	9.73112	0.721243	1.15733	0.898873	0.215106
Setdb1	0.00552769	-0.0698635	0.198454	0.485609	0.160029	0.0325652	-0.0380927	-0.0313269	0.617099	0.428924	0.461969	0.0614828	0.0893891	0.0872835	0.0185433	0.0816266	-0.0193258	0.289575	0.16892	-0.0476324	0.0694323	0.217881	0.787268	-0.00701596	0.0127181	0.20543	0.284281	0.170644	0.035121	0.0844197	0.279897	0.636749	0.0345777	0.305923	0.611803	0.483579	0	0.0631718	0.366245	0.286025	0.169126	0.095652	0.00945567	0.057977	9.24284	0.0237224	0.362426	0.362539	0.150069
Naa15	0.31998	0.121621	0.189146	0.869044	0.406354	0.2518	0.183519	0.28347	0.683211	0.571823	0.547672	0.495641	0.0417115	0.52477	0.371259	0.311451	0.234541	0.374864	0.383598	0.0486834	0.18915	0.637154	0.834558	0.314935	0.167974	0.346024	0.57845	0.470245	0.229721	0.118234	0.466448	0.682177	0.0175841	0.479625	0.654014	0.906793	0.0631718	0	0.25451	0.741316	0.467395	0.249585	0.359545	0.229657	9.35413	0.355427	0.524584	0.253578	0.413497
Trrap	0.583305	0.376412	0.512278	0.934375	0.573827	0.615276	0.335816	0.343506	0.739412	0.886931	0.52676	0.268145	0.357907	0.548345	0.42269	0.298779	0.411014	0.33741	0.439406	0.249851	0.109301	0.811194	1.02518	0.255787	0.198396	0.263819	0.420259	0.642536	0.17494	0.429265	0.242885	0.450925	0.0148435	0.760759	0.836174	0.755992	0.366245	0.25451	0	0.483032	1.11644	0.311718	0.602256	0.218593	9.29759	0.312409	0.462227	0.249741	0.218942
Srrm2	0.580158	0.355516	1.07788	0.385565	0.293686	0.639718	0.379758	0.367431	1.13778	1.50479	0.905506	0.273203	0.678226	0.263406	0.416892	0.35986	0.411885	0.740057	0.680223	0.377866	0.282504	0.371521	1.49461	0.181695	0.197553	0.319907	-0.0172651	0.379705	0.368209	0.657289	0.276362	0.644621	0.379237	0.853061	1.50399	0.102456	0.286025	0.741316	0.483032	0	1.03773	0.08928	0.746952	0.299448	9.60166	0.352855	0.880275	0.662157	0.118744
Dhdds	0.0646653	0.238023	0.379761	1.12179	0.571131	0.326453	0.328998	0.457681	0.361463	0.134875	0.648557	0.499656	0.468273	0.696108	0.423614	0.722036	0.287078	0.408072	0.399119	0.325097	0.748335	0.701826	0.676476	0.54597	0.561295	0.928752	0.801247	0.715273	0.400101	0.292718	1.12279	1.39924	0.538885	0.488574	0.363365	1.30836	0.169126	0.467395	1.11644	1.03773	0	0.69638	0.0974505	0.849663	8.57375	0.662668	0.733116	0.583255	0.65048
Thap11	0.385419	0.123951	0.666008	0.523863	0.262774	0.287633	0.135005	0.232804	0.974691	1.04515	0.739345	0.314813	0.276431	0.166622	0.329254	0.161847	0.230517	0.532564	0.494869	0.107931	0.0885299	0.371948	1.18608	0.0557995	0.0652379	0.121518	0.0888079	0.254516	0.181317	0.469148	0.16234	0.568277	0.172543	0.679006	1.06908	0.217057	0.095652	0.249585	0.311718	0.08928	0.69638	0	0.386726	0.0893236	9.54215	0.260339	0.726718	0.473535	0.121815
Elp1	0.0203944	0.0771505	0.455319	0.957732	0.566631	0.241655	0.128699	0.255576	0.727118	0.185424	0.475415	0.272515	0.147959	0.315151	0.285306	0.3588	0.147168	0.489834	0.422945	0.127055	0.358471	0.523524	0.891369	0.175768	0.279862	0.391306	0.513583	0.509647	0.128442	0.389457	0.565743	0.993	0.235508	0.530982	0.40621	0.869523	0.00945567	0.359545	0.602256	0.746952	0.0974505	0.386726	0	0.351756	9.3467	0.26638	0.610093	0.545342	0.364991
Celf2	0.463002	0.15922	0.61027	0.533114	0.387647	0.409653	0.168887	0.108302	1.10089	1.04836	0.720018	0.371277	0.22585	0.202814	0.286262	0.102946	0.197623	0.521033	0.407405	0.104169	0.0396855	0.478709	1.38431	0.00660833	0.0543098	0.0466296	0.276588	0.224741	0.186233	0.529191	0.0826501	0.605524	0.0733624	0.777764	1.16968	0.42264	0.057977	0.229657	0.218593	0.299448	0.849663	0.0893236	0.351756	0	10.1187	0.0680007	0.728986	0.545314	0.209231
Psmb4	8.96291	9.39462	7.88861	9.93823	9.06339	8.34426	9.43369	9.51966	7.39702	8.71285	7.89703	8.79201	9.0175	9.73377	9.37428	9.94415	8.98265	8.78478	8.66694	9.348	9.80371	8.40101	6.12026	9.58945	9.16547	9.93197	9.35092	10.0522	9.02899	7.74596	10.0339	8.43427	8.80835	9.22274	6.75003	9.73112	9.24284	9.35413	9.29759	9.60166	8.57375	9.54215	9.3467	10.1187	0	9.96798	8.41254	7.32336	8.95203
Htt	0.288891	0.115856	0.604604	0.431422	0.43603	0.583408	0.0524097	-0.000291048	0.890639	0.695176	0.61482	0.167964	0.236818	0.159227	0.0309638	0.118791	0.0386326	0.438693	0.369583	0.024035	0.173401	0.318116	1.33832	0.0174548	0.213009	0.0790605	0.271755	0.0762467	0.1132	0.300773	0.080446	0.860667	0.105009	0.482784	1.15968	0.721243	0.0237224	0.355427	0.312409	0.352855	0.662668	0.260339	0.26638	0.0680007	9.96798	0	0.516152	0.606799	0.257959
Ogt	0.398758	0.402185	0.379605	1.36511	0.619348	0.51699	0.3978	0.479679	0.335695	0.445342	0.226627	0.151136	0.794122	0.644465	0.171147	0.389497	0.256587	0.307201	0.236815	0.320875	0.417163	0.85664	0.68047	0.596601	0.632102	0.610813	0.799483	0.787631	0.364136	0.363986	0.720987	0.742794	0.267146	0.51995	0.696041	1.15733	0.362426	0.524584	0.462227	0.880275	0.733116	0.726718	0.610093	0.728986	8.41254	0.516152	0	0.439456	0.486837
U2af2	0.367335	0.337596	0.215178	0.983488	0.516228	0.30697	0.455862	0.452354	0.340821	0.616345	0.298252	0.407152	0.332819	0.704269	0.512461	0.531357	0.407823	0.323694	0.404655	0.288195	0.404726	0.550243	0.362994	0.449524	0.323219	0.621784	0.569072	0.71267	0.255205	0.0753348	0.751571	0.561941	0.0803072	0.546733	0.259577	0.898873	0.362539	0.253578	0.249741	0.662157	0.583255	0.473535	0.545342	0.545314	7.32336	0.606799	0.439456	0	0.291252
Uba5	0.209352	0.168514	0.528722	0.667058	0.262318	0.413139	0.197987	0.241083	0.698695	0.780293	0.32806	0.031396	0.420718	0.234894	0.203729	0.14569	0.223987	0.375435	0.34411	0.158948	0.0430693	0.374443	1.06279	0.0721224	0.103305	0.217978	0.0661621	0.364872	0.205065	0.427107	0.214369	0.404295	0.119294	0.678414	0.86096	0.215106	0.150069	0.413497	0.218942	0.118744	0.65048	0.121815	0.364991	0.209231	8.95203	0.257959	0.486837	0.291252	0
Max	0.09421	-0.0539419	0.450078	0.603252	0.257578	0.203217	-0.0216451	0.0147838	0.563006	0.538121	0.404007	0.131459	0.133518	0.0826914	0.0450787	0.0864286	-0.0104303	0.268009	0.19725	-0.069932	0.10432	0.320078	0.885521	0.023766	0.0795625	0.114501	0.223686	0.120939	0.00273981	0.20458	0.18552	0.737922	0.0302075	0.329258	0.678203	0.541808	-0.0404615	0.153023	0.337013	0.33226	0.304341	0.120288	0.0915972	0.0973205	9.33988	0.0298501	0.464202	0.363025	0.173935
Yy1	0.433367	0.288566	0.723489	0.591221	0.391205	0.406783	0.331763	0.355204	1.005	1.19576	0.739084	0.341454	0.494602	0.287431	0.447128	0.268641	0.40478	0.691732	0.588118	0.236653	0.0903672	0.482992	1.16724	0.104662	0.144669	0.224597	0.179873	0.477462	0.327455	0.669424	0.238125	0.407258	0.255042	0.968769	1.07392	0.158898	0.235621	0.469363	0.313337	0.126474	0.911704	0.0571099	0.530378	0.211491	9.50125	0.382777	0.74381	0.52916	0.087363
Csnk2b	0.773123	0.572872	1.12469	0.496329	0.495047	0.771521	0.511278	0.593509	1.67338	1.71804	1.07423	0.482767	0.74754	0.365495	0.683657	0.520836	0.618965	1.24529	0.877814	0.593391	0.409999	0.559722	1.7723	0.335042	0.278994	0.387777	0.113004	0.649845	0.672146	0.878553	0.327458	0.498995	0.527377	1.21621	1.67741	0.130254	0.38117	0.71851	0.59118	0.061336	1.2718	0.188954	0.812171	0.307032	10.0488	0.504634	1.17389	0.866744	0.225916
Brd4	0.426949	0.339914	0.265457	0.943585	0.491489	0.387957	0.41364	0.339562	0.5355	0.637983	0.443618	0.428489	0.528168	0.632088	0.44315	0.355395	0.427671	0.353058	0.150089	0.336285	0.139518	0.886942	0.929484	0.28749	0.198605	0.417246	0.586558	0.7223	0.39545	0.663872	0.468829	0.363499	0.154477	0.9644	0.828967	0.667595	0.275931	0.204967	0.173391	0.677437	0.790612	0.37506	0.516437	0.232323	9.64889	0.535057	0.459624	0.438489	0.230711
Ranbp2	0.541024	0.710325	0.195832	1.48714	0.958116	0.560129	0.730691	0.799027	0.669807	0.771823	0.298084	0.507083	0.617489	0.994811	0.771536	0.975893	0.595205	0.695192	0.480494	0.693477	0.710112	0.906857	0.543816	0.782566	0.834305	1.05562	1.07851	1.24729	0.821174	0.490058	1.08422	0.687417	0.573276	1.30313	0.367772	1.25283	0.466423	0.555374	0.843537	1.19554	0.675044	0.882633	0.657155	0.889554	6.13374	1.01063	0.496746	0.344854	0.622062
Pomp	4.17518	4.51233	3.58631	5.07815	4.28628	3.751	4.60512	4.66628	3.10621	4.14389	3.54246	4.16038	4.31094	4.81218	4.60716	4.99639	4.30525	4.13144	4.05283	4.55581	4.85907	3.90262	2.30993	4.62463	4.31063	4.98214	4.46853	5.08359	4.26873	3.4583	5.06829	3.98449	4.1272	4.59985	2.73487	4.77685	4.44347	4.48836	4.51447	4.66219	3.93458	4.59509	4.51492	5.06811	0.620564	5.08524	4.1105	3.02769	4.14024
Wdr26	0.686899	0.581837	0.923613	1.21466	0.847985	0.72115	0.663448	0.792966	1.07761	1.01667	1.05254	1.12597	0.654375	1.0058	0.776731	1.07939	0.648066	1.01924	1.04215	0.609918	1.2551	0.694196	1.14519	1.0693	0.909707	1.18329	1.19335	0.794706	0.77224	0.239302	1.37026	1.90184	0.782162	0.427764	1.06659	1.71937	0.550254	0.627063	1.54992	1.27242	0.572573	1.08996	0.845214	1.13935	8.80366	0.838371	1.25368	0.863373	1.26744
Opa1	0.668481	0.402511	0.998785	0.692204	0.484051	0.529228	0.461553	0.363696	1.27644	1.35715	0.736668	0.383839	0.574337	0.210795	0.552603	0.262884	0.499123	0.877805	0.74485	0.393151	0.182699	0.400489	1.48137	0.161038	0.229918	0.255761	0.243307	0.444891	0.378802	0.799094	0.298501	0.54307	0.301647	1.0477	1.22819	0.0190834	0.337553	0.726842	0.478041	0.202626	1.11973	0.204217	0.571618	0.242802	9.68543	0.455489	0.899652	0.674312	0.141218
Thoc1	0.369169	0.123685	0.562659	0.93544	0.381267	0.563255	0.044153	0.115888	0.657369	0.627799	0.361199	-0.0159407	0.388086	0.166973	-0.0479893	0.0213849	0.0865566	0.214656	0.31821	0.0471322	0.0813862	0.509053	1.25448	0.18188	0.31186	0.0865487	0.315149	0.188308	0.158108	0.27427	0.0604334	0.785846	0.0875166	0.453315	1.14552	0.668889	0.165952	0.328083	0.20173	0.426615	0.746379	0.311464	0.431041	0.265345	9.47086	0.00776211	0.197528	0.520324	0.212599
Zbtb11	0.135123	-0.000114989	0.533645	0.660072	0.207838	0.28485	0.00907808	0.086672	0.786328	0.590225	0.515528	0.0662204	0.149286	-0.0203905	0.0294735	0.0114086	0.0359097	0.389717	0.447739	-0.0791799	0.0196904	0.216087	1.07847	-0.0767108	0.0678274	0.00539558	0.124474	0.16244	-0.00688816	0.26228	0.0463078	0.65007	0.00860961	0.415183	0.818663	0.291928	-0.0494332	0.28793	0.288253	0.149326	0.476036	0.0502517	0.119516	0.101109	9.33755	0.0189404	0.408309	0.440065	0.070435
Psmc5	4.42094	4.69153	3.56322	5.33909	4.54482	3.95716	4.74477	4.84578	3.32864	4.22622	3.67589	4.37523	4.51691	5.12092	4.76803	5.20253	4.40478	4.16936	4.11737	4.71155	5.0718	4.13458	2.63187	4.93007	4.66041	5.30403	4.92463	5.29085	4.54678	3.50524	5.44293	4.29536	4.37498	4.74045	2.92985	5.31791	4.56388	4.62957	4.81433	5.1009	4.05266	4.94593	4.7062	5.3522	0.524126	5.25711	4.00866	3.26934	4.51841
Qrich1	0.107429	-0.00835383	0.427296	0.606401	0.341603	0.383863	-0.00672084	-0.004665	0.586482	0.550018	0.362447	0.14103	0.205844	0.147526	-0.0520098	0.0310814	-0.00638987	0.22761	0.212401	-0.0834422	0.0681134	0.444007	1.01925	0.05479	0.159674	0.126943	0.286132	0.0660553	0.000659234	0.219977	0.181052	0.783456	0.00938096	0.320124	0.820112	0.637185	0.0249499	0.209947	0.270693	0.389499	0.454712	0.217879	0.190543	0.128204	9.57932	-0.0593965	0.313006	0.412039	0.18721
Sin3a	0.00436782	0.0532026	0.634757	0.699713	0.394558	0.270064	0.0721359	0.145939	0.561514	0.564492	0.464842	0.149996	0.348818	0.109119	0.0972093	0.230828	0.0287774	0.380407	0.303464	0.0423388	0.341313	0.463225	0.896926	0.155282	0.235565	0.32963	0.356464	0.251759	0.0751674	0.350339	0.419151	0.953169	0.210306	0.341729	0.661864	0.703472	0.0507284	0.508372	0.549868	0.394206	0.236223	0.261609	0.0697692	0.36216	9.07189	0.135376	0.441985	0.528565	0.276672
Tsc1	0.744094	0.391903	0.963172	0.430067	0.315716	0.603435	0.380068	0.348662	0.663807	1.23552	0.829396	0.581863	0.548719	0.518253	0.499665	0.475252	0.378483	0.499615	0.53896	0.353537	0.527861	0.240075	1.08815	0.301686	0.314882	0.422246	0.33242	0.217361	0.314382	0.387108	0.499807	0.93051	0.312917	0.65593	1.18147	0.630527	0.42239	0.601834	0.6278	0.326315	0.825023	0.3432	0.776786	0.435428	8.50573	0.371187	0.96669	0.488362	0.411314
Dync1h1	0.325975	0.325992	0.541292	0.246026	0.521988	0.327422	0.383187	0.180896	0.60967	1.00992	0.694289	0.621987	0.526575	0.580543	0.447508	0.620863	0.24517	0.55023	0.244872	0.266716	0.486711	0.516587	0.821866	0.353634	0.372177	0.716031	0.7183	0.381643	0.397516	0.400407	0.851815	0.964245	0.396194	0.670782	0.736851	0.940859	0.108687	0.460375	0.842614	0.612733	0.412869	0.477711	0.46375	0.412214	8.87536	0.353374	0.761114	0.616227	0.592218
Phf12	0.2297	0.0725746	0.387917	0.989657	0.359573	0.374384	-0.0163714	0.14057	0.52876	0.251825	0.437022	0.0892952	0.195688	0.209475	0.0365148	0.11854	0.0747139	0.203088	0.274346	0.0277085	0.174374	0.476195	0.90083	0.133129	0.217304	0.160757	0.32603	0.258582	0.051087	0.169109	0.152687	0.846606	0.0870588	0.39214	0.752347	0.779786	0.0751547	0.125797	0.230247	0.580739	0.382813	0.270504	0.201553	0.267991	9.22301	0.0891345	0.350501	0.390673	0.252593
Txndc15	0.0810501	0.0307519	0.432642	0.500471	0.349961	0.265636	0.0757421	0.0963629	0.841186	0.62418	0.573748	0.278598	0.164785	0.153068	0.157848	0.253279	0.0361708	0.571449	0.368276	0.033485	0.248364	0.345849	1.05565	0.0958473	0.138169	0.267087	0.341482	0.294526	0.154346	0.264979	0.364559	0.78988	0.161308	0.408185	0.76342	0.659217	-0.107873	0.213691	0.528062	0.395795	0.307086	0.204679	0.0810994	0.16797	9.62391	0.0619267	0.608132	0.553481	0.316932
Rb1cc1	0.0785818	-0.00378903	0.426067	0.701142	0.321036	0.197104	0.0146096	0.131412	0.288994	0.399056	0.432699	0.284444	0.0915766	0.304872	0.166893	0.19211	0.0816629	0.179449	0.289179	-0.0371736	0.248442	0.413299	0.635247	0.140472	0.169973	0.281751	0.403776	0.18974	-0.0659402	0.0873173	0.473097	0.947349	0.0787394	0.180054	0.404124	0.832157	0.0598335	0.175649	0.364143	0.569679	0.151919	0.245155	0.057495	0.318335	8.84898	0.207609	0.534623	0.266859	0.301439
Setd1a	0.369886	0.116443	0.657149	0.453142	0.116244	0.321653	0.174089	0.20949	0.841222	1.00807	0.657882	0.324656	0.2921	0.112264	0.300763	0.17086	0.186322	0.516007	0.512444	0.141429	0.198483	0.1683	1.07706	0.0608293	0.00706064	0.215176	0.037595	0.230175	0.169434	0.34168	0.26675	0.553334	0.161635	0.52944	0.98206	0.108516	0.0516135	0.351776	0.413013	0.0458641	0.600722	0.0230196	0.405894	0.178052	9.05638	0.247327	0.777994	0.390351	0.0831039
Hnrnpu	0.56166	0.279149	0.646815	0.578937	0.315679	0.30691	0.401513	0.382809	0.900748	1.22891	0.696799	0.590008	0.341057	0.412051	0.607737	0.315636	0.424201	0.632698	0.540634	0.220766	0.171473	0.479661	1.0277	0.1932	0.0500397	0.274386	0.268922	0.461255	0.292115	0.540042	0.368665	0.370585	0.111756	0.820933	0.873362	0.257796	0.288973	0.249595	0.256704	0.261763	0.897167	0.0807636	0.545379	0.141588	9.27901	0.50965	0.865429	0.299633	0.167003
Rab7	0.416941	0.156206	0.808375	0.414539	0.336437	0.385117	0.139234	0.0693336	0.771653	0.899797	0.676028	0.255889	0.360186	0.117506	0.240477	0.197648	0.146365	0.396235	0.328787	0.158237	0.214034	0.285925	1.14359	0.0205573	0.16153	0.208539	0.22021	0.0872908	0.118203	0.461505	0.252057	0.850752	0.215142	0.681916	1.01515	0.395114	0.0706739	0.505271	0.443587	0.197765	0.552898	0.142512	0.272052	0.148931	9.40295	0.109432	0.729592	0.587916	0.239325
Psmc1	7.76069	8.24547	6.47562	9.01552	8.16318	7.35046	8.44673	8.59896	6.32814	7.30805	6.618	7.9428	7.76611	8.94647	8.48325	9.04795	7.91631	7.52498	7.62502	8.27418	8.81069	7.51614	5.29272	8.66528	8.15978	9.06587	8.51162	9.19857	8.12404	6.54956	9.297	7.56161	7.67759	8.1307	5.47671	9.08627	8.20302	7.97511	8.23439	8.85006	7.21873	8.61167	8.11023	9.14093	1.04184	9.0069	7.39269	6.07313	7.96311
Hnrnpc	0.72948	0.425487	0.917058	0.673762	0.357491	0.515997	0.426772	0.445471	1.18802	1.49312	0.889061	0.593323	0.551256	0.348742	0.659479	0.305834	0.545579	0.81453	0.667012	0.405016	0.252988	0.561061	1.42696	0.237952	0.0876854	0.280608	0.179265	0.492826	0.45518	0.846855	0.288037	0.462037	0.296877	1.06765	1.2792	0.05988	0.333972	0.516981	0.40974	0.215794	1.10468	0.10461	0.682999	0.176383	9.7735	0.555522	1.06073	0.662078	0.193391
Gfpt1	0.0684126	0.244284	0.409554	1.28963	0.756353	0.342209	0.361641	0.629886	0.415781	0.112179	0.594394	0.67192	0.343556	0.865949	0.570766	0.801257	0.361361	0.517601	0.591679	0.245483	0.795376	0.787635	0.591056	0.678178	0.651536	1.02331	1.07318	0.828922	0.426338	0.293262	1.29635	1.55479	0.562086	0.450822	0.118831	1.50458	0.32626	0.415693	1.13133	1.31826	-0.149112	0.812208	0.0975658	1.00147	8.4877	0.782571	0.747735	0.598728	0.78649
E2f4	0.230103	0.00958533	0.494725	0.659778	0.307383	0.318501	0.006125	0.0148607	0.839602	0.809052	0.478134	0.175995	0.170864	0.0703159	0.0731215	-0.0233874	0.123475	0.355284	0.369978	-0.0595749	-0.0819008	0.378921	1.20327	0.0133238	0.137602	0.0531514	0.291561	0.0748417	0.106453	0.318925	0.106421	0.684859	0.0546159	0.513978	1.02695	0.39955	0.00115095	0.171561	0.291305	0.293142	0.648642	0.104664	0.305225	0.0721601	9.81959	0.0575434	0.477151	0.481372	0.153456
Huwe1	0.363661	0.0665564	0.477161	0.636126	0.285839	0.239726	0.11793	0.093977	0.747048	0.848496	0.687532	0.338922	0.0505065	0.20016	0.304055	0.0638956	0.231508	0.35637	0.389941	-0.00925808	-0.013344	0.41635	1.12131	-0.00962171	0.049849	0.0748929	0.317242	0.165588	0.0973047	0.364478	0.140681	0.620154	0.0238362	0.688482	0.875584	0.375548	0.00968367	0.0315201	0.20933	0.342258	0.610023	0.0369919	0.277886	0.00521213	9.62281	0.184646	0.673454	0.36331	0.186261
Vps37a	1.92008	2.03907	1.52833	2.03183	1.79298	1.28227	2.07263	1.85334	0.967462	2.23669	1.61024	1.82408	2.22887	2.15958	2.03015	2.2762	1.78881	1.69795	1.24785	1.99313	2.1504	1.72453	0.529687	1.96214	1.87603	2.37601	2.0537	2.15582	1.80435	1.47096	2.41745	1.65425	1.76024	2.32507	1.11299	2.17875	1.7235	2.07407	2.14178	1.97613	1.71221	1.95474	2.2036	2.23479	4.43873	2.37859	1.71447	1.2074	1.83112
Xpo1	-0.0208049	0.0555481	0.430152	0.942753	0.438314	0.24129	0.100695	0.229919	0.575859	0.390513	0.319901	0.106617	0.416931	0.190904	0.0883609	0.217584	0.0541915	0.390556	0.237969	0.11733	0.293991	0.579887	0.857726	0.225341	0.281072	0.353665	0.398482	0.485418	0.143848	0.376218	0.426026	0.833353	0.229457	0.412238	0.61805	0.757217	0.0263703	0.359233	0.470697	0.504703	0.261905	0.299408	0.0594255	0.355418	9.34057	0.242614	0.338463	0.507845	0.257553
Prdm10	0.511369	0.225812	0.746178	0.465984	0.220039	0.441859	0.188986	0.208213	1.01098	1.14457	0.71907	0.297735	0.427736	0.144151	0.285407	0.146731	0.26537	0.590254	0.471816	0.201025	0.102334	0.290873	1.29254	0.0521329	0.0349697	0.0946126	0.0327454	0.265501	0.255811	0.540523	0.0686462	0.44185	0.182664	0.756532	1.26626	0.104576	0.137347	0.387207	0.274089	0.0452794	0.889936	0.0185751	0.517964	0.0614576	9.692	0.17802	0.738379	0.557048	0.0775004
Mib1	0.521002	0.29737	0.774222	0.0301555	0.393623	0.531571	0.334357	0.151338	1.04671	1.17976	0.829284	0.590928	0.404659	0.406924	0.508561	0.423796	0.313776	0.650728	0.457594	0.304405	0.384709	0.277932	1.38655	0.178394	0.225091	0.46324	0.298057	0.124274	0.435011	0.497544	0.519047	0.821063	0.362293	0.753782	1.23379	0.443596	0.157848	0.502983	0.656826	0.278185	0.74361	0.237597	0.544482	0.285477	9.53708	0.225346	1.05589	0.660718	0.332068
Xrn1	0.0866574	0.00619159	0.489666	0.852876	0.328214	0.415908	0.0290566	0.154777	0.569522	0.467293	0.386673	0.072547	0.364868	0.261244	-0.0487973	0.0899489	0.101093	0.2775	0.373592	-0.0293393	0.198683	0.451159	1.00542	0.253241	0.242342	0.283042	0.368592	0.227767	0.0350509	0.172733	0.371491	0.969781	0.0878091	0.0816628	0.873043	0.753239	0.068293	0.348189	0.433518	0.451911	0.413615	0.343972	0.29724	0.383681	9.3474	0.0954442	0.27845	0.469436	0.237743
Sec31a	0.419232	0.342749	0.301072	1.31664	0.596985	0.31228	0.509582	0.492146	0.074456	0.205395	0.459116	0.82042	0.450449	0.957656	0.569906	0.656586	0.481144	0.200378	0.346584	0.382092	0.765463	0.83053	0.412062	0.734508	0.610987	0.962552	1.06127	0.675199	0.346529	0.228291	1.22749	1.24703	0.354627	0.307594	0.278806	1.37847	0.484167	0.373981	0.83938	1.30356	0.27345	0.846399	0.519076	0.907017	7.86496	0.932839	0.612487	0.32477	0.790213
Dnm1l	0.0588963	-0.00621183	0.291668	0.725846	0.339448	0.175392	0.0475432	0.000185224	0.464063	0.414751	0.378932	0.125581	0.0516831	0.13889	0.137647	0.0570661	0.0616903	0.177266	0.186391	-0.0762188	-0.00762173	0.385122	0.871868	-0.0637823	0.0996878	0.161425	0.369042	0.199362	0.0218388	0.277521	0.260907	0.656256	0.00725879	0.57947	0.506499	0.512473	-0.0554623	0.165466	0.278155	0.438814	0.270416	0.1604	0.0109318	0.102041	9.16363	0.118165	0.419898	0.318515	0.113383
Tsc2	0.516193	0.233913	0.719332	0.283825	0.304874	0.330979	0.258446	0.156781	0.748391	1.17525	0.62355	0.454874	0.430342	0.292361	0.312686	0.343475	0.153231	0.498587	0.34376	0.208143	0.380819	0.22803	0.940001	0.240726	0.23665	0.361597	0.410779	0.150171	0.26373	0.240949	0.459885	0.824766	0.231586	0.513451	1.00539	0.642106	0.127294	0.416929	0.584418	0.292503	0.693678	0.26043	0.559458	0.223008	8.77958	0.224833	0.70116	0.486741	0.420477
Prpf6	1.58529	1.78871	0.553921	2.90866	2.11053	1.32958	1.97992	1.99725	1.12827	1.34603	1.11547	1.92661	1.39274	2.49004	2.10903	2.23668	1.83604	1.55039	1.60075	1.75404	1.97726	2.09516	0.773662	2.15137	1.86878	2.40924	2.56143	2.6026	1.7145	1.10529	2.65418	1.76453	1.34785	1.86111	0.466209	2.84459	1.65258	1.29261	1.70586	2.78407	1.59024	2.18827	1.79186	2.25382	5.52582	2.43297	1.46599	0.793709	1.91731
Ctcf	0.374032	0.16367	0.639503	0.557061	0.377688	0.436739	0.227654	0.248808	1.25548	1.17332	0.669964	0.25576	0.326281	0.127413	0.282055	0.119627	0.247353	0.694342	0.57124	0.136441	-0.0155735	0.447912	1.42449	0.0795076	0.106318	0.111491	0.228432	0.370968	0.279434	0.533089	0.150589	0.439633	0.12898	0.760064	1.28226	0.25807	0.0596228	0.301945	0.250624	0.143172	0.958249	0.0764982	0.452832	0.0385442	10.0417	0.160133	0.562945	0.567416	0.11779
Wac	0.311267	0.130511	0.495293	0.819918	0.373678	0.295675	0.0660714	0.117509	0.686495	0.598322	0.306421	0.221588	0.254554	0.122955	0.176179	0.0796256	0.140249	0.293554	0.236284	0.0798761	0.0752567	0.50017	1.01845	0.121887	0.123676	0.119658	0.31577	0.227305	0.11239	0.317121	0.161427	0.615735	4.2189e-05	0.503724	0.77919	0.545473	0.108341	0.156659	0.127058	0.497007	0.614365	0.176383	0.228726	0.138914	9.48516	0.186308	0.450592	0.36423	0.157689
Marchf6	0.153586	0.0811211	0.385109	0.389734	0.445248	0.463008	0.0422455	0.0705166	0.64339	0.44812	0.605761	0.255372	0.265287	0.427302	0.113075	0.393463	0.0357213	0.35555	0.270229	0.0848356	0.401569	0.300227	0.988633	0.22508	0.37071	0.486737	0.462411	0.190814	0.23434	0.0837871	0.588428	1.12388	0.303729	0.312966	0.84842	1.06478	-0.0446656	0.293461	0.664253	0.61554	0.192314	0.419136	0.213671	0.422157	8.84263	-0.0338644	0.521844	0.550473	0.456055
Supt16	0.306299	0.236992	0.0726657	1.06958	0.54072	0.381115	0.487148	0.467919	0.344782	0.407968	0.360814	0.640176	0.235358	0.864328	0.523496	0.643821	0.330662	0.351252	0.392243	0.222676	0.595445	0.665947	0.485187	0.628597	0.338303	0.799015	0.855552	0.850845	0.361632	0.0441855	1.00852	0.91507	0.124828	0.3627	0.185773	1.30433	0.29622	0.058202	0.490557	1.00319	0.333799	0.693392	0.411929	0.617776	8.20727	0.622359	0.530133	0.104901	0.625892
Ylpm1	0.103594	-0.0686683	0.42768	0.676821	0.254937	0.241115	-0.0541052	-0.0687258	0.592674	0.474542	0.563324	0.101177	0.0957827	0.0433749	-0.0428444	-0.0233321	-0.0155333	0.20089	0.273285	-0.119995	0.0258772	0.31919	1.03085	-0.0543377	0.178357	0.104397	0.290235	0.00413158	-0.0135346	0.201868	0.178634	0.861699	0.0916777	0.345966	0.864525	0.561754	-0.0938583	0.205136	0.393904	0.36742	0.313221	0.113822	0.122356	0.109751	9.63306	-0.0382097	0.424802	0.447167	0.195202
Tnpo3	0.246186	0.349373	-0.035102	1.36985	0.652245	0.368423	0.336549	0.445694	0.382257	0.173257	0.216386	0.370397	0.428597	0.720662	0.336317	0.491103	0.292758	0.277685	0.281536	0.257397	0.480292	0.71257	0.496943	0.570425	0.520308	0.699555	0.913611	0.816525	0.434999	0.164555	0.809133	0.78867	0.219379	0.573059	0.362483	1.28789	0.209845	0.255585	0.52167	1.13639	0.410197	0.720999	0.422539	0.675734	7.70439	0.513442	0.107241	0.24588	0.498843
Bptf	0.159052	0.0570361	0.278284	0.786925	0.386057	0.293492	0.0557391	0.045594	0.514813	0.349113	0.38566	0.120447	0.252869	0.255832	0.03128	0.141436	0.0493912	0.230526	0.0937691	0.0140375	0.0845301	0.556068	0.899298	0.0924586	0.197763	0.177986	0.41	0.307224	0.104945	0.280562	0.262004	0.668593	0.05102	0.47696	0.717999	0.764599	-0.0382356	0.144553	0.279839	0.566366	0.361927	0.262023	0.0982414	0.131101	9.64301	0.0653832	0.262241	0.457548	0.235757
Dhx9	0.272422	0.0933283	0.448741	0.470413	0.331544	0.258052	0.0193256	0.0129306	0.654458	0.763167	0.35845	0.178424	0.234525	0.139952	0.110446	0.013397	0.0880252	0.31107	0.219744	-0.0244141	-0.0514747	0.386281	0.896389	-0.0115999	0.0798951	0.023013	0.287817	0.0702403	0.0612694	0.267138	0.0549243	0.484753	-0.00888762	0.57391	0.809884	0.457777	0.0162084	0.180372	0.096164	0.309556	0.696203	0.116458	0.254658	0.0100961	9.36308	0.000755071	0.414939	0.360953	0.123166
Eif4e	-0.00936729	-0.111376	0.206125	0.785756	0.185056	0.143532	-0.120219	0.00689533	0.348877	0.0193347	0.194991	0.02397	0.0920121	0.155175	-0.0101079	0.0310508	-0.0366963	0.0243811	0.150588	-0.0830558	0.0974899	0.309832	0.738139	0.0286732	0.115501	0.16067	0.248332	0.133439	-0.112695	0.0106818	0.264125	0.727745	-0.0495748	0.110625	0.478938	0.633009	-0.0563081	0.11098	0.222554	0.419759	0.138282	0.181192	-0.014501	0.206648	9.08211	0.0581147	0.216096	0.188997	0.118196
Pitpna	4.99581	4.69648	5.19314	3.60287	3.74092	3.78579	4.89989	4.70716	4.92042	6.52163	4.80317	4.58003	5.11927	4.16726	5.10663	4.80892	4.76036	5.39631	4.69079	4.90907	4.51718	3.42101	4.10135	4.25344	3.61283	4.59258	3.35676	4.82271	4.65713	4.75417	4.56579	3.26887	4.53264	5.17921	4.69315	2.54703	4.44375	5.07672	4.69101	2.92864	5.16014	3.58964	5.19417	4.40496	9.12101	5.25749	5.45126	4.02162	3.63743
Non_target	0.514654	0.314656	0.869034	0.612913	0.0967544	0.556686	0.343817	0.407063	0.99847	1.17372	0.783989	0.447067	0.560395	0.33307	0.448296	0.396212	0.367662	0.757818	0.664694	0.37312	0.419621	0.408167	1.32692	0.286373	0.246354	0.407623	0.223999	0.430023	0.382183	0.585348	0.442961	0.423485	0.388823	0.678763	1.2623	0.340347	0.286386	0.601937	0.643751	0.232494	0.794589	0.259495	0.603313	0.430522	9.22118	0.419731	0.881231	0.654525	0.278758
[truncated: 46 more columns]

## Sheet: cosine similarity
Data S7H. Perturbation effect pairwise simiarity among 1,218 perturbation-cell-type pairs. Related to Figures 3B & S9.
	151 TH Prkcd Grin2c Glut - Map2k1	151 TH Prkcd Grin2c Glut - Selenoi	066 CNU-HYa HY GABA - Dctn1	155 MB Glut - Ufc1	151 TH Prkcd Grin2c Glut - Atf2	151 TH Prkcd Grin2c Glut - Zmynd8	191 MB P MY GABA - Caml	151 TH Prkcd Grin2c Glut - Klf7	191 MB P MY GABA - Snrnp70	005 L4-5 IT CTX Glut - Ranbp2	151 TH Prkcd Grin2c Glut - Vps41	151 TH Prkcd Grin2c Glut - Kmt2e	151 TH Prkcd Grin2c Glut - Pura	151 TH Prkcd Grin2c Glut - Mib1	191 MB P MY GABA - Nf1	066 CNU-HYa HY GABA - Rrn3	155 MB Glut - Ankrd11	155 MB Glut - Ddx23	155 MB Glut - Dctn1	066 CNU-HYa HY GABA - Nf1	151 TH Prkcd Grin2c Glut - Adnp	155 MB Glut - Zbtb7a	022 L5 ET CTX Glut - Psmc5	151 TH Prkcd Grin2c Glut - Kcnq2	005 L4-5 IT CTX Glut - Dctn1	110 CNU-HYa HY MM Glut - Snrnp70	007 L2-3 IT CTX Glut - Stxbp1	155 MB Glut - Kmt2b	151 TH Prkcd Grin2c Glut - Ankrd11	155 MB Glut - Atp6v0c	151 TH Prkcd Grin2c Glut - Gsk3b	151 TH Prkcd Grin2c Glut - Fus	191 MB P MY GABA - Grin1	066 CNU-HYa HY GABA - Phf21a	027 NP-CT-L6b-OB Glut - Atp2a2	151 TH Prkcd Grin2c Glut - Scn8a	008 L2-3 IT ENT PPP RSP Glut - Tsc1	005 L4-5 IT CTX Glut - Rnpc3	151 TH Prkcd Grin2c Glut - Wdr26	110 CNU-HYa HY MM Glut - Brd4	145 MH-LH TH Glut - Tsc1	191 MB P MY GABA - Safe_target_31	191 MB P MY GABA - Ap2s1	022 L5 ET CTX Glut - Yy1	191 MB P MY GABA - Arid2	155 MB Glut - Gatad1	052 Pvalb Gaba - Thap11	151 TH Prkcd Grin2c Glut - Cacna1g	009 L2-3 IT PIR AON ENT Glut - Gfpt1
151 TH Prkcd Grin2c Glut - Map2k1	1	-0.0349951	0.0508357	0.0689851	0.0897002	0.0524257	-0.188433	0.3076	0.0830221	0.260104	-0.0376628	0.223826	0.201584	0.0623782	-0.361111	0.164873	-0.0298	0.165658	0.0537103	-0.318906	0.181926	-0.04637	0.0797136	0.0727641	0.100636	0.0464292	-0.0056914	-0.0558976	0.0277827	-0.174273	0.161367	-0.120666	0.150121	-0.120556	-0.112475	0.381781	-0.0159345	0.0392889	-0.131009	0.137481	-0.0712741	-0.174864	0.138036	-0.0077836	-0.030885	0.180972	-0.265608	0.171763	-0.0937206
151 TH Prkcd Grin2c Glut - Selenoi	-0.0349951	1	0.635914	-0.131148	0.0429239	0.110224	-0.0667881	-0.0464929	0.0380923	-0.0688095	0.359484	-0.278745	-0.0646394	0.687968	-0.120032	-0.147	0.0696829	-0.0282397	0.612482	0.0404285	-0.0252841	-0.108966	0.156406	0.245999	0.305477	0.0452984	-0.0817517	0.100241	-0.0405901	-0.23037	-0.0514021	0.178155	-0.182624	0.20836	0.0639553	-0.0817195	0.241098	0.169422	0.281556	0.0155849	0.366241	-0.205661	-0.190843	0.174621	0.210062	-0.0402497	0.210103	0.126348	0.0163503
066 CNU-HYa HY GABA - Dctn1	0.0508357	0.635914	1	0.0228752	0.151202	0.0562941	-0.140065	-0.0729078	-0.108298	-0.0224927	0.525926	-0.0397336	0.0402265	0.861965	-0.0864123	-0.153893	0.00997159	-0.0615688	0.951956	0.0575549	0.0874728	-0.0493692	0.0691083	0.327481	0.619236	-0.131523	-0.0130699	0.0864945	0.00579803	-0.206471	0.137799	-0.00623845	-0.336692	0.22391	0.252902	-0.0934517	0.417106	0.0703978	0.140843	0.0738066	0.456197	-0.217111	-0.374718	0.0311926	0.211789	-0.0919295	0.18107	0.289116	0.115508
155 MB Glut - Ufc1	0.0689851	-0.131148	0.0228752	1	0.319166	-0.0290841	-0.0547999	0.0220141	0.0690876	0.308358	-0.0286294	0.0906412	0.241675	-0.139838	0.0758466	0.66097	0.119129	0.244903	0.0385764	-0.0254007	0.024134	0.213604	0.243971	0.0207009	0.191128	-0.0656906	0.011222	-0.131078	0.0431154	0.21063	-0.00354856	-0.064574	-0.0455896	-0.123221	0.23599	0.234749	-0.219432	-0.0651942	0.147382	0.132508	-0.102512	0.116917	-0.253406	0.220308	-0.00945668	0.1107	0.0610673	0.0576599	0.36758
151 TH Prkcd Grin2c Glut - Atf2	0.0897002	0.0429239	0.151202	0.319166	1	0.203824	0.0825891	0.339252	0.0182585	0.166981	0.356144	0.0320106	0.13026	0.0366814	0.191281	0.0721652	0.0687784	0.232293	0.136099	0.211793	0.440755	0.16624	0.118108	0.225687	0.0909773	0.0438534	0.0315743	0.0681557	0.0890692	0.0972599	0.281759	-0.138687	-0.160094	0.068962	0.112677	0.148577	0.0516183	0.0494296	0.0396077	0.211169	-0.101049	-0.000297745	-0.133716	0.319962	-0.116816	0.0902703	0.128629	0.543798	0.227958
151 TH Prkcd Grin2c Glut - Zmynd8	0.0524257	0.110224	0.0562941	-0.0290841	0.203824	1	-0.0941514	0.127249	0.0287741	-0.0547501	0.117361	-0.133767	-0.187566	0.151143	-0.0540711	0.00361033	-0.11285	-0.231988	0.0854308	-0.175637	0.482008	0.015829	0.0485316	0.277064	0.204081	0.0238996	0.0527871	-0.0733946	-0.0764075	-0.0820483	-0.0714044	-0.168104	-0.23769	0.0769798	-0.127113	-0.30196	0.0810558	0.0373598	0.0884768	-0.137127	-0.0365523	-0.0830049	-0.164503	-0.0292324	0.172771	-0.203123	0.0281266	0.255602	-0.0812373
191 MB P MY GABA - Caml	-0.188433	-0.0667881	-0.140065	-0.0547999	0.0825891	-0.0941514	1	-0.016361	-0.101433	0.067674	0.124526	0.0197249	-0.492961	-0.117052	0.254631	-0.078209	0.0061541	-0.0835254	-0.184032	0.33165	-0.0351729	-0.128268	0.25714	-0.0385497	-0.309305	0.0159369	0.23883	-0.0600425	-0.0830189	0.782413	-0.36541	-0.0986809	0.0815909	-0.0118684	0.32043	-0.0992329	0.0642981	-0.196139	0.0586178	0.309297	0.0829959	-0.0774904	0.0311869	0.238207	-0.17728	0.00913369	0.151589	-0.275704	0.377369
151 TH Prkcd Grin2c Glut - Klf7	0.3076	-0.0464929	-0.0729078	0.0220141	0.339252	0.127249	-0.016361	1	-0.0280644	0.0456952	0.0181367	0.169636	-0.0165301	0.0937601	0.134993	0.0293379	0.241199	0.161305	0.00469953	0.155377	0.198707	0.0123924	0.0105309	0.397585	0.075877	0.0182302	-0.0854765	0.14356	-0.0696902	0.0289404	0.145776	-0.0548366	-0.0662454	-0.133337	-0.0225939	0.286116	-0.0961841	0.0550464	-0.224818	0.136236	-0.175678	-0.0760129	-0.0733947	0.0703037	-0.114355	0.162326	-0.0158782	0.403892	-0.0487405
191 MB P MY GABA - Snrnp70	0.0830221	0.0380923	-0.108298	0.0690876	0.0182585	0.0287741	-0.101433	-0.0280644	1	0.276399	0.0338462	0.333564	0.203492	-0.0728873	0.0128451	0.115653	0.202257	0.570745	-0.137145	-0.0773562	0.110944	0.0770218	0.281145	-0.00480046	0.0247682	0.951031	-0.0086023	-0.0319968	0.134927	-0.0443321	0.101478	0.659964	-0.0328273	0.0296768	0.0191087	0.00399422	0.181314	0.57559	0.0244767	-0.172518	0.195277	0.0366344	0.0281331	0.0245849	0.00200651	0.293154	0.00949223	0.0284478	0.0470813
005 L4-5 IT CTX Glut - Ranbp2	0.260104	-0.0688095	-0.0224927	0.308358	0.166981	-0.0547501	0.067674	0.0456952	0.276399	1	0.145504	0.217324	0.241642	-0.0326666	-0.0448278	0.225881	0.00500952	0.540394	-0.0213089	-0.0155668	-0.0535822	0.0170985	0.342531	-0.176701	0.0831316	0.246854	0.184259	0.145271	0.133422	0.103748	0.0123629	-0.124421	0.03247	-0.0782675	0.0770362	0.260218	0.0992443	0.207103	0.0824757	0.332279	0.00291161	-0.0466541	0.0275639	0.311762	-0.0596724	0.183947	-0.0331226	-0.0956197	0.227512
151 TH Prkcd Grin2c Glut - Vps41	-0.0376628	0.359484	0.525926	-0.0286294	0.356144	0.117361	0.124526	0.0181367	0.0338462	0.145504	1	-0.030003	-0.0761173	0.391412	-0.0222083	-0.0297479	0.0537869	0.034502	0.513954	0.061071	0.20578	0.0092448	0.370139	0.119669	0.211078	0.0715792	0.123013	-0.108548	0.105943	0.0823884	0.24911	0.136458	-0.15982	0.196737	0.317652	0.00770275	0.523079	0.156495	0.308169	0.090029	0.413996	-0.142702	-0.0052767	0.238298	-0.0957966	0.0204403	0.210518	0.392741	0.248265
151 TH Prkcd Grin2c Glut - Kmt2e	0.223826	-0.278745	-0.0397336	0.0906412	0.0320106	-0.133767	0.0197249	0.169636	0.333564	0.217324	-0.030003	1	0.0740137	-0.12177	0.0362792	-0.015184	0.125413	0.514696	-0.0423561	0.058738	0.0381404	0.0186392	0.172213	-0.107335	0.143781	0.312122	-0.0584232	0.0633852	0.399544	0.103669	0.124373	0.178522	-0.00276465	-0.317306	0.163967	0.166584	0.132434	0.166014	-0.367393	0.26953	0.227897	0.138585	0.195504	0.322866	-0.245582	0.395738	0.0853692	0.0561535	-0.0160844
151 TH Prkcd Grin2c Glut - Pura	0.201584	-0.0646394	0.0402265	0.241675	0.13026	-0.187566	-0.492961	-0.0165301	0.203492	0.241642	-0.0761173	0.0740137	1	-0.0165395	0.00904801	0.0695681	0.166788	0.210517	0.0333528	-0.057355	-0.170017	0.345201	-0.00593805	-0.117296	0.12495	0.119634	-0.193197	0.141168	0.183619	-0.363519	0.528729	0.124166	-0.146396	-0.244566	-0.24006	0.118008	0.0870181	0.117903	-0.0787283	-0.113697	0.104716	0.16365	-0.0325264	-0.127164	0.0624275	-0.0648552	-0.0219352	0.08689	-0.176425
151 TH Prkcd Grin2c Glut - Mib1	0.0623782	0.687968	0.861965	-0.139838	0.0366814	0.151143	-0.117052	0.0937601	-0.0728873	-0.0326666	0.391412	-0.12177	-0.0165395	1	-0.0906152	-0.262364	0.106337	-0.084312	0.877097	0.112547	0.0877067	-0.209793	-0.00796119	0.496678	0.477138	-0.0560775	-0.0407775	0.126765	-0.0178391	-0.274619	0.0488192	-0.0263232	-0.450726	0.215087	0.11589	-0.120381	0.32006	0.0969852	0.0134393	0.0626591	0.360529	-0.248903	-0.441755	0.0308819	0.259622	-0.174885	0.123139	0.280841	-0.0331609
191 MB P MY GABA - Nf1	-0.361111	-0.120032	-0.0864123	0.0758466	0.191281	-0.0540711	0.254631	0.134993	0.0128451	-0.0448278	-0.0222083	0.0362792	0.00904801	-0.0906152	1	-0.211941	0.228214	0.0597946	-0.0860007	0.729636	0.139142	0.289895	0.135294	0.216096	-0.097134	0.064972	-0.0498799	-0.00477214	-0.0699631	0.188275	0.0609417	0.0913225	-0.216452	0.205939	0.0688446	-0.284845	-0.0137464	-0.256629	-0.0790116	-0.0761074	0.101519	0.232695	-0.310665	-0.106888	-0.236209	-0.0876085	0.0960885	0.147469	0.11278
066 CNU-HYa HY GABA - Rrn3	0.164873	-0.147	-0.153893	0.66097	0.0721652	0.00361033	-0.078209	0.0293379	0.115653	0.225881	-0.0297479	-0.015184	0.0695681	-0.262364	-0.211941	1	0.117257	0.110438	-0.134561	-0.229641	0.0146648	-0.0714593	0.236627	-0.0795052	-0.00504071	0.0254053	-0.0517982	-0.316697	-0.0654185	0.0803824	-0.00455152	-0.0283783	0.312397	-0.137986	0.04208	0.356443	-0.324407	0.00790364	0.250254	0.144245	-0.224732	0.0286805	0.0240216	0.297995	-0.0290755	0.196755	0.0401117	-0.0702131	0.268355
155 MB Glut - Ankrd11	-0.0298	0.0696829	0.00997159	0.119129	0.0687784	-0.11285	0.0061541	0.241199	0.202257	0.00500952	0.0537869	0.125413	0.166788	0.106337	0.228214	0.117257	1	0.0873284	0.0275938	0.132825	-0.1526	-0.109857	0.128597	0.0347083	0.0725653	0.16743	-0.0854291	0.161226	0.437157	-0.106818	0.159036	0.194635	0.0624201	-0.267337	0.0326454	0.195719	0.104914	0.0606115	-0.0707643	-0.043033	0.108089	0.114436	0.140695	0.0562483	0.00778632	0.0940983	-0.0326037	0.121438	0.0230907
155 MB Glut - Ddx23	0.165658	-0.0282397	-0.0615688	0.244903	0.232293	-0.231988	-0.0835254	0.161305	0.570745	0.540394	0.034502	0.514696	0.210517	-0.084312	0.0597946	0.110438	0.0873284	1	-0.0544002	0.086096	-0.0199549	0.108465	0.171963	-0.0758253	0.0511299	0.546325	-0.0068639	0.207952	0.245859	0.0478401	0.0429238	0.31762	-0.105113	-0.0968338	0.0920279	0.282478	0.0270279	0.360138	-0.174065	0.303893	-0.00840136	-0.0371161	-0.00152842	0.308965	-0.204654	0.457555	-0.150891	-0.0132119	0.0603705
155 MB Glut - Dctn1	0.0537103	0.612482	0.951956	0.0385764	0.136099	0.0854308	-0.184032	0.00469953	-0.137145	-0.0213089	0.513954	-0.0423561	0.0333528	0.877097	-0.0860007	-0.134561	0.0275938	-0.0544002	1	0.0706649	0.0606384	-0.0767271	0.0673862	0.364934	0.639877	-0.152859	-0.036723	0.0512168	0.0254095	-0.209964	0.177591	-0.0490432	-0.363646	0.204377	0.240948	-0.0528326	0.320563	0.0661826	0.0808752	0.129883	0.378437	-0.166687	-0.406134	0.113451	0.15885	-0.00985589	0.146121	0.334227	0.102752
066 CNU-HYa HY GABA - Nf1	-0.318906	0.0404285	0.0575549	-0.0254007	0.211793	-0.175637	0.33165	0.155377	-0.0773562	-0.0155668	0.061071	0.058738	-0.057355	0.112547	0.729636	-0.229641	0.132825	0.086096	0.0706649	1	0.108882	0.0974768	0.141611	0.259731	-0.0261974	0.0341531	-0.0889667	0.0324897	0.0175041	0.165434	0.0396455	0.0460068	-0.353933	0.172328	0.0907544	-0.244375	-0.0653964	-0.262343	-0.201792	0.0493268	0.0883184	0.229259	-0.249037	0.0849615	-0.110195	-0.0283834	0.173239	0.208648	0.118893
151 TH Prkcd Grin2c Glut - Adnp	0.181926	-0.0252841	0.0874728	0.024134	0.440755	0.482008	-0.0351729	0.198707	0.110944	-0.0535822	0.20578	0.0381404	-0.170017	0.0877067	0.139142	0.0146648	-0.1526	-0.0199549	0.0606384	0.108882	1	0.040912	0.0240244	0.341326	0.0786842	0.116704	-0.0687545	-0.208237	-0.162396	-0.0632178	0.113061	-0.0102055	-0.247055	0.309992	-0.0709929	-0.1733	-0.0597921	0.056411	-0.14151	-0.104264	-0.207202	-0.0809387	-0.266201	0.0360143	0.0487572	-0.0743097	0.0115601	0.589881	-0.0606596
155 MB Glut - Zbtb7a	-0.04637	-0.108966	-0.0493692	0.213604	0.16624	0.015829	-0.128268	0.0123924	0.0770218	0.0170985	0.0092448	0.0186392	0.345201	-0.209793	0.289895	-0.0714593	-0.109857	0.108465	-0.0767271	0.0974768	0.040912	1	0.0704106	0.0490812	0.110844	-0.00938363	0.0151195	-0.158476	-0.0459355	0.07515	0.142527	0.181107	-0.224704	0.0346867	0.00732526	-0.214365	0.0458893	-0.0632568	-0.0522792	-0.12111	0.0783355	0.00153655	-0.21697	-0.154375	-0.371618	-0.130896	0.165564	0.141382	3.88902e-05
022 L5 ET CTX Glut - Psmc5	0.0797136	0.156406	0.0691083	0.243971	0.118108	0.0485316	0.25714	0.0105309	0.281145	0.342531	0.370139	0.172213	-0.00593805	-0.00796119	0.135294	0.236627	0.128597	0.171963	0.0673862	0.141611	0.0240244	0.0704106	1	-0.00273637	0.0728694	0.292519	0.241085	-0.153984	-0.0230478	0.29209	0.0434617	0.234308	0.031693	0.0183515	0.290368	-0.0237156	0.26799	0.162819	0.365317	-0.0468047	0.396632	0.0336507	0.0829222	0.181517	-0.158493	0.267635	0.18469	0.00232622	0.362384
151 TH Prkcd Grin2c Glut - Kcnq2	0.0727641	0.245999	0.327481	0.0207009	0.225687	0.277064	-0.0385497	0.397585	-0.00480046	-0.176701	0.119669	-0.107335	-0.117296	0.496678	0.216096	-0.0795052	0.0347083	-0.0758253	0.364934	0.259731	0.341326	0.0490812	-0.00273637	1	0.217843	0.0465682	-0.198575	-0.2067	-0.254034	-0.122002	0.164158	0.130102	-0.518946	0.286475	-0.00294787	-0.304767	-0.0127035	0.0119731	-0.0501181	-0.0349692	0.0431107	-0.0724106	-0.496566	-0.00944102	-0.0637404	-0.0476918	-0.02483	0.329818	-0.16283
005 L4-5 IT CTX Glut - Dctn1	0.100636	0.305477	0.619236	0.191128	0.0909773	0.204081	-0.309305	0.075877	0.0247682	0.0831316	0.211078	0.143781	0.12495	0.477138	-0.097134	-0.00504071	0.0725653	0.0511299	0.639877	-0.0261974	0.0786842	0.110844	0.0728694	0.217843	1	-0.0684255	0.0240397	-0.00968551	0.131403	-0.224071	0.130392	0.0384445	-0.310479	0.0290266	0.233434	-0.0974852	0.217364	-0.0736971	-0.0172364	0.0244316	0.213622	-0.150189	-0.244071	-0.0234937	0.115792	0.0928996	0.163604	0.188715	0.0579679
110 CNU-HYa HY MM Glut - Snrnp70	0.0464292	0.0452984	-0.131523	-0.0656906	0.0438534	0.0238996	0.0159369	0.0182302	0.951031	0.246854	0.0715792	0.312122	0.119634	-0.0560775	0.064972	0.0254053	0.16743	0.546325	-0.152859	0.0341531	0.116704	-0.00938363	0.292519	0.0465682	-0.0684255	1	0.0058012	0.0186876	0.10986	0.0119934	0.0812081	0.61683	-0.0510323	0.0599188	0.0185065	-0.00584086	0.188307	0.57356	-0.00117421	-0.114402	0.190066	0.128924	0.0630721	0.0713508	0.0274757	0.333464	0.00289611	0.0177306	0.0687799
007 L2-3 IT CTX Glut - Stxbp1	-0.0056914	-0.0817517	-0.0130699	0.011222	0.0315743	0.0527871	0.23883	-0.0854765	-0.0086023	0.184259	0.123013	-0.0584232	-0.193197	-0.0407775	-0.0498799	-0.0517982	-0.0854291	-0.0068639	-0.036723	-0.0889667	-0.0687545	0.0151195	0.241085	-0.198575	0.0240397	0.0058012	1	-0.00216267	-0.0343559	0.352448	-0.316424	-0.0689867	0.148794	0.0866837	0.556054	-0.00747922	0.172093	0.0374818	0.211598	0.0115801	0.0935931	-0.066186	0.0772133	-0.123883	-0.0469826	-0.0515354	0.0744242	-0.154396	0.416356
155 MB Glut - Kmt2b	-0.0558976	0.100241	0.0864945	-0.131078	0.0681557	-0.0733946	-0.0600425	0.14356	-0.0319968	0.145271	-0.108548	0.0633852	0.141168	0.126765	-0.00477214	-0.316697	0.161226	0.207952	0.0512168	0.0324897	-0.208237	-0.158476	-0.153984	-0.2067	-0.00968551	0.0186876	-0.00216267	1	0.221385	-0.0722704	0.0811501	-0.17944	-0.164459	-0.380405	-0.137582	0.0740186	0.128296	0.127546	-0.181058	0.123456	-0.00420763	-0.0156761	-0.0312121	-0.0195447	0.317447	0.0269179	-0.226496	0.000606711	0.0599616
151 TH Prkcd Grin2c Glut - Ankrd11	0.0277827	-0.0405901	0.00579803	0.0431154	0.0890692	-0.0764075	-0.0830189	-0.0696902	0.134927	0.133422	0.105943	0.399544	0.183619	-0.0178391	-0.0699631	-0.0654185	0.437157	0.245859	0.0254095	0.0175041	-0.162396	-0.0459355	-0.0230478	-0.254034	0.131403	0.10986	-0.0343559	0.221385	1	-0.0442736	0.179743	0.0289358	-0.00107946	-0.413924	-0.0239736	0.280082	-0.00799396	0.00972377	-0.415961	0.272323	-0.0586815	0.0873969	0.259921	0.21198	-0.0400629	0.177455	0.0336427	0.110981	-0.0208825
155 MB Glut - Atp6v0c	-0.174273	-0.23037	-0.206471	0.21063	0.0972599	-0.0820483	0.782413	0.0289404	-0.0443321	0.103748	0.0823884	0.103669	-0.363519	-0.274619	0.188275	0.0803824	-0.106818	0.0478401	-0.209964	0.165434	-0.0632178	0.07515	0.29209	-0.122002	-0.224071	0.0119934	0.352448	-0.0722704	-0.0442736	1	-0.268268	-0.0420915	0.0632351	-0.0644789	0.475407	-0.0691121	-0.101612	-0.131075	4.56965e-05	0.273275	-0.046208	-0.0204226	-0.0782579	0.187923	-0.316482	0.136022	0.187385	-0.202242	0.542031
151 TH Prkcd Grin2c Glut - Gsk3b	0.161367	-0.0514021	0.137799	-0.00354856	0.281759	-0.0714044	-0.36541	0.145776	0.101478	0.0123629	0.24911	0.124373	0.528729	0.0488192	0.0609417	-0.00455152	0.159036	0.0429238	0.177591	0.0396455	0.113061	0.142527	0.0434617	0.164158	0.130392	0.0812081	-0.316424	0.0811501	0.179743	-0.268268	1	0.189629	-0.232731	-0.102274	-0.121809	-0.0381791	0.184746	0.180131	-0.0896846	0.0291393	0.138095	0.180484	0.0514257	0.0925932	-0.0228121	0.168115	-0.0157814	0.469525	-0.0894327
151 TH Prkcd Grin2c Glut - Fus	-0.120666	0.178155	-0.00623845	-0.064574	-0.138687	-0.168104	-0.0986809	-0.0548366	0.659964	-0.124421	0.136458	0.178522	0.124166	-0.0263232	0.0913225	-0.0283783	0.194635	0.31762	-0.0490432	0.0460068	-0.0102055	0.181107	0.234308	0.130102	0.0384445	0.61683	-0.0689867	-0.17944	0.0289358	-0.0420915	0.189629	1	-0.113113	0.110801	0.187089	-0.201377	0.271071	0.321368	0.079189	-0.316604	0.319759	0.0628753	0.0525124	-0.154827	-0.0807514	0.178579	-0.0657446	0.0686796	-0.0811455
191 MB P MY GABA - Grin1	0.150121	-0.182624	-0.336692	-0.0455896	-0.160094	-0.23769	0.0815909	-0.0662454	-0.0328273	0.03247	-0.15982	-0.00276465	-0.146396	-0.450726	-0.216452	0.312397	0.0624201	-0.105113	-0.363646	-0.353933	-0.247055	-0.224704	0.031693	-0.518946	-0.310479	-0.0510323	0.148794	-0.164459	-0.00107946	0.0632351	-0.232731	-0.113113	1	-0.0840617	-0.0591138	0.521725	-0.172682	-0.0137115	0.230807	0.0132243	-0.164346	0.143383	0.542998	0.00818816	-0.14209	0.168452	-0.0929509	-0.25238	0.0427429
066 CNU-HYa HY GABA - Phf21a	-0.120556	0.20836	0.22391	-0.123221	0.068962	0.0769798	-0.0118684	-0.133337	0.0296768	-0.0782675	0.196737	-0.317306	-0.244566	0.215087	0.205939	-0.137986	-0.267337	-0.0968338	0.204377	0.172328	0.309992	0.0346867	0.0183515	0.286475	0.0290266	0.0599188	0.0866837	-0.380405	-0.413924	-0.0644789	-0.102274	0.110801	-0.0840617	1	0.103608	-0.250794	0.0598433	0.0675829	0.159639	-0.173945	0.0621388	0.0135352	-0.224224	-0.152205	-0.021612	-0.0799842	-0.0251778	0.17732	0.084071
027 NP-CT-L6b-OB Glut - Atp2a2	-0.112475	0.0639553	0.252902	0.23599	0.112677	-0.127113	0.32043	-0.0225939	0.0191087	0.0770362	0.317652	0.163967	-0.24006	0.11589	0.0688446	0.04208	0.0326454	0.0920279	0.240948	0.0907544	-0.0709929	0.00732526	0.290368	-0.00294787	0.233434	0.0185065	0.556054	-0.137582	-0.0239736	0.475407	-0.121809	0.187089	-0.0591138	0.103608	1	-0.0409307	0.307403	-0.0392501	0.210615	0.0612372	0.280525	0.0227289	-0.0786476	0.126086	-0.0781907	0.171342	0.229491	0.0587927	0.512288
151 TH Prkcd Grin2c Glut - Scn8a	0.381781	-0.0817195	-0.0934517	0.234749	0.148577	-0.30196	-0.0992329	0.286116	0.00399422	0.260218	0.00770275	0.166584	0.118008	-0.120381	-0.284845	0.356443	0.195719	0.282478	-0.0528326	-0.244375	-0.1733	-0.214365	-0.0237156	-0.304767	-0.0974852	-0.00584086	-0.00747922	0.0740186	0.280082	-0.0691121	-0.0381791	-0.201377	0.521725	-0.250794	-0.0409307	1	-0.213865	0.0758801	-0.102628	0.294961	-0.239424	0.00519303	0.354902	0.283696	0.0409639	0.302224	-0.166858	0.0701336	0.064285
008 L2-3 IT ENT PPP RSP Glut - Tsc1	-0.0159345	0.241098	0.417106	-0.219432	0.0516183	0.0810558	0.0642981	-0.0961841	0.181314	0.0992443	0.523079	0.132434	0.0870181	0.32006	-0.0137464	-0.324407	0.104914	0.0270279	0.320563	-0.0653964	-0.0597921	0.0458893	0.26799	-0.0127035	0.217364	0.188307	0.172093	0.128296	-0.00799396	-0.101612	0.184746	0.271071	-0.172682	0.0598433	0.307403	-0.213865	1	0.21248	0.359695	-0.168501	0.729349	-0.00222102	0.0871564	-0.110231	0.153726	-0.0952589	0.101334	0.053635	0.0471505
005 L4-5 IT CTX Glut - Rnpc3	0.0392889	0.169422	0.0703978	-0.0651942	0.0494296	0.0373598	-0.196139	0.0550464	0.57559	0.207103	0.156495	0.166014	0.117903	0.0969852	-0.256629	0.00790364	0.0606115	0.360138	0.0661826	-0.262343	0.056411	-0.0632568	0.162819	0.0119731	-0.0736971	0.57356	0.0374818	0.127546	0.00972377	-0.131075	0.180131	0.321368	-0.0137115	0.0675829	-0.0392501	0.0758801	0.21248	1	0.130712	-0.0700195	0.144479	0.0142874	0.142371	0.145661	0.100634	0.308604	-0.077636	0.0564795	0.0871928
151 TH Prkcd Grin2c Glut - Wdr26	-0.131009	0.281556	0.140843	0.147382	0.0396077	0.0884768	0.0586178	-0.224818	0.0244767	0.0824757	0.308169	-0.367393	-0.0787283	0.0134393	-0.0790116	0.250254	-0.0707643	-0.174065	0.0808752	-0.201792	-0.14151	-0.0522792	0.365317	-0.0501181	-0.0172364	-0.00117421	0.211598	-0.181058	-0.415961	4.56965e-05	-0.0896846	0.079189	0.230807	0.159639	0.210615	-0.102628	0.359695	0.130712	1	-0.332002	0.445719	0.00228919	0.0970598	-0.0518364	0.0471484	-0.0949797	0.187313	-0.195852	0.256136
110 CNU-HYa HY MM Glut - Brd4	0.137481	0.0155849	0.0738066	0.132508	0.211169	-0.137127	0.309297	0.136236	-0.172518	0.332279	0.090029	0.26953	-0.113697	0.0626591	-0.0761074	0.144245	-0.043033	0.303893	0.129883	0.0493268	-0.104264	-0.12111	-0.0468047	-0.0349692	0.0244316	-0.114402	0.0115801	0.123456	0.272323	0.273275	0.0291393	-0.316604	0.0132243	-0.173945	0.0612372	0.294961	-0.168501	-0.0700195	-0.332002	1	-0.207212	-0.0916102	0.0184714	0.63129	-0.209201	0.404162	-0.0416579	-0.0232542	0.256792
145 MH-LH TH Glut - Tsc1	-0.0712741	0.366241	0.456197	-0.102512	-0.101049	-0.0365523	0.0829959	-0.175678	0.195277	0.00291161	0.413996	0.227897	0.104716	0.360529	0.101519	-0.224732	0.108089	-0.00840136	0.378437	0.0883184	-0.207202	0.0783355	0.396632	0.0431107	0.213622	0.190066	0.0935931	-0.00420763	-0.0586815	-0.046208	0.138095	0.319759	-0.164346	0.0621388	0.280525	-0.239424	0.729349	0.144479	0.445719	-0.207212	1	0.0584687	0.0254487	-0.0283339	0.00669506	-0.0390337	0.299476	-0.0727136	0.0922002
191 MB P MY GABA - Safe_target_31	-0.174864	-0.205661	-0.217111	0.116917	-0.000297745	-0.0830049	-0.0774904	-0.0760129	0.0366344	-0.0466541	-0.142702	0.138585	0.16365	-0.248903	0.232695	0.0286805	0.114436	-0.0371161	-0.166687	0.229259	-0.0809387	0.00153655	0.0336507	-0.0724106	-0.150189	0.128924	-0.066186	-0.0156761	0.0873969	-0.0204226	0.180484	0.0628753	0.143383	0.0135352	0.0227289	0.00519303	-0.00222102	0.0142874	0.00228919	-0.0916102	0.0584687	1	0.162513	0.0330879	0.0748675	0.235833	-0.0346094	0.0611572	-0.0462279
191 MB P MY GABA - Ap2s1	0.138036	-0.190843	-0.374718	-0.253406	-0.133716	-0.164503	0.0311869	-0.0733947	0.0281331	0.0275639	-0.0052767	0.195504	-0.0325264	-0.441755	-0.310665	0.0240216	0.140695	-0.00152842	-0.406134	-0.249037	-0.266201	-0.21697	0.0829222	-0.496566	-0.244071	0.0630721	0.0772133	-0.0312121	0.259921	-0.0782579	0.0514257	0.0525124	0.542998	-0.224224	-0.0786476	0.354902	0.0871564	0.142371	0.0970598	0.0184714	0.0254487	0.162513	1	0.0942901	-0.0238319	0.199113	-0.118292	-0.203465	-0.131641
022 L5 ET CTX Glut - Yy1	-0.0077836	0.174621	0.0311926	0.220308	0.319962	-0.0292324	0.238207	0.0703037	0.0245849	0.311762	0.238298	0.322866	-0.127164	0.0308819	-0.106888	0.297995	0.0562483	0.308965	0.113451	0.0849615	0.0360143	-0.154375	0.181517	-0.00944102	-0.0234937	0.0713508	-0.123883	-0.0195447	0.21198	0.187923	0.0925932	-0.154827	0.00818816	-0.152205	0.126086	0.283696	-0.110231	0.145661	-0.0518364	0.63129	-0.0283339	0.0330879	0.0942901	1	-0.172392	0.398774	0.134105	0.121277	0.234344
191 MB P MY GABA - Arid2	-0.030885	0.210062	0.211789	-0.00945668	-0.116816	0.172771	-0.17728	-0.114355	0.00200651	-0.0596724	-0.0957966	-0.245582	0.0624275	0.259622	-0.236209	-0.0290755	0.00778632	-0.204654	0.15885	-0.110195	0.0487572	-0.371618	-0.158493	-0.0637404	0.115792	0.0274757	-0.0469826	0.317447	-0.0400629	-0.316482	-0.0228121	-0.0807514	-0.14209	-0.021612	-0.0781907	0.0409639	0.153726	0.100634	0.0471484	-0.209201	0.00669506	0.0748675	-0.0238319	-0.172392	1	-0.185283	-0.0610839	0.00966895	-0.0451067
155 MB Glut - Gatad1	0.180972	-0.0402497	-0.0919295	0.1107	0.0902703	-0.203123	0.00913369	0.162326	0.293154	0.183947	0.0204403	0.395738	-0.0648552	-0.174885	-0.0876085	0.196755	0.0940983	0.457555	-0.00985589	-0.0283834	-0.0743097	-0.130896	0.267635	-0.0476918	0.0928996	0.333464	-0.0515354	0.0269179	0.177455	0.136022	0.168115	0.178579	0.168452	-0.0799842	0.171342	0.302224	-0.0952589	0.308604	-0.0949797	0.404162	-0.0390337	0.235833	0.199113	0.398774	-0.185283	1	-0.0530822	0.0428431	0.194231
052 Pvalb Gaba - Thap11	-0.265608	0.210103	0.18107	0.0610673	0.128629	0.0281266	0.151589	-0.0158782	0.00949223	-0.0331226	0.210518	0.0853692	-0.0219352	0.123139	0.0960885	0.0401117	-0.0326037	-0.150891	0.146121	0.173239	0.0115601	0.165564	0.18469	-0.02483	0.163604	0.00289611	0.0744242	-0.226496	0.0336427	0.187385	-0.0157814	-0.0657446	-0.0929509	-0.0251778	0.229491	-0.166858	0.101334	-0.077636	0.187313	-0.0416579	0.299476	-0.0346094	-0.118292	0.134105	-0.0610839	-0.0530822	1	0.0481674	0.202714
151 TH Prkcd Grin2c Glut - Cacna1g	0.171763	0.126348	0.289116	0.0576599	0.543798	0.255602	-0.275704	0.403892	0.0284478	-0.0956197	0.392741	0.0561535	0.08689	0.280841	0.147469	-0.0702131	0.121438	-0.0132119	0.334227	0.208648	0.589881	0.141382	0.00232622	0.329818	0.188715	0.0177306	-0.154396	0.000606711	0.110981	-0.202242	0.469525	0.0686796	-0.25238	0.17732	0.0587927	0.0701336	0.053635	0.0564795	-0.195852	-0.0232542	-0.0727136	0.0611572	-0.203465	0.121277	0.00966895	0.0428431	0.0481674	1	0.00705528
009 L2-3 IT PIR AON ENT Glut - Gfpt1	-0.0937206	0.0163503	0.115508	0.36758	0.227958	-0.0812373	0.377369	-0.0487405	0.0470813	0.227512	0.248265	-0.0160844	-0.176425	-0.0331609	0.11278	0.268355	0.0230907	0.0603705	0.102752	0.118893	-0.0606596	3.88902e-05	0.362384	-0.16283	0.0579679	0.0687799	0.416356	0.0599616	-0.0208825	0.542031	-0.0894327	-0.0811455	0.0427429	0.084071	0.512288	0.064285	0.0471505	0.0871928	0.256136	0.256792	0.0922002	-0.0462279	-0.131641	0.234344	-0.0451067	0.194231	0.202714	0.00705528	1
027 NP-CT-L6b-OB Glut - U2af2	0.0879445	0.0827102	-0.0416621	0.267695	0.0914631	0.016021	-0.186217	0.0878342	0.699942	0.234967	0.100677	0.245954	0.209358	-0.0446451	-0.169231	0.311465	0.217646	0.494403	-0.0436657	-0.228714	-0.00457041	-0.0623239	0.275358	-0.0699559	-0.00920152	0.637729	-0.0788867	0.0632933	0.0249562	-0.0689243	0.107041	0.45364	0.0294361	-0.0979099	0.0943189	0.209727	0.136326	0.570066	0.158035	-0.0520572	0.104417	0.0338527	0.119982	0.165397	0.000606894	0.345406	-0.0958051	0.0615129	0.112811
110 CNU-HYa HY MM Glut - Trrap	0.0897876	0.0490286	-0.0461503	0.0981983	0.20993	-0.0696087	0.228137	0.180946	0.0389787	0.214675	0.215297	0.225635	-0.102326	-0.0485535	0.00400075	0.256345	0.0914516	0.319489	0.100743	0.07549	-0.0845056	-0.10002	0.244107	-0.0406834	-0.0294496	0.0909045	-0.0581853	-0.0854472	0.0553644	0.269511	0.125568	-0.0775084	0.139097	-0.0389754	0.125224	0.332042	-0.227174	0.100799	-0.0740195	0.517796	-0.115654	0.013003	0.164183	0.567526	-0.326006	0.515021	-0.00942945	0.00551767	0.20244
155 MB Glut - Chp1	-0.168905	0.434475	0.617215	-0.144952	0.104163	0.273663	0.0749368	0.188472	-0.269719	-0.110543	0.25154	-0.246551	-0.181296	0.707169	0.18702	-0.282756	0.106208	-0.190425	0.642663	0.222818	0.113822	-0.0589743	-0.139604	0.435972	0.427273	-0.236943	0.0632704	0.184249	-0.0585691	-0.0105352	-0.0626881	-0.202195	-0.466154	0.182242	0.148534	-0.227364	0.164204	-0.163411	-0.0920031	0.0513921	0.156971	-0.330761	-0.529084	-0.0498877	0.165259	-0.321598	0.143519	0.196355	0.0152414
191 MB P MY GABA - Mecp2	0.0329479	-0.371276	-0.388367	0.153158	-0.204008	0.0477431	-0.0912062	0.160387	-0.203402	0.101047	-0.297511	-0.0866632	-0.0537036	-0.286102	0.0590604	0.27132	-0.105083	-0.166991	-0.307113	0.0330862	-0.0293542	-0.145187	0.0290129	-0.207918	-0.133796	-0.174008	0.11457	-0.0294904	-0.126974	0.0229191	-0.126015	-0.25927	0.113808	-0.0113664	-0.0114203	0.153703	-0.2318	-0.162946	-0.0538386	-0.0162491	-0.296909	0.186852	-0.00257207	-0.0975234	0.19024	0.0235779	-0.0414708	-0.109537	0.178125
066 CNU-HYa HY GABA - Hspa9	0.0301887	-0.0518326	0.0573616	0.472661	0.380386	-0.133419	0.546284	0.174444	-0.0886605	0.221525	0.215143	-0.011589	-0.251717	-0.0848005	0.0390947	0.368995	0.0579207	0.12778	0.0581092	0.0411484	-0.00283049	-0.104327	0.173415	-0.0122131	0.00493456	-0.0796709	0.20736	-0.0253867	-0.0845104	0.645335	-0.107456	-0.18969	0.0943844	0.0339079	0.45877	0.265474	-0.0697029	-0.0319306	0.19018	0.431122	-0.0947633	-0.18883	-0.0723126	0.370376	-0.154085	0.263046	0.107358	-0.0321662	0.639025
151 TH Prkcd Grin2c Glut - Gabrb2	-0.294069	-0.243912	0.104355	0.163293	0.172134	0.190052	-0.218387	-0.201739	0.0560315	-0.0280556	0.0885876	0.122889	0.234712	0.0051639	0.17343	-0.0350122	-0.0186428	0.100226	0.157835	0.168993	0.0335769	0.360677	-0.0422437	0.216389	0.261547	0.0202325	0.0429081	-0.0254491	0.212099	0.0204147	0.341722	0.0949939	-0.469767	-0.0500907	0.129533	-0.463278	0.0566102	0.00405851	-0.126346	-0.0579376	0.0342422	0.143088	-0.313487	-0.0500491	-0.178086	-0.010344	0.116388	0.137325	0.00245583
308 CB GABA - Psmc1	0.117811	0.140936	0.0754037	0.137543	0.146373	-0.0337242	0.344831	0.0472561	0.381786	0.411971	0.475507	0.353293	-0.121367	0.030371	0.0686507	0.228859	0.0844747	0.369831	0.0692036	0.16442	0.0319375	0.0159981	0.838964	0.0599611	-0.037936	0.414339	0.123222	-0.193273	0.105772	0.320472	0.075086	0.264705	0.0347888	0.0353919	0.252364	0.108942	0.277073	0.284861	0.246077	0.183857	0.375124	-0.0618544	0.156276	0.401329	-0.277994	0.410583	0.203488	0.0174216	0.329822
151 TH Prkcd Grin2c Glut - Nipbl	-0.207829	0.252513	-0.031047	-0.107469	0.189825	0.134272	0.0927765	-0.174227	0.0161636	0.014158	0.33079	-0.133535	0.0307288	-0.0687565	0.104929	-0.199381	0.0139762	0.033971	-0.053589	0.208497	0.1545	0.0798968	0.0257909	-0.111104	-0.00801753	0.0440345	-0.0075455	0.128767	0.321166	-0.0203648	0.122204	0.14273	-0.210599	-0.116366	-0.0749878	-0.243133	0.143609	0.0147188	0.0717072	0.0993627	-0.00107858	0.0296436	0.0339203	0.191186	0.0494254	0.00657541	0.0197634	0.159222	-0.00121224
191 MB P MY GABA - Srsf1	0.15738	-0.00558336	0.105247	0.348442	0.320301	-0.20612	0.289376	0.055549	0.0294783	0.318291	0.165123	0.0298443	0.0270568	-0.0596111	-0.014801	0.252329	-0.0273328	0.287871	0.0715001	0.0885504	-0.023705	-0.10623	0.0282243	-0.200699	0.0392705	0.0472314	0.141167	0.190964	0.0303277	0.407658	0.0607185	-0.159968	0.0301988	-0.0764171	0.277154	0.252877	-0.00345572	-0.0330617	0.111509	0.364506	0.0152106	-0.100221	-0.0590091	0.210966	-0.0331904	0.221719	0.105374	-0.0413079	0.544326
066 CNU-HYa HY GABA - Kif1a	0.0669734	0.300945	0.443865	0.164172	0.145646	0.106763	0.264072	-0.0809632	-0.1638	0.0987689	0.162567	-0.166466	-0.0844314	0.463811	0.0884224	0.162244	-0.0332904	-0.0934075	0.464448	0.284343	0.176766	-0.0823569	0.122416	0.251746	0.163961	-0.146994	0.00175286	-0.164579	-0.125586	0.136753	-0.137873	-0.188198	-0.203832	0.195824	0.135123	-0.153809	0.0659739	-0.181592	-0.0040769	0.280834	0.0737349	-0.0615024	-0.49475	0.200732	0.022164	-0.0337398	0.10464	0.14418	0.173577
155 MB Glut - Zfx	-0.0677028	-0.0714636	-0.194673	-0.119533	0.0402212	0.237988	0.0147956	0.0655939	-0.166614	0.0201034	0.0366997	-0.0841179	-0.141659	-0.109994	-0.0372755	-0.0887871	0.100549	-0.210091	-0.1213	-0.113561	0.0107175	-0.3084	0.0356635	-0.107694	-0.119618	-0.168236	0.110955	0.135872	0.0106293	-0.00325378	0.0442961	-0.170459	0.0354467	-0.0851264	0.0760895	-0.0427895	0.0609006	0.0333162	0.10006	-0.0436886	-0.0364403	0.0624988	0.112027	0.108515	0.00371091	0.0294874	-0.189811	0.111175	-0.0130556
151 TH Prkcd Grin2c Glut - Rnpc3	0.2353	0.257833	0.0931101	0.0735178	0.17942	0.158751	-0.269645	0.162219	0.796707	0.385109	0.212595	0.230877	0.265487	0.149821	-0.266646	0.175928	0.216409	0.48166	0.0964755	-0.279893	0.0851605	-0.0798746	0.270985	0.053422	0.166869	0.769926	-0.00848362	0.172612	0.118364	-0.22298	0.276512	0.411617	-0.0602061	-0.0740753	-0.0264224	0.186106	0.281979	0.708922	0.135035	-0.00556187	0.200153	-0.0375135	0.0998811	0.221807	0.134592	0.349036	0.00646505	0.151763	0.0834758
155 MB Glut - Atp2a2	-0.182016	0.0207299	0.171717	0.463387	0.298837	-0.0894717	0.536885	-0.040036	-0.0102956	0.0675872	0.270298	0.0503955	-0.259692	-0.0420036	0.28276	0.225898	0.0561344	0.0945559	0.119262	0.23354	-0.0115147	0.119991	0.257626	-0.0462512	0.0730622	-0.0142256	0.252034	-0.0468626	-0.0761695	0.679039	-0.160741	0.00150212	-0.0536462	0.111342	0.624009	-0.0277961	0.0927134	-0.111709	0.252859	0.204869	0.162304	-0.0330666	-0.192058	0.17133	-0.187252	0.128983	0.287305	-0.00547091	0.677051
191 MB P MY GABA - Bap1	0.141919	-0.133596	0.01831	0.187633	0.095809	-0.071876	-0.209453	0.26731	-0.017581	0.0400652	-0.20187	0.271279	0.241558	-0.00123116	0.0772966	-0.0851405	0.0931118	0.192387	0.00439441	-0.00760089	-0.0333161	0.231854	-0.186032	0.0764076	0.159359	-0.0648517	0.00403122	0.246134	0.23581	-0.171829	0.0372898	-0.0279698	-0.188785	-0.436992	-0.0606958	0.111141	-0.042919	-0.0706833	-0.335556	0.206973	-0.0334393	-0.204273	-0.166332	-0.0128549	-0.0411646	-0.00345273	-0.0657177	0.032695	-0.164251
151 TH Prkcd Grin2c Glut - Safe_target_49	0.188073	-0.298686	0.0464323	-0.0404598	0.276219	0.19593	-0.105335	0.280459	0.0437393	0.0128831	0.101447	0.270059	0.174189	0.0412378	0.00270386	-0.0588042	-0.168654	0.015014	0.0448667	0.0810103	0.488739	0.0853521	-0.060058	0.241667	0.0409091	0.0401227	-0.0447431	-0.0513818	-0.0181612	-0.0041229	0.347991	0.0612251	-0.258197	0.152551	-0.0981938	-0.158217	0.0311481	0.042249	-0.371255	0.0462728	-0.0793795	-0.0353427	-0.0997736	-0.0556613	-0.0632756	-0.103433	-0.09178	0.427836	-0.0555427
155 MB Glut - Eef2	0.205099	0.0267624	-0.0944079	0.158347	0.313379	-0.0736103	0.118505	0.239176	0.271965	0.346304	0.0586908	0.244985	0.0705827	-0.132607	-0.0193435	0.140743	0.230809	0.419952	-0.0373996	-0.0864096	-0.146728	0.0160544	0.0949013	-0.0758336	-0.087323	0.284892	0.0582505	0.221132	0.195034	0.17911	0.149505	0.0191092	0.211532	-0.16741	0.0812276	0.330991	-0.0426732	0.294167	-0.119478	0.545176	-0.118128	0.114874	0.123229	0.456496	-0.176977	0.48329	-0.202352	0.0721929	0.225511
054 CNU-MGE GABA - U2af2	-0.0673208	0.230457	0.0545906	0.38338	0.21897	0.205099	-0.0413357	-0.0576697	0.549092	0.24734	0.180026	0.101873	0.116809	-0.00648964	0.00717314	0.258086	0.103861	0.232507	0.0479061	-0.00879284	0.112835	-0.00201252	0.364967	0.00947949	0.174077	0.508581	0.0384437	-0.0290128	0.0328848	0.0978681	0.108357	0.302728	-0.0629419	0.0775662	0.215753	0.0823172	0.131572	0.357618	0.243096	-0.119726	0.183606	0.198702	-0.0460158	0.220071	0.106577	0.219403	0.140288	0.115222	0.310065
155 MB Glut - Tpr	0.153803	-0.0180962	-0.0903192	0.434472	0.0512622	-0.0633301	-0.236228	-0.137669	0.297835	0.384205	-0.13274	-0.0191725	0.55832	-0.0895367	0.075484	0.12927	0.029293	0.316043	-0.12965	0.00938015	-0.0373905	0.249384	0.123445	-0.268809	-0.0689951	0.202825	0.0536925	0.259624	0.072017	-0.0631579	0.0557796	0.0631481	-0.138271	-0.0903391	-0.134476	0.0612512	0.0475831	-0.00410698	0.018207	-0.121997	0.0503414	0.0803691	-0.159233	-0.177239	0.234685	-0.224743	-0.0810202	-0.00424653	0.0905553
151 TH Prkcd Grin2c Glut - Atp6v1a	-0.0613488	-0.00553254	0.150945	0.172187	0.324171	0.112118	0.64167	0.0438252	-0.103019	0.133527	0.38309	0.00639862	-0.301565	0.0527612	0.236703	0.0241779	0.0615142	-0.0841144	0.118462	0.241967	0.192037	-0.0720172	0.374109	-0.106508	0.0332029	-0.0520784	0.400841	0.0437012	0.0303992	0.57492	-0.173801	-0.221028	-0.0186796	0.0466582	0.472567	-0.067813	0.208862	-0.166682	0.171854	0.213938	0.172443	-0.0538949	-0.0725757	0.134277	0.00259873	-0.0219176	0.278611	0.115831	0.611505
151 TH Prkcd Grin2c Glut - Phf12	0.290536	-0.0630206	-0.138487	0.156767	0.228224	-0.0605501	0.0265675	0.477367	0.336046	0.203403	0.0667484	0.51604	-0.10874	-0.163672	0.011945	0.251398	0.241974	0.564438	-0.0939372	-0.0194611	0.158714	-0.0480759	0.187816	0.10444	0.0565853	0.336522	-0.148909	-0.0143447	0.231251	0.0976429	0.130324	0.214819	0.100821	-0.144974	0.173566	0.371878	-0.101643	0.312476	-0.193331	0.30817	-0.115282	0.0476219	0.153826	0.421504	-0.301032	0.716244	-0.0868391	0.206567	0.0620004
054 CNU-MGE GABA - Psmb4	0.00504362	0.0831158	0.0853278	0.152224	0.118902	0.00566255	0.457444	0.052008	0.21263	0.245123	0.462394	0.247702	-0.154299	0.00695986	0.209285	0.160874	0.0699581	0.157483	0.0824601	0.236558	0.0250293	0.0492002	0.870915	0.0267545	-0.00402622	0.255449	0.210592	-0.145778	0.0227439	0.487268	0.0451927	0.188854	-0.00534378	0.0485199	0.34072	-0.0296247	0.295128	0.141331	0.249915	0.0961729	0.399151	-0.00896731	0.0511586	0.250748	-0.213494	0.315114	0.235368	0.00325784	0.469031
151 TH Prkcd Grin2c Glut - Esrra	-0.25358	0.240473	0.0870883	0.0571592	-0.105704	0.0339096	0.203264	-0.0408333	-0.0510001	-0.0235491	-0.106792	-0.136024	-0.167972	0.180591	-0.0499933	0.0186053	-0.0812831	-0.042163	0.093021	0.0178093	-0.402837	-0.118318	0.120667	0.19753	0.0249361	-0.0260262	0.16309	0.0133344	-0.263617	0.141353	-0.274973	0.0163848	-0.0510809	-0.104533	0.0880927	-0.102843	0.0719528	0.0187019	0.279383	0.168722	0.256708	-0.124058	-0.0579727	0.0393716	0.066031	0.104051	0.178069	-0.39932	0.144566
151 TH Prkcd Grin2c Glut - Caml	-0.53839	-0.00688074	0.00476623	0.116679	-0.074334	0.114846	0.394536	-0.409508	-0.063096	0.0616366	0.106278	0.04139	-0.325146	-0.119796	0.105158	-0.0597098	-0.0993469	-0.00600835	-0.0457324	0.0837952	-0.154414	0.0910515	0.18149	-0.303184	0.100672	-0.0586464	0.336776	0.076439	0.150058	0.468169	-0.407929	-0.0787958	-0.0982526	-0.042473	0.409738	-0.243479	0.164934	-0.116955	0.0970409	0.0378917	0.131801	-0.0152877	-0.055838	0.0396212	0.0261642	-0.0620643	0.326615	-0.361999	0.338854
151 TH Prkcd Grin2c Glut - Opa1	0.0924595	0.0624605	0.147763	0.566657	0.330352	-0.0343817	0.301039	0.129509	-0.0207867	0.0800868	0.256944	-0.175099	-0.11125	-0.013162	-0.0175904	0.472154	0.20639	-0.000213419	0.101005	-0.0689648	0.141369	-0.0371901	0.146805	0.119559	0.172326	-0.0654154	0.142945	-0.15917	-0.0797645	0.404	-0.0387212	0.0246617	0.0616085	0.083064	0.466731	0.216752	-0.0315037	-0.0341275	0.260633	0.0942049	-0.0875475	-0.104836	-0.0988759	0.124479	0.00527624	0.115841	0.047551	0.0674649	0.486937
052 Pvalb Gaba - Hnrnpu	0.124354	0.0543673	0.107403	0.221529	0.124532	-0.192105	0.191924	0.169826	0.535476	0.200257	0.165779	0.520892	-0.000317673	-0.0126718	0.0047474	0.174012	0.274783	0.55466	0.104677	0.0114774	-0.112935	-0.0863947	0.221377	-0.0374344	0.228554	0.537346	0.0172807	0.113526	0.314194	0.302057	0.146629	0.438975	-0.0288036	-0.169074	0.395233	0.201759	0.158674	0.373925	-0.0835693	0.319795	0.164852	-0.000733018	0.150794	0.29857	-0.0851977	0.560104	0.0659585	-0.00105308	0.362042
191 MB P MY GABA - Ctbp1	-0.0535369	-0.0903168	0.0400641	-0.114743	0.0822533	-0.0657348	-0.0605311	0.0545105	-0.148364	-0.0560297	-0.047071	-0.199713	0.0692703	0.122202	0.0394499	-0.180824	-0.057611	-0.0914652	0.0635103	0.0168373	0.135407	-0.0425916	-0.354836	0.0648628	0.0611263	-0.213287	0.0930983	0.0448759	0.0117409	0.00565256	0.0704851	-0.0837056	-0.248286	-0.0727402	0.00951293	-0.17717	-0.10417	-0.087658	-0.169919	-0.0463165	-0.241198	-0.35993	-0.366259	-0.164747	-0.0563191	-0.225506	0.0782584	0.0647843	-0.0139223
155 MB Glut - Rrn3	0.124869	-0.112122	-0.0598649	0.773255	0.355807	0.0934714	0.00596422	0.141347	0.133625	0.294019	0.00200352	-0.00768513	0.0138454	-0.187807	0.0731674	0.762383	0.141879	0.233801	-0.0294721	-0.069281	0.173567	0.0474091	0.212768	0.117258	0.132844	0.0352953	-0.0103362	-0.320254	-0.0573082	0.164998	-0.0537167	-0.0537418	0.154217	0.163573	0.179695	0.311392	-0.289411	-0.0424448	0.135686	0.180342	-0.219167	0.0317238	-0.170133	0.304129	-0.115339	0.241732	-0.0186616	0.066432	0.312662
151 TH Prkcd Grin2c Glut - Rrn3	0.0042773	0.0178317	-0.000926567	0.760529	0.233142	0.103971	-0.0137586	0.0544924	0.0981713	0.230614	0.11073	-0.256572	0.110349	-0.105795	0.00368256	0.689225	0.162493	0.0476444	0.00244923	-0.153173	0.120465	0.136867	0.242986	0.0858589	0.175558	-0.0128589	0.104809	-0.289824	-0.169161	0.186806	-0.0665982	0.0154519	0.0468582	0.174961	0.283777	0.139051	-0.15441	-0.00617542	0.339186	-0.0440899	-0.117958	-0.0158206	-0.225133	0.0859976	-0.00581893	0.0495814	0.117609	0.0140413	0.389476
151 TH Prkcd Grin2c Glut - Slc12a5	-0.123865	0.19746	0.22881	-0.0218708	0.341564	0.363678	-0.000120296	0.159833	-0.015071	-0.138191	0.145894	-0.129365	-0.06295	0.297206	0.178856	-0.186696	0.175231	-0.143851	0.244487	0.230372	0.178329	0.054573	0.0204801	0.542614	0.259467	0.0144458	-0.000548704	0.112592	0.0567294	0.0204858	0.209104	-0.0497525	-0.437576	0.0138271	0.173697	-0.36384	0.0462427	-0.0306431	-0.0350234	-0.101695	-0.00139529	-0.0246524	-0.312597	-0.00190825	0.0141921	-0.0437988	0.141377	0.331905	-0.0212288
110 CNU-HYa HY MM Glut - Creb1	0.119884	0.0576916	-0.154371	-0.0715553	-0.0094991	0.0659994	0.0702364	-0.0505787	0.132322	0.0040471	0.0325771	0.0641925	-0.251671	-0.12049	0.0117641	0.017643	0.0299888	-0.0130872	-0.202178	-0.0636952	0.0660354	-0.197126	0.0858439	-0.124325	-0.15029	0.164091	0.052098	0.00864767	-0.137625	0.00736648	-0.174114	-0.0729736	0.129932	0.087098	-0.0711971	-0.0328063	0.0164026	0.207288	0.139629	-0.115012	0.0421314	-0.0564192	0.20296	0.0747473	0.0945595	0.0315013	0.0104051	-0.121309	0.165595
155 MB Glut - Smarcb1	-0.062403	-0.0601786	0.0744758	0.199645	0.0456117	-0.0465639	-0.268484	0.10074	0.0247844	0.153093	0.00941833	-0.0945311	0.288633	0.0895791	-0.0759401	-0.0969614	0.123208	0.0892819	0.0928806	-0.129468	-0.109582	-0.0542297	-0.160984	-0.220665	0.0951521	-0.0256789	0.0952828	0.357332	0.142552	-0.0889905	0.0103604	-0.128706	0.0298839	-0.170042	-0.000158484	0.294483	0.0126757	0.108778	-0.0525097	-0.258746	-0.111685	0.119864	-0.0739878	-0.276954	0.405757	-0.220241	-0.0964209	0.066108	-0.020335
151 TH Prkcd Grin2c Glut - Hspa5	-0.0360772	-0.0474163	0.143941	0.611746	0.341525	-0.121113	0.378289	0.00611412	-0.0064087	0.241525	0.281515	0.01562	-0.116439	-0.0364704	0.0505563	0.471785	0.0888101	0.175087	0.133367	0.0911736	0.0446009	-0.0890959	0.253788	-0.0895604	0.0587562	-0.0424283	0.143383	-0.000949163	-0.00941559	0.543734	0.00939196	-0.0449726	-0.00639578	0.0246736	0.470194	0.211753	-0.0102524	-0.0155777	0.178007	0.308416	-0.0137812	-0.0751958	-0.114332	0.284678	-0.040732	0.191357	0.100708	0.0901644	0.667694
151 TH Prkcd Grin2c Glut - Mef2a	0.59589	0.00379493	-0.0146844	0.0884338	0.0687726	-0.0488836	-0.0634682	0.0762186	0.114655	0.171123	0.0567973	0.0973831	0.0967363	-0.0681532	-0.0198219	0.164723	0.0326979	0.0778057	-0.0650104	-0.0899821	0.392644	-0.0151352	0.168052	-0.0997252	-0.0292358	0.0602911	-0.0657361	-0.161094	0.041819	-0.0709239	0.0688123	0.10315	0.174324	0.0975847	-0.0107944	0.240576	-0.072649	-0.0606577	-0.143988	0.00843321	-0.163461	-0.152028	0.0375765	-0.0506127	-0.046066	0.0213982	-0.252082	0.322203	0.0121362
110 CNU-HYa HY MM Glut - Wdr26	-0.0823217	0.273325	0.269081	-0.0663273	0.104524	0.0568506	0.261065	-0.134054	0.205859	0.0539476	0.549252	0.00131759	-0.230518	0.180198	-0.0327262	0.0537821	-0.0260376	-0.0846719	0.187417	-0.076183	0.155682	0.022846	0.372433	0.125778	-0.0296611	0.218001	0.240065	-0.356045	-0.189567	0.215299	-0.00163285	0.251603	0.139917	0.311711	0.342183	-0.126759	0.391696	0.244504	0.521872	-0.187128	0.48372	-0.0784566	0.102848	0.102435	-0.230884	-0.0721995	0.329749	0.0448585	0.175641
110 CNU-HYa HY MM Glut - Mib1	-0.0536932	0.540097	0.751059	-0.0954183	0.0375974	0.132188	-0.135707	0.0112122	-0.0176879	0.0572186	0.336601	-0.043448	0.0461542	0.834075	0.0363203	-0.283808	0.00374998	-0.0581323	0.781479	0.111292	0.044765	-0.129046	0.0747016	0.272451	0.418765	-0.00444201	0.044768	0.262941	0.0377776	-0.151014	0.085056	-0.0285368	-0.389069	0.171947	0.0876327	-0.142063	0.278005	0.131607	-0.0221525	0.0794913	0.303608	-0.166416	-0.484153	0.00250745	0.240639	-0.132652	0.145836	0.244602	0.15768
155 MB Glut - Rnpc3	0.167088	0.238114	0.12502	0.0354998	0.109817	0.130619	-0.298958	0.0819115	0.719446	0.306288	0.216962	0.287002	0.189398	0.113311	-0.338496	0.110058	0.146497	0.428247	0.115602	-0.370683	0.0515915	-0.13721	0.225356	-0.00841678	0.192656	0.687388	0.00754503	0.220258	0.136861	-0.208431	0.270394	0.392337	-0.00855459	-0.0898774	0.0100501	0.140154	0.315199	0.728712	0.153307	-0.0145275	0.217316	-0.00136247	0.165463	0.23405	0.170801	0.38527	-0.0154336	0.114732	0.0853205
155 MB Glut - Bdp1	-0.053003	-0.0647387	-0.0012918	0.458628	0.388033	-0.074384	0.31009	0.175543	0.182899	0.177012	0.0453543	0.132823	-0.104922	-0.153461	0.339681	0.335982	0.151657	0.313135	-0.0336533	0.245484	0.0381136	0.0150264	0.204458	0.114144	0.0530844	0.227752	0.120992	0.137415	0.0185952	0.452208	0.0378699	0.130338	-0.0736145	0.0338389	0.426803	0.0356641	-0.0594486	0.0482069	0.0838576	0.248362	-0.0111027	0.0792236	-0.176937	0.207932	-0.0763605	0.367558	0.0294881	0.0497321	0.546289
155 MB Glut - Tbcd	0.0549607	-0.0752854	-0.140907	-0.179713	-0.0559384	0.013472	0.626548	0.0282011	-0.101968	-0.0971687	-0.0581936	0.0360414	-0.248679	-0.093593	0.36104	-0.179007	0.221636	-0.160332	-0.181463	0.251405	-0.0107683	-0.116893	0.14673	0.00302549	-0.275566	-0.000741093	0.0443728	0.0739238	-0.061576	0.300315	-0.193626	-0.122256	0.0904739	-0.0577731	0.0167645	-0.153241	0.163741	-0.248911	-0.032613	0.217195	0.149925	-0.00724433	0.0653885	-0.0108441	-0.034954	0.0475236	-0.100621	-0.16414	0.121189
022 L5 ET CTX Glut - Myt1l	-0.0815207	0.0982936	0.150278	-0.117961	0.049423	-0.00657634	0.123782	-0.0402651	-0.0635848	0.0183806	0.239322	-0.199283	-0.441207	0.190746	-0.0312817	0.0629365	-0.294107	-0.0520887	0.158253	0.104515	0.157576	-0.184005	0.0277156	0.20738	-0.0647561	0.00640258	0.289959	-0.237816	-0.377597	0.128343	-0.19812	-0.0543255	0.0194706	0.615602	0.306586	-0.0214092	0.119126	0.0288038	0.180682	0.0332637	-0.0228427	-0.047912	-0.116605	0.157822	-0.00473022	0.0311527	0.0298379	0.0944483	0.246241
151 TH Prkcd Grin2c Glut - Smarcb1	-0.102111	-0.0687513	-0.0473329	0.193399	0.0943204	0.0338497	-0.18376	-0.217621	-0.0205773	0.173023	0.141458	-0.145424	0.0689763	-0.11027	-0.0959074	-0.061088	-0.0621291	0.0524883	-0.0443426	-0.110437	0.112711	-0.0424703	-0.00426843	-0.408156	-0.0091296	-0.0729721	0.223296	0.241035	0.22029	-0.00516308	0.00166192	-0.0557054	-0.00342091	-0.0395582	0.135805	0.0109863	0.00778893	-0.0223801	0.0366671	-0.0522559	-0.177154	0.103562	-0.0290753	-0.10175	0.187249	-0.0652623	-0.167621	0.208386	0.164428
110 CNU-HYa HY MM Glut - Myt1l	0.0310239	0.156839	0.103908	-0.0846034	0.05753	-0.114851	0.0643689	0.036248	-0.0761899	0.0838643	0.0871148	-0.348914	-0.244718	0.134186	0.0590845	0.107387	-0.234841	-0.0449968	0.0749951	0.205084	0.179278	-0.105561	-0.0544633	0.131813	-0.115709	0.00180309	0.0380468	-0.206314	-0.357927	0.0247266	-0.164753	-0.121454	0.136343	0.659505	0.035826	0.0742502	-0.132739	0.00326447	0.067421	-0.00815077	-0.156086	0.0444578	-0.15108	-0.0618714	0.051278	-0.026208	0.0272932	0.128771	0.119897
110 CNU-HYa HY MM Glut - Brd1	-0.225066	-0.055813	-0.139347	-0.170969	-0.182924	-0.307774	0.287432	-0.0876011	-0.0674798	0.127488	-0.0473277	-0.0789857	-0.260842	-0.106729	-0.0261193	-0.0268026	-0.0206815	-0.0231305	-0.13678	0.336642	-0.21502	-0.273866	0.0406012	-0.254659	-0.183318	0.00636206	0.0408911	0.0757481	-0.0172086	0.189617	-0.193261	-0.136258	0.190625	0.062394	0.0162431	0.0572268	-0.10455	-0.0647322	0.0419653	-0.033975	-0.0204069	0.109813	0.203039	0.0892542	0.0399889	0.00720849	0.139372	-0.21087	0.13711
145 MH-LH TH Glut - Tsc2	0.0404257	0.210105	0.416753	-0.109085	-0.00677009	-0.0601192	0.109069	-0.179499	0.238563	0.202043	0.567195	0.170577	0.0972152	0.293931	-0.0449318	-0.138524	0.0752537	0.0787243	0.343031	-0.0198569	-0.0148903	0.0653508	0.440427	-0.11707	0.160669	0.239625	0.0583416	0.0664066	0.0184154	-0.0116802	0.200427	0.257761	-0.12757	-0.0166224	0.237824	-0.143856	0.731097	0.189045	0.35076	-0.15187	0.682438	-0.102663	-0.0123836	-0.0166163	-0.0396017	-0.0888894	0.144596	0.00162575	0.151786
155 MB Glut - Kmt2e	0.0577141	0.159882	0.181572	0.159033	0.17095	-0.0121638	0.0871346	0.134216	0.185488	0.127553	0.179623	0.573321	-0.0694	0.147751	-0.121509	0.0869574	0.151211	0.422198	0.190519	0.143041	-0.0106868	-0.108619	0.205765	0.096602	0.34491	0.215244	-0.000186238	-0.0743994	0.341881	-0.0119331	-0.0407237	0.200683	-0.111536	-0.266054	0.226133	0.15189	0.136437	0.130016	-0.142001	0.331394	0.236697	0.110595	0.216893	0.510795	-0.0342047	0.353608	0.152866	0.0339286	-0.0941262
155 MB Glut - Myt1l	-0.0358393	0.00482242	-0.0253468	-0.0389848	0.0333648	0.0140386	0.0937227	0.0581017	-0.0553003	0.124114	0.0536674	-0.400147	-0.316255	0.0683785	0.109676	0.153905	-0.165544	-0.144091	-0.0195713	0.165524	0.183876	-0.230052	0.0270164	0.147134	-0.166874	0.0133052	0.153964	-0.225228	-0.41311	0.0952871	-0.193825	-0.13815	0.108891	0.670246	0.081251	0.0160732	-0.132003	4.23407e-06	0.136668	-0.0683719	-0.172684	0.00809915	-0.191318	-0.0951724	0.115824	-0.0461381	-0.037284	0.111893	0.229245
151 TH Prkcd Grin2c Glut - Kmt2d	0.203736	-0.152488	-0.0784332	0.252617	0.181797	-0.190784	-0.0796478	-0.114875	0.0115851	0.168285	-0.0126218	0.0262824	0.00440398	-0.264898	-0.128421	0.208266	-0.301818	0.101752	-0.134627	-0.0196083	0.194809	-0.0726967	-0.00495116	-0.233992	-0.0446444	-0.03976	0.0148331	-0.144012	0.0484472	0.0625971	0.0529783	0.0145792	0.153974	0.124586	0.0213676	0.115096	-0.202192	-0.0606047	0.0273541	0.0765283	-0.168852	0.0510987	0.112498	0.012025	0.00150919	0.111299	-0.0652986	0.185068	0.143753
151 TH Prkcd Grin2c Glut - Cic	0.0662792	0.0944384	0.0746598	0.00878927	0.149805	0.108358	-0.138207	-0.198817	0.149134	0.0155414	0.129565	-0.138185	0.257332	-0.00135009	-0.0235137	-0.0829348	0.0960475	-0.0592115	0.0125363	-0.0461183	0.338881	0.166534	0.00635885	-0.314583	0.195755	0.07957	0.0389137	0.116158	0.284353	-0.178125	0.0646593	0.0414479	-0.0893501	-0.0660706	0.00242321	-0.0570539	0.0941907	-0.10976	-0.0770088	-0.222124	-0.0973419	-0.127047	-0.0858877	-0.181019	0.234559	-0.201757	0.131254	0.242929	0.0259254
145 MH-LH TH Glut - Opa1	0.0132958	-0.158414	0.0473426	0.539464	0.271969	-0.0877833	0.320785	0.0391569	-0.132811	0.0819734	0.150566	-0.0564144	-0.132878	-0.182297	0.0618973	0.453903	0.0284658	-0.0128125	0.00426426	-0.00927598	0.10925	-0.122095	0.0893947	0.000504289	0.0705466	-0.144098	0.104063	-0.13193	-0.0544817	0.491907	-0.0128641	-0.0544189	0.111821	0.0624996	0.426223	0.163265	-0.167116	-0.140004	0.153551	0.186114	-0.180252	0.0189435	-0.0339212	0.120081	-0.0375576	0.130973	-0.00879166	0.012257	0.521026
052 Pvalb Gaba - Calm1	-0.0460306	-0.0209977	-0.0386518	0.0266937	-0.18281	0.0886085	0.0334595	-0.0823475	0.0333254	0.113936	-0.0426761	-0.0967668	0.0650354	0.0254194	0.0610499	0.0431526	0.012292	0.0666502	0.00988768	-0.0968614	-0.0102049	-0.0817009	-0.05433	-0.106075	-0.109708	0.00615383	0.0501828	0.189177	-0.153729	0.0500545	-0.0481117	0.013474	-0.0672364	-0.101263	0.032971	-0.0811009	0.0384793	0.0389042	0.0229114	-0.015551	-0.0394714	-0.0688841	-0.195224	-0.036525	0.133316	-0.0661609	-0.249772	-0.0586793	0.0732253
155 MB Glut - Nrf1	0.071522	-0.0126252	-0.0164747	0.34405	0.0372276	0.1806	-0.144327	-0.159544	0.004904	0.0236426	-0.00144147	-0.468335	0.1298	-0.0571659	0.143271	0.388748	-0.0299454	-0.204195	-0.0191877	-0.147428	0.0975239	0.179853	0.13222	0.0851728	-0.0610364	-0.0575367	0.0468926	-0.300986	-0.351731	-0.0551761	-0.0731312	-0.188948	0.0868779	0.368772	-0.106234	-0.0104848	-0.170348	-0.172132	0.339692	-0.270964	-0.0437745	-0.0595058	-0.311883	-0.263062	-0.0321263	-0.247382	0.044279	-0.0271463	0.123457
151 TH Prkcd Grin2c Glut - Nrf1	-0.0356329	0.155836	0.108569	0.264708	0.00957524	0.0144753	-0.18573	-0.342866	0.0447983	0.053115	0.119374	-0.561849	0.185649	0.0502148	0.0549095	0.271767	0.0181347	-0.164426	0.086495	-0.0894272	0.12936	-0.0113078	0.128624	-0.106764	-0.00333489	0.00140795	0.0888889	-0.0981128	-0.188259	-0.123112	0.0058238	-0.0199202	0.0655765	0.377064	0.0120524	-0.0565134	-0.0396555	-0.0487784	0.386028	-0.310309	-0.0729388	0.101308	-0.272416	-0.278412	0.233668	-0.219521	-0.0703095	0.0679822	0.230405
027 NP-CT-L6b-OB Glut - Celf2	-0.0533066	0.165362	0.149555	-0.184735	-0.113143	0.112104	0.111793	-0.110854	-0.0125409	-0.104799	0.10089	-0.101438	-0.0858873	0.253476	-0.0144402	-0.133323	0.0106375	-0.223707	0.155776	0.0203372	0.104771	0.0404311	-0.0302946	0.293371	0.087107	0.0226798	-0.0323369	-0.136399	0.0887001	0.0843062	0.0295449	0.0597747	-0.26282	0.0199216	-0.00788951	-0.253694	0.0714887	0.0489264	-0.208807	-0.0355739	-0.000212611	-0.0907309	-0.231116	0.0267312	-0.0148768	-0.253749	0.0573439	0.0158786	-0.0729836
151 TH Prkcd Grin2c Glut - Htt	-0.281565	0.385043	0.441187	0.0840879	0.291033	0.103667	0.174069	-0.26632	-0.0710859	0.080983	0.589423	-0.248431	0.00155632	0.291158	0.0890225	-0.0133118	0.121081	-0.0790005	0.429947	0.136008	-0.0791264	-0.0280659	0.237878	-0.0938398	0.19513	-0.0702104	0.17505	0.135522	0.115819	0.135153	0.120178	0.0379799	-0.194044	0.0127838	0.342016	-0.200631	0.376421	-0.0264567	0.421605	0.0275398	0.339506	-0.165327	-0.18838	0.155018	0.0383283	-0.0918445	0.22133	0.115243	0.384067
066 CNU-HYa HY GABA - Max	-0.0893872	-0.0311032	0.195118	0.113094	0.0972585	-0.276755	0.0391719	-0.08502	0.0840264	0.154806	0.326738	0.0715256	0.101673	-0.0365799	-0.188894	0.0211222	-0.0711018	0.0620934	0.144212	-0.16283	-0.163105	0.234881	0.112031	-0.120608	0.212507	-0.00414231	0.213713	-0.117514	-0.10615	0.167691	0.161786	0.186285	0.0468824	0.0556509	0.454941	-0.103529	0.34566	0.22663	0.344067	-0.0479054	0.247532	-0.0628268	0.0476832	-0.0213332	-0.18013	0.0600556	0.254391	-0.012665	0.254397
155 MB Glut - Srebf2	-0.03988	-0.459968	-0.639775	-0.045323	-0.0786996	-0.182965	0.0137013	-0.0658419	0.11448	0.0725833	-0.256717	0.0389596	0.0504677	-0.685004	0.0968098	0.134332	0.233339	0.0273244	-0.688883	-0.0185673	-0.108247	-0.0376911	0.000566869	-0.315673	-0.385791	0.109232	0.0392538	-0.0286531	0.102559	0.00974838	0.00565164	0.108148	0.430392	-0.160876	-0.0987468	0.148516	-0.146973	0.0258742	0.0471266	-0.210489	-0.190857	0.292491	0.50268	-0.124748	-0.0837219	0.174611	-0.208747	-0.125637	-0.13154
151 TH Prkcd Grin2c Glut - Nsd1	0.0651986	0.266129	-0.0395726	-0.308732	-0.0508461	0.176249	-0.0526749	0.11636	0.201607	-0.212304	0.0644228	-0.176331	0.028939	0.0747095	0.0085425	-0.0722412	0.0753271	0.0630171	0.000286003	-0.0324013	-0.014816	0.214371	0.07694	0.217553	0.0484647	0.211627	-0.0615612	-0.209654	-0.0295956	-0.0947678	0.0538557	0.312562	-0.0810878	-0.000265804	-0.145147	-0.0718351	0.0720699	0.0707173	0.0540934	-0.148429	0.0889995	-0.263424	0.0245742	-0.104508	-0.268834	0.02217	-0.0158956	-0.104939	-0.263343
151 TH Prkcd Grin2c Glut - Smarcc2	-0.163566	0.127989	0.0444306	0.200467	0.141517	0.0748656	-0.198765	-0.194706	-0.0697893	0.15053	0.222308	-0.119172	-0.00626683	-0.053444	-0.0486956	-0.0183403	-0.000343358	0.120019	0.0644412	-0.119885	-0.0299864	-0.0412327	0.0512935	-0.287501	0.0642196	-0.102391	0.171665	0.16783	0.334211	0.00202446	0.0523628	-0.0104719	0.00564182	-0.0715974	0.200737	0.101865	0.0258558	0.0112639	0.164593	0.0458941	-0.0558911	0.134067	0.0289468	0.0716714	0.128344	0.121249	-0.0765715	0.185216	0.173689
155 MB Glut - Atp1a3	-0.314003	0.135563	0.0866396	0.0143255	0.19666	0.145272	0.131733	0.141271	0.0194917	0.072478	5.84067e-06	-0.112053	0.0517036	0.179561	0.495064	-0.215094	0.0032112	-0.0021353	0.0482285	0.549416	0.202047	0.264227	0.0605011	0.377893	0.0657911	0.0989681	-0.0383131	0.210514	-0.1249	0.042127	0.10032	0.0358852	-0.502378	0.102572	0.0999659	-0.356967	0.096655	-0.050044	-0.174015	-0.0317999	0.0362779	0.126969	-0.386007	0.00676931	0.155895	-0.201953	0.153479	0.185165	0.0454863
155 MB Glut - Naa20	0.105259	0.316635	0.329599	0.277789	0.309442	-0.0644562	-0.123112	-0.130309	0.301082	0.526025	0.251304	-0.155864	0.162918	0.3	-0.0224293	0.166983	-0.0385084	0.309584	0.293715	0.0506646	0.115601	-0.0424372	0.182117	0.141855	0.18885	0.280961	0.148145	0.00143847	-0.1282	-0.134004	0.0849366	0.0183017	-0.0930028	0.458297	0.155299	0.0541937	0.150398	0.296121	0.265409	0.119349	0.145445	0.0854806	-0.248391	0.145845	0.0647943	0.191438	0.0326289	0.129227	0.29053
151 TH Prkcd Grin2c Glut - Grin1	-0.0425159	0.0620087	-0.33141	-0.0505252	-0.145764	-0.166401	0.426161	-0.14132	-0.0258206	0.127337	-0.0789215	-0.179303	-0.305636	-0.294696	-0.0591616	0.0991821	0.0842123	-0.0246926	-0.380936	-0.152365	-0.21051	-0.222535	0.174576	-0.521424	-0.348048	-0.00832031	0.215168	-0.0173957	-0.0862994	0.225003	-0.559875	-0.114507	0.51455	-0.0558649	0.0466776	0.285069	0.0035583	-0.0729945	0.295976	-0.0165555	-0.0199904	-0.110176	0.336917	0.0509975	0.00395696	-0.0534783	-0.00840024	-0.456018	0.119855
151 TH Prkcd Grin2c Glut - Zfhx3	-0.196104	0.0587629	-0.120038	0.0357051	0.216653	0.1828	0.0733613	-0.0998618	-0.117231	-0.000398855	0.250092	-0.349543	-0.0833116	-0.150226	0.147027	0.0837491	0.0883376	-0.15383	-0.140245	0.0338213	0.243736	0.0258206	0.069233	-0.216269	-0.0460652	-0.094539	0.0800909	-0.0936591	0.1415	0.0391133	-0.0125721	-0.110922	0.0369688	0.149571	0.00444744	-0.0488217	-0.0309636	-0.132253	0.157815	-0.0704208	-0.156667	-0.0150907	0.0205863	-0.0155164	0.0679782	-0.106031	0.142044	0.142031	0.156982
005 L4-5 IT CTX Glut - Tbr1	0.0170566	0.131245	0.102487	0.071009	0.0105955	0.0792691	-0.092929	0.00179436	-0.0427739	-0.125308	0.0316705	-0.0127133	-0.0161338	0.0975853	-0.0888358	0.0562557	-0.00804408	-0.0709227	0.106518	-0.139933	0.0442099	0.0535429	-0.0146627	0.0419104	-0.177323	-0.0269178	0.150397	-0.0306187	0.0647655	0.0103038	-0.0899406	-0.0726287	0.0643386	0.013149	0.0665617	0.014595	-0.129246	0.346495	0.0104628	-0.00984717	-0.0166864	0.0969642	0.0025671	0.0378504	0.0407213	0.071026	0.0676034	0.0302035	0.0396136
151 TH Prkcd Grin2c Glut - Sec31a	-0.399813	0.168681	0.138629	0.248959	0.270597	0.0185186	0.595337	-0.013464	0.0800811	0.125469	0.27124	-0.120266	-0.254458	0.0305057	0.279758	0.127899	0.0162557	0.120285	0.084749	0.250295	-0.0959826	0.0389021	0.358224	0.0349903	0.0373786	0.126863	0.305576	0.0754322	-0.146841	0.633579	-0.153251	0.0824727	-0.157992	0.12018	0.505207	-0.215613	0.220783	0.033402	0.329515	0.200296	0.22073	-0.0858235	-0.192897	0.173694	-0.0494759	0.125155	0.324301	-0.165634	0.611375
151 TH Prkcd Grin2c Glut - Camta1	0.0494453	0.15245	0.0782468	0.228365	0.113107	-0.201223	0.0784026	0.0798337	0.161579	0.313935	-0.118721	-0.00772726	0.0293738	0.110103	-0.100027	0.279199	0.0703509	0.254945	0.101122	0.00936855	-0.282026	-0.140376	0.228039	0.0351036	0.00232366	0.164579	0.094858	-0.0269128	-0.11694	0.120089	-0.208699	-0.0491932	0.285804	0.0773872	0.160853	0.364457	-0.186698	0.137905	0.134556	0.0890048	0.00426987	0.0352576	-0.00373909	0.0971733	-0.116076	0.160554	0.0884693	-0.187139	0.151696
052 Pvalb Gaba - Trrap	0.0960616	0.05635	-0.00430739	0.0760305	0.272336	-0.0558433	0.0870981	0.306941	0.0225903	0.146903	0.0882694	0.171072	-0.106138	-0.0309261	-0.172345	0.26832	0.00866548	0.27464	0.0756252	-0.0413079	-0.0291276	-0.220748	0.0858836	-0.00119236	0.00304656	0.0756393	-0.0327814	0.021743	0.053002	0.111719	0.111378	-0.0741367	0.184971	-0.0924497	0.071569	0.449559	-0.153493	0.217474	-0.0446983	0.544579	-0.145259	-0.012177	0.228735	0.509887	-0.0751579	0.508967	-0.0415565	0.0846706	0.188128
155 MB Glut - Ascc3	-0.0710764	0.142759	0.113466	0.404793	0.352805	0.0183137	-0.101992	0.122284	0.452851	0.123212	0.179188	0.195767	0.28703	-0.00163801	0.264986	0.112774	0.148613	0.444723	0.0774192	0.197841	0.135483	0.427387	0.314064	0.162845	0.269316	0.375263	-0.0534893	-0.076531	0.00299819	0.0334657	0.129556	0.399019	-0.246586	0.091456	0.228702	0.00151935	0.144816	0.192605	0.0709346	-0.139152	0.20211	0.0646761	-0.201894	0.0180276	-0.0786584	0.107544	0.184684	0.215311	0.0924086
155 MB Glut - Stxbp1	-0.156085	0.120492	0.29246	0.295986	0.251497	0.0212372	0.358022	-0.0332079	0.0434893	0.334898	0.203609	-0.048037	-0.00934703	0.281322	0.371608	-0.0326986	0.017046	0.198495	0.268254	0.409488	0.0299136	0.30345	0.203785	0.103324	0.180704	0.0796872	0.336237	0.0530374	-0.0552673	0.444907	-0.285318	-0.144951	-0.327155	0.170111	0.419766	-0.139285	0.0960824	-0.146915	-0.0114269	0.169959	0.119202	-0.0433995	-0.518326	0.057881	-0.104011	-0.140895	0.310225	-0.00943266	0.435752
191 MB P MY GABA - Huwe1	-0.000237642	0.0675591	0.0192043	0.0374831	0.0899198	-0.0599218	0.187977	0.23726	0.234595	0.0428857	0.0700418	0.467709	0.0166643	0.0410169	0.0278306	-0.114609	0.131265	0.351466	0.00842531	0.179985	-0.0150154	0.0526509	0.169383	0.162558	0.133462	0.277816	-0.0500974	0.101428	0.296144	0.174732	0.101117	0.278824	-0.273544	-0.418582	0.184418	0.0434382	0.138984	0.201891	-0.145319	0.126443	0.188293	0.0416033	0.19616	0.267117	-0.0410952	0.210233	0.143021	-0.0548675	-0.00174034
052 Pvalb Gaba - Sin3a	-0.148361	0.181689	0.312567	-0.0332876	-0.069622	-0.322959	-0.00991837	-0.334824	0.158111	0.0612925	0.369793	-0.0381209	-0.00786499	0.167533	0.103849	0.00565542	-0.0980048	0.0998433	0.254473	0.12803	-0.00254512	-0.0251809	0.238107	0.00598708	0.102508	0.136107	0.0287214	-0.148569	-0.139922	-0.0114563	0.0767191	0.320659	-0.020465	0.467384	0.255297	-0.151104	0.208229	0.109136	0.280442	-0.0848013	0.237643	-0.0637287	-0.119407	-0.0601072	-0.0932249	0.0970088	0.0355613	0.0166348	0.275256
151 TH Prkcd Grin2c Glut - Supt16	0.033155	0.33686	0.108886	0.185386	0.306754	0.134474	0.117184	0.0427419	0.188167	0.413117	0.42424	-0.111649	-0.145969	0.110772	-0.107632	0.350556	-0.0550349	0.282707	0.143544	-0.0697433	0.0462268	-0.101145	0.360176	0.170209	0.0689359	0.200666	0.134037	-0.221558	-0.0619748	0.0848467	0.00273502	0.0176813	0.097963	0.265	0.200788	0.15181	0.0467294	0.184741	0.383011	0.32931	0.0317754	-0.117085	0.0386987	0.467583	-0.224735	0.309188	0.192061	0.0286358	0.241969
007 L2-3 IT CTX Glut - Kansl1	0.108661	-0.0643225	-0.0758208	0.203315	0.0383756	0.137956	-0.101928	0.132112	0.0772878	0.304473	-0.136636	0.0809911	0.427793	-0.0805138	0.131986	-0.0215324	0.0517578	0.114165	-0.111077	-0.0104507	-0.0782994	0.221277	0.058833	-0.141295	0.00540012	0.0250873	-0.16335	0.293782	0.102214	-0.0699982	0.0719058	-0.144554	-0.0977578	-0.228112	-0.259161	-0.038903	0.100969	0.0157301	-0.027659	-0.0362223	0.0853396	-0.0184935	-0.10517	-0.0969184	0.207507	-0.186772	0.0487999	-0.0780872	-0.0860814
191 MB P MY GABA - Setd1a	0.0994332	-0.0106056	0.0717959	-0.15215	-0.0226841	-0.22335	-0.0297937	-0.0675946	0.379778	0.165912	0.0317131	0.0336531	0.149355	0.0240793	0.0455776	-0.148517	-0.105687	0.342077	-0.0590165	-0.0336196	-0.00292802	0.128076	0.0470134	0.0258302	-0.00779767	0.334307	0.107105	0.0850875	-0.190454	-0.0874319	0.00756268	0.340857	-0.0648047	0.107283	0.0368265	-0.154168	0.320002	0.17873	0.19352	-0.217613	0.239565	-0.349771	-0.112638	-0.307567	-0.128337	-0.0552444	-0.0118335	-0.205214	0.040444
217 P MY Pineal Glut - Grin2b	0.0926481	0.0657158	0.0723114	-0.147906	0.00207902	0.0650229	-0.0229577	-0.0575419	0.029771	0.0458287	0.208209	-0.0911074	-0.0683997	-0.065277	-0.11973	-0.00214796	0.0604925	-0.00814228	0.05665	-0.307446	-0.135113	-0.00581291	-0.119485	-0.232004	0.0163659	-0.00564121	0.049842	0.155917	0.077194	0.0235614	-0.0133646	-0.0995121	0.36858	-0.00626191	-0.109776	0.178601	0.0691531	0.0886199	0.0850767	0.0447441	-0.0323539	-0.146217	0.262982	-0.121051	-0.210301	-0.0448753	-0.163257	-0.0563488	-0.011474
066 CNU-HYa HY GABA - Matr3	0.121988	0.0580983	-0.0831707	0.144035	0.0428396	-0.0675285	-0.0159006	-0.0867768	0.239313	-0.011587	-0.063479	-0.0920305	0.140039	-0.0759548	-0.251416	0.186623	-0.0355604	-0.0353576	-0.123573	-0.257347	0.0266074	0.0697061	-0.00950098	-0.0803085	-0.0788534	0.156282	-0.0851694	-0.0844637	-0.174988	0.0173949	0.0842416	0.0477054	0.0792317	-0.00502344	-0.123694	0.00842466	-0.0662963	0.12336	0.0561857	-0.0797395	-0.0564432	-0.150225	-0.00253766	-0.0181562	-0.0154243	-0.121281	0.179551	-0.124331	-0.0270191
027 NP-CT-L6b-OB Glut - Wac	0.143407	0.148549	0.109859	-0.126135	0.0419567	-0.115625	0.0860769	0.111444	0.21734	0.397264	0.13227	0.16119	-0.0320515	0.17465	-0.188103	-0.10851	-0.116746	0.432964	0.108224	0.00847052	-0.141786	-0.198263	0.205722	-0.169513	0.059328	0.279892	0.410051	0.241102	0.0374437	0.108577	-0.180108	-0.0418053	0.0337696	0.141864	0.245429	0.19838	0.222296	0.263883	-0.0934224	0.32603	0.0472326	-0.130847	0.0530123	0.181509	0.163534	0.205084	-0.0305815	-0.142663	0.266559
151 TH Prkcd Grin2c Glut - Slc6a17	-0.280964	-0.0557976	-0.256284	-0.0553902	-0.288753	0.0654114	0.534027	-0.117953	-0.134595	0.0227397	-0.210038	-0.0949899	-0.328754	-0.132237	0.154242	-0.0120896	0.0271567	-0.200716	-0.275728	0.0448623	-0.174406	-0.0925749	0.147177	-0.165841	-0.261687	-0.0897666	0.194246	-0.111357	-0.129646	0.399276	-0.554984	-0.108439	0.17469	-0.0422964	0.052042	-0.114198	-0.0874644	-0.221335	0.0341177	0.044431	0.0342469	-0.0387249	0.0236573	-0.0447772	-0.0561374	-0.218115	0.110427	-0.519495	0.0331081
191 MB P MY GABA - Ddx3x	0.0513115	-0.150227	-0.0254672	0.265247	0.00110653	-0.121076	-0.195529	-0.157843	0.0945236	-0.0721241	-0.101043	-0.0724683	0.262217	-0.147072	-0.140281	0.10539	-0.0974189	-0.0310561	-0.112581	-0.20283	0.00940904	0.185544	-0.151658	-0.167144	0.0896935	-0.0504533	0.000277615	0.0618625	-0.0557961	-0.00638308	0.086553	0.0817766	-0.156347	-0.127737	0.0360769	-0.144321	0.0521227	0.0159895	0.0863539	-0.339384	0.026725	-0.211643	-0.133643	-0.2976	0.124707	-0.216793	0.130984	-0.098522	0.0923243
066 CNU-HYa HY GABA - Ogt	0.171057	-0.0726842	-0.0246069	0.551259	0.405325	-0.017808	-0.0277218	0.032728	0.317951	0.550009	0.164331	-0.0416307	0.394061	-0.144497	0.0848932	0.353809	0.0802653	0.330304	-0.0553471	-0.0103325	-0.00806245	0.224857	0.294266	-0.0818683	0.0662955	0.254702	0.174545	0.127503	-0.0240587	0.180076	0.198931	-0.000438147	-0.0645381	3.34127e-05	0.162413	0.0676844	0.0914371	0.114059	0.258607	0.0607097	0.0593356	0.0293347	-0.183854	0.0832911	-0.0834047	0.122284	0.0558099	-0.000865159	0.450411
155 MB Glut - Nrg2	-0.225276	0.165089	0.227548	0.0894269	0.0912647	0.209473	-0.0272609	0.178615	-0.0343867	-0.0799352	-0.0266852	-0.0552438	0.050899	0.382798	0.342835	-0.151891	0.029895	0.00267598	0.307695	0.418496	0.239245	0.0907637	-0.053302	0.564531	0.259328	-0.0198716	-0.117969	-0.0123764	-0.112842	-0.018691	0.0821966	0.129619	-0.680767	0.0794127	0.0491553	-0.402236	-0.146114	-0.0540872	-0.278909	-0.0527573	-0.0305148	-0.0993649	-0.603226	0.06737	0.0546798	-0.231557	-0.000655211	0.210048	-0.126411
110 CNU-HYa HY MM Glut - Tsc2	0.0246509	0.514641	0.496518	-0.270481	-0.0618074	0.0645151	0.183698	-0.1447	0.23902	-0.00418715	0.554065	0.112408	-0.0673869	0.430481	0.056986	-0.217542	0.0837674	-0.0529216	0.421938	0.0823739	0.0187554	0.0593719	0.427111	0.113015	0.167584	0.292579	0.100367	-0.128723	-0.0963796	-0.0268404	0.115856	0.363915	-0.118005	0.223724	0.273952	-0.264155	0.677263	0.187666	0.380881	-0.112044	0.767737	-0.0912844	0.0621854	0.0353949	0.00118624	-0.0636745	0.286344	0.0765144	0.0856249
151 TH Prkcd Grin2c Glut - Mecp2	0.0885395	-0.252142	-0.131421	0.0647772	-0.119295	0.0894634	-0.0463732	0.186571	-0.249435	0.0223142	-0.195933	0.0369672	-0.0516203	-0.101548	0.0795572	0.0242473	-0.229782	-0.193062	-0.0946148	0.0475171	0.166232	-0.0864889	-0.0577803	-0.309633	-0.047897	-0.24285	0.0817994	0.157603	-0.0663344	0.123068	-0.0992143	-0.339627	0.117082	-0.0440002	0.0191957	0.200925	-0.19904	-0.291271	-0.218194	-0.00189364	-0.206925	0.0524443	-0.113978	-0.141194	0.204717	-0.0922808	0.0498053	0.147727	0.10184
054 CNU-MGE GABA - Srsf1	0.0957252	-0.016072	0.0849809	0.427939	0.284982	-0.195713	0.365943	0.0965168	-0.00380005	0.290622	0.13288	0.0537823	-0.0739646	-0.0685406	-4.84276e-05	0.267671	-0.0475664	0.273853	0.0477598	0.0758755	-0.00251551	-0.0704599	0.091967	-0.162255	0.0367796	-0.000675618	0.209695	0.176444	-0.0242733	0.530626	-0.0195331	-0.118167	-0.0205728	-0.0720161	0.413904	0.238312	-0.0112474	-0.0279832	0.101628	0.355954	0.00125959	-0.161543	-0.12714	0.229826	0.00177797	0.258957	0.142235	-0.0548679	0.618369
007 L2-3 IT CTX Glut - Tnpo3	0.0590446	-0.00657058	-0.0582824	0.210038	0.0574292	0.104286	-0.144165	-0.0885119	0.0246352	0.15735	-0.0499553	-0.126077	0.0954986	-0.0638092	-0.162707	0.175395	-0.133077	0.0507441	-0.0266818	-0.100207	0.0628005	0.19411	-0.0433121	-0.100854	0.147565	-0.00951211	0.229618	-0.065367	-0.0767787	0.0943824	-0.0287127	-0.0760284	0.000356109	-0.00194785	0.093339	0.0252711	-0.141578	-0.123669	0.0221938	-0.0158575	-0.0776742	0.0563114	-0.0285576	-0.00474746	0.0176613	-0.0520107	0.11509	0.0385858	0.054412
155 MB Glut - Depdc5	0.151644	0.299823	0.158388	-0.177688	-0.0333761	0.120097	-0.171049	-0.066557	0.364223	0.130009	0.119341	0.0732336	0.263961	0.205825	0.015599	-0.209545	0.245358	0.082586	0.0981675	-0.174594	-0.0185932	0.0480803	0.241226	-0.120242	-0.0208384	0.340615	0.00522824	0.273583	-0.0474993	-0.298297	0.187024	0.23675	-0.0178542	0.0966226	-0.115979	-0.13246	0.498713	0.270466	0.297321	-0.207236	0.572258	0.0636286	0.115307	-0.144828	0.134773	-0.0780667	-0.0476565	0.0402083	-0.0712868
151 TH Prkcd Grin2c Glut - Arid2	-0.23859	-0.0851026	-0.146034	0.140006	-0.324062	-0.234109	-0.16193	-0.372767	0.0622441	0.13622	-0.235091	-0.283844	0.379407	-0.135254	-0.0619068	0.0661308	0.10984	0.0572527	-0.156929	-0.13769	-0.560149	0.0724464	-0.135528	-0.394999	-0.180794	0.0336747	0.147175	0.330594	0.0937663	-0.0204654	-0.11626	0.00639398	0.103195	-0.172403	-0.0676325	0.0277893	-0.000742345	0.0130547	0.0989719	-0.0927588	-0.048831	0.184064	-0.0647507	-0.253823	0.224245	-0.143042	-0.177854	-0.410967	0.0734719
151 TH Prkcd Grin2c Glut - Chd2	0.0110819	-0.0526651	0.12024	-0.0293607	0.143334	0.205326	0.0196221	-0.109194	0.00816868	0.0551667	0.217214	-0.0269551	-0.161361	0.150666	0.0180439	-0.0713256	-0.0680227	-0.0977339	0.15528	0.0978401	0.428503	-0.0113472	0.0189626	-0.0727767	-0.0487855	0.0170693	0.197363	-0.107671	0.12473	0.0402362	-0.187006	-0.137509	-0.0763225	0.292281	0.054269	-0.0519769	-0.0178536	-0.0319669	-0.188829	-0.0396888	-0.137325	-0.00430936	-0.208309	0.0126833	-0.0395144	-0.282493	0.00263915	0.362194	0.136442
155 MB Glut - Matr3	0.0641929	0.0933447	0.0518493	0.377252	0.122826	-0.0727071	0.0300562	-0.087224	0.352474	-0.00982959	0.0728633	-0.0247203	0.209502	-0.0880529	0.0319863	0.253068	0.104121	0.12532	0.0186335	-0.0583472	-0.0449773	0.126811	0.209897	0.0379639	0.130696	0.272775	-0.0385763	-0.0188256	-0.0635515	0.196733	0.234966	0.34407	-0.0482113	-0.00312888	0.148968	-0.134483	0.0356792	0.0496697	0.207152	-0.0546013	0.135532	0.0370682	-0.126035	-0.0832559	0.00998748	0.135954	0.106676	0.00356375	0.246926
110 CNU-HYa HY MM Glut - Tpr	0.182893	-0.0297618	-0.100875	0.410634	0.0215835	-0.0667511	-0.222099	-0.177847	0.31027	0.342189	-0.161615	-0.0465455	0.545094	-0.10471	0.0803518	0.149088	-0.000570235	0.248995	-0.160129	-0.0181589	0.00129821	0.25644	0.11012	-0.25742	-0.101118	0.203829	0.0566332	0.193046	-0.00764836	-0.0637438	0.0572466	0.0771317	-0.0949452	-0.0762155	-0.164553	0.00197838	0.0494814	0.0105508	0.0714872	-0.142522	0.0561536	0.0694403	-0.172498	-0.209408	0.187092	-0.237218	-0.0595903	-0.0154739	0.0670086
145 MH-LH TH Glut - Kif1a	-0.190358	0.122596	0.117109	0.0430725	0.194588	0.0146254	0.50827	-0.0778465	-0.196721	0.0669997	0.373548	-0.386837	-0.232324	0.119076	0.128436	0.0425855	0.119262	-0.143354	0.12635	0.0935914	0.0532741	-0.120509	0.181593	-0.124574	-0.109989	-0.164056	0.263459	-0.0767529	-0.0643831	0.395222	-0.135784	-0.0981355	0.0300292	0.0903596	0.214235	-0.098542	0.0929971	-0.164887	0.233692	0.188726	-0.0576064	-0.263053	-0.104147	0.0581751	-0.0411382	-0.187689	0.0302324	-0.0615667	0.359964
151 TH Prkcd Grin2c Glut - Sin3a	-0.020998	0.0627291	0.260875	0.0278675	0.0279096	-0.373592	-0.117391	-0.299819	0.220617	0.0584435	0.37104	0.0624515	0.128462	0.0685133	0.0585271	0.0462383	-0.0912506	0.101321	0.164534	0.104199	0.083631	0.0393046	0.194046	-0.0416864	0.0582321	0.17646	-0.03418	-0.138446	-0.0407659	-0.0981673	0.199616	0.294194	0.0360104	0.358334	0.133133	-0.0136937	0.206787	0.134821	0.232535	-0.1802	0.212652	-0.000238571	-0.00400612	-0.0917652	-0.0807605	0.0541738	0.104924	0.116277	0.199714
155 MB Glut - Ufsp2	-0.0164192	-0.138176	-0.044013	0.85972	0.229501	0.109709	-0.11842	-0.00561025	0.035652	0.270354	-0.0485581	0.0922265	0.132164	-0.224411	-0.0435245	0.659773	0.103341	0.174833	-0.0544936	-0.164625	0.0312987	0.0879232	0.208812	-0.062799	0.246529	-0.0917486	0.0770992	-0.0802336	0.0744019	0.102782	-0.0379545	-0.0798397	0.0499205	-0.131756	0.192732	0.207096	-0.120834	-0.0497446	0.22643	0.0959164	-0.0934397	0.151594	-0.0735841	0.230349	0.0844943	0.132061	0.0762346	-0.0313031	0.33171
155 MB Glut - Snap25	-0.266206	-0.0416018	0.110525	0.0392153	0.0547979	-0.0696874	0.337371	0.112893	-0.0715894	-0.153576	-0.106102	-0.0745604	-0.100284	0.136792	0.59717	-0.176203	0.184658	0.0287249	0.0985942	0.516883	0.0685437	0.246361	-0.0859282	0.229792	0.0728778	-0.0601817	0.0281832	0.0265424	-0.096744	0.309486	-0.089439	0.000586198	-0.345045	0.0638777	0.186231	-0.354409	-0.0797629	-0.247081	-0.251031	0.0861019	-0.0580713	-0.130305	-0.539352	-0.139015	-0.08032	-0.191555	0.157578	0.00571186	0.119071
046 CTX-CGE GABA - Prpf6	0.115001	-0.034453	-0.0892704	0.13699	0.167297	-0.118777	0.017879	0.10561	0.664354	0.513886	0.0365289	0.466378	0.177261	-0.0690155	0.0364074	0.120927	0.0926658	0.873121	-0.0856077	0.0670463	-0.0173846	0.0343591	0.247936	-0.0909399	0.0229084	0.676068	0.0545995	0.147211	0.181078	0.0603211	-0.0111339	0.354997	-0.0792084	-0.0691564	0.0911535	0.176321	0.120689	0.482173	-0.106075	0.220201	0.0397793	0.0534436	0.0561599	0.246998	-0.149843	0.440093	-0.0959785	-0.105321	0.122787
191 MB P MY GABA - Ankrd11	0.12468	0.160148	0.125111	-0.316505	-0.1485	-0.00206883	-0.0871411	-0.0386693	0.146359	-0.0681347	0.149811	0.165599	0.138303	0.161532	-0.256099	-0.0755035	0.383811	-0.07832	0.0996983	-0.026548	-0.154757	-0.367595	0.0838936	-0.0973285	0.0780754	0.212265	-0.210619	0.215869	0.354786	-0.333812	0.284454	0.184936	0.0118672	-0.313046	-0.162841	0.0758491	0.346763	0.154546	0.0220276	-0.0986243	0.363904	0.168594	0.499809	0.0523035	0.300984	0.0912258	-0.0792982	0.00467405	-0.139259
191 MB P MY GABA - Zbtb7a	0.0740204	-0.134956	-0.122377	0.171668	0.125587	0.054376	-0.132091	0.099194	0.0903671	-0.0243051	-0.0463963	-0.0699258	0.297866	-0.248042	0.192828	0.0623292	-0.0207257	0.0284792	-0.132623	-0.0427616	0.029541	0.885816	0.00214083	0.0713928	0.0264137	-0.00621425	-0.0324275	-0.193825	-0.041418	0.0351262	0.111378	0.155488	-0.0597008	0.0303465	-0.0643573	-0.073655	-0.0162734	-0.0529941	-0.0594835	-0.13907	-0.0398368	-0.084361	-0.181713	-0.196803	-0.347678	-0.117884	0.0797053	0.13977	0.00287226
005 L4-5 IT CTX Glut - Atp6v0c	0.0861723	-0.122061	-0.0368183	-0.00399835	0.037887	0.0715482	0.494362	-0.0391217	-0.149449	0.15115	0.182354	0.0267014	-0.337659	-0.144977	-0.0957573	-0.0307152	-0.119772	-0.113058	-0.0660522	-0.0576777	-0.0830714	-0.0524523	0.269514	-0.232415	0.12076	-0.0953814	0.664671	-0.0741339	-0.0804153	0.568555	-0.32408	-0.0757591	0.177571	-0.0643426	0.587408	-0.0262465	0.221582	-0.23579	0.231183	0.0986172	0.169456	-0.112746	0.157506	-0.015199	-0.0899534	0.0690281	0.138424	-0.173767	0.407653
110 CNU-HYa HY MM Glut - Dctn1	0.0314019	0.590027	0.8669	0.0357014	0.0422904	0.0653865	-0.175913	-0.0074921	-0.0680523	-0.0434654	0.416739	-0.0450984	-0.00834608	0.785036	-0.125534	-0.00178343	0.0189014	-0.0319932	0.901895	0.0511989	0.0283026	-0.0438904	0.0914105	0.345063	0.561877	-0.0701086	-0.0758485	0.066239	0.0426461	-0.211662	0.119099	0.0401622	-0.282247	0.197794	0.175625	-0.0380789	0.251876	0.0760378	0.0522106	0.1873	0.283713	-0.168644	-0.405008	0.118925	0.18493	0.0530169	0.0958609	0.271284	0.167754
151 TH Prkcd Grin2c Glut - Arid1a	0.03747	-0.0136546	0.0924173	0.149578	0.0412151	0.13239	-0.0275976	0.0488928	-0.0825229	0.093358	-0.0277635	0.401949	-0.297126	0.00652595	-0.0872307	-0.0317745	-0.0555705	0.0958271	0.12965	-0.0755965	0.0563327	-0.131703	0.142263	-0.0483113	0.180783	-0.103569	0.148841	0.13115	0.198944	0.109487	-0.148581	-0.126613	0.0441464	-0.121938	0.306943	0.0896462	-0.0671078	0.018324	-0.125541	0.201993	-0.0210096	0.0973959	0.0107417	0.271526	0.00518464	0.252045	-0.0475815	0.171018	0.151658
191 MB P MY GABA - Elp2	0.114417	-0.0166804	0.0789341	0.390936	0.218675	-0.0773668	0.186631	-0.00266161	0.0295455	0.0936308	-0.000111954	-0.0394935	0.00410326	-0.120111	-0.0540789	0.272296	-0.143249	0.124952	0.0099517	-0.149513	0.0581725	0.0027616	0.0586118	-0.102344	0.0464852	0.00376769	0.200459	0.0828369	-0.0473159	0.459391	0.0305589	0.0023724	0.0257067	-0.0285622	0.372207	0.0699915	-0.0624156	0.0251318	0.0776448	0.325773	-0.110116	-0.153231	-0.186331	0.0532424	0.0083064	0.300091	0.0890078	-0.0071923	0.549266
066 CNU-HYa HY GABA - Ufc1	-0.00915235	-0.00507409	0.0638517	0.836443	0.296612	0.11289	0.0309257	-0.00790315	0.183832	0.331241	0.0575543	0.105543	0.116906	-0.108238	0.00973947	0.569744	0.0480593	0.254677	0.0405531	-0.153458	0.0300569	0.254154	0.318876	-0.0316411	0.229881	0.0789159	0.111713	-0.154059	0.00424971	0.255585	-0.178632	-0.0695697	0.0271113	0.00513066	0.276695	0.200455	-0.0961838	0.091291	0.23631	0.119685	-0.00413517	-0.000501103	-0.1808	0.227026	-0.0521675	0.138844	0.214989	-0.0763777	0.409156
151 TH Prkcd Grin2c Glut - Usp48	0.343262	0.00879638	0.201294	0.00407083	0.165583	0.278563	0.0456929	0.0559151	-0.112508	-0.0381178	0.250342	0.119274	-0.155609	0.122794	0.0208983	0.179157	-0.0140947	-0.328838	0.194282	0.0303854	0.440078	-0.0364331	0.191973	0.153589	0.139821	-0.142746	-0.00271915	-0.384552	-0.00571558	0.0145341	0.188559	-0.190584	0.106656	0.21123	0.0375033	-0.000341784	-0.0348401	-0.163513	0.0140002	0.0287743	0.0519836	-0.130224	0.0321275	0.137444	-0.0940981	-0.0632521	0.215945	0.414515	0.101869
052 Pvalb Gaba - Wac	0.130333	-0.0501326	-0.138998	-0.0638868	-0.0888374	-0.208586	0.133494	0.0437789	0.258647	0.352778	-0.157447	0.274943	0.014904	-0.0552821	0.0226164	-0.175197	-0.165139	0.446789	-0.161161	0.147447	-0.165191	0.0358745	0.102835	-0.161383	-0.0376216	0.314331	0.186091	0.301688	0.207474	0.18499	-0.145445	0.00957567	-0.0903044	-0.0479139	0.012444	0.0514309	-0.0477625	0.0483639	-0.283567	0.349292	-0.0631952	-0.0969811	-0.0382025	0.0552341	-0.0366253	0.248054	0.066982	-0.233	0.170526
217 P MY Pineal Glut - Ppp2r1a	0.0534349	0.169595	0.0992319	0.106191	0.225502	0.265298	0.381826	-0.021566	0.0141436	0.28831	0.235231	-0.305852	-0.280056	0.136266	-0.10678	0.196501	0.0219068	-0.196748	0.0686642	-0.168657	0.14049	-0.232189	0.192673	0.0543271	0.0249838	0.013853	0.323585	-0.165357	-0.273471	0.216143	-0.223873	-0.282665	0.137311	0.28567	0.230043	0.040774	0.153287	0.0650243	0.375087	0.0810249	0.073335	-0.252701	-0.0523743	0.172489	0.0711809	-0.121218	0.126083	-0.108367	0.321607
066 CNU-HYa HY GABA - Prpf6	0.173772	-0.0256528	-0.0938512	0.204249	0.26123	-0.139159	-0.00963003	0.183464	0.572101	0.56262	0.077527	0.471612	0.135272	-0.0968334	0.0539096	0.168377	0.0692842	0.945045	-0.0801122	0.0719398	0.0507032	0.0944068	0.255875	0.0168089	0.00977072	0.569458	0.0141546	0.0857177	0.163377	0.0794733	0.0383154	0.281921	-0.0789213	0.0247911	0.100456	0.233233	0.0456151	0.40228	-0.103381	0.332391	-0.0166694	-0.0320541	0.0375937	0.371683	-0.246053	0.523831	-0.108065	-0.0301128	0.0818134
022 L5 ET CTX Glut - Psmb4	0.0466325	0.0751525	0.0755634	0.148373	0.0766812	0.0692846	0.356352	-0.100355	0.256826	0.303351	0.424908	0.168183	-0.121444	0.00672372	0.0488037	0.206967	-0.0811609	0.149434	0.0621132	0.116113	0.0440134	-0.0273972	0.756374	-0.0165392	-0.00522949	0.292879	0.269103	-0.117487	-0.0879359	0.353767	0.0288858	0.158757	-0.0218746	0.10356	0.332758	-0.0812374	0.381054	0.141601	0.309766	0.0577574	0.391406	-0.0491259	0.0194737	0.291635	-0.0519304	0.231785	0.164179	-0.0294241	0.415213
191 MB P MY GABA - Kmt2e	0.0787515	-0.0654596	0.070807	0.0931142	0.124099	-0.256051	0.0612608	0.221101	0.116578	-0.0296231	0.126642	0.515018	0.027774	0.046018	0.195579	-0.0666593	0.308858	0.31402	0.119078	0.182508	-0.0914711	0.0815753	0.085725	0.165019	0.0902708	0.146821	-0.152009	-0.0674774	0.286768	0.0551034	0.14858	0.254905	-0.0720687	-0.181907	0.246563	0.119386	0.127792	0.0771401	-0.172667	0.213974	0.236037	0.368012	0.0351049	0.260115	-0.325485	0.41929	-0.0225443	0.219966	-0.0635549
145 MH-LH TH Glut - Gfpt1	-0.17031	-0.0219038	0.135628	0.570103	0.291767	-0.0285344	0.392054	-0.0131533	0.0156981	0.187186	0.221262	-0.0126463	-0.142317	-0.0704984	0.150073	0.352895	0.0479681	0.0991188	0.097478	0.114274	-0.0125537	0.0375189	0.283592	-0.031646	0.126315	-0.00662868	0.215879	0.0783223	-0.0715121	0.626045	-0.0446057	0.000304622	-0.116833	0.0203423	0.580887	-0.0381336	0.0540988	-0.0290884	0.268728	0.163685	0.0691867	-0.0356532	-0.212508	0.189508	-0.05904	0.180397	0.207667	0.00524066	0.70797
191 MB P MY GABA - Dync1h1	-0.0813723	0.417982	0.687445	0.109632	0.236556	-0.0165255	0.451522	-0.0289538	-0.174742	-0.0147391	0.554645	-0.038863	-0.234499	0.534955	0.173823	-0.0972936	0.0276824	-0.110168	0.657799	0.217674	0.00786559	-0.05509	0.254059	0.252901	0.325112	-0.119316	0.193579	0.0319943	-0.00381687	0.397534	-0.00264805	-0.0231212	-0.222305	0.12938	0.522658	-0.112885	0.348121	-0.123174	0.201285	0.281764	0.400167	-0.170715	-0.341335	0.163236	-0.0247499	0.00681996	0.2607	0.14281	0.481932
155 MB Glut - Eef1a2	0.0370339	0.0864464	-0.03133	-0.117733	0.163157	0.172676	0.0207871	0.135361	0.112119	0.00477529	-0.0155001	-0.114167	0.0907142	0.0569686	-0.0460034	-0.242497	-0.128297	0.0486266	0.0129469	-0.0562815	0.0553932	-0.00590787	-0.13716	0.12011	-0.0443236	0.136682	0.071947	0.269365	-0.0465182	0.201625	0.1762	0.0413767	-0.173986	-0.0790106	-0.0283279	-0.137237	-0.0863129	0.188656	-0.153729	0.139423	-0.154687	0.0522116	-0.180062	0.0415347	0.0214502	0.128104	-0.191665	0.16317	-0.00833102
151 TH Prkcd Grin2c Glut - Auts2	0.15967	-0.361409	-0.0896852	-0.0469505	0.21255	0.14451	0.052725	0.172428	-0.075167	-0.0139167	0.0463758	0.233773	0.0527124	-0.159208	0.163534	-0.126668	0.0794435	-0.197217	-0.127726	0.0952266	0.499788	0.126847	-0.0721293	-0.0896311	0.014484	-0.0636681	-0.0190063	0.0938061	0.172145	0.0695705	0.234242	-0.221806	-0.0675563	0.0296504	0.00338718	-0.0661177	0.00409825	-0.0648372	-0.388161	-0.00966687	-0.218257	0.147592	-0.00907952	-0.0660142	0.0342947	-0.0997717	0.05385	0.400953	0.0227702
005 L4-5 IT CTX Glut - Zeb2	-0.0152744	-0.0930832	-0.0598947	-0.0926094	0.075758	-0.0786688	-0.0321159	0.17336	-0.0898733	-0.144809	0.0556171	-0.0587939	0.00609306	0.0220719	-0.0228095	-0.16055	-0.00976446	-0.0238993	-0.0522153	0.0294263	0.021691	-0.127427	-0.00334813	0.0121268	-0.220831	-0.0846866	0.0947542	0.0614143	-0.166153	-0.0587825	0.0962371	-0.0416885	-0.0679504	0.104678	0.064435	0.0314849	0.213301	0.124653	0.0259721	-0.0892554	0.0378491	-0.00496612	-0.026948	-0.220139	0.079217	-0.0894821	-0.133963	0.0740547	-0.00166093
151 TH Prkcd Grin2c Glut - Dhdds	-0.125904	0.096347	0.166855	0.49598	0.320277	-0.0608453	0.396553	-0.0377238	-0.0357227	0.073727	0.339996	-0.191726	-0.155294	-0.0315364	0.0923414	0.364264	0.1196	-0.0160924	0.121167	0.0631814	0.0715351	-0.0176819	0.219357	-0.0631901	0.106967	-0.0560122	0.206457	-0.0414903	-0.028547	0.536207	-0.0123644	0.00734993	-0.0088324	0.104687	0.55004	0.0538086	0.0675153	-0.0301081	0.331841	0.148919	0.00349258	-0.041045	-0.13255	0.167952	0.0118014	0.151454	0.213419	0.0806804	0.666398
191 MB P MY GABA - Xpo1	0.0488048	-0.0463697	0.0683643	0.328486	0.119722	0.108651	-0.152988	-0.187733	0.462247	0.302941	0.201461	-0.0847913	0.0395256	-0.056277	-0.00399005	0.361502	-0.0582032	0.260392	0.0272762	-0.165317	0.0643491	0.25568	0.214469	0.0492809	0.0929835	0.363898	0.1931	-0.24294	-0.115644	0.0950767	-0.0468216	0.17474	0.0339645	0.270759	0.165954	-0.0488456	0.0885294	0.155935	0.388011	-0.237787	0.101556	-0.12436	-0.214527	-0.142656	-0.218024	-0.0576486	0.127494	0.018068	0.226444
151 TH Prkcd Grin2c Glut - Tbce	-0.47971	0.219848	-0.15427	0.00771746	-0.0978273	0.0681468	0.445685	-0.309455	-0.0021819	0.0235658	0.0331253	-0.368542	-0.31587	-0.147302	0.0372059	-0.00180583	0.0660117	-0.0591248	-0.194457	-0.0517644	-0.239677	-0.0861268	0.134121	-0.351974	-0.173883	0.0128872	0.319121	0.174742	-0.126483	0.329098	-0.528965	0.0085083	0.101818	-0.0314846	0.18412	-0.182191	0.0826218	-0.000537946	0.442778	-0.0428689	0.0469564	-0.118651	0.085854	0.0198165	0.116985	-0.134859	0.0584124	-0.451017	0.305612
155 MB Glut - Atf2	0.0112073	-0.074898	-0.0119534	0.283605	0.474539	-0.141976	0.283769	0.362966	-0.169863	0.140663	0.0252021	0.216819	-0.0381571	-0.0754543	0.333174	0.0824553	-0.00378143	0.225125	0.0649359	0.448476	0.0281909	-0.0263473	0.0797347	0.0969129	0.00389391	-0.100249	-0.0993961	0.182238	0.0588226	0.38253	0.132798	-0.217312	-0.092302	-0.153562	0.105724	0.176865	-0.312349	-0.10479	-0.194957	0.452313	-0.191578	0.0946331	-0.188479	0.425535	-0.173374	0.363394	0.102488	0.230415	0.273735
155 MB Glut - Cltc	-0.0916877	-0.051348	-0.0785233	0.0537389	0.176159	-0.108157	0.880819	-0.00182712	-0.0466163	0.0964662	0.177826	0.105698	-0.382454	-0.154271	0.311247	-0.00603184	0.0129569	0.00923605	-0.121815	0.300973	-0.044104	0.0352809	0.331005	-0.134872	-0.258362	0.0368681	0.250048	-0.0428449	-0.080944	0.759876	-0.304811	-0.0884642	0.106149	-0.0302906	0.326724	-0.0759034	0.107173	-0.190266	0.106454	0.333889	0.155818	-0.0905186	0.0158729	0.226242	-0.332342	0.0654809	0.215993	-0.221105	0.467326
151 TH Prkcd Grin2c Glut - Vps37a	0.0665072	0.199016	0.459245	0.154102	0.406434	0.113085	0.29231	0.240203	0.0379556	0.19628	0.652358	0.219129	0.043859	0.390276	0.149098	0.0567118	0.190176	0.0186692	0.436588	0.203169	0.240308	0.0415281	0.453103	0.232133	0.242495	0.0550535	0.195904	-0.0787962	0.0318398	0.25908	0.186644	0.0431781	-0.16317	0.0302341	0.396172	-0.0166915	0.405799	0.0692595	0.127394	0.116259	0.444633	-0.117375	-0.129923	0.235198	-0.135809	-0.029515	0.36872	0.316301	0.308437
151 TH Prkcd Grin2c Glut - Setd5	0.0225277	0.091708	0.230502	0.0227738	0.156356	-0.173024	-0.090638	-0.0792655	0.130107	0.14291	0.0470787	0.39097	0.350256	0.12272	-0.0919528	-0.0520537	0.292066	0.188745	0.178129	-0.056825	-0.378553	-0.0597338	0.03452	-0.113148	0.0845245	0.138526	-0.138785	0.333602	0.420717	-0.178849	0.190284	0.0166613	0.105673	-0.350454	-0.0303227	0.231382	0.254367	0.050678	0.00140402	0.13485	0.336657	0.0922887	0.222943	0.221773	0.0604267	0.0518195	0.109043	-0.0473035	-0.0791755
110 CNU-HYa HY MM Glut - Ogt	0.105145	-0.0806489	-0.0708846	0.565063	0.25191	-0.0386863	-0.145388	-0.0246516	0.378386	0.481216	0.0413337	-0.08033	0.535726	-0.145553	0.114034	0.338183	0.109405	0.288234	-0.0910141	0.0421275	-0.015192	0.292392	0.287353	-0.0782831	-0.0126216	0.312295	0.0809724	0.136827	0.0397615	0.0865205	0.241712	0.119122	-0.094182	-0.00657968	0.0496835	0.0420898	0.0604509	0.107453	0.129068	-0.014892	0.0148071	0.200797	-0.21407	-0.033261	0.0716457	0.0895566	-0.0117361	0.0852956	0.329144
110 CNU-HYa HY MM Glut - Cdc40	0.153619	0.132377	-0.00421281	0.346318	0.232402	-0.159476	-0.0960508	0.0663741	0.613818	0.395237	0.0848575	0.336548	0.256073	-0.0697203	0.0452258	0.294636	0.303602	0.705213	-0.00715662	0.0731525	0.0341124	-0.0900139	0.331041	-0.114385	0.0830069	0.565822	-0.0802035	0.135297	0.244164	0.0222028	0.200519	0.42404	-0.0372997	-0.0111136	0.168963	0.278352	0.077524	0.379212	0.014399	0.0290337	0.0998487	0.0746454	0.0775079	0.259728	0.0680181	0.404807	-0.103196	0.0625007	0.149121
191 MB P MY GABA - Slc7a6os	0.124891	-0.066224	-0.226126	0.136198	0.1209	-0.0138263	-0.104603	0.110284	0.678319	0.305057	-0.00847244	0.433589	0.152104	-0.245648	0.101286	0.253997	0.25914	0.637131	-0.200664	0.157221	-0.00847629	0.0410434	0.240856	0.0154983	0.00233439	0.720122	-0.168131	-0.0177857	0.260489	-0.0887724	0.208906	0.409639	0.0420365	-0.0454	-0.0391749	0.166821	-0.00512125	0.395467	-0.105796	0.143518	0.0491577	0.355924	0.289281	0.309564	-0.0768518	0.550559	-0.105315	0.0464085	0.00522405
155 MB Glut - Smarcc2	-0.0759208	0.0404064	0.0234585	0.0893197	0.149825	0.0553305	-0.188324	0.0972766	-0.0551566	0.0414505	0.0204922	-0.0181711	0.16285	0.0219165	0.0369566	-0.143149	-0.0705544	0.126019	0.0520773	-0.148229	0.0753669	0.108002	-0.155393	-0.0164806	0.0691499	-0.0949624	0.0300093	0.144304	0.0576645	0.0611109	0.19458	-0.0655353	-0.108119	-0.0317576	-0.00877101	-0.0049471	-0.0944086	0.060805	-0.0393629	0.0567687	-0.0960761	0.0508562	-0.244907	0.103728	0.0431344	0.0767166	0.0471211	0.185392	-0.0137939
155 MB Glut - Chd8	-0.173146	0.202536	0.136193	-0.134037	0.0543265	0.159451	0.262695	-0.125745	-0.296372	-0.0687912	0.274614	-0.135912	-0.354467	0.153431	-0.0618296	0.0713181	-0.105455	-0.316443	0.174237	0.102224	0.179861	-0.342164	0.124392	0.156832	0.0674238	-0.2004	0.0924734	-0.352992	-0.127194	0.0256464	-0.0545513	-0.136671	0.0243594	0.286856	0.188232	-0.108275	0.0544543	-0.0856762	0.187908	0.140663	0.0747449	0.0399943	0.174255	0.428938	0.0986569	-0.0654894	0.10518	0.00436977	0.101859
151 TH Prkcd Grin2c Glut - Smarce1	-0.287355	0.109329	-0.117998	0.11088	-0.178519	0.0236268	-0.0470603	-0.287577	-0.0128718	0.017963	-0.0782113	-0.272465	-0.176395	-0.15265	0.00983742	-0.0345636	-0.0685769	0.0436554	-0.0977605	-0.0583749	-0.182853	-0.0185951	0.0224424	-0.344377	-0.0355555	-0.04262	0.216093	0.169143	0.0711871	0.0804911	-0.322684	0.0729995	0.0626447	-0.048071	0.178648	-0.0672562	-0.060831	-0.0733004	0.215709	-0.128592	-0.0976141	0.093699	-0.0560949	-0.134651	0.218317	0.00754729	-0.164571	-0.15347	0.169941
155 MB Glut - Caml	-0.173602	-0.0251793	-0.0927458	0.113572	0.097191	-0.00190694	0.814307	-0.0280271	0.0154515	0.096415	0.0864466	0.196864	-0.402521	-0.151139	0.221425	0.0332572	-0.0481507	0.00914712	-0.166435	0.24323	0.0180132	-0.0367258	0.325081	-0.0991798	-0.14571	0.108259	0.240098	-0.101212	-0.0543058	0.70323	-0.383193	-0.0401374	0.0822298	-0.0512354	0.411003	-0.0377887	0.105211	-0.153114	0.0924578	0.257933	0.17946	0.0205504	0.095504	0.246508	-0.107196	0.0813774	0.309054	-0.242734	0.378858
052 Pvalb Gaba - Atxn10	-0.0781491	0.0390347	0.1425	0.408014	0.43599	0.0284365	0.355814	0.100381	0.0657909	0.112918	0.150559	-0.141407	-0.0178081	-0.00727637	0.292812	0.22138	0.0323857	0.116078	0.144013	0.240657	0.119212	0.0543425	0.151864	0.0725877	0.0958151	0.0653139	0.177807	0.0475319	-0.18808	0.496504	0.0710627	-0.0105181	-0.120742	0.208289	0.46089	0.0026732	-0.000750178	-0.00981555	0.117708	0.177382	-0.0472185	0.0284443	-0.315828	0.159639	0.0648482	0.196071	0.0322033	0.195251	0.571343
151 TH Prkcd Grin2c Glut - Braf	0.641095	-0.196799	-0.058331	-0.0343355	0.17333	0.0400135	0.026282	0.259979	0.070039	0.194101	0.00285252	0.277075	0.171002	-0.0931559	-0.334458	0.153755	-0.0215366	0.0563341	-0.13688	-0.278827	0.199978	-0.0364239	0.00230582	-0.0893914	-0.017354	0.0805816	0.0639017	-0.0896118	-0.0566687	-0.0213561	0.0169066	-0.170296	0.251842	-0.146305	-0.130801	0.367696	0.088044	0.161975	-0.131686	0.115666	-0.0424139	-0.175133	0.32484	0.022983	-0.0292339	0.0643514	-0.0206307	-0.0142507	-0.105188
191 MB P MY GABA - Bptf	-0.0168095	0.134452	0.130135	0.427665	0.144619	0.00566764	0.0575555	-0.0714558	0.214073	0.373729	0.183982	-0.139738	0.109041	0.0459364	-0.0494733	0.569688	0.186327	0.185742	0.131119	-0.0312781	0.0337017	-0.107424	0.095237	-0.103423	0.0549162	0.166471	-0.00782468	-0.0504481	0.041999	0.151308	-0.0460776	-0.0118258	0.157225	0.153631	0.13009	0.220812	-0.201779	0.1182	0.114138	0.228029	-0.131649	0.00876722	-0.0989985	0.229476	-0.0177576	0.0944824	0.0158178	0.0196066	0.334097
151 TH Prkcd Grin2c Glut - Yy1	-0.0238261	0.0836614	0.0680222	0.17505	0.367148	0.110057	0.22696	0.215206	-0.111134	0.288555	0.223234	0.280071	-0.25931	0.028175	-0.0779318	0.182865	0.0191127	0.222682	0.152991	0.0896539	0.157399	-0.169844	0.0121392	-0.0104996	0.123096	-0.071875	0.0177957	0.099564	0.352628	0.245372	0.0656128	-0.326689	-0.0140412	-0.132814	0.20172	0.242026	-0.188534	0.0197231	-0.221273	0.691148	-0.219541	0.0246672	0.0174995	0.725085	-0.114147	0.396486	0.230189	0.232354	0.252356
191 MB P MY GABA - Lrp6	-0.174571	-0.104584	-0.109086	-0.114919	0.03337	0.0914021	0.0310828	-0.207685	0.114488	-0.116811	0.138993	-0.0187472	0.0951288	-0.224861	0.302547	-0.0889003	-0.0416735	-0.0758966	-0.127782	0.361227	0.00990508	0.175819	0.0807793	-0.084916	-0.169851	0.190949	-0.0797383	0.00152655	-0.0154567	0.0257795	0.207082	0.193264	-0.0214843	0.134169	-0.0637187	-0.257363	0.151057	0.0190693	0.133132	-0.320674	0.199196	0.515838	0.197234	-0.104046	0.0162446	-0.0768536	-0.0832927	0.118758	-0.0232381
151 TH Prkcd Grin2c Glut - Prox1	-0.201583	0.151673	0.0616908	-0.132605	-0.0174591	-0.196257	-0.136349	0.0689813	0.0787321	-0.285119	0.0120699	-0.0381411	0.0135899	0.0917738	0.273964	0.0405373	0.37279	-0.043775	0.0935717	0.257591	-0.0889896	0.141274	-0.155157	0.259045	0.0602326	0.0668162	-0.152986	-0.183298	0.166486	-0.296585	0.208702	0.271191	-0.0357211	0.133059	-0.0710301	-0.0391692	-0.0394035	-0.0067828	-0.0228734	-0.0891287	0.0462977	0.0893091	0.0104551	-0.0100042	-0.0612091	0.0119642	0.176936	0.143486	-0.227841
054 CNU-MGE GABA - Tnpo3	0.202592	0.0351276	0.00394249	0.305925	0.258938	-0.150177	0.171613	0.0220662	0.143874	0.604475	0.0642425	0.0214216	0.215282	0.00174461	0.00757418	0.124382	-0.0583296	0.505901	-0.0401254	0.106429	0.0114699	0.0747699	0.0829848	-0.131419	-0.0578316	0.144303	0.112251	0.251257	0.0429622	0.160532	0.00469291	-0.18411	-0.144406	0.00702726	-0.00516598	0.163556	0.0554838	0.0544329	-0.026915	0.47155	-0.0111864	-0.138906	-0.147866	0.231204	-0.0221331	0.142512	-0.00754369	-0.102356	0.297277
155 MB Glut - Tardbp	0.0407498	-0.0204322	0.0626463	0.190274	0.224811	-0.153818	0.10629	0.282678	0.192978	0.312091	0.0485637	0.3445	0.0598754	-0.00162264	0.0724323	0.0726417	0.0731094	0.554628	0.132903	0.163951	-0.189299	0.175436	0.0434753	0.0238214	0.171789	0.22394	0.00445311	0.215347	0.271172	0.209131	-0.0549376	0.0328334	-0.00642435	-0.224566	0.158429	0.328578	-0.102504	0.109395	-0.280201	0.393486	-0.148631	-0.0158439	-0.0201109	0.291423	-0.18798	0.299506	0.0366964	0.0550151	0.135075
151 TH Prkcd Grin2c Glut - Ap2s1	-0.204166	-0.125836	-0.0266461	0.122971	0.0117151	-0.138721	-0.13842	-0.443577	-0.0332047	0.187496	0.181783	0.0791725	0.214165	-0.300168	-0.142368	0.144071	-0.010196	0.092881	-0.023847	-0.221582	-0.375616	0.0609189	0.0482099	-0.723047	0.0095495	-0.100986	0.177701	0.0961661	0.364688	-0.0403302	0.0944152	-0.118944	0.339668	-0.195779	0.107578	0.218569	0.192704	0.00511644	0.232991	0.122047	0.129779	0.122674	0.37481	0.146865	-0.0300104	0.0858552	0.100064	-0.154254	0.168965
054 CNU-MGE GABA - Hnrnpu	-0.010403	-0.0653179	0.119544	0.349945	0.0714079	-0.138631	0.189681	0.137429	0.434196	0.15785	0.200463	0.334992	-0.035997	-0.0201695	0.00337861	0.219165	0.239379	0.34618	0.104388	0.0116171	-0.0642514	-0.0131616	0.2361	0.00127389	0.255287	0.412352	0.124102	0.0646988	0.125657	0.373849	0.0993098	0.413755	-0.126228	-0.0619439	0.52042	0.0711938	0.23845	0.305051	0.0761401	0.123038	0.217716	0.0726586	-0.0298208	0.132965	0.0070158	0.468417	0.0973812	0.0244918	0.48239
110 CNU-HYa HY MM Glut - Srsf1	0.166578	0.00379441	0.102474	0.418263	0.333696	-0.183242	0.302306	0.0753639	0.06814	0.375534	0.101003	0.0589711	0.0234457	-0.0492789	-0.0794613	0.275751	-0.0116195	0.356066	0.0401766	0.0178177	-0.0286487	-0.0648369	-0.00231412	-0.193111	0.03667	0.0620026	0.165913	0.251687	0.0799264	0.400957	-0.0231796	-0.157951	0.0396777	-0.172901	0.274955	0.328969	0.00819735	4.41878e-05	0.0738213	0.40026	0.00526723	-0.148679	-0.0657369	0.245208	0.0338358	0.183486	0.0595711	-0.0606639	0.492783
155 MB Glut - Ap2s1	0.206182	-0.14673	-0.404628	-0.339771	-0.166453	-0.231916	0.123958	-0.0827189	0.0367252	0.0624635	-0.0728847	0.102815	0.040861	-0.423363	-0.30898	5.87623e-05	0.062314	-0.0223976	-0.421095	-0.251845	-0.276332	-0.260613	0.0713141	-0.591092	-0.404155	0.0908364	0.104702	0.119443	0.133435	-0.0311473	0.107307	0.0267106	0.571144	-0.281242	-0.131359	0.350791	0.149049	0.140157	0.0684698	0.0941656	0.00948987	0.160461	0.817827	0.0774435	0.0844781	0.181754	-0.150358	-0.211084	-0.0653856
151 TH Prkcd Grin2c Glut - Trim2	-0.19066	-0.151062	-0.135469	0.107918	0.0577099	0.24438	0.00919029	-0.149427	0.112186	0.0637395	-0.0155747	0.254415	-0.102087	-0.225091	0.00439254	-0.0305141	-0.0455282	0.128346	-0.188024	-0.156089	0.138574	0.122276	0.0354578	-0.334901	0.0937813	0.0828142	0.173535	0.110284	0.303016	0.0984732	-0.180058	-0.0697217	0.011077	-0.0504281	0.0918036	0.0710208	0.0481421	0.0174772	-0.170294	0.0538191	-0.0931903	0.000449775	0.123577	0.0420166	0.100229	-0.0423914	0.11508	-0.0339364	0.0821729
155 MB Glut - Cdk13	0.223097	0.0610745	-0.129434	-0.050642	0.054978	0.070133	0.0255504	-0.000510425	0.158679	0.362772	-0.100568	0.00802665	-0.145474	-0.109468	-0.224011	0.191531	-0.192435	0.123915	-0.12375	-0.159489	-0.0117631	-0.209717	0.112427	-0.0102708	-0.110062	0.230107	0.0599292	-0.0614788	-0.174443	-0.0740074	-0.123404	-0.205353	0.307194	0.220068	-0.0519634	0.174418	-0.107668	0.235727	0.135079	0.285756	-0.0729833	0.116268	0.218774	0.256227	-0.00291029	0.434891	0.0890846	-0.158114	0.117703
005 L4-5 IT CTX Glut - Stxbp1	0.0669977	0.00291949	0.189328	0.0211899	0.107453	0.0476662	0.239485	-0.0594135	-0.087778	0.324167	0.292468	-0.012286	-0.117851	0.121782	-0.0776823	-0.0896318	-0.0123983	0.0134786	0.171422	-0.0751716	-0.0982357	-0.000448647	0.252286	-0.189828	0.2601	-0.0774011	0.779959	0.0595073	-0.0166933	0.290012	-0.245817	-0.157412	0.0714749	0.0181382	0.59015	0.0303288	0.398005	-0.0985802	0.234134	0.0643686	0.242778	-0.141039	-0.0112562	-0.0649735	-0.0234122	-0.0641994	0.140508	-0.0741427	0.344778
145 MH-LH TH Glut - Zbtb7a	-0.135947	-0.116596	-0.129418	0.278957	0.087605	-0.165532	-0.0607931	-0.178443	0.0537152	0.022175	0.0515216	-0.204046	0.280158	-0.295822	0.158302	0.221285	0.0535735	-0.032928	-0.146356	0.00992619	-0.0553107	0.681125	0.0571402	-0.153418	-0.023584	-0.0400165	-0.0528632	-0.234955	0.0651051	0.0560002	0.164831	0.207091	0.0232218	0.00726748	-0.0364317	-0.0912042	-0.0578923	-0.118947	0.10645	-0.0773478	-0.139119	-0.0306357	-0.0814239	-0.0912503	-0.260374	-0.144696	0.0814805	0.0328489	0.123939
151 TH Prkcd Grin2c Glut - Vps35	-0.244536	0.296127	0.417513	-0.11446	0.303708	0.440941	-0.0898457	-0.15927	0.0352162	-0.186064	0.456701	-0.122012	-0.0624148	0.371137	0.0674793	-0.225587	0.0117741	-0.162083	0.369474	0.0803928	0.473112	0.198266	0.0271812	0.402014	0.35865	0.0610763	-0.0294862	-0.0653823	0.138755	-0.111446	0.23117	0.140117	-0.50064	0.241701	0.0595334	-0.483676	0.241697	0.0878597	-0.0504831	-0.0988943	0.117619	-0.0153818	-0.287514	-0.0238021	0.0560595	-0.156698	0.222298	0.384379	-0.0277961
151 TH Prkcd Grin2c Glut - Csnk2b	0.31101	0.140903	0.110901	0.128443	0.376007	-0.0597754	-0.297767	0.285487	0.46862	0.197285	0.138106	0.377339	0.189527	0.0309262	-0.00124619	0.190066	0.165121	0.560225	0.103336	0.0355403	0.278425	-0.0450751	0.0411049	0.0382414	0.11856	0.438563	-0.166841	0.0598949	0.296972	-0.244552	0.357131	0.296878	0.00922229	0.0367148	-0.0272864	0.323256	-0.0381693	0.380923	-0.201095	0.219944	-0.0746431	-0.00976908	0.0432503	0.324866	-0.0276178	0.392357	-0.0551363	0.454454	0.040533
145 MH-LH TH Glut - Srrm2	0.0923667	0.0721165	-0.0556123	0.0134769	0.0673983	0.0284645	-0.280098	-0.0781467	0.752339	0.253393	0.0521135	0.0563795	0.341258	-0.0363561	-0.0610689	0.0860907	0.0912849	0.409914	-0.0724163	-0.0930232	0.137046	-0.0388528	0.115168	-0.0209797	0.0755976	0.71174	-0.148254	0.0706923	0.0383258	-0.295278	0.204298	0.539232	-0.1012	-0.00241905	-0.172986	-0.0451502	0.117493	0.446316	0.0974862	-0.229065	0.00763062	-0.0532653	-0.0287086	-0.0747383	0.156219	0.0928714	-0.196076	0.0551439	-0.0401632
191 MB P MY GABA - Eef2	0.0698919	0.128673	0.00345261	0.193764	0.358049	0.0335855	0.223481	0.27582	0.213123	0.340488	0.161444	0.265024	0.0228932	0.038017	0.0127367	0.185264	0.274355	0.349467	0.0628804	0.0363719	-0.0128111	-0.096253	0.243731	0.11721	0.0794836	0.193804	0.0486426	0.0841008	0.255227	0.166931	0.157228	0.0520243	-0.0298209	-0.292848	0.143509	0.205547	0.014607	0.183211	-0.114499	0.53457	-0.0498062	-0.0987979	-0.0338086	0.58891	-0.16805	0.383259	0.0599279	0.0951327	0.158334
191 MB P MY GABA - Psmc1	0.0947089	0.129657	0.130063	0.174934	0.116447	-0.0515851	0.283642	0.0265654	0.391574	0.360777	0.48355	0.352965	-0.0753586	0.0559682	0.0807293	0.169197	0.0977496	0.344401	0.129209	0.139097	-0.0111901	0.072226	0.870074	0.0491676	0.0322229	0.406323	0.134772	-0.116011	0.121628	0.341085	0.109822	0.287232	-0.00755489	0.0332562	0.276378	0.0255036	0.303833	0.278245	0.241659	0.129255	0.432153	-0.0268401	0.0963318	0.313359	-0.296535	0.422416	0.17948	0.0437702	0.37647
155 MB Glut - Gabrg2	-0.265558	0.0227679	0.168137	0.113737	0.191043	0.23317	0.128389	0.0661232	-0.089372	0.018737	0.045202	-0.0900045	0.0693465	0.231261	0.538388	-0.193167	0.0835255	-0.0511496	0.167497	0.561982	0.215641	0.311723	0.0181199	0.358135	0.190115	-0.0288281	0.0229349	0.11491	0.0308271	0.167401	0.161724	-0.0600912	-0.656403	0.0506492	0.191304	-0.473783	-0.00755113	-0.190207	-0.248477	0.0603871	0.00266126	0.0467643	-0.532311	-0.0369603	0.0330769	-0.201098	0.180698	0.259666	0.123718
110 CNU-HYa HY MM Glut - Wac	0.083486	-0.0229389	-0.0388769	-0.0611043	-0.135848	-0.217953	0.111957	0.0863361	0.193965	0.313471	-0.0442699	0.192872	-0.0248449	0.0170848	0.108118	-0.163529	-0.183656	0.352788	-0.0484323	0.148053	-0.132511	-0.104447	0.0970222	-0.200683	-0.0668347	0.248425	0.0745154	0.338755	0.0183205	0.199276	-0.13765	-0.104984	0.017092	-0.0303083	-0.0766385	0.136881	-0.0715062	0.10333	-0.155735	0.24465	-0.0492384	-0.14783	-0.103005	0.0034008	0.00671079	0.0914309	-0.00796076	-0.237388	0.261662
151 TH Prkcd Grin2c Glut - Ank3	0.546364	0.057464	0.0132306	0.269923	0.325637	-0.119446	-0.2179	0.338641	0.214776	0.291257	0.136239	0.219324	0.154383	-0.082521	-0.267622	0.339584	0.103385	0.330205	-0.00721694	-0.258959	0.201309	-0.211504	0.126677	-0.211999	0.089079	0.167327	-0.017865	0.0424577	0.151403	-0.189597	0.0909564	-0.0426353	0.415492	-0.126284	-8.08012e-05	0.765283	-0.0713379	0.210088	0.0633843	0.118467	-0.136897	-0.0424207	0.313373	0.204763	0.129302	0.323109	-0.0702145	0.27911	0.0956197
191 MB P MY GABA - Ap2m1	0.251742	-0.306778	-0.521831	0.0338996	-0.132201	-0.270085	0.00105361	0.125392	0.0817645	0.0550632	-0.284122	0.220776	0.055896	-0.522498	-0.258326	0.305508	0.222724	0.101009	-0.493121	-0.340716	-0.244884	-0.148452	0.128964	-0.384215	-0.249702	0.0688512	0.128021	-0.0761336	0.162183	0.00680489	0.0719171	0.0812794	0.521913	-0.332038	0.00148553	0.439653	-0.138127	0.0897812	-0.0380139	0.195723	-0.187944	0.0801573	0.639242	0.149309	-0.0770767	0.401168	-0.103779	-0.221668	-0.0667865
155 MB Glut - Pten	-0.153494	0.296152	0.407271	-0.253099	-0.106873	-0.0389956	-0.285627	-0.162128	0.20533	-0.265583	0.214849	0.108371	0.265661	0.382501	0.10484	-0.33284	0.332622	-0.0810688	0.395876	0.0221014	-0.0710752	-0.0343511	-0.000275335	0.122224	0.288121	0.189795	-0.239828	0.166541	0.15189	-0.450017	0.497482	0.35046	-0.22224	0.0626566	-0.0281089	-0.268752	0.49342	0.210207	0.0295819	-0.218106	0.497761	0.184216	0.0146675	-0.0885947	0.259281	0.0346528	-0.0136066	0.201743	-0.231403
155 MB Glut - Atxn10	0.0328094	-0.030486	-0.121148	0.392839	0.320042	-0.070064	0.160921	0.0205989	0.241845	0.236086	-0.0156045	0.0679368	0.133637	-0.279919	0.00548341	0.224316	-0.0310424	0.230475	-0.130158	-0.0275923	-0.0615849	0.0430409	0.190453	-0.19583	-0.0863195	0.258453	0.111275	0.225575	-0.0307991	0.3848	0.104744	0.0613366	0.132011	-0.0575949	0.271225	0.179554	-0.0251174	0.199584	0.0898865	0.17655	-0.0702274	0.303683	0.0569681	0.233948	0.0593553	0.328339	-0.0397639	0.0830825	0.412166
151 TH Prkcd Grin2c Glut - Hnrnpa2b1	-0.192323	-0.00950122	-0.0852792	-0.0511737	-0.0730448	0.201579	-0.0559769	-0.185632	0.290111	-0.00284622	-0.0897562	0.158667	-0.16831	-0.0581069	-0.0588507	-0.097092	0.018608	0.213074	-0.0841376	-0.0380223	0.249255	-0.0114136	-0.141123	-0.2094	0.0296205	0.28331	0.00792336	0.278593	0.279328	0.0131952	-0.296241	0.0968313	-0.137822	-0.0232177	0.0389999	-0.112735	-0.122379	0.140384	-0.339315	-0.0306821	-0.273356	0.0111721	-0.162914	0.0481901	0.134414	0.0298696	-0.0731519	0.0757882	0.0661453
155 MB Glut - Slc17a5	0.00456931	0.33517	0.512577	-0.309208	0.0829718	0.0236572	0.0342579	-0.0263719	-0.211684	-0.128994	0.427362	-0.197028	-0.109479	0.453968	-0.0227439	-0.382264	-0.0790057	-0.208408	0.513956	0.108311	0.0384352	-0.109023	0.0161095	0.265165	0.144486	-0.133592	0.0680391	0.120647	-0.110483	0.034719	0.304511	0.0654363	-0.276337	0.312482	0.235752	-0.174977	0.381874	0.134215	0.101715	-0.0193033	0.28555	-0.00213396	-0.03272	-0.00452025	0.15624	-0.0116114	-0.133509	0.291138	0.14219
066 CNU-HYa HY GABA - Camta1	0.0159038	0.0772142	-0.0635126	-0.0170314	0.180869	-0.218315	0.156663	0.157152	0.27311	0.125787	0.0278089	0.0395412	-0.0467241	-0.116541	0.00894621	0.0983692	0.107801	0.176576	-0.0777917	-0.0445402	-0.0513406	-0.0414153	0.193144	-0.0940345	-0.110196	0.278132	0.00130902	0.0084374	-0.0340962	0.181342	-0.0264476	0.110239	0.421931	0.0836839	0.0564057	0.308234	-0.11196	0.227577	0.119639	0.0485628	-0.0225907	0.00944204	0.189657	0.00813554	-0.195487	0.285478	0.137529	0.00818826	0.178629
151 TH Prkcd Grin2c Glut - Hsf1	-0.247688	-0.189132	-0.128339	-0.0437202	0.247266	0.0979435	-0.135136	-0.21401	0.172749	0.0490389	0.223716	0.0122789	0.0492277	-0.212908	0.0311184	-0.0146015	-0.0119499	0.12578	-0.131647	-0.0288834	0.386657	0.0573585	-0.12519	-0.335785	-0.117665	0.146568	-0.0454053	0.0341206	0.306297	-0.042317	0.21711	0.106442	-0.0652134	0.135394	0.00332023	-0.0472651	0.0262407	0.127257	-0.160928	-0.0084037	-0.255822	0.0769073	0.0479111	0.0848579	-0.0336593	-0.0319117	-0.0526495	0.374761	0.0566028
052 Pvalb Gaba - Srebf2	0.0428984	-0.112924	-0.23451	-0.0408245	-0.176973	0.0999542	0.13761	-0.159139	-0.000322182	-0.00306873	-0.192845	-0.103079	-0.0432075	-0.150583	0.0133355	-0.0810587	-0.06433	-0.0812613	-0.236196	-0.182082	-0.02787	0.035189	-0.0395537	-0.0365672	-0.198724	-0.015431	0.0640577	-0.000702896	-0.0476003	0.114302	-0.172087	-0.0571305	0.0295578	-0.0803744	-0.0106791	-0.166694	-0.0293004	-0.106009	-0.00432825	-0.163809	-0.0979667	-0.116536	-0.0814474	-0.139059	-0.00768847	-0.157076	-0.143189	-0.216038	-0.0974051
155 MB Glut - Snrnp70	0.140366	0.0630878	-0.116732	0.0338722	0.039079	0.0899735	-0.142026	0.0359915	0.969617	0.269149	0.0297054	0.285798	0.198016	-0.0637217	-0.0123384	0.106414	0.155109	0.570522	-0.117447	-0.100206	0.122541	0.0820262	0.279246	0.0582373	0.0167908	0.946393	-0.0247608	-0.0402239	0.0738158	-0.0765886	0.123354	0.643915	-0.0236226	0.0672565	-0.021424	0.00918433	0.164408	0.576131	0.0339924	-0.14101	0.162233	0.0616631	0.0242347	0.0357148	-0.0497412	0.334368	-0.0708301	0.0495223	0.0191414
151 TH Prkcd Grin2c Glut - Nf1	-0.485655	-0.204518	0.0810718	0.053249	0.076967	-0.0130357	-0.0594731	-0.0522803	0.0755763	-0.131861	0.142462	0.197848	0.0908726	0.0330382	0.50192	-0.168803	0.155992	0.0334478	0.116224	0.444523	0.155776	0.282532	-0.0551357	0.0858816	0.0699841	0.0665792	-0.0868839	0.0489339	0.254614	-0.0124955	0.273826	0.126302	-0.363062	0.0577557	0.0486029	-0.341871	0.00695899	-0.110643	-0.293086	0.0167036	0.0903877	0.231475	-0.277263	-0.0174846	-0.0937312	-0.137865	0.191558	0.329608	0.0525066
191 MB P MY GABA - Ppp2r1a	0.0601476	0.256583	0.238973	0.0254646	0.174445	0.237697	0.291569	-0.152886	-0.0330272	0.222741	0.375799	-0.369383	-0.273645	0.238894	-0.200034	0.138027	-0.0212688	-0.29017	0.212532	-0.219865	0.0896665	-0.281555	0.19275	0.0388951	0.0468892	-0.0298922	0.284818	-0.157412	-0.249122	0.126048	-0.12126	-0.275105	0.193877	0.346548	0.189067	0.0380284	0.230735	0.0709259	0.461186	0.0637468	0.174486	-0.160658	-0.0218883	0.148487	0.0798379	-0.106804	0.0819765	-0.0364416	0.312988
066 CNU-HYa HY GABA - Rb1cc1	-0.0744382	-0.0984683	-0.158403	-0.0432987	0.0285715	-0.0558351	0.161172	0.0689445	-0.00663737	0.0773918	0.178754	0.0269178	-0.12562	-0.0469545	0.127894	-0.324465	0.0161962	0.0361624	-0.101701	0.00326483	-0.0359312	0.0152875	0.0512533	-0.0661737	-0.195378	0.0446388	0.198159	-0.0332151	0.00206514	0.173472	-0.0974181	-0.024056	-0.0681908	0.253536	0.185866	0.0998527	0.0696902	0.0333927	0.047474	-0.0643943	0.142166	-0.0317474	0.137521	-0.0100009	-0.0266219	-0.0559391	-0.0347461	-0.00726649	0.125083
155 MB Glut - Pura	0.0487804	0.0164532	0.0669284	0.268688	-0.0281574	0.0401844	-0.516484	-0.0786974	0.174001	-0.0364351	-0.0803883	0.0937319	0.659165	0.0161336	0.0210492	0.0106479	0.170873	0.0136023	0.0377412	-0.0589645	-0.00815247	0.30246	-0.0276731	-0.0566419	0.181351	0.0761574	-0.245929	0.117876	0.168484	-0.413649	0.386098	0.190888	-0.318547	-0.202617	-0.220617	-0.143492	0.120531	0.0889845	-0.088381	-0.229257	0.190013	0.179012	-0.0798087	-0.162185	0.324891	-0.140632	0.0800733	0.188037	-0.17806
151 TH Prkcd Grin2c Glut - Dicer1	0.0965218	-0.00899883	-0.0620598	0.186862	0.170026	-0.0211346	-0.340805	0.358837	0.253995	0.0619812	-0.189483	0.204696	0.452833	-0.0887681	-0.00548202	0.0403357	0.263683	0.399726	-0.0692021	-0.0132731	-0.112329	0.256846	-0.0588628	0.0144941	0.171406	0.191207	-0.240225	0.452721	0.281049	-0.194561	0.254139	0.201301	-0.195983	-0.423487	-0.12148	0.107477	-0.0417986	0.167981	-0.21411	-0.0436305	-0.135963	-0.0899013	-0.0444612	-0.0330067	0.00934355	0.163529	-0.119288	0.0775977	-0.129692
007 L2-3 IT CTX Glut - Cic	-0.0578859	-0.232607	-0.160404	-0.03546	-0.0357583	0.11827	-0.0511138	-0.0185969	0.108935	-0.0834315	-0.205162	-0.0420766	0.179974	-0.123285	0.102789	-0.0922022	0.098261	-0.112418	-0.097771	-0.0051751	0.0614467	0.0737419	-0.0712881	-0.180916	0.158514	0.0915091	0.173278	-0.0158272	0.0604182	0.0542843	-0.0577891	-0.0539503	-0.0406222	-0.110721	-0.0421514	0.00839127	-0.17177	-0.192746	-0.268106	-0.100613	-0.215636	-0.00969634	-0.0390941	-0.176366	0.072794	-0.0270809	-0.0420361	0.00867264	0.0310514
151 TH Prkcd Grin2c Glut - Stag2	-0.151947	-0.00286472	-0.0277472	0.0311034	0.233057	-0.0173284	-0.00274928	-0.322228	0.152729	0.165577	0.252284	-0.056283	0.281182	-0.130662	-0.0976492	0.0246016	0.0691476	0.107384	-0.0295596	-0.0217767	-0.0193428	-0.0128924	-0.0279036	-0.392143	-0.0297971	0.147039	0.0317623	0.15018	0.454125	0.0121872	0.242146	0.0750774	-0.0752772	-0.226462	-0.0844312	-0.0630056	0.0711647	0.0387539	0.0105961	0.0888144	0.00636169	0.026675	0.12692	0.0897372	0.0622931	-0.104841	0.087868	0.0409868	0.0318721
151 TH Prkcd Grin2c Glut - Tnpo3	0.157651	0.0528905	0.00918806	0.387969	0.339573	-0.126063	0.0626784	0.0533613	0.265144	0.676326	0.113384	0.0624973	0.322552	0.0421706	0.0493781	0.266877	0.00865372	0.579764	-0.00207254	0.116108	-0.00185757	0.100388	0.207038	-0.0648089	-0.0872792	0.242809	0.096208	0.153721	0.0431702	0.0900026	0.0223412	-0.134005	-0.0887232	0.0247618	-0.0179955	0.237274	0.0216897	0.124178	0.0148947	0.350724	-0.00557067	-0.085211	-0.180835	0.3062	-0.0885259	0.0778848	0.0678025	-0.0661793	0.236964
155 MB Glut - Tef	-0.186022	-0.0568805	0.015585	0.106865	0.00225009	0.0201577	0.0842931	-0.0961875	0.180282	-0.0572234	-0.0495143	0.240505	0.13574	-0.0283988	0.197465	-0.0469419	0.0124169	0.15651	0.0295614	0.216718	-0.166836	0.42158	-0.00751469	0.105248	0.109747	0.20455	-0.0944301	0.0533386	0.248346	0.0940941	0.00445081	0.206986	-0.210454	-0.295164	0.068702	-0.189107	-0.0638622	-0.121652	-0.270133	0.0697581	0.0504191	0.215064	-0.166944	0.0624097	-0.120057	-0.0643182	0.0286723	-0.0315544	-0.112165
110 CNU-HYa HY MM Glut - Uba5	0.0314667	-0.040637	0.0629914	0.757268	0.171358	0.0111511	-0.162687	-0.0712741	0.181886	0.273248	0.0251358	0.0256618	0.200251	-0.0713956	-0.10454	0.610948	0.201107	0.152755	0.0616593	-0.138581	-0.0113415	0.13171	0.26021	-0.0301921	0.212079	0.0298357	-0.00490038	-0.205872	0.106577	0.0399158	-0.00730338	0.054674	0.0158081	0.0283502	0.190803	0.20643	-0.0867918	0.0447026	0.210698	0.0521979	-0.00462026	0.0249284	-0.115296	0.114252	0.0415507	0.188291	0.130642	0.0898198	0.342102
155 MB Glut - Elp2	0.0900751	-0.144241	-0.0158572	0.428307	0.165754	-0.169897	0.22363	0.0445239	0.047916	0.210254	0.0703057	-0.045875	-0.030599	-0.116913	-0.150496	0.429131	0.0630303	0.181223	-0.0123433	-0.0725298	-0.0353774	-0.194863	-0.017379	-0.197678	-0.034031	0.0344926	0.181519	0.0815172	0.0805016	0.433674	-0.0073817	-0.0404404	0.0734853	-0.0818014	0.308251	0.269477	-0.180982	0.0826957	0.00374657	0.333286	-0.253415	-0.0970489	-0.0360705	0.229455	0.095039	0.198286	-0.077721	-0.0347097	0.562388
155 MB Glut - Zc3h14	-0.223356	0.0821809	0.177521	0.101236	0.100416	-0.0995262	0.136032	-0.106163	-0.117647	-0.0764357	0.0835496	-0.034288	-0.118812	0.0893078	0.269805	-0.196456	-0.073254	0.014383	0.178913	0.154567	0.0282212	0.160817	0.00691733	-0.0033201	0.0372727	-0.148508	0.110929	-0.0290965	-0.180164	0.250348	-0.131084	-0.0400405	-0.0153318	0.256421	0.146851	-0.102866	-0.155641	-0.104045	-0.016388	0.00201796	-0.0277396	-0.0460376	-0.231054	-0.0418618	-0.154544	-0.138867	-0.0167683	0.072479	0.0530926
110 CNU-HYa HY MM Glut - Kdm5c	0.147896	0.228028	0.184787	-0.200783	0.0342215	0.121994	-0.0598876	-0.00667657	0.0313997	-0.0268007	0.0400784	-0.120505	0.118288	0.108022	-0.246377	0.0101149	-0.301233	-0.0161615	0.115559	-0.160664	0.132187	0.255043	-0.0355129	0.168915	0.0697655	0.0497162	-0.0223957	-0.148188	-0.109626	-0.0673292	0.115635	0.106353	0.0476658	0.121561	-0.131217	0.0497983	0.0968625	0.105369	0.00300349	0.0869478	0.00100204	-0.0555933	0.0243128	-0.0265672	-0.0434803	-0.011507	-0.0167039	0.0504688	-0.225423
151 TH Prkcd Grin2c Glut - Kmt5b	0.0832392	-0.0207131	-0.137892	0.138031	0.0619486	0.102886	0.0031416	-0.0654453	-0.0266525	0.123309	-0.190346	-0.11987	0.150356	-0.0911803	0.149445	-0.0475607	0.0587664	0.0301341	-0.218239	0.00367733	0.0303684	0.262631	-0.127378	-0.187359	-0.0313772	-0.0851862	0.206487	0.136558	0.095027	-0.0537312	-0.285663	-0.19131	-0.0952497	-0.110369	-0.110621	-0.108862	1.04247e-05	-0.253797	0.0750432	-0.108675	-0.0275842	-0.122449	-0.0564708	-0.23046	0.0952271	-0.382648	0.158408	-0.200902	-0.0312631
191 MB P MY GABA - Pi4ka	-0.123093	-0.0166976	0.00173182	-0.0246712	0.191345	-0.0701289	0.820969	0.0265576	-0.18182	-0.0363512	0.101049	0.0217699	-0.376432	-0.029081	0.395571	-0.0699366	0.0639316	-0.170136	-0.0384397	0.356769	0.0552787	-0.100102	0.174867	0.0565061	-0.148963	-0.0939312	0.163355	-0.105795	-0.0489362	0.5491	-0.245291	-0.18242	0.0632969	-0.00368956	0.24165	-0.12201	0.0685125	-0.334521	0.0382485	0.333648	0.133466	-0.070924	-0.0899506	0.19639	-0.182357	-8.59296e-05	0.231301	-0.162828	0.30939
005 L4-5 IT CTX Glut - Naa20	0.0208261	0.184909	0.280609	0.210732	0.131321	0.039945	-0.0645405	-0.195338	0.0771891	0.381538	0.171879	-0.161373	-0.0108822	0.213998	-0.104505	0.183608	-0.0397418	0.0279656	0.305714	-0.0303171	-0.0197346	-0.0219973	0.199444	0.0614899	0.359632	0.0527588	0.481078	-0.0986893	-0.0876739	0.0282216	-0.011173	-0.0313115	-0.0160361	0.342585	0.449661	-0.0446464	0.126494	0.0942583	0.231379	0.0942683	0.0889539	0.102577	-0.151683	0.129546	0.0284822	0.148921	0.0197668	0.0490254	0.374337
155 MB Glut - Ap2m1	0.263821	-0.100497	-0.355228	-0.155366	-0.037735	-0.16835	-0.042729	-0.0696915	0.128877	0.0893162	-0.0485414	0.0305744	0.148514	-0.372926	-0.282018	0.230541	0.256936	-0.0224352	-0.367947	-0.20563	-0.169861	-0.160898	0.0948476	-0.445684	-0.293891	0.148827	0.0795568	0.00148879	0.239085	-0.166771	0.177803	0.0924791	0.455912	-0.196828	-0.157964	0.322167	0.0789198	0.114568	0.0451887	0.0948367	-0.0467542	0.137887	0.711637	0.103926	0.0724773	0.210968	-0.0582887	-0.0641841	-0.0272266
155 MB Glut - Cacna1a	0.113587	-0.23079	-0.218941	0.111229	-0.0810922	-0.208974	-0.148976	-0.0813773	0.0542627	0.0533184	-0.0360587	0.102159	0.14099	-0.353389	-0.337913	0.208747	0.210675	-0.0147548	-0.261675	-0.455725	-0.353964	-0.025124	0.00139231	-0.451536	-0.102082	-0.0477369	0.14694	-0.101798	0.161875	-0.0785016	0.0280237	-0.0146703	0.620609	-0.168221	0.0158122	0.38421	0.120061	0.125632	0.250518	-0.164699	0.0699252	0.149141	0.628626	-0.0932948	-0.0636727	0.0767421	-0.0376116	-0.161028	-0.0921623
191 MB P MY GABA - Uba5	-0.0405968	-0.149259	-0.0662474	0.87421	0.301036	0.10947	-0.00166907	0.0330862	0.0307801	0.185497	-0.0848765	0.0449765	0.0893599	-0.20813	0.0920416	0.633212	0.0833434	0.112078	-0.0857033	-0.00997316	0.126649	0.15908	0.215804	0.0741026	0.17864	-0.0554271	0.0645339	-0.211982	-0.0204785	0.158064	-0.135694	-0.0645536	-0.0509222	-0.0264647	0.231603	0.168631	-0.176432	-0.118121	0.151893	0.0381821	-0.123863	0.150174	-0.148193	0.180516	0.100081	0.0364591	0.133057	-0.0308983	0.300412
155 MB Glut - Srsf1	0.233692	-0.015185	0.0632355	0.39621	0.335251	-0.184228	0.219253	0.103832	0.0823254	0.430024	0.0960492	0.0958846	0.105768	-0.0501683	-0.0391272	0.269265	0.0314919	0.429148	0.0357616	0.0564676	-0.0378393	-0.0714003	0.0303583	-0.197445	0.0303409	0.0853121	0.146285	0.272507	0.104877	0.312583	0.0252132	-0.195315	0.00193666	-0.186608	0.195497	0.31286	-0.00244496	-0.0184276	0.0357426	0.434891	-0.0230183	-0.159021	-0.0985726	0.269936	-0.00901745	0.217121	0.0349485	-0.0768463	0.470131
191 MB P MY GABA - Slc17a5	0.0274443	0.34649	0.547711	-0.217988	0.127985	0.00168301	0.115387	0.134271	-0.147912	-0.0317436	0.475477	-0.0969706	-0.176249	0.46608	-0.0738637	-0.252401	-0.022006	-0.0388512	0.562796	0.0498655	-0.0536517	-0.0509034	0.0268038	0.20282	0.26729	-0.109693	0.12166	0.14683	0.0357061	0.192669	0.142679	0.0216226	-0.125781	0.158301	0.31686	-0.0261957	0.269187	0.115349	0.065092	0.159112	0.191094	-0.146247	-0.104656	-0.0109439	-0.025972	0.136962	0.0407881	0.2472	0.228109
308 CB GABA - Cltc	-0.164383	0.0701963	-0.0117162	0.0599474	-0.000332849	0.0797421	0.585446	-0.0509817	-0.0132734	0.0289285	0.175994	-0.0134873	-0.278756	-0.0301231	0.226443	0.0256686	0.169949	-0.188485	-0.0719232	0.165714	-0.0589848	0.0722527	0.230761	-0.04529	-0.115903	7.52089e-05	0.205845	-0.151272	0.0198039	0.48434	-0.177931	0.0858298	0.0427711	-0.0123317	0.344979	-0.0997639	0.170307	-0.190995	0.102382	0.102835	0.177534	-0.113238	0.000119756	0.0744533	-0.0720652	-0.104368	0.256128	-0.103202	0.287768
155 MB Glut - Dicer1	0.0135488	-0.00823845	-0.0285442	0.240472	0.126118	0.167668	-0.163187	0.131812	0.151036	0.077108	-0.144451	0.241474	0.255308	0.026298	0.166252	0.0640591	0.298713	0.251424	-0.0507511	0.124043	0.00655957	0.0956299	0.028645	0.0687773	0.0655681	0.178916	-0.186308	0.323084	0.322776	-0.216022	0.0978359	0.050159	-0.324807	-0.297861	-0.130671	0.00681416	0.0908459	-0.0259715	-0.18362	0.0120434	0.0561228	0.13847	-0.0393799	0.109044	0.225785	-0.0553864	-0.098364	0.0926198	-0.0962757
005 L4-5 IT CTX Glut - Ppp2r1a	-0.0142151	0.0906029	0.102166	0.0189374	0.173927	0.231475	0.194988	-0.174219	-0.0294746	0.0589343	0.224484	-0.251216	-0.184884	0.0233029	-0.0990358	0.0364113	0.0207911	-0.250917	0.0508073	-0.203798	0.0370303	-0.100503	0.143459	-0.14415	0.0943487	-0.0410077	0.473193	-0.041693	-0.242462	0.124773	-0.126093	-0.176446	0.227055	0.198603	0.229336	-0.122536	0.362899	0.015893	0.471631	-0.10065	0.239881	-0.0505661	0.0821035	-0.0629239	0.0962275	-0.139482	0.119083	-0.0968569	0.341065
054 CNU-MGE GABA - Rnpc3	0.159593	0.164685	0.132096	-0.067966	-0.10132	0.0647731	-0.155808	0.0234694	0.616	0.151483	0.104275	0.21714	0.222077	0.189152	-0.305727	-0.00236865	0.199991	0.254642	0.111862	-0.271398	-0.0104018	0.0592082	0.137065	0.00361416	0.194108	0.554204	-0.0636471	0.0426978	0.152985	-0.222212	0.078193	0.404131	-0.0488474	-0.103459	-0.115471	-0.000563194	0.239733	0.511673	-0.0375115	0.0287326	0.219927	-0.177879	0.0229001	0.00243648	0.0572491	0.219992	0.00491702	0.0637647	-0.0490357
155 MB Glut - Vps35	0.0656588	0.449715	0.663207	-0.188522	0.0973092	0.1102	-0.10249	-0.155508	0.057286	-0.0660974	0.561085	-0.0998208	-0.0533463	0.504644	-0.288812	-0.0949278	-0.0283695	-0.129868	0.587924	-0.143259	0.132527	-0.0927944	0.0604813	0.221117	0.439385	0.0605015	0.013961	-0.0834734	-0.0795038	-0.297133	0.151709	0.229594	-0.147251	0.228056	0.204224	-0.101521	0.528879	0.21221	0.258691	-0.136495	0.369955	-0.20241	0.0436642	-0.0185778	0.285144	-0.0688531	-0.00935288	0.156569	-0.0149269
005 L4-5 IT CTX Glut - Srsf1	0.231421	0.0148107	0.0684509	0.238262	0.218731	-0.19626	0.166778	0.0703906	0.127613	0.324458	0.0322423	0.0176468	0.111566	-0.00790741	-0.110806	0.118413	-0.00536971	0.33884	0.00241132	-0.00147698	-0.0020906	-0.0554011	-0.0111074	-0.218377	-0.0467762	0.117053	0.20819	0.307326	0.103754	0.276947	-0.032884	-0.117972	-0.0487853	-0.117295	0.0840214	0.223744	0.0056125	0.102905	-0.0122843	0.239873	-0.0288034	-0.285449	-0.156575	0.0329606	0.136539	0.0734287	0.024133	-0.12482	0.426945
191 MB P MY GABA - Atp1a3	-0.232691	0.0685743	0.264014	0.120691	0.152975	0.111962	0.0934649	0.0367703	0.00386365	-0.0577154	0.037087	-0.0164164	0.0028437	0.309094	0.42471	-0.359456	-0.059457	-0.00209312	0.250313	0.435987	0.209832	0.10704	-0.119211	0.32712	0.209867	0.0273567	-0.0955915	0.190882	0.0953169	0.103432	0.0556282	-0.0897024	-0.575816	0.0770095	0.117931	-0.244383	0.0624279	-0.164306	-0.266217	-0.0409899	0.0719684	0.0515423	-0.483711	-0.107865	0.337865	-0.167323	0.192862	0.227884	0.034674
110 CNU-HYa HY MM Glut - Actb	-0.111937	0.00153732	-0.181651	-0.137459	-0.0377522	0.105725	0.356296	-0.167794	0.236105	-0.0999062	0.0439041	0.100228	-0.298875	-0.186611	0.244963	-0.0562635	-0.0803056	-0.0135472	-0.198632	0.201162	0.114016	0.0413857	0.319632	-0.0479203	-0.178301	0.281615	0.13617	-0.153598	-0.0482452	0.303153	-0.176754	0.158382	0.0568932	0.104592	0.0212423	-0.182533	-0.0229968	-0.0257158	0.0224745	-0.0122702	0.0193052	-0.0884417	0.0618498	0.0218855	-0.0561673	0.0868907	0.2011	-0.0715243	0.132463
151 TH Prkcd Grin2c Glut - Arih1	0.222047	-0.38237	-0.142473	0.242134	0.135836	-0.0910882	-0.0599578	-0.0510352	0.121025	0.255671	0.017924	0.102933	0.394969	-0.212488	0.211279	0.124265	0.0294581	0.170993	-0.104462	0.158936	0.0552615	0.284114	0.160787	-0.113338	-0.16926	0.111522	-0.0297127	0.0667881	0.156221	0.0524157	0.327656	0.0209876	-0.112932	-0.138254	-0.0789696	0.0699444	-0.0138518	-0.0666287	-0.20984	0.0630692	-0.0720488	0.0774392	-0.176669	-0.0685615	-0.117222	-0.0331098	-0.283345	0.145962	0.146949
151 TH Prkcd Grin2c Glut - Prdm10	0.272328	-0.0240807	-0.0075784	0.176302	0.155375	0.0944232	-0.164469	0.0644311	0.0614582	-0.00964011	0.31342	-0.154402	0.0271574	-0.143104	-0.113795	0.238408	-0.198415	0.0027643	-0.015405	-0.134604	0.423703	0.176439	0.162481	-0.130417	0.0928544	-0.00222841	0.0765636	-0.351123	-0.144256	0.0302681	0.0879082	0.117869	0.0457414	0.196638	0.195903	0.168954	0.0160825	-0.00965307	0.197526	-0.292552	-0.0653252	-0.11047	0.0483202	-0.129496	0.0243848	0.0119952	0.089869	0.330789	0.133418
151 TH Prkcd Grin2c Glut - Ehmt1	-0.0757917	-0.0371111	0.0330563	-0.0333111	-0.0448415	0.197738	0.075743	0.135749	-0.180046	0.0957591	-0.0503964	-0.00985582	-0.0724173	0.129304	-0.082568	0.10607	-0.0783696	-0.138516	0.119532	-0.0442325	-0.235535	-0.224479	-0.0455317	0.168504	-0.0406751	-0.126642	0.0263984	-0.0234975	-0.209031	0.0746834	0.0375413	-0.304437	0.130872	-0.0880988	-0.00867586	0.11823	-0.0716935	-0.0527729	0.14951	0.188317	0.0924292	0.117929	0.0758483	0.230877	0.00590489	0.00777117	0.0340144	-0.111794	-0.0388731
151 TH Prkcd Grin2c Glut - Nop56	0.0672224	-0.0575871	-0.0798171	0.687405	0.182001	0.0917024	-0.00645395	0.0448554	0.157603	0.241682	-0.0119946	-0.207563	0.0986948	-0.164554	-0.0538501	0.716837	0.12373	0.134312	-0.047546	-0.183585	0.0260555	0.0735971	0.158684	0.0738603	0.160248	0.0507895	0.108972	-0.299571	-0.179052	0.159562	-0.0741837	0.00258831	0.0470377	0.117131	0.252997	0.159167	-0.17396	0.032456	0.312772	0.00623925	-0.172821	-0.0906634	-0.193499	0.124173	-0.00228973	0.0891919	0.00667731	-0.151281	0.315837
191 MB P MY GABA - Arih1	0.0658716	-0.187658	-0.277014	0.129429	0.0836056	-0.0156279	-0.0183095	0.219314	0.315175	0.200154	-0.0311028	0.272486	0.197508	-0.209831	0.0791494	0.126703	0.116106	0.281414	-0.179514	0.16649	-0.0606354	0.0489084	0.293427	-0.0655919	-0.00567238	0.281795	0.0787445	0.124267	0.168298	0.144439	0.252295	0.282001	-0.175152	-0.35916	0.0817284	-0.0451597	-0.000589843	0.181182	-0.086581	0.0457444	-0.0120102	0.019621	-0.0981406	0.141615	-0.140249	0.328597	0.0101528	0.0894746	0.211685
155 MB Glut - Slc7a6os	0.245057	-0.0474627	-0.116423	0.303517	0.15488	-0.0234619	-0.16993	0.170247	0.487218	0.40743	0.0873257	0.439431	0.0638129	-0.185889	-0.0625651	0.395433	0.245333	0.614366	-0.0433753	-0.165121	-0.0659531	-0.0705416	0.271355	-0.089856	0.076457	0.428011	-0.027287	0.0414418	0.24309	-0.0263599	0.123476	0.214901	0.190322	-0.154659	0.0786306	0.360878	-0.0949426	0.356377	0.00687415	0.276998	-0.00127369	0.065167	0.131884	0.391012	-0.236234	0.607527	-0.119506	0.121761	0.123622
066 CNU-HYa HY GABA - Arid2	-0.106428	-0.182018	-0.0953649	0.121518	-0.105084	-0.0708966	-0.0694803	-0.212175	0.0136047	0.013854	-0.23577	-0.267103	0.203948	-0.178073	-0.0593153	0.141303	-0.0419812	-0.0864778	-0.166301	-0.103992	-0.0801289	0.163017	-0.234199	-0.302303	-0.114919	-0.0699345	-0.0354357	0.137064	-0.0396665	0.0160255	-0.0691767	-0.150832	0.188476	-0.0758772	-0.160443	0.0635187	-0.107613	-0.0568916	-0.100651	-0.167088	-0.206652	0.0498447	-0.115274	-0.315528	0.188178	-0.324357	-0.121473	-0.0525278	-0.0496171
008 L2-3 IT ENT PPP RSP Glut - Ap2s1	0.169966	-0.135117	-0.0867078	-0.206042	-0.0195385	-0.0765419	0.0404736	-0.184805	-0.0105376	0.0825033	0.202488	-0.0501298	-0.028811	-0.217508	-0.275125	-0.0751772	-0.175017	-0.00229064	-0.150414	-0.33975	-0.0794216	-0.147315	-0.0299908	-0.341118	-0.240085	-0.046663	0.226888	-0.125141	-0.0889957	-0.0479039	-0.0745182	0.0133501	0.410457	0.10559	-0.0258184	0.195796	0.379378	0.185278	0.28121	-0.0972162	0.154265	-0.121415	0.394292	-0.175709	0.000585807	0.0222702	-0.189391	-0.138832	-0.124916
151 TH Prkcd Grin2c Glut - Dctn1	0.108647	0.467666	0.854262	0.122009	0.345044	0.202729	-0.170393	0.0487798	-0.0800554	0.0282455	0.638755	0.06529	0.0284626	0.658468	-0.095884	0.00857361	-0.0151235	-0.0123257	0.869321	0.0450049	0.20989	-0.0283981	0.139335	0.282776	0.6807	-0.0995694	-0.0130452	0.0267869	0.138556	-0.135905	0.325169	-0.0548655	-0.346885	0.143324	0.288781	-0.0291844	0.341766	0.0903923	0.105611	0.188305	0.317891	-0.190004	-0.285271	0.181931	0.127136	0.110098	0.26252	0.430035	0.229362
007 L2-3 IT CTX Glut - Calm1	-0.0218675	-0.00268385	0.0301834	0.0367028	0.0822288	-0.071232	0.0230509	-0.0645901	-0.163968	-0.167643	0.0507673	-0.0578642	-0.0483554	-0.0151479	0.0304418	0.00730038	0.0320641	-0.0651057	0.0145581	0.103371	0.126225	0.15041	-0.0325549	0.060255	0.0521135	-0.176406	-0.0997021	-0.142259	-0.13391	0.00746473	0.0155709	-0.0205046	-0.0560506	-0.0500854	-0.11165	-0.110753	0.0133527	-0.0680477	0.0460688	-0.0129875	0.0395849	-0.0154035	-0.108419	-0.00775873	-0.154442	-0.0601756	-0.0310202	0.0657012	-0.112538
151 TH Prkcd Grin2c Glut - Grin2b	-0.0213622	-0.0916539	0.00842774	-0.112739	0.102159	0.0673118	-0.00491901	-0.169508	0.111627	0.0552478	0.265302	0.256263	0.0292985	-0.161928	-0.0355879	-0.0951575	0.00791493	0.00758046	-0.0305365	0.0117878	0.191098	0.108381	0.0666097	-0.53698	0.0777728	0.0789054	0.109271	-0.003114	0.404948	0.0147309	-0.0506191	-0.022927	0.121423	-0.0455994	0.121276	0.0592408	0.183675	-0.000723809	-0.161279	-0.0579447	0.0683335	0.00174381	0.186039	0.0251232	-0.0148687	-0.0402136	0.267109	0.222288	0.08713
054 CNU-MGE GABA - Setd1a	0.195057	-0.104895	-0.027241	-0.181593	0.0719369	-0.186296	-0.138314	0.0229269	0.321984	0.185375	-0.00433997	0.00168496	0.202938	-0.00818522	-0.014191	-0.0868886	-0.157062	0.342374	-0.0830527	-0.0614782	0.130829	0.172103	-0.049376	0.133756	-0.0519743	0.287292	-0.0514088	-0.0277496	-0.212088	-0.159662	0.170465	0.273825	-0.105787	0.119327	-0.0633814	-0.0569995	0.140454	0.164617	0.0427495	-0.109161	-0.0065517	-0.273481	-0.136187	-0.192924	-0.223319	0.0530389	-0.0795712	-0.030949	-0.0889852
191 MB P MY GABA - Ufsp2	0.111219	-0.115266	-0.0206885	0.848208	0.309205	0.0480363	-0.0271526	-0.0622272	0.0683308	0.288358	0.0356296	0.111858	0.240247	-0.195595	0.0144283	0.692561	0.187036	0.140148	-0.0323303	-0.111925	0.0610298	0.172654	0.283541	-0.0144273	0.17815	-0.0615037	0.00346742	-0.278232	0.0924548	0.081824	0.0675794	-0.062278	0.0553598	-0.0881481	0.19189	0.208097	-0.037833	-0.0951812	0.20943	0.187026	0.00991156	0.119938	-0.0742566	0.312366	-0.0488525	0.182049	0.136333	0.0109972	0.304479
155 MB Glut - Nop56	0.130849	-0.198033	-0.0501843	0.713159	0.206983	0.133782	-0.0497642	0.0977372	0.0948569	0.203426	-0.0453287	-0.00250064	0.0153599	-0.113061	-0.0438715	0.530345	-0.0131326	0.172098	-0.01036	-0.106043	0.140063	0.0147688	0.118716	0.162919	0.238054	-0.0230338	0.0160373	-0.285953	-0.115606	0.15714	-0.133863	-0.11141	-0.0399183	0.101268	0.0969506	0.128474	-0.289844	0.0189908	0.122588	0.0139963	-0.238554	-0.011477	-0.217152	0.0931288	-0.0858394	0.0643914	-0.0436689	-0.0526184	0.231538
110 CNU-HYa HY MM Glut - Psmb4	0.018029	0.070061	0.0446246	0.163122	0.0846362	0.0380291	0.406574	0.0508311	0.247449	0.313632	0.401905	0.190423	-0.0330899	0.0103805	0.237712	0.152405	0.110562	0.161787	0.0445486	0.244038	-0.0059911	0.0846458	0.886307	-0.0181684	-0.0469862	0.279403	0.216518	-0.0654999	0.022642	0.438181	0.0508165	0.16328	-0.0432475	0.0167347	0.262019	-0.0540326	0.324099	0.120842	0.23918	0.0312801	0.42584	0.00465712	-0.0045335	0.180525	-0.167645	0.215811	0.196394	-0.0137598	0.436498
110 CNU-HYa HY MM Glut - Phf12	0.0195046	-0.0727931	-0.0993175	0.163962	0.232434	-0.0992329	0.29693	0.204769	0.282999	0.294379	0.170239	0.519538	-0.250666	-0.191727	0.0904458	0.227295	0.0123617	0.53188	-0.0463139	0.120049	-0.0375108	-0.0851072	0.326821	-0.0591977	0.00797301	0.319555	-0.00023839	-0.0531402	0.144256	0.326417	-0.0101532	0.0976121	0.194365	-0.0629018	0.234655	0.311478	-0.0761274	0.264811	-0.0367206	0.47381	-0.0106027	0.0778593	0.268175	0.553393	-0.362217	0.69298	0.0663421	-0.0285577	0.235324
052 Pvalb Gaba - Rnpc3	0.113012	0.169143	0.114972	-0.0297731	0.0152449	-0.00530863	-0.289465	0.0451981	0.763042	0.173792	0.157908	0.302489	0.173819	0.0769437	-0.267497	0.0699641	0.170466	0.419181	0.0724235	-0.262883	0.0147144	-0.0677442	0.177311	-0.0124138	0.200711	0.734615	-0.0879211	0.172421	0.150631	-0.226698	0.26586	0.518069	-0.0675193	-0.0802783	0.0099158	0.10101	0.269766	0.668902	0.065566	-0.120695	0.224636	-0.0238421	0.165382	0.0663816	0.210943	0.395261	0.0172596	0.0928255	0.0323122
155 MB Glut - Cdc40	0.139931	0.127431	-0.00425577	0.284618	0.115419	-0.166117	-0.229587	0.0441833	0.765246	0.411745	0.0879523	0.378201	0.402029	-0.0361623	0.0206699	0.195829	0.278396	0.76944	-0.0102368	0.0238819	-0.0433299	0.0597105	0.330765	-0.147855	0.0884521	0.720559	-0.0952839	0.231904	0.294073	-0.111858	0.198035	0.499376	-0.0738602	-0.0960418	0.0416086	0.255647	0.169168	0.466261	-0.0423016	-0.0222182	0.164127	0.15591	0.0624985	0.141638	0.104719	0.35009	-0.0885069	0.0611581	0.0520995
007 L2-3 IT CTX Glut - Atp6v0c	-0.0510815	-0.0354416	-0.0375223	-0.0369038	0.0373684	0.127909	0.149466	-0.0994086	-0.123462	-0.0953892	-0.0433656	-0.0365327	-0.146007	-0.0314321	-0.0107019	-0.0461688	-0.00489611	-0.123414	-0.00248449	0.0465372	0.0106266	0.0300596	0.0875929	0.00881793	0.178287	-0.0620581	0.281219	-0.0353797	-0.0122555	0.208172	-0.061104	-0.0780064	-0.0311839	-0.0670766	0.285799	-0.117881	-0.0365142	-0.140476	-0.0456608	0.0853122	-0.0398951	0.0482399	-0.00394041	0.0782123	-0.123222	0.0817282	-0.0491143	0.00921506	0.120742
[truncated: 963 more rows]
[truncated: 1,169 more columns]
