# Supplementary material for: Genome-scale functional mapping of the mammalian whole brain with in vivo Perturb-seq
Source: bioRxiv. 2026 Mar 18:2026.03.16.711480. Preprint. [Version 1] doi: 10.64898/2026.03.16.711480 (PMC13108593; doi:10.64898/2026.03.16.711480)
Supplement: Supplement 9 [file media-9.xlsx]

## Sheet: column_name_descriptions_S9A
	Source data: raw gene-level annotations from GenCC, G2P, OMIM, SFARI, PanelApp, gnomAD and exome-sequencing datasets.
	Column name	Description
	asc-denovo-asd185	185 genes associated with ASD at FDR ≤ 0.05 (Fu et al. 2022)
	asc-denovo-asd72	72 genes associated with ASD at FDR ≤ 0.001 (Fu et al. 2022)
	asc-denovo-dd309	309 genes associated with DD at FDR ≤ 0.001 (Fu et al. 2022)
	asc-denovo-dd477	477 genes associated with DD at FDR ≤ 0.05 (Fu et al. 2022)
	asc-denovo-ndd373	373 genes associated with NDD at FDR ≤ 0.001 (Fu et al. 2022)
	asc-denovo-ndd664	664 genes associated with NDD at FDR ≤ 0.05 (Fu et al. 2022)
	ataxia-panelapp-count	PanelApp Ataxia panel
	autism-panelapp-sources	PanelApp Autism panel
	deciphering-developmental-disorders-ddd-significant	285 genes significantly associated with DD at exome-wide significance (Kaplanis et al. 2020)
	early-onset-or-syndromic-epilepsy-panelapp-sources	PanelApp Early onset or syndromic epilepsy panel
	epi25k-2024-exome-wide-significant	Genes implicated at exome-wide significance with epilepsy (Epi25 Collaborative, 2024)
	epi25k-2024-p-lower-alpha	Genes implicated with epilepsy at FDR of 0.05 (Epi25 Collaborative, 2024)
	gencc-relationships	GenCC classifications
	gene2phenotype-dd-allelic-requirements	Gene2Phenotype allelic requirement
	gene2phenotype-dd-confidence-categories	Gene2Phenotype confidence category
	gene2phenotype-dd-organ-specificities	Estimate of organ affected by the disorder and Gene2Phenotype panel used
	gnomadv2-lof-oe-ratio-upper-decile-bin	Loss-of-function observed/expected upper bound fraction (LOEUF) score decile (Karczewski et al., 2020)
	id-panelapp-sources	PanelApp Intellectual disability panel
	omim-inheritances	OMIM mode of inheritance
	sfari-gene-gene-score	SFARI gene score
	Scoring data: derived quantitative evidence scores and rankings calculated from the source data using an inheritance-specific scoring framework.
	Column name	Description
	gencc_dom	Maximum GenCC confidence score for autosomal dominant (HP:0000006) or autosomal semi-dominant inheritance (HP:0032113), based on highest classified dominant relationship. Classifications ‘definitive’, ‘strong’, ‘moderate’, ‘supportive’, ‘limited’, ‘disputed’, and ‘refuted/no known relationship’ are assigned 10, 8, 5, 3, 1, 1, and 0 points, respectively.
	gencc_rec	Maximum GenCC confidence score for autosomal recessive (HP:0000007) inheritance, based on highest classified recessive relationship. Classifications ‘definitive’, ‘strong’, ‘moderate’, ‘supportive’, ‘limited’, ‘disputed’, and ‘refuted/no known relationship’ are assigned 10, 8, 5, 3, 1, 1, and 0 points, respectively.
	gencc_x	Maximum GenCC confidence score for X-linked (HP:0001417) inheritance, based on highest classified X-linked relationship. Classifications ‘definitive’, ‘strong’, ‘moderate’, ‘supportive’, ‘limited’, ‘disputed’, and ‘refuted/no known relationship’ are assigned 10, 8, 5, 3, 1, 1, and 0 points, respectively.
	asc_dom	Genes associated with ASD at an FDR of ≤ 0.001 and ≤ 0.05 (Fu et al., 2022) assigned 10 and 5 points, respectively.
	ndd_dom	Genes associated with NDD at an FDR of ≤ 0.001 and ≤ 0.05 (Fu et al., 2022) assigned 10 and 5 points, respectively.
	epi_dom	Genes associated with epilepsy at exome-wide significance and FDR of 0.05 (Epi25 Collaborative, 2024) assigned 10 points and 5 points, respectively.
	g2p_b_dom	Score derived from Gene2Phenotype developmental disorders panel with monoallelic_autosomal allelic requirement and organ specificity including “Brain”, with confidence categories ‘definitive’, ‘strong’, ‘moderate’, and ‘limited’ assigned 10, 8, 5, and 1 point(s), respectively.
	g2p_o_dom	Score derived from Gene2Phenotype developmental disorders panel with monoallelic_autosomal allelic requirement and organ specificity other than “Brain”, with confidence categories ‘definitive’, ‘strong’, ‘moderate’, and ‘limited’ assigned 10, 8, 5, and 1 point(s), respectively.
	g2p_b_rec	Score derived from Gene2Phenotype developmental disorders panel with biallelic_autosomal allelic requirement and organ specificity including “Brain”, with confidence categories ‘definitive’, ‘strong’, ‘moderate’, and ‘limited’ assigned 10, 8, 5, and 1 point(s), respectively.
	g2p_o_rec	Score derived from Gene2Phenotype developmental disorders panel with biallelic_autosomal allelic requirement and organ specificity other than “Brain”, with confidence categories ‘definitive’, ‘strong’, ‘moderate’, and ‘limited’ assigned 10, 8, 5, and 1 point(s), respectively.
	g2p_b_x	Score derived from Gene2Phenotype developmental disorders panel with X allelic requirement and organ specificity including “Brain”, with confidence categories ‘definitive’, ‘strong’, ‘moderate’, and ‘limited’ assigned 10, 8, 5, and 1 point(s), respectively.
	g2p_o_x	Score derived from Gene2Phenotype developmental disorders panel with X allelic requirement and organ specificity other than “Brain”, with confidence categories ‘definitive’, ‘strong’, ‘moderate’, and ‘limited’ assigned 10, 8, 5, and 1 point(s), respectively.
	sfari	SFARI gene score: genes with a score of 1, 2, and 3 are assigned 10, 5, and 1 point(s), respectively.
	ddd	Genes associated with DD at exome-wide significance (Kaplanis et al. 2020) assigned 10 points.
	gel_asd	Genes green, amber, and red in PanelApp for ASD assigned 10, 5, and 1 point(s), respectively.
	gel_id	Genes green, amber, and red in PanelApp for intellectual disability assigned 10, 5, and 1 point(s), respectively.
	gel_epi	Genes green, amber, and red in PanelApp for epilepsy assigned 10, 5, and 1 point(s), respectively.
	gel_atax	Presence in PanelApp Ataxia panel = 5 points.
	omim_dom	Score derived from OMIM inheritance annotations, assigned 5 points if “Autosomal dominant” is present.
	omim_rec	Score derived from OMIM inheritance annotations, assigned 5 points if “Autosomal recessive” is present.
	omim_x	Score derived from OMIM inheritance annotations, assigned 5 points if “X-linked” is present.
	loeuf_dom	Dominant evidence score derived from LOEUF decile bin; genes in decile 0, 1, 2, or ≥3 are assigned 10, 5, 1, and 0 points, respectively.
	loeuf_x	X-linked evidence score derived from LOEUF decile bin; genes on chrX in decile 0, 1, 2, or ≥3 are assigned 10, 5, 1, and 0 points, respectively.
	dom_evidence_unweighted	Unweighted dominant evidence score found by taking the sum of gencc_dom, asc_dom, ndd_dom, epi_dom, g2p_b_dom, g2p_o_dom, ddd, omim_dom, loeuf_dom.
	rec_evidence_unweighted	Unweighted recessive evidence score found by taking the sum of gencc_rec, g2p_b_rec, g2p_o_rec, omim_rec.
	xlink_evidence_unweighted	Unweighted X-linked evidence score found by taking the sum of gencc_x, g2p_b_x, g2p_o_x, omim_x, loeuf_x.
	base_evidence	Non-inheritance-specific evidence found by taking the sum of sfari, gel_asd, gel_id, gel_epi, gel_atax.
	dom_tags	List of all the dominant evidence components that contributed to the gene's unweighted dominant score (dom_evidence_unweighted).
	rec_tags	List of all the recessive evidence components that contributed to the gene's unweighted recessive score (rec_evidence_unweighted).
	xlink_tags	List of all the X-linked evidence components that contributed to the gene's unweighted X-linked score (xlink_evidence_unweighted).
	gel_tags	List of all the PanelApp classifications that contributed to the gene's base evidence score (base_evidence).
	sfari_tags	List of all the SFARI classifications that contributed to the gene's base evidence score (base_evidence).
	max_dom_evidence	Maximum unweighted dominant evidence score across all genes.
	max_rec_evidence	Maximum unweighted recessive evidence score across all genes.
	max_xlink_evidence	Maximum unweighted X-linked evidence score across all genes.
	dom_weight	The dominant evidence score normalised to the maximum unweighted dominant evidence score, calculated as dom_weight = dom_evidence_unweighted / max_dom_evidence.
	rec_weight	The recessive evidence score normalised to the maximum unweighted recessive evidence score, calculated as rec_weight = rec_evidence_unweighted / max_rec_evidence.
	xlink_weight	The X-linked evidence score normalised to the maximum unweighted X-linked evidence score, calculated as xlink_weight = xlink_evidence_unweighted / max_xlink_evidence.
	dom_base_added	The proportion of base (non-inheritance-specific) evidence added to the dominant score after weighting. Genes with stronger inheritance-specific evidence receive a larger share of base evidence. Calculated as: dom_base_added = base_evidence x dom_weight.
	rec_base_added	The proportion of base (non-inheritance-specific) evidence added to the recessive score after weighting. Genes with stronger inheritance-specific evidence receive a larger share of base evidence. Calculated as: rec_base_added = base_evidence x rec_weight.
	xlink_base_added	The proportion of base (non-inheritance-specific) evidence added to the X-linked score after weighting. Genes with stronger inheritance-specific evidence receive a larger share of base evidence. Calculated as: xlink_base_added = base_evidence x xlink_weight.
	dom_score	Final weighted dominant inheritance score, calculated as dom_evidence_unweighted + dom_base_added.
	rec_score	Final weighted recessive inheritance score, calculated as rec_evidence_unweighted + rec_base_added.
	xlink_score	Final weighted X-linked inheritance score, calculated as xlink_evidence_unweighted + xlink_base_added.
	dom_rank	Rank of the gene's final dominant score (dom_score) across all main contig genes (1 = highest scoring gene).
	dom_percentile	Percentile position of the gene's final dominant score (dom_score) across all main contig genes (100 = highest scoring gene).
	rec_rank	Rank of the gene's final recessive score (rec_score) across all main contig genes (1 = highest scoring gene).
	rec_percentile	Percentile position of the gene's final recessive score (rec_score) across all main contig genes (100 = highest scoring gene).
	xlink_rank	Rank of the gene's final X-linked score (xlink_score) across all main contig genes, ordered highest to lowest (1 = highest scoring gene).
	xlink_percentile	Percentile position of the gene's final X-linked score (xlink_score) across all main contig genes (100 = highest scoring gene).

## Sheet: Disorder_Geneset_Full
Table S9A. Comprehensive list of genes across curated disorder and functional gene sets. Related to Fig. 4A, B, and H
biomart-chromosome-or-scaffold-name	biomart-gene-stable-id	biomart-gene-stable-id-version	biomart-gene-symbol	biomart-gene-description	asc-denovo-asd185	asc-denovo-asd72	asc-denovo-dd309	asc-denovo-dd477	asc-denovo-ndd373	asc-denovo-ndd664	ataxia-panelapp-count	autism-panelapp-sources	deciphering-developmental-disorders-ddd-significant	early-onset-or-syndromic-epilepsy-panelapp-sources	epi25k-2024-exome-wide-significant	epi25k-2024-p-lower-alpha	gencc-relationships	gene2phenotype-dd-allelic-requirements	gene2phenotype-dd-confidence-categories	gene2phenotype-dd-organ-specificities	gnomadv2-lof-oe-ratio-upper-decile-bin	id-panelapp-sources	omim-inheritances	sfari-gene-gene-score	gencc_dom	gencc_rec	gencc_x	asc_dom	ndd_dom	epi_dom	g2p_b_dom	g2p_o_dom	g2p_b_rec	g2p_o_rec	g2p_b_x	g2p_o_x	sfari	ddd	gel_asd	gel_id	gel_epi	gel_atax	omim_dom	omim_rec	omim_x	loeuf_dom	loeuf_x	dom_evidence_unweighted	rec_evidence_unweighted
X	ENSG00000000003	ENSG00000000003.16	TSPAN6	tetraspanin 6 [Source:HGNC Symbol;Acc:HGNC:11858]	.	.	.	.	.	.	.	.	FALSE	.	FALSE	FALSE	.	.	.	.	5	.	.	.	0	0	0	0	0	0	0	0	0	0	0	0	0	0	0	0	0	0	0	0	0	0	0	0	0
X	ENSG00000000005	ENSG00000000005.6	TNMD	tenomodulin [Source:HGNC Symbol;Acc:HGNC:17757]	.	.	.	.	.	.	.	.	FALSE	.	FALSE	FALSE	.	.	.	.	4	.	.	.	0	0	0	0	0	0	0	0	0	0	0	0	0	0	0	0	0	0	0	0	0	0	0	0	0
20	ENSG00000000419	ENSG00000000419.14	DPM1	dolichyl-phosphate mannosyltransferase subunit 1, catalytic [Source:HGNC Symbol;Acc:HGNC:3005]	FALSE	FALSE	FALSE	FALSE	FALSE	FALSE	1	.	FALSE	Expert Review Green|NHS GMS|Victorian Clinical Genetics Services|Wessex and West Midlands GLH	FALSE	FALSE	Definitive (GENCC:100001)>SRD5A3-congenital disorder of glycosylation (MONDO:0012885)>Autosomal recessive (HP:0000007)|Definitive (GENCC:100001)>congenital disorder of glycosylation type 1E (MONDO:0012123)>Autosomal recessive (HP:0000007)|Moderate (GENCC:100003)>congenital disorder of glycosylation type 1E (MONDO:0012123)>Autosomal recessive (HP:0000007)|Strong (GENCC:100002)>congenital disorder …	biallelic_autosomal	definitive	Brain/Cognition|Endocrine/Metabolic	4	Expert Review Green|Radboud University Medical Center, Nijmegen	Autosomal recessive	.	0	10	0	0	0	0	0	0	10	0	0	0	0	0	0	10	10	5	0	5	0	0	0	0	25
1	ENSG00000000457	ENSG00000000457.14	SCYL3	SCY1 like pseudokinase 3 [Source:HGNC Symbol;Acc:HGNC:19285]	FALSE	FALSE	FALSE	FALSE	FALSE	FALSE	.	.	FALSE	.	FALSE	FALSE	.	.	.	.	2	.	.	.	0	0	0	0	0	0	0	0	0	0	0	0	0	0	0	0	0	0	0	0	0	1	0	1	0
1	ENSG00000000460	ENSG00000000460.17	FIRRM	FIGNL1 interacting regulator of recombination and mitosis [Source:HGNC Symbol;Acc:HGNC:25565]	FALSE	FALSE	FALSE	FALSE	FALSE	FALSE	.	.	FALSE	.	FALSE	FALSE	.	.	.	.	3	.	.	.	0	0	0	0	0	0	0	0	0	0	0	0	0	0	0	0	0	0	0	0	0	0	0	0	0
1	ENSG00000000938	ENSG00000000938.13	FGR	FGR proto-oncogene, Src family tyrosine kinase [Source:HGNC Symbol;Acc:HGNC:3697]	FALSE	FALSE	FALSE	FALSE	FALSE	FALSE	.	.	FALSE	.	FALSE	FALSE	.	.	.	.	2	.	.	.	0	0	0	0	0	0	0	0	0	0	0	0	0	0	0	0	0	0	0	0	0	1	0	1	0
1	ENSG00000000971	ENSG00000000971.17	CFH	complement factor H [Source:HGNC Symbol;Acc:HGNC:4883]	FALSE	FALSE	FALSE	FALSE	FALSE	FALSE	.	.	FALSE	.	FALSE	FALSE	Definitive (GENCC:100001)>atypical hemolytic-uremic syndrome (MONDO:0016244)>Semidominant (HP:0032113)|Definitive (GENCC:100001)>primary membranoproliferative glomerulonephritis (MONDO:0018904)>Autosomal recessive (HP:0000007)|Limited (GENCC:100004)>basal laminar drusen (MONDO:0007472)>Unknown (HP:0000005)|Moderate (GENCC:100003)>complement factor H deficiency (MONDO:0012350)>Autosomal recessive …	.	.	.	1	.	Autosomal recessive	.	10	10	0	0	0	0	0	0	0	0	0	0	0	0	0	0	0	0	0	5	0	5	0	15	15
6	ENSG00000001036	ENSG00000001036.14	FUCA2	alpha-L-fucosidase 2 [Source:HGNC Symbol;Acc:HGNC:4008]	FALSE	FALSE	FALSE	FALSE	FALSE	FALSE	.	.	FALSE	.	FALSE	FALSE	.	.	.	.	4	.	.	.	0	0	0	0	0	0	0	0	0	0	0	0	0	0	0	0	0	0	0	0	0	0	0	0	0
6	ENSG00000001084	ENSG00000001084.13	GCLC	glutamate-cysteine ligase catalytic subunit [Source:HGNC Symbol;Acc:HGNC:4311]	FALSE	FALSE	FALSE	FALSE	FALSE	FALSE	.	.	FALSE	.	FALSE	FALSE	Moderate (GENCC:100003)>gamma-glutamylcysteine synthetase deficiency (MONDO:0009259)>Autosomal recessive (HP:0000007)|Strong (GENCC:100002)>gamma-glutamylcysteine synthetase deficiency (MONDO:0009259)>Autosomal recessive (HP:0000007)|Supportive (GENCC:100009)>gamma-glutamylcysteine synthetase deficiency (MONDO:0009259)>Autosomal recessive (HP:0000007)	.	.	.	1	.	Autosomal recessive	.	0	8	0	0	0	0	0	0	0	0	0	0	0	0	0	0	0	0	0	5	0	5	0	5	13
6	ENSG00000001167	ENSG00000001167.15	NFYA	nuclear transcription factor Y subunit alpha [Source:HGNC Symbol;Acc:HGNC:7804]	FALSE	FALSE	FALSE	FALSE	FALSE	FALSE	.	.	FALSE	.	FALSE	FALSE	.	.	.	.	2	.	.	.	0	0	0	0	0	0	0	0	0	0	0	0	0	0	0	0	0	0	0	0	0	1	0	1	0
1	ENSG00000001460	ENSG00000001460.18	STPG1	sperm tail PG-rich repeat containing 1 [Source:HGNC Symbol;Acc:HGNC:28070]	FALSE	FALSE	FALSE	FALSE	FALSE	FALSE	.	.	FALSE	.	FALSE	FALSE	.	.	.	.	7	.	.	.	0	0	0	0	0	0	0	0	0	0	0	0	0	0	0	0	0	0	0	0	0	0	0	0	0
1	ENSG00000001461	ENSG00000001461.17	NIPAL3	NIPA like domain containing 3 [Source:HGNC Symbol;Acc:HGNC:25233]	FALSE	FALSE	FALSE	FALSE	FALSE	FALSE	.	.	FALSE	.	FALSE	FALSE	.	.	.	.	4	.	.	.	0	0	0	0	0	0	0	0	0	0	0	0	0	0	0	0	0	0	0	0	0	0	0	0	0
X	ENSG00000001497	ENSG00000001497.18	LAS1L	LAS1 like ribosome biogenesis factor [Source:HGNC Symbol;Acc:HGNC:25726]	.	.	.	.	.	.	.	.	FALSE	.	FALSE	FALSE	Limited (GENCC:100004)>Wilson-Turner syndrome (MONDO:0010665)>X-linked (HP:0001417)|Limited (GENCC:100004)>X-linked syndromic intellectual disability (MONDO:0020119)>X-linked (HP:0001417)|Limited (GENCC:100004)>intellectual disability, autosomal dominant 40 (MONDO:0014699)>X-linked (HP:0001417)|Limited (GENCC:100004)>intellectual disability, autosomal dominant 40 (MONDO:0014699)>X-linked recessiv…	monoallelic_X_hem	limited	Brain/Cognition	0	Expert Review Amber|Victorian Clinical Genetics Services	X-linked recessive	3	0	0	8	0	0	0	0	0	0	0	1	0	1	0	0	5	0	0	0	0	5	0	10	0	0
6	ENSG00000001561	ENSG00000001561.7	ENPP4	ectonucleotide pyrophosphatase/phosphodiesterase 4 [Source:HGNC Symbol;Acc:HGNC:3359]	FALSE	FALSE	FALSE	FALSE	FALSE	FALSE	.	.	FALSE	.	FALSE	FALSE	.	.	.	.	3	.	.	.	0	0	0	0	0	0	0	0	0	0	0	0	0	0	0	0	0	0	0	0	0	0	0	0	0
3	ENSG00000001617	ENSG00000001617.12	SEMA3F	semaphorin 3F [Source:HGNC Symbol;Acc:HGNC:10728]	FALSE	FALSE	FALSE	FALSE	FALSE	FALSE	.	.	FALSE	.	FALSE	FALSE	.	.	.	.	0	.	.	.	0	0	0	0	0	0	0	0	0	0	0	0	0	0	0	0	0	0	0	0	0	10	0	10	0
7	ENSG00000001626	ENSG00000001626.18	CFTR	CF transmembrane conductance regulator [Source:HGNC Symbol;Acc:HGNC:1884]	FALSE	FALSE	FALSE	FALSE	FALSE	FALSE	.	.	FALSE	.	FALSE	FALSE	Definitive (GENCC:100001)>cystic fibrosis (MONDO:0009061)>Autosomal recessive (HP:0000007)|Limited (GENCC:100004)>hereditary chronic pancreatitis (MONDO:0008185)>Autosomal dominant (HP:0000006)|Strong (GENCC:100002)>cystic fibrosis (MONDO:0009061)>Autosomal recessive (HP:0000007)|Supportive (GENCC:100009)>congenital bilateral absence of vas deferens (MONDO:0018801)>Autosomal recessive (HP:0000007…	.	.	.	7	.	Autosomal dominant|Autosomal recessive	.	1	10	0	0	0	0	0	0	0	0	0	0	0	0	0	0	0	0	5	5	0	0	0	6	15
7	ENSG00000001629	ENSG00000001629.10	ANKIB1	ankyrin repeat and IBR domain containing 1 [Source:HGNC Symbol;Acc:HGNC:22215]	FALSE	FALSE	FALSE	FALSE	FALSE	FALSE	.	.	FALSE	.	FALSE	FALSE	.	.	.	.	0	.	.	.	0	0	0	0	0	0	0	0	0	0	0	0	0	0	0	0	0	0	0	0	0	10	0	10	0
7	ENSG00000001630	ENSG00000001630.18	CYP51A1	cytochrome P450 family 51 subfamily A member 1 [Source:HGNC Symbol;Acc:HGNC:2649]	FALSE	FALSE	FALSE	FALSE	FALSE	FALSE	.	.	FALSE	.	FALSE	FALSE	.	.	.	.	5	.	.	.	0	0	0	0	0	0	0	0	0	0	0	0	0	0	0	0	0	0	0	0	0	0	0	0	0
7	ENSG00000001631	ENSG00000001631.17	KRIT1	KRIT1 ankyrin repeat containing [Source:HGNC Symbol;Acc:HGNC:1573]	FALSE	FALSE	FALSE	FALSE	FALSE	FALSE	.	.	FALSE	.	FALSE	FALSE	Definitive (GENCC:100001)>cerebral cavernous malformation 1 (MONDO:0020724)>Autosomal dominant (HP:0000006)|Strong (GENCC:100002)>cerebral cavernous malformation 1 (MONDO:0020724)>Autosomal dominant (HP:0000006)|Supportive (GENCC:100009)>famililal cerebral cavernous malformations (MONDO:0031037)>Autosomal dominant (HP:0000006)	monoallelic_autosomal	definitive	Brain/Cognition|Heart/Cardiovasculature/Lymphatic|Skin	2	Expert Review Red	Autosomal dominant	.	10	0	0	0	0	0	10	0	0	0	0	0	0	0	0	1	0	0	5	0	0	1	0	26	0
12	ENSG00000002016	ENSG00000002016.18	RAD52	RAD52 homolog, DNA repair protein [Source:HGNC Symbol;Acc:HGNC:9824]	FALSE	FALSE	FALSE	FALSE	FALSE	FALSE	.	.	FALSE	.	FALSE	FALSE	.	.	.	.	6	.	.	.	0	0	0	0	0	0	0	0	0	0	0	0	0	0	0	0	0	0	0	0	0	0	0	0	0
7	ENSG00000002079	ENSG00000002079.15	MYH16	myosin heavy chain 16 (pseudogene) [Source:HGNC Symbol;Acc:HGNC:31038]	.	.	.	.	.	.	.	.	.	.	.	.	.	.	.	.	.	.	.	.	0	0	0	0	0	0	0	0	0	0	0	0	0	0	0	0	0	0	0	0	0	0	0	0	0
11	ENSG00000002330	ENSG00000002330.14	BAD	BCL2 associated agonist of cell death [Source:HGNC Symbol;Acc:HGNC:936]	FALSE	FALSE	FALSE	FALSE	FALSE	FALSE	.	.	FALSE	.	FALSE	FALSE	.	.	.	.	8	.	.	.	0	0	0	0	0	0	0	0	0	0	0	0	0	0	0	0	0	0	0	0	0	0	0	0	0
4	ENSG00000002549	ENSG00000002549.13	LAP3	leucine aminopeptidase 3 [Source:HGNC Symbol;Acc:HGNC:18449]	FALSE	FALSE	FALSE	FALSE	FALSE	FALSE	.	.	FALSE	.	FALSE	FALSE	.	.	.	.	4	.	Autosomal dominant	.	0	0	0	0	0	0	0	0	0	0	0	0	0	0	0	0	0	0	5	0	0	0	0	5	0
X	ENSG00000002586	ENSG00000002586.20	CD99	CD99 molecule (Xg blood group) [Source:HGNC Symbol;Acc:HGNC:7082]	.	.	.	.	.	.	.	.	FALSE	.	FALSE	FALSE	.	.	.	.	5	Expert Review Red	.	.	0	0	0	0	0	0	0	0	0	0	0	0	0	0	0	1	0	0	0	0	0	0	0	0	0
4	ENSG00000002587	ENSG00000002587.10	HS3ST1	heparan sulfate-glucosamine 3-sulfotransferase 1 [Source:HGNC Symbol;Acc:HGNC:5194]	FALSE	FALSE	FALSE	FALSE	FALSE	FALSE	.	.	FALSE	.	FALSE	FALSE	.	.	.	.	6	.	.	.	0	0	0	0	0	0	0	0	0	0	0	0	0	0	0	0	0	0	0	0	0	0	0	0	0
7	ENSG00000002726	ENSG00000002726.21	AOC1	amine oxidase copper containing 1 [Source:HGNC Symbol;Acc:HGNC:80]	FALSE	FALSE	FALSE	FALSE	FALSE	FALSE	.	.	FALSE	.	FALSE	FALSE	.	.	.	.	5	.	.	.	0	0	0	0	0	0	0	0	0	0	0	0	0	0	0	0	0	0	0	0	0	0	0	0	0
7	ENSG00000002745	ENSG00000002745.13	WNT16	Wnt family member 16 [Source:HGNC Symbol;Acc:HGNC:16267]	FALSE	FALSE	FALSE	FALSE	FALSE	FALSE	.	.	FALSE	.	FALSE	FALSE	.	.	.	.	6	.	.	.	0	0	0	0	0	0	0	0	0	0	0	0	0	0	0	0	0	0	0	0	0	0	0	0	0
7	ENSG00000002746	ENSG00000002746.15	HECW1	HECT, C2 and WW domain containing E3 ubiquitin protein ligase 1 [Source:HGNC Symbol;Acc:HGNC:22195]	FALSE	FALSE	FALSE	FALSE	FALSE	FALSE	.	.	FALSE	.	FALSE	FALSE	.	.	.	.	0	.	.	.	0	0	0	0	0	0	0	0	0	0	0	0	0	0	0	0	0	0	0	0	0	10	0	10	0
7	ENSG00000002822	ENSG00000002822.16	MAD1L1	mitotic arrest deficient 1 like 1 [Source:HGNC Symbol;Acc:HGNC:6762]	FALSE	FALSE	FALSE	FALSE	FALSE	FALSE	.	.	FALSE	.	FALSE	FALSE	Limited (GENCC:100004)>familial prostate carcinoma (MONDO:0023122)>Unknown (HP:0000005)|Limited (GENCC:100004)>mosaic variegated aneuploidy syndrome 7 with inflammation and tumor predisposition (MONDO:0859346)>Autosomal recessive (HP:0000007)	.	.	.	5	.	Autosomal recessive	.	0	1	0	0	0	0	0	0	0	0	0	0	0	0	0	0	0	0	0	5	0	0	0	0	6
17	ENSG00000002834	ENSG00000002834.19	LASP1	LIM and SH3 protein 1 [Source:HGNC Symbol;Acc:HGNC:6513]	FALSE	FALSE	FALSE	TRUE	FALSE	TRUE	.	.	FALSE	.	FALSE	FALSE	.	.	.	.	1	.	.	.	0	0	0	0	5	0	0	0	0	0	0	0	0	0	0	0	0	0	0	0	0	5	0	10	0
17	ENSG00000002919	ENSG00000002919.15	SNX11	sorting nexin 11 [Source:HGNC Symbol;Acc:HGNC:14975]	FALSE	FALSE	FALSE	FALSE	FALSE	FALSE	.	.	FALSE	.	FALSE	FALSE	.	.	.	.	6	.	.	.	0	0	0	0	0	0	0	0	0	0	0	0	0	0	0	0	0	0	0	0	0	0	0	0	0
7	ENSG00000002933	ENSG00000002933.9	TMEM176A	transmembrane protein 176A [Source:HGNC Symbol;Acc:HGNC:24930]	FALSE	FALSE	FALSE	FALSE	FALSE	FALSE	.	.	FALSE	.	FALSE	FALSE	.	.	.	.	5	.	.	.	0	0	0	0	0	0	0	0	0	0	0	0	0	0	0	0	0	0	0	0	0	0	0	0	0
12	ENSG00000003056	ENSG00000003056.8	M6PR	mannose-6-phosphate receptor, cation dependent [Source:HGNC Symbol;Acc:HGNC:6752]	FALSE	FALSE	FALSE	FALSE	FALSE	FALSE	.	.	FALSE	.	FALSE	FALSE	.	.	.	.	4	.	.	.	0	0	0	0	0	0	0	0	0	0	0	0	0	0	0	0	0	0	0	0	0	0	0	0	0
X	ENSG00000003096	ENSG00000003096.15	KLHL13	kelch like family member 13 [Source:HGNC Symbol;Acc:HGNC:22931]	.	.	.	.	.	.	.	.	FALSE	.	FALSE	FALSE	.	.	.	.	3	.	.	.	0	0	0	0	0	0	0	0	0	0	0	0	0	0	0	0	0	0	0	0	0	0	0	0	0
2	ENSG00000003137	ENSG00000003137.9	CYP26B1	cytochrome P450 family 26 subfamily B member 1 [Source:HGNC Symbol;Acc:HGNC:20581]	FALSE	FALSE	FALSE	FALSE	FALSE	FALSE	.	.	FALSE	.	FALSE	FALSE	Moderate (GENCC:100003)>lethal occipital encephalocele-skeletal dysplasia syndrome (MONDO:0013740)>Autosomal recessive (HP:0000007)|Strong (GENCC:100002)>lethal occipital encephalocele-skeletal dysplasia syndrome (MONDO:0013740)>Autosomal recessive (HP:0000007)|Supportive (GENCC:100009)>lethal occipital encephalocele-skeletal dysplasia syndrome (MONDO:0013740)>Autosomal recessive (HP:0000007)	.	.	.	1	.	.	.	0	8	0	0	0	0	0	0	0	0	0	0	0	0	0	0	0	0	0	0	0	5	0	5	8
7	ENSG00000003147	ENSG00000003147.19	ICA1	islet cell autoantigen 1 [Source:HGNC Symbol;Acc:HGNC:5343]	FALSE	FALSE	FALSE	FALSE	FALSE	FALSE	.	Expert Review Red|SFARI	FALSE	.	FALSE	FALSE	.	.	.	.	2	.	.	2	0	0	0	0	0	0	0	0	0	0	0	0	5	0	1	0	0	0	0	0	0	1	0	1	0
16	ENSG00000003249	ENSG00000003249.15	DBNDD1	dysbindin domain containing 1 [Source:HGNC Symbol;Acc:HGNC:28455]	FALSE	FALSE	FALSE	FALSE	FALSE	FALSE	.	.	FALSE	.	FALSE	FALSE	.	.	.	.	8	.	.	.	0	0	0	0	0	0	0	0	0	0	0	0	0	0	0	0	0	0	0	0	0	0	0	0	0
2	ENSG00000003393	ENSG00000003393.16	ALS2	alsin Rho guanine nucleotide exchange factor ALS2 [Source:HGNC Symbol;Acc:HGNC:443]	FALSE	FALSE	FALSE	FALSE	FALSE	FALSE	.	.	FALSE	.	FALSE	FALSE	Definitive (GENCC:100001)>ALS2-related motor neuron disease (MONDO:0100227)>Autosomal recessive (HP:0000007)|Definitive (GENCC:100001)>amyotrophic lateral sclerosis type 2, juvenile (MONDO:0008780)>Autosomal recessive (HP:0000007)|Strong (GENCC:100002)>amyotrophic lateral sclerosis type 2, juvenile (MONDO:0008780)>Autosomal recessive (HP:0000007)|Strong (GENCC:100002)>infantile-onset ascending he…	biallelic_autosomal	definitive	Brain/Cognition|Spinal cord/Peripheral nerves	2	Expert Review Red	Autosomal recessive	.	0	10	0	0	0	0	0	0	10	0	0	0	0	0	0	1	0	0	0	5	0	1	0	1	25
2	ENSG00000003400	ENSG00000003400.16	CASP10	caspase 10 [Source:HGNC Symbol;Acc:HGNC:1500]	FALSE	FALSE	FALSE	FALSE	FALSE	FALSE	.	.	FALSE	.	FALSE	FALSE	Limited (GENCC:100004)>autoimmune lymphoproliferative syndrome type 2A (MONDO:0011383)>Unknown (HP:0000005)|Strong (GENCC:100002)>autoimmune lymphoproliferative syndrome type 2A (MONDO:0011383)>Autosomal dominant (HP:0000006)|Supportive (GENCC:100009)>autoimmune lymphoproliferative syndrome (MONDO:0017979)>Autosomal dominant (HP:0000006)	.	.	.	7	.	Autosomal dominant	.	8	0	0	0	0	0	0	0	0	0	0	0	0	0	0	0	0	0	5	0	0	0	0	13	0
2	ENSG00000003402	ENSG00000003402.21	CFLAR	CASP8 and FADD like apoptosis regulator [Source:HGNC Symbol;Acc:HGNC:1876]	FALSE	FALSE	FALSE	FALSE	FALSE	FALSE	.	.	FALSE	.	FALSE	FALSE	.	.	.	.	0	.	.	.	0	0	0	0	0	0	0	0	0	0	0	0	0	0	0	0	0	0	0	0	0	10	0	10	0
2	ENSG00000003436	ENSG00000003436.16	TFPI	tissue factor pathway inhibitor [Source:HGNC Symbol;Acc:HGNC:11760]	FALSE	FALSE	FALSE	FALSE	FALSE	FALSE	.	.	FALSE	.	FALSE	FALSE	.	.	.	.	2	.	.	.	0	0	0	0	0	0	0	0	0	0	0	0	0	0	0	0	0	0	0	0	0	1	0	1	0
2	ENSG00000003509	ENSG00000003509.16	NDUFAF7	NADH:ubiquinone oxidoreductase complex assembly factor 7 [Source:HGNC Symbol;Acc:HGNC:28816]	FALSE	FALSE	FALSE	FALSE	FALSE	FALSE	.	.	FALSE	.	FALSE	FALSE	.	.	.	.	8	.	.	.	0	0	0	0	0	0	0	0	0	0	0	0	0	0	0	0	0	0	0	0	0	0	0	0	0
3	ENSG00000003756	ENSG00000003756.17	RBM5	RNA binding motif protein 5 [Source:HGNC Symbol;Acc:HGNC:9902]	FALSE	FALSE	FALSE	FALSE	FALSE	FALSE	.	.	FALSE	.	FALSE	FALSE	.	.	.	.	0	.	.	.	0	0	0	0	0	0	0	0	0	0	0	0	0	0	0	0	0	0	0	0	0	10	0	10	0
8	ENSG00000003987	ENSG00000003987.14	MTMR7	myotubularin related protein 7 [Source:HGNC Symbol;Acc:HGNC:7454]	FALSE	FALSE	FALSE	FALSE	FALSE	FALSE	.	.	FALSE	.	FALSE	FALSE	.	.	.	.	5	.	.	.	0	0	0	0	0	0	0	0	0	0	0	0	0	0	0	0	0	0	0	0	0	0	0	0	0
8	ENSG00000003989	ENSG00000003989.18	SLC7A2	solute carrier family 7 member 2 [Source:HGNC Symbol;Acc:HGNC:11060]	FALSE	FALSE	FALSE	FALSE	FALSE	FALSE	.	.	FALSE	.	FALSE	FALSE	.	.	.	.	5	.	.	.	0	0	0	0	0	0	0	0	0	0	0	0	0	0	0	0	0	0	0	0	0	0	0	0	0
7	ENSG00000004059	ENSG00000004059.11	ARF5	ADP ribosylation factor 5 [Source:HGNC Symbol;Acc:HGNC:658]	FALSE	FALSE	FALSE	FALSE	FALSE	FALSE	.	.	FALSE	.	FALSE	FALSE	.	.	.	.	1	.	.	.	0	0	0	0	0	0	0	0	0	0	0	0	0	0	0	0	0	0	0	0	0	5	0	5	0
17	ENSG00000004139	ENSG00000004139.14	SARM1	sterile alpha and TIR motif containing 1 [Source:HGNC Symbol;Acc:HGNC:17074]	FALSE	FALSE	FALSE	FALSE	FALSE	FALSE	.	.	FALSE	.	FALSE	FALSE	.	.	.	.	6	.	.	.	0	0	0	0	0	0	0	0	0	0	0	0	0	0	0	0	0	0	0	0	0	0	0	0	0
17	ENSG00000004142	ENSG00000004142.12	POLDIP2	DNA polymerase delta interacting protein 2 [Source:HGNC Symbol;Acc:HGNC:23781]	FALSE	FALSE	FALSE	FALSE	FALSE	FALSE	.	.	FALSE	.	FALSE	FALSE	.	.	.	.	2	.	.	.	0	0	0	0	0	0	0	0	0	0	0	0	0	0	0	0	0	0	0	0	0	1	0	1	0
3	ENSG00000004399	ENSG00000004399.13	PLXND1	plexin D1 [Source:HGNC Symbol;Acc:HGNC:9107]	FALSE	FALSE	FALSE	FALSE	FALSE	FALSE	.	.	FALSE	.	FALSE	FALSE	Limited (GENCC:100004)>congenital heart defects, multiple types, 9 (MONDO:0859532)>Autosomal recessive (HP:0000007)|Strong (GENCC:100002)>congenital heart defects, multiple types, 9 (MONDO:0859532)>Autosomal recessive (HP:0000007)|Supportive (GENCC:100009)>Mobius syndrome (MONDO:0008006)>Autosomal dominant (HP:0000006)|Supportive (GENCC:100009)>persistent truncus arteriosus (MONDO:0018072)>Autoso…	biallelic_autosomal|monoallelic_autosomal	limited|strong	Eye|Heart/Cardiovasculature/Lymphatic|Spinal cord/Peripheral nerves	0	.	Autosomal recessive	.	3	8	0	0	0	0	0	8	0	8	0	0	0	0	0	0	0	0	0	5	0	10	0	21	21
1	ENSG00000004455	ENSG00000004455.18	AK2	adenylate kinase 2 [Source:HGNC Symbol;Acc:HGNC:362]	FALSE	FALSE	FALSE	FALSE	FALSE	FALSE	.	.	FALSE	.	FALSE	FALSE	Definitive (GENCC:100001)>reticular dysgenesis (MONDO:0009973)>Autosomal recessive (HP:0000007)|Strong (GENCC:100002)>reticular dysgenesis (MONDO:0009973)>Autosomal recessive (HP:0000007)|Supportive (GENCC:100009)>reticular dysgenesis (MONDO:0009973)>Autosomal recessive (HP:0000007)	biallelic_autosomal	definitive	Bone Marrow/Immune|Ear	6	BRIDGE study SPEED NEURO Tier1 Gene|Expert Review Amber	Autosomal recessive	.	0	10	0	0	0	0	0	0	0	10	0	0	0	0	0	5	0	0	0	5	0	0	0	0	25
4	ENSG00000004468	ENSG00000004468.13	CD38	CD38 molecule [Source:HGNC Symbol;Acc:HGNC:1667]	FALSE	FALSE	FALSE	FALSE	FALSE	FALSE	.	Expert Review Red|SFARI	FALSE	.	FALSE	FALSE	.	.	.	.	6	.	.	2	0	0	0	0	0	0	0	0	0	0	0	0	5	0	1	0	0	0	0	0	0	0	0	0	0
12	ENSG00000004478	ENSG00000004478.8	FKBP4	FKBP prolyl isomerase 4 [Source:HGNC Symbol;Acc:HGNC:3720]	FALSE	FALSE	FALSE	FALSE	FALSE	FALSE	.	.	FALSE	.	FALSE	FALSE	.	.	.	.	2	.	.	.	0	0	0	0	0	0	0	0	0	0	0	0	0	0	0	0	0	0	0	0	0	1	0	1	0
1	ENSG00000004487	ENSG00000004487.18	KDM1A	lysine demethylase 1A [Source:HGNC Symbol;Acc:HGNC:29079]	FALSE	FALSE	FALSE	TRUE	FALSE	TRUE	.	.	FALSE	.	FALSE	FALSE	Moderate (GENCC:100003)>palatal anomalies-widely spaced teeth-facial dysmorphism-developmental delay syndrome (MONDO:0014751)>Autosomal dominant (HP:0000006)|Strong (GENCC:100002)>palatal anomalies-widely spaced teeth-facial dysmorphism-developmental delay syndrome (MONDO:0014751)>Autosomal dominant (HP:0000006)|Supportive (GENCC:100009)>palatal anomalies-widely spaced teeth-facial dysmorphism-de…	monoallelic_autosomal	strong	Brain/Cognition|Face	1	Expert Review Green|Radboud University Medical Center, Nijmegen|Victorian Clinical Genetics Services	Autosomal dominant	.	8	0	0	0	5	0	8	0	0	0	0	0	0	0	0	10	0	0	5	0	0	5	0	31	0
3	ENSG00000004534	ENSG00000004534.15	RBM6	RNA binding motif protein 6 [Source:HGNC Symbol;Acc:HGNC:9903]	FALSE	FALSE	FALSE	FALSE	FALSE	FALSE	.	.	FALSE	.	FALSE	FALSE	.	.	.	.	0	.	.	.	0	0	0	0	0	0	0	0	0	0	0	0	0	0	0	0	0	0	0	0	0	10	0	10	0
17	ENSG00000004660	ENSG00000004660.15	CAMKK1	calcium/calmodulin dependent protein kinase kinase 1 [Source:HGNC Symbol;Acc:HGNC:1469]	FALSE	FALSE	FALSE	FALSE	FALSE	FALSE	.	.	FALSE	.	FALSE	FALSE	.	.	.	.	3	.	.	.	0	0	0	0	0	0	0	0	0	0	0	0	0	0	0	0	0	0	0	0	0	0	0	0	0
12	ENSG00000004700	ENSG00000004700.16	RECQL	RecQ like helicase [Source:HGNC Symbol;Acc:HGNC:9948]	FALSE	FALSE	FALSE	FALSE	FALSE	FALSE	.	.	FALSE	.	FALSE	FALSE	Disputed Evidence (GENCC:100005)>breast cancer (MONDO:0007254)>Autosomal dominant (HP:0000006)|Disputed Evidence (GENCC:100005)>hereditary breast carcinoma (MONDO:0016419)>Autosomal dominant (HP:0000006)|Limited (GENCC:100004)>RECON progeroid syndrome (MONDO:0957266)>Autosomal recessive (HP:0000007)|No Known Disease Relationship (GENCC:100008)>familial ovarian cancer (MONDO:0016248)>Autosomal dom…	.	.	.	7	.	Autosomal recessive	.	1	1	0	0	0	0	0	0	0	0	0	0	0	0	0	0	0	0	0	5	0	0	0	1	6
7	ENSG00000004766	ENSG00000004766.17	VPS50	VPS50 subunit of EARP/GARPII complex [Source:HGNC Symbol;Acc:HGNC:25956]	FALSE	FALSE	FALSE	FALSE	FALSE	FALSE	.	.	FALSE	Expert Review Amber|Literature	FALSE	FALSE	Limited (GENCC:100004)>neurodevelopmental disorder with microcephaly, seizures, and neonatal cholestasis (MONDO:0859216)>Autosomal recessive (HP:0000007)	.	.	.	1	Expert Review Amber|Literature	Autosomal recessive	.	0	1	0	0	0	0	0	0	0	0	0	0	0	0	0	5	5	0	0	5	0	5	0	5	6
19	ENSG00000004776	ENSG00000004776.13	HSPB6	heat shock protein family B (small) member 6 [Source:HGNC Symbol;Acc:HGNC:26511]	FALSE	FALSE	FALSE	FALSE	FALSE	FALSE	.	.	FALSE	.	FALSE	FALSE	.	.	.	.	7	.	.	.	0	0	0	0	0	0	0	0	0	0	0	0	0	0	0	0	0	0	0	0	0	0	0	0	0
19	ENSG00000004777	ENSG00000004777.19	ARHGAP33	Rho GTPase activating protein 33 [Source:HGNC Symbol;Acc:HGNC:23085]	FALSE	FALSE	FALSE	FALSE	FALSE	FALSE	.	.	FALSE	.	FALSE	FALSE	Limited (GENCC:100004)>complex neurodevelopmental disorder (MONDO:0100038)>Autosomal recessive (HP:0000007)	.	.	.	1	.	.	.	0	1	0	0	0	0	0	0	0	0	0	0	0	0	0	0	0	0	0	0	0	5	0	5	1
16	ENSG00000004779	ENSG00000004779.10	NDUFAB1	NADH:ubiquinone oxidoreductase subunit AB1 [Source:HGNC Symbol;Acc:HGNC:7694]	FALSE	FALSE	FALSE	FALSE	FALSE	FALSE	.	.	FALSE	.	FALSE	FALSE	.	.	.	.	4	.	.	.	0	0	0	0	0	0	0	0	0	0	0	0	0	0	0	0	0	0	0	0	0	0	0	0	0
7	ENSG00000004799	ENSG00000004799.8	PDK4	pyruvate dehydrogenase kinase 4 [Source:HGNC Symbol;Acc:HGNC:8812]	FALSE	FALSE	FALSE	FALSE	FALSE	FALSE	.	.	FALSE	.	FALSE	FALSE	.	.	.	.	6	.	.	.	0	0	0	0	0	0	0	0	0	0	0	0	0	0	0	0	0	0	0	0	0	0	0	0	0
6	ENSG00000004809	ENSG00000004809.14	SLC22A16	solute carrier family 22 member 16 [Source:HGNC Symbol;Acc:HGNC:20302]	FALSE	FALSE	FALSE	FALSE	FALSE	FALSE	.	.	FALSE	.	FALSE	FALSE	.	.	.	.	9	.	.	.	0	0	0	0	0	0	0	0	0	0	0	0	0	0	0	0	0	0	0	0	0	0	0	0	0
3	ENSG00000004838	ENSG00000004838.14	ZMYND10	zinc finger MYND-type containing 10 [Source:HGNC Symbol;Acc:HGNC:19412]	FALSE	FALSE	FALSE	FALSE	FALSE	FALSE	.	.	FALSE	.	FALSE	FALSE	Definitive (GENCC:100001)>primary ciliary dyskinesia 22 (MONDO:0014192)>Autosomal recessive (HP:0000007)|Strong (GENCC:100002)>primary ciliary dyskinesia 22 (MONDO:0014192)>Autosomal recessive (HP:0000007)|Supportive (GENCC:100009)>primary ciliary dyskinesia (MONDO:0016575)>Autosomal dominant (HP:0000006)	biallelic_autosomal	strong	Respiratory tract	4	.	Autosomal recessive	.	3	10	0	0	0	0	0	0	0	8	0	0	0	0	0	0	0	0	0	5	0	0	0	3	23
7	ENSG00000004846	ENSG00000004846.17	ABCB5	ATP binding cassette subfamily B member 5 [Source:HGNC Symbol;Acc:HGNC:46]	FALSE	FALSE	FALSE	FALSE	FALSE	FALSE	.	.	FALSE	.	FALSE	FALSE	.	.	.	.	6	.	.	.	0	0	0	0	0	0	0	0	0	0	0	0	0	0	0	0	0	0	0	0	0	0	0	0	0
X	ENSG00000004848	ENSG00000004848.8	ARX	aristaless related homeobox [Source:HGNC Symbol;Acc:HGNC:18060]	.	.	.	.	.	.	.	.	FALSE	Expert|Expert Review Green|NHS GMS|NIHRBR-RD Consortium SPEED_v3.0_20170404|Radboud University Medical Center, Nijmegen|UKGTN|Victorian Clinical Genetics Services|Wessex and West Midlands GLH	FALSE	FALSE	Definitive (GENCC:100001)>Partington syndrome (MONDO:0010654)>X-linked (HP:0001417)|Definitive (GENCC:100001)>Partington syndrome (MONDO:0010654)>X-linked recessive (HP:0001419)|Definitive (GENCC:100001)>X-linked complex neurodevelopmental disorder (MONDO:0100148)>X-linked (HP:0001417)|Definitive (GENCC:100001)>developmental and epileptic encephalopathy (MONDO:0100062)>X-linked (HP:0001417)|Defin…	monoallelic_X_hem	definitive	Brain/Cognition|Genitalia	1	Emory Genetics Laboratory|Expert Review Green|Radboud University Medical Center, Nijmegen|UKGTN|Victorian Clinical Genetics Services	X-linked|X-linked recessive	1	3	0	10	0	0	0	0	0	0	0	10	0	10	0	0	10	10	0	0	0	5	0	5	3	0
7	ENSG00000004864	ENSG00000004864.14	SLC25A13	solute carrier family 25 member 13 [Source:HGNC Symbol;Acc:HGNC:10983]	FALSE	FALSE	FALSE	FALSE	FALSE	FALSE	.	.	FALSE	.	FALSE	FALSE	Definitive (GENCC:100001)>citrin deficiency (MONDO:0016602)>Autosomal recessive (HP:0000007)|Strong (GENCC:100002)>citrullinemia, type II, adult-onset (MONDO:0011326)>Autosomal recessive (HP:0000007)|Supportive (GENCC:100009)>citrullinemia type II (MONDO:0016603)>Autosomal recessive (HP:0000007)|Supportive (GENCC:100009)>neonatal intrahepatic cholestasis due to citrin deficiency (MONDO:0011601)>A…	.	.	.	6	Victorian Clinical Genetics Services	Autosomal recessive	.	0	10	0	0	0	0	0	0	0	0	0	0	0	0	0	0	0	0	0	5	0	0	0	0	15
7	ENSG00000004866	ENSG00000004866.22	ST7	suppression of tumorigenicity 7 [Source:HGNC Symbol;Acc:HGNC:11351]	FALSE	FALSE	FALSE	FALSE	FALSE	FALSE	.	Expert Review Red|SFARI	FALSE	.	FALSE	FALSE	Limited (GENCC:100004)>developmental and epileptic encephalopathy (MONDO:0100062)>Autosomal recessive (HP:0000007)	.	.	.	0	.	.	2	0	1	0	0	0	0	0	0	0	0	0	0	5	0	1	0	0	0	0	0	0	10	0	10	1
17	ENSG00000004897	ENSG00000004897.12	CDC27	cell division cycle 27 [Source:HGNC Symbol;Acc:HGNC:1728]	FALSE	FALSE	FALSE	FALSE	FALSE	FALSE	.	.	FALSE	.	FALSE	FALSE	.	.	.	.	1	.	.	.	0	0	0	0	0	0	0	0	0	0	0	0	0	0	0	0	0	0	0	0	0	5	0	5	0
17	ENSG00000004939	ENSG00000004939.16	SLC4A1	solute carrier family 4 member 1 (Diego blood group) [Source:HGNC Symbol;Acc:HGNC:11027]	FALSE	FALSE	FALSE	FALSE	FALSE	FALSE	.	.	FALSE	.	FALSE	FALSE	Limited (GENCC:100004)>cryohydrocytosis (MONDO:0008494)>Unknown (HP:0000005)|Strong (GENCC:100002)>autosomal dominant distal renal tubular acidosis (MONDO:0008368)>Autosomal dominant (HP:0000006)|Strong (GENCC:100002)>hereditary spherocytosis type 4 (MONDO:0012981)>Autosomal dominant (HP:0000006)|Strong (GENCC:100002)>renal tubular acidosis, distal, 4, with hemolytic anemia (MONDO:0012700)>Autoso…	biallelic_autosomal|monoallelic_autosomal	strong	Endocrine/Metabolic|Kidney Renal Tract	.	BRIDGE study SPEED NEURO Tier1 Gene|Expert Review Amber	Autosomal dominant|Autosomal recessive	.	8	8	0	0	0	0	0	8	0	8	0	0	0	0	0	5	0	0	5	5	0	0	0	21	21
7	ENSG00000004948	ENSG00000004948.16	CALCR	calcitonin receptor [Source:HGNC Symbol;Acc:HGNC:1440]	FALSE	FALSE	FALSE	FALSE	FALSE	FALSE	.	.	FALSE	.	FALSE	FALSE	No Known Disease Relationship (GENCC:100008)>osteoporosis (MONDO:0005298)>Unknown (HP:0000005)	.	.	.	5	.	Autosomal dominant	.	0	0	0	0	0	0	0	0	0	0	0	0	0	0	0	0	0	0	5	0	0	0	0	5	0
X	ENSG00000004961	ENSG00000004961.15	HCCS	holocytochrome c synthase [Source:HGNC Symbol;Acc:HGNC:4837]	.	.	.	.	.	.	.	.	FALSE	Expert Review Amber|NHS GMS|Victorian Clinical Genetics Services|Wessex and West Midlands GLH	FALSE	FALSE	Definitive (GENCC:100001)>linear skin defects with multiple congenital anomalies 1 (MONDO:0024552)>X-linked (HP:0001417)|Definitive (GENCC:100001)>linear skin defects with multiple congenital anomalies 1 (MONDO:0024552)>X-linked dominant (HP:0001423)|Strong (GENCC:100002)>linear skin defects with multiple congenital anomalies 1 (MONDO:0024552)>X-linked (HP:0001417)|Supportive (GENCC:100009)>linea…	monoallelic_X_het	definitive	Eye|Skin	1	Emory Genetics Laboratory|Expert Review Green|NHS GMS|Radboud University Medical Center, Nijmegen	X-linked dominant	.	0	0	10	0	0	0	0	0	0	0	0	10	0	0	0	10	5	0	0	0	5	0	5	0	0
17	ENSG00000004975	ENSG00000004975.12	DVL2	dishevelled segment polarity protein 2 [Source:HGNC Symbol;Acc:HGNC:3086]	FALSE	FALSE	FALSE	FALSE	FALSE	FALSE	.	.	FALSE	.	FALSE	FALSE	.	.	.	.	3	.	.	.	0	0	0	0	0	0	0	0	0	0	0	0	0	0	0	0	0	0	0	0	0	0	0	0	0
16	ENSG00000005001	ENSG00000005001.10	PRSS22	serine protease 22 [Source:HGNC Symbol;Acc:HGNC:14368]	FALSE	FALSE	FALSE	FALSE	FALSE	FALSE	.	.	FALSE	.	FALSE	FALSE	.	.	.	.	5	.	.	.	0	0	0	0	0	0	0	0	0	0	0	0	0	0	0	0	0	0	0	0	0	0	0	0	0
19	ENSG00000005007	ENSG00000005007.14	UPF1	UPF1 RNA helicase and ATPase [Source:HGNC Symbol;Acc:HGNC:9962]	FALSE	FALSE	TRUE	TRUE	TRUE	TRUE	.	.	TRUE	.	FALSE	FALSE	Limited (GENCC:100004)>neurodevelopmental disorder (MONDO:0700092)>Autosomal dominant (HP:0000006)	monoallelic_autosomal	moderate	.	0	Expert Review Amber|Literature	.	.	1	0	0	0	10	0	0	5	0	0	0	0	0	10	0	5	0	0	0	0	0	10	0	36	0
7	ENSG00000005020	ENSG00000005020.13	SKAP2	src kinase associated phosphoprotein 2 [Source:HGNC Symbol;Acc:HGNC:15687]	FALSE	FALSE	FALSE	FALSE	FALSE	FALSE	.	.	FALSE	.	FALSE	FALSE	.	.	.	.	3	.	.	.	0	0	0	0	0	0	0	0	0	0	0	0	0	0	0	0	0	0	0	0	0	0	0	0	0
X	ENSG00000005022	ENSG00000005022.6	SLC25A5	solute carrier family 25 member 5 [Source:HGNC Symbol;Acc:HGNC:10991]	.	.	.	.	.	.	.	.	FALSE	.	FALSE	FALSE	Limited (GENCC:100004)>intellectual disability (MONDO:0001071)>X-linked (HP:0001417)	.	.	.	1	.	.	.	0	0	1	0	0	0	0	0	0	0	0	0	0	0	0	0	0	0	0	0	0	0	5	0	0
4	ENSG00000005059	ENSG00000005059.16	MCUB	mitochondrial calcium uniporter dominant negative subunit beta [Source:HGNC Symbol;Acc:HGNC:26076]	FALSE	FALSE	FALSE	FALSE	FALSE	FALSE	.	.	FALSE	.	FALSE	FALSE	.	.	.	.	7	.	.	.	0	0	0	0	0	0	0	0	0	0	0	0	0	0	0	0	0	0	0	0	0	0	0	0	0
7	ENSG00000005073	ENSG00000005073.6	HOXA11	homeobox A11 [Source:HGNC Symbol;Acc:HGNC:5101]	FALSE	FALSE	FALSE	FALSE	FALSE	FALSE	.	.	FALSE	.	FALSE	FALSE	Limited (GENCC:100004)>radioulnar synostosis with amegakaryocytic thrombocytopenia 1 (MONDO:0024558)>Autosomal dominant (HP:0000006)|Strong (GENCC:100002)>radioulnar synostosis with amegakaryocytic thrombocytopenia 1 (MONDO:0024558)>Autosomal dominant (HP:0000006)|Supportive (GENCC:100009)>radio-ulnar synostosis-amegakaryocytic thrombocytopenia syndrome (MONDO:0011555)>Autosomal dominant (HP:0000…	monoallelic_autosomal	limited	Bone Marrow/Immune|Skeleton	1	.	Autosomal dominant	.	8	0	0	0	0	0	0	1	0	0	0	0	0	0	0	0	0	0	5	0	0	5	0	19	0
7	ENSG00000005075	ENSG00000005075.16	POLR2J	RNA polymerase II subunit J [Source:HGNC Symbol;Acc:HGNC:9197]	FALSE	FALSE	FALSE	FALSE	FALSE	FALSE	.	.	FALSE	.	FALSE	FALSE	.	.	.	.	7	.	.	.	0	0	0	0	0	0	0	0	0	0	0	0	0	0	0	0	0	0	0	0	0	0	0	0	0
17	ENSG00000005100	ENSG00000005100.13	DHX33	DEAH-box helicase 33 [Source:HGNC Symbol;Acc:HGNC:16718]	FALSE	FALSE	FALSE	FALSE	FALSE	FALSE	.	.	FALSE	.	FALSE	FALSE	.	.	.	.	3	.	.	.	0	0	0	0	0	0	0	0	0	0	0	0	0	0	0	0	0	0	0	0	0	0	0	0	0
17	ENSG00000005102	ENSG00000005102.14	MEOX1	mesenchyme homeobox 1 [Source:HGNC Symbol;Acc:HGNC:7013]	FALSE	FALSE	FALSE	FALSE	FALSE	FALSE	.	.	FALSE	.	FALSE	FALSE	Moderate (GENCC:100003)>Klippel-Feil syndrome 2, autosomal recessive (MONDO:0008958)>Autosomal recessive (HP:0000007)|Strong (GENCC:100002)>Klippel-Feil syndrome 1, autosomal dominant (MONDO:0007306)>Autosomal recessive (HP:0000007)|Strong (GENCC:100002)>Klippel-Feil syndrome 2, autosomal recessive (MONDO:0008958)>Autosomal recessive (HP:0000007)|Supportive (GENCC:100009)>isolated Klippel-Feil sy…	biallelic_autosomal	strong	Skeleton	7	.	Autosomal recessive	.	3	8	0	0	0	0	0	0	0	8	0	0	0	0	0	0	0	0	0	5	0	0	0	3	21
7	ENSG00000005108	ENSG00000005108.17	THSD7A	thrombospondin type 1 domain containing 7A [Source:HGNC Symbol;Acc:HGNC:22207]	FALSE	FALSE	FALSE	FALSE	FALSE	FALSE	.	.	FALSE	.	FALSE	FALSE	.	.	.	.	0	.	.	.	0	0	0	0	0	0	0	0	0	0	0	0	0	0	0	0	0	0	0	0	0	10	0	10	0
17	ENSG00000005156	ENSG00000005156.12	LIG3	DNA ligase 3 [Source:HGNC Symbol;Acc:HGNC:6600]	FALSE	FALSE	FALSE	FALSE	FALSE	FALSE	.	.	FALSE	.	FALSE	FALSE	Strong (GENCC:100002)>mitochondrial DNA depletion syndrome 20 (mngie type) (MONDO:0030696)>Autosomal recessive (HP:0000007)	.	.	.	3	.	Autosomal recessive	.	0	8	0	0	0	0	0	0	0	0	0	0	0	0	0	0	0	0	0	5	0	0	0	0	13
12	ENSG00000005175	ENSG00000005175.10	RPAP3	RNA polymerase II associated protein 3 [Source:HGNC Symbol;Acc:HGNC:26151]	FALSE	FALSE	FALSE	FALSE	FALSE	FALSE	.	.	FALSE	.	FALSE	FALSE	.	.	.	.	3	.	.	.	0	0	0	0	0	0	0	0	0	0	0	0	0	0	0	0	0	0	0	0	0	0	0	0	0
16	ENSG00000005187	ENSG00000005187.12	ACSM3	acyl-CoA synthetase medium chain family member 3 [Source:HGNC Symbol;Acc:HGNC:10522]	FALSE	FALSE	FALSE	FALSE	FALSE	FALSE	.	.	FALSE	.	FALSE	FALSE	.	.	.	.	5	.	.	.	0	0	0	0	0	0	0	0	0	0	0	0	0	0	0	0	0	0	0	0	0	0	0	0	0
16	ENSG00000005189	ENSG00000005189.20	REXO5	RNA exonuclease 5 [Source:HGNC Symbol;Acc:HGNC:24661]	FALSE	FALSE	FALSE	FALSE	FALSE	FALSE	.	.	.	.	FALSE	FALSE	.	.	.	.	4	.	.	.	0	0	0	0	0	0	0	0	0	0	0	0	0	0	0	0	0	0	0	0	0	0	0	0	0
16	ENSG00000005194	ENSG00000005194.15	CIAPIN1	cytokine induced apoptosis inhibitor 1 [Source:HGNC Symbol;Acc:HGNC:28050]	FALSE	FALSE	FALSE	FALSE	FALSE	FALSE	.	.	FALSE	.	FALSE	FALSE	.	.	.	.	4	.	.	.	0	0	0	0	0	0	0	0	0	0	0	0	0	0	0	0	0	0	0	0	0	0	0	0	0
19	ENSG00000005206	ENSG00000005206.17	SPPL2B	signal peptide peptidase like 2B [Source:HGNC Symbol;Acc:HGNC:30627]	.	.	.	.	.	.	.	.	.	.	FALSE	FALSE	.	.	.	.	.	.	.	.	0	0	0	0	0	0	0	0	0	0	0	0	0	0	0	0	0	0	0	0	0	0	0	0	0
9	ENSG00000005238	ENSG00000005238.20	ATOSB	atos homolog B [Source:HGNC Symbol;Acc:HGNC:25666]	FALSE	FALSE	FALSE	FALSE	FALSE	FALSE	.	.	FALSE	.	.	.	.	.	.	.	1	.	.	.	0	0	0	0	0	0	0	0	0	0	0	0	0	0	0	0	0	0	0	0	0	5	0	5	0
17	ENSG00000005243	ENSG00000005243.10	COPZ2	COPI coat complex subunit zeta 2 [Source:HGNC Symbol;Acc:HGNC:19356]	FALSE	FALSE	FALSE	FALSE	FALSE	FALSE	.	.	FALSE	.	FALSE	FALSE	.	.	.	.	8	.	.	.	0	0	0	0	0	0	0	0	0	0	0	0	0	0	0	0	0	0	0	0	0	0	0	0	0
7	ENSG00000005249	ENSG00000005249.14	PRKAR2B	protein kinase cAMP-dependent type II regulatory subunit beta [Source:HGNC Symbol;Acc:HGNC:9392]	FALSE	FALSE	FALSE	FALSE	FALSE	FALSE	.	.	FALSE	.	FALSE	FALSE	.	.	.	.	0	.	.	.	0	0	0	0	0	0	0	0	0	0	0	0	0	0	0	0	0	0	0	0	0	10	0	10	0
X	ENSG00000005302	ENSG00000005302.19	MSL3	MSL complex subunit 3 [Source:HGNC Symbol;Acc:HGNC:7370]	.	.	.	.	.	.	.	.	TRUE	.	FALSE	FALSE	Definitive (GENCC:100001)>Basilicata-Akhtar syndrome (MONDO:0026730)>X-linked (HP:0001417)|Strong (GENCC:100002)>Basilicata-Akhtar syndrome (MONDO:0026730)>X-linked (HP:0001417)	monoallelic_X_het	definitive	Brain/Cognition	0	Expert Review Green|Victorian Clinical Genetics Services	X-linked dominant	1	0	0	10	0	0	0	0	0	0	0	10	0	10	10	0	10	0	0	0	0	5	0	10	10	0
16	ENSG00000005339	ENSG00000005339.15	CREBBP	CREB binding protein [Source:HGNC Symbol;Acc:HGNC:2348]	TRUE	FALSE	TRUE	TRUE	TRUE	TRUE	.	.	TRUE	Expert Review Green|Expert list|NHS GMS|Wessex and West Midlands GLH	FALSE	FALSE	Definitive (GENCC:100001)>Rubinstein-Taybi syndrome (MONDO:0019188)>Autosomal dominant (HP:0000006)|Definitive (GENCC:100001)>Rubinstein-Taybi syndrome due to CREBBP mutations (MONDO:0008393)>Autosomal dominant (HP:0000006)|Strong (GENCC:100002)>Menke-Hennekam syndrome 1 (MONDO:0020763)>Autosomal dominant (HP:0000006)|Strong (GENCC:100002)>Rubinstein-Taybi syndrome due to CREBBP mutations (MONDO:…	monoallelic_autosomal	definitive	Brain/Cognition|Skeleton	0	Expert Review Green|Radboud University Medical Center, Nijmegen|Victorian Clinical Genetics Services	Autosomal dominant	1	10	0	0	5	10	0	10	0	0	0	0	0	10	10	0	10	10	0	5	0	0	10	0	60	0
17	ENSG00000005379	ENSG00000005379.17	TSPOAP1	TSPO associated protein 1 [Source:HGNC Symbol;Acc:HGNC:16831]	FALSE	FALSE	FALSE	FALSE	FALSE	FALSE	.	Expert Review Red|SFARI	FALSE	.	FALSE	FALSE	Supportive (GENCC:100009)>TH-deficient dopa-responsive dystonia (MONDO:0011551)>Autosomal recessive (HP:0000007)	.	.	.	1	Expert Review Green|Literature|NHS GMS	Autosomal recessive	2	0	3	0	0	0	0	0	0	0	0	0	0	5	0	1	10	0	0	0	5	0	5	0	5	8
17	ENSG00000005381	ENSG00000005381.9	MPO	myeloperoxidase [Source:HGNC Symbol;Acc:HGNC:7218]	FALSE	FALSE	FALSE	FALSE	FALSE	FALSE	.	.	FALSE	.	FALSE	FALSE	.	.	.	.	6	.	Autosomal dominant|Autosomal recessive	.	0	0	0	0	0	0	0	0	0	0	0	0	0	0	0	0	0	0	5	5	0	0	0	5	5
7	ENSG00000005421	ENSG00000005421.9	PON1	paraoxonase 1 [Source:HGNC Symbol;Acc:HGNC:9204]	FALSE	FALSE	FALSE	FALSE	FALSE	FALSE	.	Expert Review Red|SFARI	FALSE	.	FALSE	FALSE	Supportive (GENCC:100009)>amyotrophic lateral sclerosis (MONDO:0004976)>Autosomal dominant (HP:0000006)	.	.	.	7	.	.	2	3	0	0	0	0	0	0	0	0	0	0	0	5	0	1	0	0	0	0	0	0	0	0	3	0
2	ENSG00000005436	ENSG00000005436.14	GCFC2	GC-rich sequence DNA-binding factor 2 [Source:HGNC Symbol;Acc:HGNC:1317]	FALSE	FALSE	FALSE	FALSE	FALSE	FALSE	.	.	FALSE	.	FALSE	FALSE	.	.	.	.	6	.	.	.	0	0	0	0	0	0	0	0	0	0	0	0	0	0	0	0	0	0	0	0	0	0	0	0	0
2	ENSG00000005448	ENSG00000005448.17	WDR54	WD repeat domain 54 [Source:HGNC Symbol;Acc:HGNC:25770]	FALSE	FALSE	FALSE	FALSE	FALSE	FALSE	.	.	FALSE	.	FALSE	FALSE	.	.	.	.	7	.	.	.	0	0	0	0	0	0	0	0	0	0	0	0	0	0	0	0	0	0	0	0	0	0	0	0	0
7	ENSG00000005469	ENSG00000005469.12	CROT	carnitine O-octanoyltransferase [Source:HGNC Symbol;Acc:HGNC:2366]	FALSE	FALSE	FALSE	FALSE	FALSE	FALSE	.	.	FALSE	.	FALSE	FALSE	.	.	.	.	6	.	.	.	0	0	0	0	0	0	0	0	0	0	0	0	0	0	0	0	0	0	0	0	0	0	0	0	0
7	ENSG00000005471	ENSG00000005471.19	ABCB4	ATP binding cassette subfamily B member 4 [Source:HGNC Symbol;Acc:HGNC:45]	FALSE	FALSE	FALSE	FALSE	FALSE	FALSE	.	.	FALSE	.	FALSE	FALSE	Definitive (GENCC:100001)>low phospholipid associated cholelithiasis (MONDO:0010939)>Semidominant (HP:0032113)|Definitive (GENCC:100001)>progressive familial intrahepatic cholestasis type 3 (MONDO:0011214)>Autosomal recessive (HP:0000007)|Limited (GENCC:100004)>pancreatitis (MONDO:0004982)>Autosomal dominant (HP:0000006)|Strong (GENCC:100002)>low phospholipid associated cholelithiasis (MONDO:0010…	.	.	.	2	.	Autosomal dominant|Autosomal recessive	.	10	10	0	0	0	0	0	0	0	0	0	0	0	0	0	0	0	0	5	5	0	1	0	16	15
7	ENSG00000005483	ENSG00000005483.23	KMT2E	lysine methyltransferase 2E (inactive) [Source:HGNC Symbol;Acc:HGNC:18541]	FALSE	FALSE	TRUE	TRUE	TRUE	TRUE	.	Expert Review Red|SFARI	TRUE	Expert Review Green|Literature|NHS GMS|Wessex and West Midlands GLH	FALSE	FALSE	Definitive (GENCC:100001)>complex neurodevelopmental disorder (MONDO:0100038)>Autosomal dominant (HP:0000006)|Definitive (GENCC:100001)>intellectual disability, autosomal dominant 40 (MONDO:0014699)>Autosomal dominant (HP:0000006)|Moderate (GENCC:100003)>O'Donnell-Luria-Rodan syndrome (MONDO:0032793)>Autosomal dominant (HP:0000006)|Strong (GENCC:100002)>O'Donnell-Luria-Rodan syndrome (MONDO:00327…	monoallelic_autosomal	definitive	Brain/Cognition|Skeleton	0	Expert Review Green|Victorian Clinical Genetics Services	Autosomal dominant	1	10	0	0	0	10	0	10	0	0	0	0	0	10	10	1	10	10	0	5	0	0	10	0	55	0
7	ENSG00000005486	ENSG00000005486.17	RHBDD2	rhomboid domain containing 2 [Source:HGNC Symbol;Acc:HGNC:23082]	FALSE	FALSE	FALSE	FALSE	FALSE	FALSE	.	.	FALSE	.	FALSE	FALSE	.	.	.	.	2	.	.	.	0	0	0	0	0	0	0	0	0	0	0	0	0	0	0	0	0	0	0	0	0	1	0	1	0
16	ENSG00000005513	ENSG00000005513.11	SOX8	SRY-box transcription factor 8 [Source:HGNC Symbol;Acc:HGNC:11203]	FALSE	FALSE	FALSE	FALSE	FALSE	FALSE	.	.	FALSE	.	FALSE	FALSE	.	.	.	.	2	.	.	.	0	0	0	0	0	0	0	0	0	0	0	0	0	0	0	0	0	0	0	0	0	1	0	1	0
6	ENSG00000005700	ENSG00000005700.15	IBTK	inhibitor of Bruton tyrosine kinase [Source:HGNC Symbol;Acc:HGNC:17853]	FALSE	FALSE	FALSE	FALSE	FALSE	FALSE	.	.	FALSE	.	FALSE	FALSE	.	.	.	.	1	.	.	.	0	0	0	0	0	0	0	0	0	0	0	0	0	0	0	0	0	0	0	0	0	5	0	5	0
11	ENSG00000005801	ENSG00000005801.18	ZNF195	zinc finger protein 195 [Source:HGNC Symbol;Acc:HGNC:12986]	FALSE	FALSE	FALSE	FALSE	FALSE	FALSE	.	.	FALSE	.	FALSE	FALSE	.	.	.	.	6	.	.	.	0	0	0	0	0	0	0	0	0	0	0	0	0	0	0	0	0	0	0	0	0	0	0	0	0
13	ENSG00000005810	ENSG00000005810.20	MYCBP2	MYC binding protein 2 [Source:HGNC Symbol;Acc:HGNC:23386]	FALSE	FALSE	FALSE	FALSE	FALSE	FALSE	.	.	FALSE	.	.	.	.	monoallelic_autosomal	limited	.	0	.	.	1	0	0	0	0	0	0	0	1	0	0	0	0	10	0	0	0	0	0	0	0	0	10	0	11	0
13	ENSG00000005812	ENSG00000005812.11	FBXL3	F-box and leucine rich repeat protein 3 [Source:HGNC Symbol;Acc:HGNC:13599]	FALSE	FALSE	FALSE	FALSE	FALSE	FALSE	.	.	FALSE	.	FALSE	FALSE	Limited (GENCC:100004)>intellectual disability, short stature, facial anomalies, and joint dislocations (MONDO:0011651)>Autosomal recessive (HP:0000007)	.	.	.	1	Expert Review|Expert Review Green|Literature	Autosomal recessive	.	0	1	0	0	0	0	0	0	0	0	0	0	0	0	0	10	0	0	0	5	0	5	0	5	6
16	ENSG00000005844	ENSG00000005844.19	ITGAL	integrin subunit alpha L [Source:HGNC Symbol;Acc:HGNC:6148]	FALSE	FALSE	FALSE	FALSE	FALSE	FALSE	.	.	FALSE	.	FALSE	FALSE	.	.	.	.	1	.	.	.	0	0	0	0	0	0	0	0	0	0	0	0	0	0	0	0	0	0	0	0	0	5	0	5	0
17	ENSG00000005882	ENSG00000005882.12	PDK2	pyruvate dehydrogenase kinase 2 [Source:HGNC Symbol;Acc:HGNC:8810]	FALSE	FALSE	FALSE	FALSE	FALSE	FALSE	.	.	FALSE	.	FALSE	FALSE	.	.	.	.	5	.	.	2	0	0	0	0	0	0	0	0	0	0	0	0	5	0	0	0	0	0	0	0	0	0	0	0	0
17	ENSG00000005884	ENSG00000005884.18	ITGA3	integrin subunit alpha 3 [Source:HGNC Symbol;Acc:HGNC:6139]	FALSE	FALSE	FALSE	FALSE	FALSE	FALSE	.	.	FALSE	.	FALSE	FALSE	Definitive (GENCC:100001)>epidermolysis bullosa, junctional 7, with interstitial lung disease and nephrotic syndrome (MONDO:0013881)>Autosomal recessive (HP:0000007)|Strong (GENCC:100002)>epidermolysis bullosa, junctional 7, with interstitial lung disease and nephrotic syndrome (MONDO:0013881)>Autosomal recessive (HP:0000007)|Supportive (GENCC:100009)>epidermolysis bullosa, junctional 7, with int…	biallelic_autosomal	definitive	Kidney Renal Tract|Respiratory tract|Skin	2	BRIDGE study SPEED NEURO Tier1 Gene|Expert Review Red	Autosomal recessive	.	0	10	0	0	0	0	0	0	0	10	0	0	0	0	0	1	0	0	0	5	0	1	0	1	25
X	ENSG00000005889	ENSG00000005889.16	ZFX	zinc finger protein X-linked [Source:HGNC Symbol;Acc:HGNC:12869]	.	.	.	.	.	.	.	.	FALSE	.	FALSE	FALSE	Limited (GENCC:100004)>intellectual developmental disorder, x-linked, syndromic 37 (MONDO:0958322)>X-linked (HP:0001417)	.	.	.	0	Expert Review Green|NHS GMS	X-linked	3	0	0	1	0	0	0	0	0	0	0	0	0	1	0	0	10	0	0	0	0	5	0	10	0	0
X	ENSG00000005893	ENSG00000005893.17	LAMP2	lysosomal associated membrane protein 2 [Source:HGNC Symbol;Acc:HGNC:6501]	.	.	.	.	.	.	.	.	FALSE	.	FALSE	FALSE	Definitive (GENCC:100001)>Danon disease (MONDO:0010281)>X-linked (HP:0001417)|Definitive (GENCC:100001)>Danon disease (MONDO:0010281)>X-linked recessive (HP:0001419)|Strong (GENCC:100002)>Danon disease (MONDO:0010281)>X-linked (HP:0001417)|Supportive (GENCC:100009)>Danon disease (MONDO:0010281)>X-linked (HP:0001417)	monoallelic_X_hem	definitive	Heart/Cardiovasculature/Lymphatic|Musculature	3	Emory Genetics Laboratory|Expert Review Green|Radboud University Medical Center, Nijmegen|Victorian Clinical Genetics Services	X-linked dominant	.	0	0	10	0	0	0	0	0	0	0	0	10	0	0	0	10	0	0	0	0	5	0	0	0	0
17	ENSG00000005961	ENSG00000005961.19	ITGA2B	integrin subunit alpha 2b [Source:HGNC Symbol;Acc:HGNC:6138]	FALSE	FALSE	FALSE	FALSE	FALSE	FALSE	.	.	FALSE	.	FALSE	FALSE	Definitive (GENCC:100001)>Glanzmann thrombasthenia (MONDO:0100326)>Autosomal recessive (HP:0000007)|Definitive (GENCC:100001)>Glanzmann's thrombasthenia (MONDO:0010119)>Autosomal recessive (HP:0000007)|Definitive (GENCC:100001)>platelet-type bleeding disorder 16 (MONDO:0008552)>Autosomal dominant (HP:0000006)|Moderate (GENCC:100003)>platelet-type bleeding disorder 16 (MONDO:0008552)>Autosomal dom…	.	.	.	4	.	Autosomal dominant|Autosomal recessive	.	10	10	0	0	0	0	0	0	0	0	0	0	0	0	0	0	0	0	5	5	0	0	0	15	15
7	ENSG00000005981	ENSG00000005981.13	ASB4	ankyrin repeat and SOCS box containing 4 [Source:HGNC Symbol;Acc:HGNC:16009]	FALSE	FALSE	FALSE	FALSE	FALSE	FALSE	.	.	FALSE	.	FALSE	FALSE	.	.	.	.	7	.	.	.	0	0	0	0	0	0	0	0	0	0	0	0	0	0	0	0	0	0	0	0	0	0	0	0	0
16	ENSG00000006007	ENSG00000006007.12	GDE1	glycerophosphodiester phosphodiesterase 1 [Source:HGNC Symbol;Acc:HGNC:29644]	FALSE	FALSE	FALSE	FALSE	FALSE	FALSE	.	.	FALSE	.	FALSE	FALSE	.	.	.	.	6	.	.	.	0	0	0	0	0	0	0	0	0	0	0	0	0	0	0	0	0	0	0	0	0	0	0	0	0
19	ENSG00000006015	ENSG00000006015.18	REX1BD	required for excision 1-B domain containing [Source:HGNC Symbol;Acc:HGNC:26098]	FALSE	FALSE	FALSE	FALSE	FALSE	FALSE	.	.	FALSE	.	FALSE	FALSE	.	.	.	.	7	.	.	.	0	0	0	0	0	0	0	0	0	0	0	0	0	0	0	0	0	0	0	0	0	0	0	0	0
19	ENSG00000006016	ENSG00000006016.12	CRLF1	cytokine receptor like factor 1 [Source:HGNC Symbol;Acc:HGNC:2364]	FALSE	FALSE	FALSE	FALSE	FALSE	FALSE	.	.	FALSE	.	FALSE	FALSE	Definitive (GENCC:100001)>Cold-induced sweating syndrome 1 (MONDO:0010091)>Autosomal recessive (HP:0000007)|Strong (GENCC:100002)>Cold-induced sweating syndrome 1 (MONDO:0010091)>Autosomal recessive (HP:0000007)|Supportive (GENCC:100009)>Cold-induced sweating syndrome 1 (MONDO:0010091)>Autosomal recessive (HP:0000007)|Supportive (GENCC:100009)>cold-induced sweating syndrome (MONDO:0015526)>Autoso…	.	.	.	4	.	Autosomal recessive	.	0	10	0	0	0	0	0	0	0	0	0	0	0	0	0	0	0	0	0	5	0	0	0	0	15
17	ENSG00000006025	ENSG00000006025.13	OSBPL7	oxysterol binding protein like 7 [Source:HGNC Symbol;Acc:HGNC:16387]	FALSE	FALSE	FALSE	FALSE	FALSE	FALSE	.	.	FALSE	.	FALSE	FALSE	.	.	.	.	2	.	.	.	0	0	0	0	0	0	0	0	0	0	0	0	0	0	0	0	0	0	0	0	0	1	0	1	0
17	ENSG00000006042	ENSG00000006042.12	TMEM98	transmembrane protein 98 [Source:HGNC Symbol;Acc:HGNC:24529]	FALSE	FALSE	FALSE	FALSE	FALSE	FALSE	.	.	FALSE	.	FALSE	FALSE	Moderate (GENCC:100003)>nanophthalmos 4 (MONDO:0014426)>Autosomal dominant (HP:0000006)|Strong (GENCC:100002)>nanophthalmos 4 (MONDO:0014426)>Autosomal dominant (HP:0000006)|Supportive (GENCC:100009)>nanophthalmia (MONDO:0005514)>Autosomal dominant (HP:0000006)	.	.	.	4	.	Autosomal dominant	.	8	0	0	0	0	0	0	0	0	0	0	0	0	0	0	0	0	0	5	0	0	0	0	13	0
17	ENSG00000006047	ENSG00000006047.13	YBX2	Y-box binding protein 2 [Source:HGNC Symbol;Acc:HGNC:17948]	FALSE	FALSE	FALSE	FALSE	FALSE	FALSE	.	.	FALSE	.	FALSE	FALSE	.	.	.	.	0	.	.	.	0	0	0	0	0	0	0	0	0	0	0	0	0	0	0	0	0	0	0	0	0	10	0	10	0
17	ENSG00000006059	ENSG00000006059.4	KRT33A	keratin 33A [Source:HGNC Symbol;Acc:HGNC:6450]	FALSE	FALSE	FALSE	FALSE	FALSE	FALSE	.	.	FALSE	.	FALSE	FALSE	.	.	.	.	8	.	.	.	0	0	0	0	0	0	0	0	0	0	0	0	0	0	0	0	0	0	0	0	0	0	0	0	0
17	ENSG00000006062	ENSG00000006062.18	MAP3K14	mitogen-activated protein kinase kinase kinase 14 [Source:HGNC Symbol;Acc:HGNC:6853]	.	.	.	.	.	.	.	.	.	.	FALSE	FALSE	Moderate (GENCC:100003)>NIK deficiency (MONDO:0018642)>Autosomal recessive (HP:0000007)|Supportive (GENCC:100009)>NIK deficiency (MONDO:0018642)>Autosomal recessive (HP:0000007)	.	.	.	.	.	Autosomal recessive	.	0	5	0	0	0	0	0	0	0	0	0	0	0	0	0	0	0	0	0	5	0	0	0	0	10
11	ENSG00000006071	ENSG00000006071.16	ABCC8	ATP binding cassette subfamily C member 8 [Source:HGNC Symbol;Acc:HGNC:59]	FALSE	FALSE	FALSE	FALSE	FALSE	FALSE	.	.	FALSE	.	FALSE	FALSE	Definitive (GENCC:100001)>diabetes mellitus, permanent neonatal 3 (MONDO:0030088)>Semidominant (HP:0032113)|Definitive (GENCC:100001)>familial hyperinsulinism (MONDO:0017182)>Autosomal recessive (HP:0000007)|Definitive (GENCC:100001)>hyperinsulinemic hypoglycemia, familial, 1 (MONDO:0009734)>Autosomal dominant (HP:0000006)|Definitive (GENCC:100001)>hyperinsulinemic hypoglycemia, familial, 1 (MOND…	.	.	.	4	Victorian Clinical Genetics Services	Autosomal dominant|Autosomal recessive	.	10	10	0	0	0	0	0	0	0	0	0	0	0	0	0	0	0	0	5	5	0	0	0	15	15
16	ENSG00000006116	ENSG00000006116.4	CACNG3	calcium voltage-gated channel auxiliary subunit gamma 3 [Source:HGNC Symbol;Acc:HGNC:1407]	FALSE	FALSE	FALSE	FALSE	FALSE	FALSE	.	.	FALSE	.	FALSE	FALSE	.	.	.	.	0	.	.	.	0	0	0	0	0	0	0	0	0	0	0	0	0	0	0	0	0	0	0	0	0	10	0	10	0
11	ENSG00000006118	ENSG00000006118.15	TMEM132A	transmembrane protein 132A [Source:HGNC Symbol;Acc:HGNC:31092]	FALSE	FALSE	FALSE	FALSE	FALSE	FALSE	.	.	FALSE	.	FALSE	FALSE	.	.	.	.	4	.	.	.	0	0	0	0	0	0	0	0	0	0	0	0	0	0	0	0	0	0	0	0	0	0	0	0	0
17	ENSG00000006125	ENSG00000006125.18	AP2B1	adaptor related protein complex 2 subunit beta 1 [Source:HGNC Symbol;Acc:HGNC:563]	FALSE	FALSE	FALSE	FALSE	FALSE	FALSE	.	.	FALSE	.	FALSE	FALSE	.	.	.	.	0	.	.	.	0	0	0	0	0	0	0	0	0	0	0	0	0	0	0	0	0	0	0	0	0	10	0	10	0
7	ENSG00000006128	ENSG00000006128.12	TAC1	tachykinin precursor 1 [Source:HGNC Symbol;Acc:HGNC:11517]	FALSE	FALSE	FALSE	FALSE	FALSE	FALSE	.	.	FALSE	.	FALSE	FALSE	.	.	.	.	2	.	.	.	0	0	0	0	0	0	0	0	0	0	0	0	0	0	0	0	0	0	0	0	0	1	0	1	0
16	ENSG00000006194	ENSG00000006194.11	ZNF263	zinc finger protein 263 [Source:HGNC Symbol;Acc:HGNC:13056]	FALSE	FALSE	FALSE	FALSE	FALSE	FALSE	.	.	FALSE	.	FALSE	FALSE	.	.	.	.	5	.	.	.	0	0	0	0	0	0	0	0	0	0	0	0	0	0	0	0	0	0	0	0	0	0	0	0	0
16	ENSG00000006210	ENSG00000006210.7	CX3CL1	C-X3-C motif chemokine ligand 1 [Source:HGNC Symbol;Acc:HGNC:10647]	FALSE	FALSE	FALSE	FALSE	FALSE	FALSE	.	.	FALSE	.	FALSE	FALSE	.	.	.	.	2	.	.	.	0	0	0	0	0	0	0	0	0	0	0	0	0	0	0	0	0	0	0	0	0	1	0	1	0
17	ENSG00000006282	ENSG00000006282.22	SPATA20	spermatogenesis associated 20 [Source:HGNC Symbol;Acc:HGNC:26125]	FALSE	FALSE	FALSE	FALSE	FALSE	FALSE	.	.	FALSE	.	FALSE	FALSE	.	.	.	.	3	.	.	.	0	0	0	0	0	0	0	0	0	0	0	0	0	0	0	0	0	0	0	0	0	0	0	0	0
17	ENSG00000006283	ENSG00000006283.18	CACNA1G	calcium voltage-gated channel subunit alpha1 G [Source:HGNC Symbol;Acc:HGNC:1394]	FALSE	FALSE	TRUE	TRUE	TRUE	TRUE	2	Expert Review Red|SFARI	TRUE	Expert Review Green|Literature|NHS GMS|Wessex and West Midlands GLH	FALSE	FALSE	Definitive (GENCC:100001)>spinocerebellar ataxia 42, early-onset, severe, with neurodevelopmental deficits (MONDO:0060758)>Autosomal dominant (HP:0000006)|Definitive (GENCC:100001)>spinocerebellar ataxia type 42 (MONDO:0014776)>Autosomal dominant (HP:0000006)|Limited (GENCC:100004)>intellectual disability (MONDO:0001071)>Autosomal recessive (HP:0000007)|Strong (GENCC:100002)>spinocerebellar ataxi…	biallelic_autosomal|monoallelic_autosomal	limited|strong	Brain/Cognition	0	Expert Review Green	Autosomal dominant	2	10	1	0	0	10	0	8	0	8	0	0	0	5	10	1	10	10	5	5	0	0	10	0	53	9
16	ENSG00000006327	ENSG00000006327.14	TNFRSF12A	TNF receptor superfamily member 12A [Source:HGNC Symbol;Acc:HGNC:18152]	FALSE	FALSE	FALSE	FALSE	FALSE	FALSE	.	.	FALSE	.	FALSE	FALSE	.	.	.	.	8	.	.	.	0	0	0	0	0	0	0	0	0	0	0	0	0	0	0	0	0	0	0	0	0	0	0	0	0
7	ENSG00000006377	ENSG00000006377.11	DLX6	distal-less homeobox 6 [Source:HGNC Symbol;Acc:HGNC:2919]	FALSE	FALSE	FALSE	FALSE	FALSE	FALSE	.	Expert Review Red|SFARI	FALSE	.	FALSE	FALSE	Limited (GENCC:100004)>autism spectrum disorder (MONDO:0005258)>Autosomal dominant (HP:0000006)|Supportive (GENCC:100009)>split hand-foot malformation (MONDO:0016576)>Autosomal dominant (HP:0000006)	.	.	.	1	.	.	2	3	0	0	0	0	0	0	0	0	0	0	0	5	0	1	0	0	0	0	0	0	5	0	8	0
14	ENSG00000006432	ENSG00000006432.16	MAP3K9	mitogen-activated protein kinase kinase kinase 9 [Source:HGNC Symbol;Acc:HGNC:6861]	FALSE	FALSE	FALSE	FALSE	FALSE	FALSE	.	.	FALSE	.	FALSE	FALSE	.	.	.	.	1	.	.	.	0	0	0	0	0	0	0	0	0	0	0	0	0	0	0	0	0	0	0	0	0	5	0	5	0
7	ENSG00000006451	ENSG00000006451.8	RALA	RAS like proto-oncogene A [Source:HGNC Symbol;Acc:HGNC:9839]	FALSE	FALSE	FALSE	TRUE	TRUE	TRUE	.	.	FALSE	Expert Review Green|Literature|NHS GMS|Wessex and West Midlands GLH	FALSE	FALSE	Strong (GENCC:100002)>Hiatt-Neu-Cooper neurodevelopmental syndrome (MONDO:0859142)>Autosomal dominant (HP:0000006)|Strong (GENCC:100002)>complex neurodevelopmental disorder (MONDO:0100038)>Autosomal dominant (HP:0000006)	monoallelic_autosomal	strong	Brain/Cognition	1	Expert Review|Expert Review Green|Literature	Autosomal dominant	.	8	0	0	0	10	0	8	0	0	0	0	0	0	0	0	10	10	0	5	0	0	5	0	36	0
7	ENSG00000006453	ENSG00000006453.14	BAIAP2L1	BAR/IMD domain containing adaptor protein 2 like 1 [Source:HGNC Symbol;Acc:HGNC:21649]	FALSE	FALSE	FALSE	FALSE	FALSE	FALSE	.	.	FALSE	.	FALSE	FALSE	.	.	.	.	3	.	.	3	0	0	0	0	0	0	0	0	0	0	0	0	1	0	0	0	0	0	0	0	0	0	0	0	0
7	ENSG00000006459	ENSG00000006459.11	KDM7A	lysine demethylase 7A [Source:HGNC Symbol;Acc:HGNC:22224]	FALSE	FALSE	FALSE	FALSE	FALSE	FALSE	.	.	FALSE	.	FALSE	FALSE	.	.	.	.	0	.	.	.	0	0	0	0	0	0	0	0	0	0	0	0	0	0	0	0	0	0	0	0	0	10	0	10	0
7	ENSG00000006468	ENSG00000006468.15	ETV1	ETS variant transcription factor 1 [Source:HGNC Symbol;Acc:HGNC:3490]	FALSE	FALSE	FALSE	FALSE	FALSE	FALSE	.	.	FALSE	.	FALSE	FALSE	.	.	.	.	1	.	.	.	0	0	0	0	0	0	0	0	0	0	0	0	0	0	0	0	0	0	0	0	0	5	0	5	0
7	ENSG00000006530	ENSG00000006530.18	AGK	acylglycerol kinase [Source:HGNC Symbol;Acc:HGNC:21869]	FALSE	FALSE	FALSE	FALSE	FALSE	FALSE	.	.	FALSE	.	FALSE	FALSE	Definitive (GENCC:100001)>Sengers syndrome (MONDO:0008922)>Autosomal recessive (HP:0000007)|Definitive (GENCC:100001)>mitochondrial disease (MONDO:0044970)>Autosomal recessive (HP:0000007)|Limited (GENCC:100004)>cataract 38 (MONDO:0013859)>Autosomal recessive (HP:0000007)|Strong (GENCC:100002)>Sengers syndrome (MONDO:0008922)>Autosomal recessive (HP:0000007)|Supportive (GENCC:100009)>Sengers synd…	biallelic_autosomal	definitive	Brain/Cognition|Eye: Lens|Heart/Cardiovasculature/Lymphatic|Musculature|Respiratory tract	4	BRIDGE study SPEED NEURO Tier1 Gene|Expert Review Red	Autosomal recessive	.	3	10	0	0	0	0	0	0	10	0	0	0	0	0	0	1	0	0	0	5	0	0	0	3	25
11	ENSG00000006534	ENSG00000006534.17	ALDH3B1	aldehyde dehydrogenase 3 family member B1 [Source:HGNC Symbol;Acc:HGNC:410]	FALSE	FALSE	FALSE	FALSE	FALSE	FALSE	.	.	FALSE	.	FALSE	FALSE	.	.	.	.	5	.	.	.	0	0	0	0	0	0	0	0	0	0	0	0	0	0	0	0	0	0	0	0	0	0	0	0	0
1	ENSG00000006555	ENSG00000006555.11	TTC22	tetratricopeptide repeat domain 22 [Source:HGNC Symbol;Acc:HGNC:26067]	FALSE	FALSE	FALSE	FALSE	FALSE	FALSE	.	.	FALSE	.	FALSE	FALSE	.	.	.	.	5	.	.	.	0	0	0	0	0	0	0	0	0	0	0	0	0	0	0	0	0	0	0	0	0	0	0	0	0
7	ENSG00000006576	ENSG00000006576.17	PHTF2	putative homeodomain transcription factor 2 [Source:HGNC Symbol;Acc:HGNC:13411]	FALSE	FALSE	FALSE	FALSE	FALSE	FALSE	.	.	FALSE	.	FALSE	FALSE	.	.	.	.	2	.	.	.	0	0	0	0	0	0	0	0	0	0	0	0	0	0	0	0	0	0	0	0	0	1	0	1	0
7	ENSG00000006606	ENSG00000006606.9	CCL26	C-C motif chemokine ligand 26 [Source:HGNC Symbol;Acc:HGNC:10625]	FALSE	FALSE	FALSE	FALSE	FALSE	FALSE	.	.	FALSE	.	FALSE	FALSE	.	.	.	.	8	.	.	.	0	0	0	0	0	0	0	0	0	0	0	0	0	0	0	0	0	0	0	0	0	0	0	0	0
2	ENSG00000006607	ENSG00000006607.14	FARP2	FERM, ARH/RhoGEF and pleckstrin domain protein 2 [Source:HGNC Symbol;Acc:HGNC:16460]	FALSE	FALSE	FALSE	FALSE	FALSE	FALSE	.	.	FALSE	.	FALSE	FALSE	.	.	.	.	6	.	.	.	0	0	0	0	0	0	0	0	0	0	0	0	0	0	0	0	0	0	0	0	0	0	0	0	0
11	ENSG00000006611	ENSG00000006611.17	USH1C	USH1 protein network component harmonin [Source:HGNC Symbol;Acc:HGNC:12597]	FALSE	FALSE	FALSE	FALSE	FALSE	FALSE	.	.	FALSE	.	FALSE	FALSE	Definitive (GENCC:100001)>Usher syndrome type 1 (MONDO:0010168)>Autosomal recessive (HP:0000007)|Definitive (GENCC:100001)>Usher syndrome type 1C (MONDO:0010171)>Autosomal recessive (HP:0000007)|Limited (GENCC:100004)>autosomal recessive nonsyndromic hearing loss 18A (MONDO:0011192)>Autosomal recessive (HP:0000007)|Limited (GENCC:100004)>autosomal recessive nonsyndromic hearing loss 18A (MONDO:00…	.	.	.	4	.	Autosomal recessive	.	0	10	0	0	0	0	0	0	0	0	0	0	0	0	0	0	0	0	0	5	0	0	0	0	15
7	ENSG00000006625	ENSG00000006625.18	GGCT	gamma-glutamylcyclotransferase [Source:HGNC Symbol;Acc:HGNC:21705]	FALSE	FALSE	FALSE	FALSE	FALSE	FALSE	.	.	FALSE	.	FALSE	FALSE	.	.	.	.	7	.	.	.	0	0	0	0	0	0	0	0	0	0	0	0	0	0	0	0	0	0	0	0	0	0	0	0	0
7	ENSG00000006634	ENSG00000006634.8	DBF4	DBF4 zinc finger [Source:HGNC Symbol;Acc:HGNC:17364]	FALSE	FALSE	FALSE	FALSE	FALSE	FALSE	.	.	FALSE	.	FALSE	FALSE	.	.	.	.	1	.	.	.	0	0	0	0	0	0	0	0	0	0	0	0	0	0	0	0	0	0	0	0	0	5	0	5	0
19	ENSG00000006638	ENSG00000006638.13	TBXA2R	thromboxane A2 receptor [Source:HGNC Symbol;Acc:HGNC:11608]	FALSE	FALSE	FALSE	FALSE	FALSE	FALSE	.	.	FALSE	.	FALSE	FALSE	Limited (GENCC:100004)>bleeding diathesis due to thromboxane synthesis deficiency (MONDO:0013524)>Unknown (HP:0000005)|Moderate (GENCC:100003)>bleeding diathesis due to thromboxane synthesis deficiency (MONDO:0013524)>Autosomal dominant (HP:0000006)|Moderate (GENCC:100003)>qualitative platelet defect (MONDO:0001197)>Autosomal dominant (HP:0000006)|No Known Disease Relationship (GENCC:100008)>schi…	.	.	.	7	.	Autosomal dominant	.	5	0	0	0	0	0	0	0	0	0	0	0	0	0	0	0	0	0	5	0	0	0	0	10	0
7	ENSG00000006652	ENSG00000006652.15	IFRD1	interferon related developmental regulator 1 [Source:HGNC Symbol;Acc:HGNC:5456]	FALSE	FALSE	FALSE	FALSE	FALSE	FALSE	.	.	FALSE	.	FALSE	FALSE	Supportive (GENCC:100009)>spinocerebellar ataxia type 18 (MONDO:0011834)>Autosomal dominant (HP:0000006)	.	.	.	3	.	.	.	3	0	0	0	0	0	0	0	0	0	0	0	0	0	0	0	0	0	0	0	0	0	0	3	0
19	ENSG00000006659	ENSG00000006659.13	LGALS14	galectin 14 [Source:HGNC Symbol;Acc:HGNC:30054]	FALSE	FALSE	FALSE	FALSE	FALSE	FALSE	.	.	FALSE	.	FALSE	FALSE	.	.	.	.	8	.	.	.	0	0	0	0	0	0	0	0	0	0	0	0	0	0	0	0	0	0	0	0	0	0	0	0	0
17	ENSG00000006695	ENSG00000006695.12	COX10	cytochrome c oxidase assembly factor heme A:farnesyltransferase COX10 [Source:HGNC Symbol;Acc:HGNC:2260]	FALSE	FALSE	FALSE	FALSE	FALSE	FALSE	.	.	FALSE	Expert Review Amber|NHS GMS|Victorian Clinical Genetics Services|Wessex and West Midlands GLH	FALSE	FALSE	Definitive (GENCC:100001)>Leigh syndrome (MONDO:0009723)>Autosomal recessive (HP:0000007)|Definitive (GENCC:100001)>mitochondrial disease (MONDO:0044970)>Autosomal recessive (HP:0000007)|Moderate (GENCC:100003)>Leigh syndrome (MONDO:0009723)>Autosomal recessive (HP:0000007)|Strong (GENCC:100002)>mitochondrial complex 4 deficiency, nuclear type 3 (MONDO:0033635)>Autosomal recessive (HP:0000007)|Su…	biallelic_autosomal	definitive	Brain/Cognition|Endocrine/Metabolic|Heart/Cardiovasculature/Lymphatic|Musculature	3	Expert Review Green	Autosomal recessive	.	0	10	0	0	0	0	0	0	10	0	0	0	0	0	0	10	5	0	0	5	0	0	0	0	25
7	ENSG00000006704	ENSG00000006704.11	GTF2IRD1	GTF2I repeat domain containing 1 [Source:HGNC Symbol;Acc:HGNC:4661]	FALSE	FALSE	FALSE	FALSE	FALSE	FALSE	.	.	FALSE	.	FALSE	FALSE	.	biallelic_autosomal	limited	.	1	.	.	.	0	0	0	0	0	0	0	0	0	1	0	0	0	0	0	0	0	0	0	0	0	5	0	5	1
19	ENSG00000006712	ENSG00000006712.15	PAF1	PAF1 homolog, Paf1/RNA polymerase II complex component [Source:HGNC Symbol;Acc:HGNC:25459]	FALSE	FALSE	FALSE	FALSE	FALSE	FALSE	.	.	FALSE	.	FALSE	FALSE	.	.	.	.	3	.	.	.	0	0	0	0	0	0	0	0	0	0	0	0	0	0	0	0	0	0	0	0	0	0	0	0	0
7	ENSG00000006715	ENSG00000006715.16	VPS41	VPS41 subunit of HOPS complex [Source:HGNC Symbol;Acc:HGNC:12713]	FALSE	FALSE	FALSE	FALSE	FALSE	FALSE	1	.	FALSE	.	FALSE	FALSE	Limited (GENCC:100004)>spinocerebellar ataxia, autosomal recessive 29 (MONDO:0030312)>Unknown (HP:0000005)|Moderate (GENCC:100003)>spinocerebellar ataxia, autosomal recessive 29 (MONDO:0030312)>Autosomal recessive (HP:0000007)|Supportive (GENCC:100009)>autosomal recessive cerebellar ataxia-saccadic intrusion syndrome (MONDO:0011811)>Autosomal recessive (HP:0000007)	.	.	.	4	Expert Review Green|Literature	Autosomal recessive	.	0	5	0	0	0	0	0	0	0	0	0	0	0	0	0	10	0	5	0	5	0	0	0	0	10
17	ENSG00000006740	ENSG00000006740.18	ARHGAP44	Rho GTPase activating protein 44 [Source:HGNC Symbol;Acc:HGNC:29096]	FALSE	FALSE	FALSE	FALSE	FALSE	FALSE	.	.	FALSE	.	FALSE	FALSE	.	.	.	.	0	.	.	.	0	0	0	0	0	0	0	0	0	0	0	0	0	0	0	0	0	0	0	0	0	10	0	10	0
17	ENSG00000006744	ENSG00000006744.19	ELAC2	elaC ribonuclease Z 2 [Source:HGNC Symbol;Acc:HGNC:14198]	FALSE	FALSE	FALSE	FALSE	FALSE	FALSE	.	.	FALSE	.	FALSE	FALSE	Definitive (GENCC:100001)>mitochondrial complex I deficiency, nuclear type 1 (MONDO:0100224)>Autosomal recessive (HP:0000007)|Definitive (GENCC:100001)>mitochondrial disease (MONDO:0044970)>Autosomal recessive (HP:0000007)|Strong (GENCC:100002)>combined oxidative phosphorylation defect type 17 (MONDO:0014190)>Autosomal recessive (HP:0000007)|Supportive (GENCC:100009)>combined oxidative phosphoryl…	biallelic_autosomal	definitive	Brain/Cognition|Endocrine/Metabolic|Heart/Cardiovasculature/Lymphatic	5	Expert Review Green	Autosomal recessive	.	0	10	0	0	0	0	0	0	10	0	0	0	0	0	0	10	0	0	0	5	0	0	0	0	25
7	ENSG00000006747	ENSG00000006747.15	SCIN	scinderin [Source:HGNC Symbol;Acc:HGNC:21695]	FALSE	FALSE	FALSE	FALSE	FALSE	FALSE	.	.	FALSE	.	FALSE	FALSE	.	.	.	.	8	.	.	.	0	0	0	0	0	0	0	0	0	0	0	0	0	0	0	0	0	0	0	0	0	0	0	0	0
X	ENSG00000006756	ENSG00000006756.16	ARSD	arylsulfatase D [Source:HGNC Symbol;Acc:HGNC:717]	.	.	.	.	.	.	.	.	FALSE	.	FALSE	FALSE	.	.	.	.	4	.	.	.	0	0	0	0	0	0	0	0	0	0	0	0	0	0	0	0	0	0	0	0	0	0	0	0	0
X	ENSG00000006757	ENSG00000006757.12	PNPLA4	patatin like phospholipase domain containing 4 [Source:HGNC Symbol;Acc:HGNC:24887]	.	.	.	.	.	.	.	.	FALSE	.	FALSE	FALSE	.	.	.	.	7	.	.	.	0	0	0	0	0	0	0	0	0	0	0	0	0	0	0	0	0	0	0	0	0	0	0	0	0
17	ENSG00000006788	ENSG00000006788.14	MYH13	myosin heavy chain 13 [Source:HGNC Symbol;Acc:HGNC:7571]	FALSE	FALSE	FALSE	FALSE	FALSE	FALSE	.	.	FALSE	.	FALSE	FALSE	.	.	.	.	4	.	.	.	0	0	0	0	0	0	0	0	0	0	0	0	0	0	0	0	0	0	0	0	0	0	0	0	0
12	ENSG00000006831	ENSG00000006831.10	ADIPOR2	adiponectin receptor 2 [Source:HGNC Symbol;Acc:HGNC:24041]	FALSE	FALSE	FALSE	FALSE	FALSE	FALSE	.	.	FALSE	.	FALSE	FALSE	.	.	.	.	2	.	.	.	0	0	0	0	0	0	0	0	0	0	0	0	0	0	0	0	0	0	0	0	0	1	0	1	0
5	ENSG00000006837	ENSG00000006837.12	CDKL3	cyclin dependent kinase like 3 [Source:HGNC Symbol;Acc:HGNC:15483]	FALSE	FALSE	FALSE	FALSE	FALSE	FALSE	.	.	FALSE	.	FALSE	FALSE	.	.	.	.	6	.	.	.	0	0	0	0	0	0	0	0	0	0	0	0	0	0	0	0	0	0	0	0	0	0	0	0	0
2	ENSG00000007001	ENSG00000007001.14	UPP2	uridine phosphorylase 2 [Source:HGNC Symbol;Acc:HGNC:23061]	FALSE	FALSE	FALSE	FALSE	FALSE	FALSE	.	.	FALSE	.	FALSE	FALSE	.	.	.	.	4	.	.	.	0	0	0	0	0	0	0	0	0	0	0	0	0	0	0	0	0	0	0	0	0	0	0	0	0
16	ENSG00000007038	ENSG00000007038.11	PRSS21	serine protease 21 [Source:HGNC Symbol;Acc:HGNC:9485]	FALSE	FALSE	FALSE	FALSE	FALSE	FALSE	.	.	FALSE	.	FALSE	FALSE	.	.	.	.	7	.	.	.	0	0	0	0	0	0	0	0	0	0	0	0	0	0	0	0	0	0	0	0	0	0	0	0	0
19	ENSG00000007047	ENSG00000007047.16	MARK4	microtubule affinity regulating kinase 4 [Source:HGNC Symbol;Acc:HGNC:13538]	FALSE	FALSE	FALSE	FALSE	FALSE	FALSE	.	.	FALSE	.	FALSE	FALSE	.	.	.	.	0	.	.	.	0	0	0	0	0	0	0	0	0	0	0	0	0	0	0	0	0	0	0	0	0	10	0	10	0
4	ENSG00000007062	ENSG00000007062.12	PROM1	prominin 1 [Source:HGNC Symbol;Acc:HGNC:9454]	FALSE	FALSE	FALSE	FALSE	FALSE	FALSE	.	.	FALSE	.	FALSE	FALSE	Definitive (GENCC:100001)>inherited retinal dystrophy (MONDO:0019118)>Autosomal recessive (HP:0000007)|Definitive (GENCC:100001)>retinitis pigmentosa 41 (MONDO:0012796)>Autosomal recessive (HP:0000007)|Strong (GENCC:100002)>cone-rod dystrophy 12 (MONDO:0012983)>Autosomal recessive (HP:0000007)|Strong (GENCC:100002)>retinal macular dystrophy type 2 (MONDO:0011957)>Autosomal dominant (HP:0000006)|S…	.	.	.	5	.	Autosomal dominant|Autosomal recessive	.	8	10	0	0	0	0	0	0	0	0	0	0	0	0	0	0	0	0	5	5	0	0	0	13	15
19	ENSG00000007080	ENSG00000007080.11	CCDC124	coiled-coil domain containing 124 [Source:HGNC Symbol;Acc:HGNC:25171]	FALSE	FALSE	FALSE	FALSE	FALSE	FALSE	.	.	FALSE	.	FALSE	FALSE	.	.	.	.	4	.	.	.	0	0	0	0	0	0	0	0	0	0	0	0	0	0	0	0	0	0	0	0	0	0	0	0	0
19	ENSG00000007129	ENSG00000007129.18	CEACAM21	CEA cell adhesion molecule 21 [Source:HGNC Symbol;Acc:HGNC:28834]	FALSE	FALSE	FALSE	FALSE	FALSE	FALSE	.	.	FALSE	.	FALSE	FALSE	.	.	.	.	8	.	.	.	0	0	0	0	0	0	0	0	0	0	0	0	0	0	0	0	0	0	0	0	0	0	0	0	0
17	ENSG00000007168	ENSG00000007168.15	PAFAH1B1	platelet activating factor acetylhydrolase 1b regulatory subunit 1 [Source:HGNC Symbol;Acc:HGNC:8574]	FALSE	FALSE	TRUE	TRUE	TRUE	TRUE	.	.	FALSE	Expert Review Green|NHS GMS|Victorian Clinical Genetics Services|Wessex and West Midlands GLH	FALSE	FALSE	Definitive (GENCC:100001)>lissencephaly due to LIS1 mutation (MONDO:0011830)>Autosomal dominant (HP:0000006)|Strong (GENCC:100002)>lissencephaly due to LIS1 mutation (MONDO:0011830)>Autosomal dominant (HP:0000006)	monoallelic_autosomal	definitive	Brain/Cognition	0	Emory Genetics Laboratory|Expert Review Green|Victorian Clinical Genetics Services	Autosomal dominant	.	10	0	0	0	10	0	10	0	0	0	0	0	0	0	0	10	10	0	5	0	0	10	0	45	0
17	ENSG00000007171	ENSG00000007171.19	NOS2	nitric oxide synthase 2 [Source:HGNC Symbol;Acc:HGNC:7873]	FALSE	FALSE	FALSE	FALSE	FALSE	FALSE	.	.	FALSE	.	FALSE	FALSE	No Known Disease Relationship (GENCC:100008)>schizophrenia (MONDO:0005090)>Unknown (HP:0000005)	.	.	.	4	.	.	.	0	0	0	0	0	0	0	0	0	0	0	0	0	0	0	0	0	0	0	0	0	0	0	0	0
17	ENSG00000007174	ENSG00000007174.18	DNAH9	dynein axonemal heavy chain 9 [Source:HGNC Symbol;Acc:HGNC:2953]	FALSE	FALSE	FALSE	FALSE	FALSE	FALSE	.	.	FALSE	.	FALSE	FALSE	Limited (GENCC:100004)>schizophrenia (MONDO:0005090)>Autosomal dominant (HP:0000006)|Moderate (GENCC:100003)>ciliary dyskinesia, primary, 40 (MONDO:0032664)>Autosomal recessive (HP:0000007)|Strong (GENCC:100002)>ciliary dyskinesia, primary, 40 (MONDO:0032664)>Autosomal recessive (HP:0000007)|Supportive (GENCC:100009)>primary ciliary dyskinesia (MONDO:0016575)>Autosomal dominant (HP:0000006)|Suppo…	biallelic_autosomal	definitive	Heart/Cardiovasculature/Lymphatic|Respiratory tract	3	.	Autosomal recessive	.	3	8	0	0	0	0	0	0	0	10	0	0	0	0	0	0	0	0	0	5	0	0	0	3	23
17	ENSG00000007202	ENSG00000007202.16	BLTP2	bridge-like lipid transfer protein family member 2 [Source:HGNC Symbol;Acc:HGNC:28960]	FALSE	FALSE	TRUE	TRUE	TRUE	TRUE	.	.	FALSE	.	.	.	.	.	.	.	2	.	.	.	0	0	0	0	10	0	0	0	0	0	0	0	0	0	0	0	0	0	0	0	0	1	0	11	0
17	ENSG00000007216	ENSG00000007216.16	SLC13A2	solute carrier family 13 member 2 [Source:HGNC Symbol;Acc:HGNC:10917]	FALSE	FALSE	FALSE	FALSE	FALSE	FALSE	.	.	FALSE	.	FALSE	FALSE	.	.	.	.	6	.	.	.	0	0	0	0	0	0	0	0	0	0	0	0	0	0	0	0	0	0	0	0	0	0	0	0	0
17	ENSG00000007237	ENSG00000007237.19	GAS7	growth arrest specific 7 [Source:HGNC Symbol;Acc:HGNC:4169]	FALSE	FALSE	FALSE	FALSE	FALSE	FALSE	.	.	FALSE	.	FALSE	FALSE	.	.	.	.	1	.	.	.	0	0	0	0	0	0	0	0	0	0	0	0	0	0	0	0	0	0	0	0	0	5	0	5	0
19	ENSG00000007255	ENSG00000007255.10	TRAPPC6A	trafficking protein particle complex subunit 6A [Source:HGNC Symbol;Acc:HGNC:23069]	FALSE	FALSE	FALSE	FALSE	FALSE	FALSE	.	.	FALSE	.	FALSE	FALSE	Limited (GENCC:100004)>complex neurodevelopmental disorder (MONDO:0100038)>Autosomal recessive (HP:0000007)	.	.	.	9	Expert Review Red|Literature	.	.	0	1	0	0	0	0	0	0	0	0	0	0	0	0	0	1	0	0	0	0	0	0	0	0	1
19	ENSG00000007264	ENSG00000007264.15	MATK	megakaryocyte-associated tyrosine kinase [Source:HGNC Symbol;Acc:HGNC:6906]	FALSE	FALSE	FALSE	FALSE	FALSE	FALSE	.	.	FALSE	.	FALSE	FALSE	.	.	.	.	4	.	.	.	0	0	0	0	0	0	0	0	0	0	0	0	0	0	0	0	0	0	0	0	0	0	0	0	0
19	ENSG00000007306	ENSG00000007306.15	CEACAM7	CEA cell adhesion molecule 7 [Source:HGNC Symbol;Acc:HGNC:1819]	FALSE	FALSE	FALSE	FALSE	FALSE	FALSE	.	.	FALSE	.	FALSE	FALSE	.	.	.	.	8	.	.	.	0	0	0	0	0	0	0	0	0	0	0	0	0	0	0	0	0	0	0	0	0	0	0	0	0
17	ENSG00000007312	ENSG00000007312.14	CD79B	CD79b molecule [Source:HGNC Symbol;Acc:HGNC:1699]	FALSE	FALSE	FALSE	FALSE	FALSE	FALSE	.	.	FALSE	.	FALSE	FALSE	Definitive (GENCC:100001)>agammaglobulinemia 6, autosomal recessive (MONDO:0012987)>Autosomal recessive (HP:0000007)|Moderate (GENCC:100003)>agammaglobulinemia 6, autosomal recessive (MONDO:0012987)>Autosomal recessive (HP:0000007)|Strong (GENCC:100002)>agammaglobulinemia 6, autosomal recessive (MONDO:0012987)>Autosomal recessive (HP:0000007)|Supportive (GENCC:100009)>autosomal agammaglobulinemia…	.	.	.	1	.	Autosomal recessive	.	3	10	0	0	0	0	0	0	0	0	0	0	0	0	0	0	0	0	0	5	0	5	0	8	15
17	ENSG00000007314	ENSG00000007314.12	SCN4A	sodium voltage-gated channel alpha subunit 4 [Source:HGNC Symbol;Acc:HGNC:10591]	FALSE	FALSE	FALSE	TRUE	FALSE	TRUE	.	Expert Review Red|SFARI	FALSE	.	FALSE	FALSE	Definitive (GENCC:100001)>SCN4A-related myopathy, autosomal recessive (MONDO:0100121)>Autosomal recessive (HP:0000007)|Definitive (GENCC:100001)>hyperkalemic periodic paralysis (MONDO:0008224)>Autosomal dominant (HP:0000006)|Definitive (GENCC:100001)>hypokalemic periodic paralysis, type 1 (MONDO:0042979)>Autosomal dominant (HP:0000006)|Definitive (GENCC:100001)>paramyotonia congenita of Von Eulen…	monoallelic_autosomal	definitive	Musculature	1	BRIDGE study SPEED NEURO Tier1 Gene|Expert Review Red	Autosomal dominant|Autosomal recessive	2	10	10	0	0	5	0	0	10	0	0	0	0	5	0	1	1	0	0	5	5	0	5	0	35	15
1	ENSG00000007341	ENSG00000007341.19	ST7L	suppression of tumorigenicity 7 like [Source:HGNC Symbol;Acc:HGNC:18441]	FALSE	FALSE	FALSE	FALSE	FALSE	FALSE	.	.	FALSE	.	FALSE	FALSE	.	.	.	.	4	.	.	.	0	0	0	0	0	0	0	0	0	0	0	0	0	0	0	0	0	0	0	0	0	0	0	0	0
X	ENSG00000007350	ENSG00000007350.18	TKTL1	transketolase like 1 [Source:HGNC Symbol;Acc:HGNC:11835]	.	.	.	.	.	.	.	.	FALSE	.	FALSE	FALSE	.	.	.	.	0	Expert Review Red	.	.	0	0	0	0	0	0	0	0	0	0	0	0	0	0	0	1	0	0	0	0	0	0	10	0	0
11	ENSG00000007372	ENSG00000007372.25	PAX6	paired box 6 [Source:HGNC Symbol;Acc:HGNC:8620]	FALSE	FALSE	FALSE	FALSE	FALSE	FALSE	1	.	FALSE	.	FALSE	FALSE	Definitive (GENCC:100001)>PAX6-related ocular dysgenesis (MONDO:0800183)>Autosomal dominant (HP:0000006)|Definitive (GENCC:100001)>Peters anomaly (MONDO:0011414)>Autosomal dominant (HP:0000006)|Definitive (GENCC:100001)>aniridia 1 (MONDO:0024507)>Autosomal dominant (HP:0000006)|Definitive (GENCC:100001)>aniridia-cerebellar ataxia-intellectual disability syndrome (MONDO:0008795)>Autosomal dominant…	monoallelic_autosomal	definitive	Brain/Cognition|Eye	0	Expert Review Red|Illumina TruGenome Clinical Sequencing Services|NHS GMS|Radboud University Medical Center, Nijmegen|UKGTN|Victorian Clinical Genetics Services	Autosomal dominant	.	10	0	0	0	0	0	10	0	0	0	0	0	0	0	0	1	0	5	5	0	0	10	0	35	0
16	ENSG00000007376	ENSG00000007376.8	RPUSD1	RNA pseudouridine synthase domain containing 1 [Source:HGNC Symbol;Acc:HGNC:14173]	FALSE	FALSE	FALSE	FALSE	FALSE	FALSE	.	.	FALSE	.	FALSE	FALSE	.	.	.	.	9	.	.	.	0	0	0	0	0	0	0	0	0	0	0	0	0	0	0	0	0	0	0	0	0	0	0	0	0
16	ENSG00000007384	ENSG00000007384.15	RHBDF1	rhomboid 5 homolog 1 [Source:HGNC Symbol;Acc:HGNC:20561]	FALSE	FALSE	FALSE	FALSE	FALSE	FALSE	.	.	FALSE	.	FALSE	FALSE	.	.	.	.	5	.	.	.	0	0	0	0	0	0	0	0	0	0	0	0	0	0	0	0	0	0	0	0	0	0	0	0	0
16	ENSG00000007392	ENSG00000007392.17	LUC7L	LUC7 like [Source:HGNC Symbol;Acc:HGNC:6723]	FALSE	FALSE	FALSE	FALSE	FALSE	FALSE	.	.	FALSE	.	FALSE	FALSE	.	.	.	.	2	.	.	.	0	0	0	0	0	0	0	0	0	0	0	0	0	0	0	0	0	0	0	0	0	1	0	1	0
3	ENSG00000007402	ENSG00000007402.12	CACNA2D2	calcium voltage-gated channel auxiliary subunit alpha2delta 2 [Source:HGNC Symbol;Acc:HGNC:1400]	FALSE	FALSE	FALSE	FALSE	FALSE	FALSE	.	.	FALSE	Expert Review Green|NHS GMS|Victorian Clinical Genetics Services|Wessex and West Midlands GLH	FALSE	FALSE	Moderate (GENCC:100003)>complex neurodevelopmental disorder (MONDO:0100038)>Autosomal recessive (HP:0000007)|Strong (GENCC:100002)>cerebellar atrophy with seizures and variable developmental delay (MONDO:0032788)>Autosomal recessive (HP:0000007)	.	.	.	0	Expert Review Amber|Literature	Autosomal recessive	.	0	8	0	0	0	0	0	0	0	0	0	0	0	0	0	5	10	0	0	5	0	10	0	10	13
16	ENSG00000007516	ENSG00000007516.15	BAIAP3	BAI1 associated protein 3 [Source:HGNC Symbol;Acc:HGNC:948]	FALSE	FALSE	FALSE	FALSE	FALSE	FALSE	.	.	FALSE	.	FALSE	FALSE	.	.	.	.	5	.	.	.	0	0	0	0	0	0	0	0	0	0	0	0	0	0	0	0	0	0	0	0	0	0	0	0	0
16	ENSG00000007520	ENSG00000007520.4	TSR3	TSR3 ribosome maturation factor [Source:HGNC Symbol;Acc:HGNC:14175]	FALSE	FALSE	FALSE	FALSE	FALSE	FALSE	.	.	FALSE	.	FALSE	FALSE	.	.	.	.	6	.	.	.	0	0	0	0	0	0	0	0	0	0	0	0	0	0	0	0	0	0	0	0	0	0	0	0	0
16	ENSG00000007541	ENSG00000007541.17	PIGQ	phosphatidylinositol glycan anchor biosynthesis class Q [Source:HGNC Symbol;Acc:HGNC:14135]	FALSE	FALSE	FALSE	FALSE	FALSE	FALSE	.	.	FALSE	Expert Review|Expert Review Green|NHS GMS|Wessex and West Midlands GLH	FALSE	FALSE	Moderate (GENCC:100003)>developmental and epileptic encephalopathy, 77 (MONDO:0032808)>Autosomal recessive (HP:0000007)|Strong (GENCC:100002)>developmental and epileptic encephalopathy, 77 (MONDO:0032808)>Autosomal recessive (HP:0000007)|Supportive (GENCC:100009)>developmental and epileptic encephalopathy (MONDO:0100062)>Autosomal dominant (HP:0000006)	biallelic_autosomal	limited	Brain/Cognition	4	Expert Review Green	Autosomal recessive	.	3	8	0	0	0	0	0	0	1	0	0	0	0	0	0	10	10	0	0	5	0	0	0	3	14
16	ENSG00000007545	ENSG00000007545.16	CRAMP1	cramped chromatin regulator homolog 1 [Source:HGNC Symbol;Acc:HGNC:14122]	FALSE	FALSE	FALSE	FALSE	FALSE	FALSE	.	.	FALSE	.	FALSE	FALSE	.	.	.	.	1	.	.	.	0	0	0	0	0	0	0	0	0	0	0	0	0	0	0	0	0	0	0	0	0	5	0	5	0
6	ENSG00000007866	ENSG00000007866.22	TEAD3	TEA domain transcription factor 3 [Source:HGNC Symbol;Acc:HGNC:11716]	FALSE	FALSE	FALSE	FALSE	FALSE	FALSE	.	.	FALSE	.	FALSE	FALSE	.	.	.	.	0	.	.	.	0	0	0	0	0	0	0	0	0	0	0	0	0	0	0	0	0	0	0	0	0	10	0	10	0
1	ENSG00000007908	ENSG00000007908.16	SELE	selectin E [Source:HGNC Symbol;Acc:HGNC:10718]	FALSE	FALSE	FALSE	FALSE	FALSE	FALSE	.	.	FALSE	.	FALSE	FALSE	.	.	.	.	4	.	.	.	0	0	0	0	0	0	0	0	0	0	0	0	0	0	0	0	0	0	0	0	0	0	0	0	0
1	ENSG00000007923	ENSG00000007923.17	DNAJC11	DnaJ heat shock protein family (Hsp40) member C11 [Source:HGNC Symbol;Acc:HGNC:25570]	FALSE	FALSE	FALSE	FALSE	FALSE	FALSE	.	.	FALSE	.	FALSE	FALSE	.	.	.	.	0	.	.	.	0	0	0	0	0	0	0	0	0	0	0	0	0	0	0	0	0	0	0	0	0	10	0	10	0
1	ENSG00000007933	ENSG00000007933.13	FMO3	flavin containing dimethylaniline monoxygenase 3 [Source:HGNC Symbol;Acc:HGNC:3771]	FALSE	FALSE	FALSE	FALSE	FALSE	FALSE	.	.	FALSE	.	FALSE	FALSE	Definitive (GENCC:100001)>trimethylaminuria (MONDO:0011182)>Autosomal recessive (HP:0000007)|Strong (GENCC:100002)>severe primary trimethylaminuria (MONDO:0018767)>Autosomal recessive (HP:0000007)|Supportive (GENCC:100009)>severe primary trimethylaminuria (MONDO:0018767)>Autosomal recessive (HP:0000007)	.	.	.	8	.	Autosomal recessive	.	0	10	0	0	0	0	0	0	0	0	0	0	0	0	0	0	0	0	0	5	0	0	0	0	15
6	ENSG00000007944	ENSG00000007944.15	MYLIP	myosin regulatory light chain interacting protein [Source:HGNC Symbol;Acc:HGNC:21155]	FALSE	FALSE	FALSE	FALSE	FALSE	FALSE	.	.	FALSE	.	FALSE	FALSE	.	.	.	.	2	.	.	.	0	0	0	0	0	0	0	0	0	0	0	0	0	0	0	0	0	0	0	0	0	1	0	1	0
X	ENSG00000007952	ENSG00000007952.18	NOX1	NADPH oxidase 1 [Source:HGNC Symbol;Acc:HGNC:7889]	.	.	.	.	.	.	.	.	FALSE	.	FALSE	FALSE	.	.	.	.	5	.	.	.	0	0	0	0	0	0	0	0	0	0	0	0	0	0	0	0	0	0	0	0	0	0	0	0	0
1	ENSG00000007968	ENSG00000007968.7	E2F2	E2F transcription factor 2 [Source:HGNC Symbol;Acc:HGNC:3114]	FALSE	FALSE	FALSE	FALSE	FALSE	FALSE	.	.	FALSE	.	FALSE	FALSE	.	.	.	.	2	.	.	.	0	0	0	0	0	0	0	0	0	0	0	0	0	0	0	0	0	0	0	0	0	1	0	1	0
6	ENSG00000008018	ENSG00000008018.9	PSMB1	proteasome 20S subunit beta 1 [Source:HGNC Symbol;Acc:HGNC:9537]	FALSE	FALSE	FALSE	FALSE	FALSE	FALSE	.	.	FALSE	.	FALSE	FALSE	Limited (GENCC:100004)>neurodevelopmental disorder with microcephaly, hypotonia, and absent language (MONDO:0859287)>Autosomal recessive (HP:0000007)|Limited (GENCC:100004)>neurodevelopmental disorder with microcephaly, hypotonia, and absent language (MONDO:0859287)>Unknown (HP:0000005)	.	.	.	1	.	Autosomal recessive	.	0	1	0	0	0	0	0	0	0	0	0	0	0	0	0	0	0	0	0	5	0	5	0	5	6
X	ENSG00000008056	ENSG00000008056.14	SYN1	synapsin I [Source:HGNC Symbol;Acc:HGNC:11494]	.	.	.	.	.	.	.	Expert Review Red|SFARI	FALSE	Expert Review Green|Expert list|NHS GMS|Wessex and West Midlands GLH	FALSE	FALSE	Definitive (GENCC:100001)>X-linked complex neurodevelopmental disorder (MONDO:0100148)>X-linked (HP:0001417)|Moderate (GENCC:100003)>epilepsy, X-linked 1, with variable learning disabilities and behavior disorders (MONDO:0010339)>X-linked (HP:0001417)|Strong (GENCC:100002)>epilepsy, X-linked 1, with variable learning disabilities and behavior disorders (MONDO:0010339)>X-linked (HP:0001417)|Strong…	monoallelic_X_hem	strong	Brain/Cognition	0	Emory Genetics Laboratory|Expert Review Green|Radboud University Medical Center, Nijmegen|Victorian Clinical Genetics Services	X-linked	1	0	0	10	0	0	0	0	0	0	0	8	0	10	0	1	10	10	0	0	0	5	0	10	0	0
6	ENSG00000008083	ENSG00000008083.14	JARID2	jumonji and AT-rich interaction domain containing 2 [Source:HGNC Symbol;Acc:HGNC:6196]	FALSE	FALSE	FALSE	FALSE	FALSE	FALSE	.	Expert Review Red|SFARI	FALSE	.	FALSE	FALSE	Strong (GENCC:100002)>developmental delay with variable intellectual disability and dysmorphic facies (MONDO:0859306)>Autosomal dominant (HP:0000006)|Supportive (GENCC:100009)>syndromic intellectual disability (MONDO:0000508)>Autosomal dominant (HP:0000006)	monoallelic_autosomal	strong	Brain/Cognition	0	Expert Review Green|Literature	Autosomal dominant	2	8	0	0	0	0	0	8	0	0	0	0	0	5	0	1	10	0	0	5	0	0	10	0	31	0
X	ENSG00000008086	ENSG00000008086.13	CDKL5	cyclin dependent kinase like 5 [Source:HGNC Symbol;Acc:HGNC:11411]	.	.	.	.	.	.	.	.	TRUE	Expert|Expert Review Green|NHS GMS|NIHRBR-RD Consortium SPEED_v3.0_20170404|Radboud University Medical Center, Nijmegen|UKGTN|Victorian Clinical Genetics Services|Wessex and West Midlands GLH	FALSE	FALSE	Definitive (GENCC:100001)>CDKL5 disorder (MONDO:0100039)>X-linked (HP:0001417)|Definitive (GENCC:100001)>developmental and epileptic encephalopathy, 2 (MONDO:0010396)>X-linked (HP:0001417)|Definitive (GENCC:100001)>developmental and epileptic encephalopathy, 2 (MONDO:0010396)>X-linked dominant (HP:0001423)|Limited (GENCC:100004)>precocious puberty (MONDO:0000088)>X-linked (HP:0001417)|Strong (GEN…	monoallelic_X_het	definitive	Brain/Cognition	0	Emory Genetics Laboratory|Expert Review Green|Radboud University Medical Center, Nijmegen|Victorian Clinical Genetics Services	X-linked dominant	1	3	0	10	0	0	0	0	0	0	0	10	0	10	10	0	10	10	0	0	0	5	0	10	13	0
1	ENSG00000008118	ENSG00000008118.10	CAMK1G	calcium/calmodulin dependent protein kinase IG [Source:HGNC Symbol;Acc:HGNC:14585]	FALSE	FALSE	FALSE	FALSE	FALSE	FALSE	.	.	FALSE	.	FALSE	FALSE	.	.	.	.	3	.	.	.	0	0	0	0	0	0	0	0	0	0	0	0	0	0	0	0	0	0	0	0	0	0	0	0	0
1	ENSG00000008128	ENSG00000008128.23	CDK11A	cyclin dependent kinase 11A [Source:HGNC Symbol;Acc:HGNC:1730]	FALSE	FALSE	FALSE	FALSE	FALSE	FALSE	.	.	FALSE	.	FALSE	FALSE	.	.	.	.	7	.	.	.	0	0	0	0	0	0	0	0	0	0	0	0	0	0	0	0	0	0	0	0	0	0	0	0	0
1	ENSG00000008130	ENSG00000008130.15	NADK	NAD kinase [Source:HGNC Symbol;Acc:HGNC:29831]	FALSE	FALSE	FALSE	FALSE	FALSE	FALSE	.	.	FALSE	.	FALSE	FALSE	.	.	.	.	5	.	.	.	0	0	0	0	0	0	0	0	0	0	0	0	0	0	0	0	0	0	0	0	0	0	0	0	0
6	ENSG00000008196	ENSG00000008196.13	TFAP2B	transcription factor AP-2 beta [Source:HGNC Symbol;Acc:HGNC:11743]	FALSE	FALSE	FALSE	FALSE	FALSE	TRUE	.	.	FALSE	.	FALSE	FALSE	Definitive (GENCC:100001)>Char syndrome (MONDO:0008209)>Autosomal dominant (HP:0000006)|Strong (GENCC:100002)>Char syndrome (MONDO:0008209)>Autosomal dominant (HP:0000006)|Supportive (GENCC:100009)>Char syndrome (MONDO:0008209)>Autosomal dominant (HP:0000006)|Supportive (GENCC:100009)>familial patent arterial duct (MONDO:0018758)>Autosomal dominant (HP:0000006)	monoallelic_autosomal	definitive	Eye|Face|Heart/Cardiovasculature/Lymphatic|Skeleton	0	BRIDGE study SPEED NEURO Tier1 Gene|Expert Review Red	Autosomal dominant	.	10	0	0	0	5	0	0	10	0	0	0	0	0	0	0	1	0	0	5	0	0	10	0	40	0
6	ENSG00000008197	ENSG00000008197.5	TFAP2D	transcription factor AP-2 delta [Source:HGNC Symbol;Acc:HGNC:15581]	FALSE	FALSE	FALSE	FALSE	FALSE	FALSE	.	.	FALSE	.	FALSE	FALSE	.	.	.	.	0	.	.	.	0	0	0	0	0	0	0	0	0	0	0	0	0	0	0	0	0	0	0	0	0	10	0	10	0
3	ENSG00000008226	ENSG00000008226.20	DLEC1	DLEC1 cilia and flagella associated protein [Source:HGNC Symbol;Acc:HGNC:2899]	FALSE	FALSE	FALSE	FALSE	FALSE	FALSE	.	.	FALSE	.	FALSE	FALSE	.	.	.	.	4	.	.	.	0	0	0	0	0	0	0	0	0	0	0	0	0	0	0	0	0	0	0	0	0	0	0	0	0
7	ENSG00000008256	ENSG00000008256.17	CYTH3	cytohesin 3 [Source:HGNC Symbol;Acc:HGNC:9504]	FALSE	FALSE	FALSE	FALSE	FALSE	FALSE	.	.	FALSE	.	FALSE	FALSE	.	.	.	.	2	.	.	.	0	0	0	0	0	0	0	0	0	0	0	0	0	0	0	0	0	0	0	0	0	1	0	1	0
7	ENSG00000008277	ENSG00000008277.15	ADAM22	ADAM metallopeptidase domain 22 [Source:HGNC Symbol;Acc:HGNC:201]	FALSE	FALSE	FALSE	FALSE	FALSE	FALSE	.	.	FALSE	Expert Review Amber|Expert list	FALSE	FALSE	Limited (GENCC:100004)>developmental and epileptic encephalopathy, 61 (MONDO:0033370)>Unknown (HP:0000005)|Moderate (GENCC:100003)>developmental and epileptic encephalopathy, 61 (MONDO:0033370)>Autosomal recessive (HP:0000007)	biallelic_autosomal	strong	.	1	Expert Review Green|Literature	Autosomal recessive	.	0	5	0	0	0	0	0	0	0	8	0	0	0	0	0	10	5	0	0	5	0	5	0	5	18
7	ENSG00000008282	ENSG00000008282.10	SYPL1	synaptophysin like 1 [Source:HGNC Symbol;Acc:HGNC:11507]	FALSE	FALSE	FALSE	FALSE	FALSE	FALSE	.	.	FALSE	.	FALSE	FALSE	.	.	.	.	4	.	.	.	0	0	0	0	0	0	0	0	0	0	0	0	0	0	0	0	0	0	0	0	0	0	0	0	0
17	ENSG00000008283	ENSG00000008283.16	CYB561	cytochrome b561 [Source:HGNC Symbol;Acc:HGNC:2571]	FALSE	FALSE	FALSE	FALSE	FALSE	FALSE	.	.	FALSE	.	FALSE	FALSE	Limited (GENCC:100004)>orthostatic hypotension 2 (MONDO:0020751)>Autosomal recessive (HP:0000007)	.	.	.	2	.	Autosomal recessive	.	0	1	0	0	0	0	0	0	0	0	0	0	0	0	0	0	0	0	0	5	0	1	0	1	6
17	ENSG00000008294	ENSG00000008294.22	SPAG9	sperm associated antigen 9 [Source:HGNC Symbol;Acc:HGNC:14524]	FALSE	FALSE	FALSE	FALSE	FALSE	FALSE	.	.	FALSE	.	FALSE	FALSE	Limited (GENCC:100004)>schizophrenia (MONDO:0005090)>Autosomal dominant (HP:0000006)	.	.	.	0	.	.	.	1	0	0	0	0	0	0	0	0	0	0	0	0	0	0	0	0	0	0	0	0	10	0	11	0
3	ENSG00000008300	ENSG00000008300.17	CELSR3	cadherin EGF LAG seven-pass G-type receptor 3 [Source:HGNC Symbol;Acc:HGNC:3230]	FALSE	FALSE	FALSE	FALSE	FALSE	FALSE	.	.	FALSE	.	FALSE	FALSE	.	.	.	.	0	.	.	.	0	0	0	0	0	0	0	0	0	0	0	0	0	0	0	0	0	0	0	0	0	10	0	10	0
7	ENSG00000008311	ENSG00000008311.16	AASS	aminoadipate-semialdehyde synthase [Source:HGNC Symbol;Acc:HGNC:17366]	FALSE	FALSE	FALSE	FALSE	FALSE	FALSE	.	.	FALSE	Expert Review Amber|Literature	FALSE	FALSE	Definitive (GENCC:100001)>hyperlysinemia (MONDO:0009388)>Autosomal recessive (HP:0000007)|Moderate (GENCC:100003)>hyperlysinemia (MONDO:0009388)>Autosomal recessive (HP:0000007)|Strong (GENCC:100002)>hyperlysinemia (MONDO:0009388)>Autosomal recessive (HP:0000007)|Supportive (GENCC:100009)>hyperlysinemia (MONDO:0009388)>Autosomal recessive (HP:0000007)	biallelic_autosomal	strong	Brain/Cognition|Endocrine/Metabolic|Eye: Lens	4	Expert Review Green	Autosomal recessive	.	0	10	0	0	0	0	0	0	8	0	0	0	0	0	0	10	5	0	0	5	0	0	0	0	23
12	ENSG00000008323	ENSG00000008323.16	PLEKHG6	pleckstrin homology and RhoGEF domain containing G6 [Source:HGNC Symbol;Acc:HGNC:25562]	FALSE	FALSE	FALSE	FALSE	FALSE	FALSE	.	.	FALSE	.	FALSE	FALSE	.	.	.	.	5	.	.	.	0	0	0	0	0	0	0	0	0	0	0	0	0	0	0	0	0	0	0	0	0	0	0	0	0
3	ENSG00000008324	ENSG00000008324.12	SS18L2	SS18 like 2 [Source:HGNC Symbol;Acc:HGNC:15593]	FALSE	FALSE	FALSE	FALSE	FALSE	FALSE	.	.	FALSE	.	FALSE	FALSE	.	.	.	.	8	.	.	.	0	0	0	0	0	0	0	0	0	0	0	0	0	0	0	0	0	0	0	0	0	0	0	0	0
19	ENSG00000008382	ENSG00000008382.16	MPND	MPN domain containing [Source:HGNC Symbol;Acc:HGNC:25934]	FALSE	FALSE	FALSE	FALSE	FALSE	FALSE	.	.	FALSE	.	FALSE	FALSE	.	.	.	.	4	.	.	.	0	0	0	0	0	0	0	0	0	0	0	0	0	0	0	0	0	0	0	0	0	0	0	0	0
12	ENSG00000008394	ENSG00000008394.13	MGST1	microsomal glutathione S-transferase 1 [Source:HGNC Symbol;Acc:HGNC:7061]	FALSE	FALSE	FALSE	FALSE	FALSE	FALSE	.	.	FALSE	.	FALSE	FALSE	.	.	.	.	8	.	.	.	0	0	0	0	0	0	0	0	0	0	0	0	0	0	0	0	0	0	0	0	0	0	0	0	0
12	ENSG00000008405	ENSG00000008405.12	CRY1	cryptochrome circadian regulator 1 [Source:HGNC Symbol;Acc:HGNC:2384]	FALSE	FALSE	FALSE	FALSE	FALSE	FALSE	.	.	FALSE	.	FALSE	FALSE	.	.	.	.	4	.	Autosomal dominant	.	0	0	0	0	0	0	0	0	0	0	0	0	0	0	0	0	0	0	5	0	0	0	0	5	0
19	ENSG00000008438	ENSG00000008438.5	PGLYRP1	peptidoglycan recognition protein 1 [Source:HGNC Symbol;Acc:HGNC:8904]	FALSE	FALSE	FALSE	FALSE	FALSE	FALSE	.	.	FALSE	.	FALSE	FALSE	.	.	.	.	9	.	.	.	0	0	0	0	0	0	0	0	0	0	0	0	0	0	0	0	0	0	0	0	0	0	0	0	0
19	ENSG00000008441	ENSG00000008441.19	NFIX	nuclear factor I X [Source:HGNC Symbol;Acc:HGNC:7788]	FALSE	FALSE	TRUE	TRUE	TRUE	TRUE	.	.	TRUE	.	FALSE	FALSE	Definitive (GENCC:100001)>Malan overgrowth syndrome (MONDO:0013885)>Autosomal dominant (HP:0000006)|Definitive (GENCC:100001)>Marshall-Smith syndrome (MONDO:0011244)>Autosomal dominant (HP:0000006)|Moderate (GENCC:100003)>Marshall-Smith syndrome (MONDO:0011244)>Autosomal dominant (HP:0000006)|Strong (GENCC:100002)>Malan overgrowth syndrome (MONDO:0013885)>Autosomal dominant (HP:0000006)|Strong (G…	monoallelic_autosomal	definitive	Brain/Cognition|Respiratory tract|Skeleton	0	Expert Review Green|Victorian Clinical Genetics Services	Autosomal dominant	.	10	0	0	0	10	0	10	0	0	0	0	0	0	10	0	10	0	0	5	0	0	10	0	55	0
8	ENSG00000008513	ENSG00000008513.17	ST3GAL1	ST3 beta-galactoside alpha-2,3-sialyltransferase 1 [Source:HGNC Symbol;Acc:HGNC:10862]	FALSE	FALSE	FALSE	FALSE	FALSE	FALSE	.	.	FALSE	.	FALSE	FALSE	.	.	.	.	2	.	.	.	0	0	0	0	0	0	0	0	0	0	0	0	0	0	0	0	0	0	0	0	0	1	0	1	0
16	ENSG00000008516	ENSG00000008516.18	MMP25	matrix metallopeptidase 25 [Source:HGNC Symbol;Acc:HGNC:14246]	FALSE	FALSE	FALSE	FALSE	FALSE	FALSE	.	.	FALSE	.	FALSE	FALSE	.	.	.	.	6	.	.	.	0	0	0	0	0	0	0	0	0	0	0	0	0	0	0	0	0	0	0	0	0	0	0	0	0
16	ENSG00000008517	ENSG00000008517.19	IL32	interleukin 32 [Source:HGNC Symbol;Acc:HGNC:16830]	FALSE	FALSE	FALSE	FALSE	FALSE	FALSE	.	.	FALSE	.	FALSE	FALSE	.	.	.	.	9	.	.	.	0	0	0	0	0	0	0	0	0	0	0	0	0	0	0	0	0	0	0	0	0	0	0	0	0
16	ENSG00000008710	ENSG00000008710.20	PKD1	polycystin 1, transient receptor potential channel interacting [Source:HGNC Symbol;Acc:HGNC:9008]	FALSE	FALSE	FALSE	FALSE	FALSE	FALSE	.	.	FALSE	.	FALSE	FALSE	Definitive (GENCC:100001)>autosomal dominant polycystic kidney disease (MONDO:0004691)>Autosomal dominant (HP:0000006)|Definitive (GENCC:100001)>autosomal recessive polycystic kidney disease (MONDO:0009889)>Autosomal recessive (HP:0000007)|Definitive (GENCC:100001)>polycystic kidney disease 1 (MONDO:0008263)>Autosomal dominant (HP:0000006)|Strong (GENCC:100002)>Caroli disease (MONDO:0010913)>Auto…	.	.	.	0	.	Autosomal dominant	3	10	10	0	0	0	0	0	0	0	0	0	0	1	0	0	0	0	0	5	0	0	10	0	25	10
22	ENSG00000008735	ENSG00000008735.14	MAPK8IP2	mitogen-activated protein kinase 8 interacting protein 2 [Source:HGNC Symbol;Acc:HGNC:6883]	FALSE	FALSE	FALSE	FALSE	FALSE	FALSE	.	.	FALSE	.	FALSE	FALSE	.	.	.	.	0	.	.	.	0	0	0	0	0	0	0	0	0	0	0	0	0	0	0	0	0	0	0	0	0	10	0	10	0
17	ENSG00000008838	ENSG00000008838.21	MED24	mediator complex subunit 24 [Source:HGNC Symbol;Acc:HGNC:22963]	FALSE	FALSE	FALSE	FALSE	FALSE	TRUE	.	.	FALSE	.	FALSE	FALSE	.	.	.	.	3	.	.	.	0	0	0	0	5	0	0	0	0	0	0	0	0	0	0	0	0	0	0	0	0	0	0	5	0
8	ENSG00000008853	ENSG00000008853.18	RHOBTB2	Rho related BTB domain containing 2 [Source:HGNC Symbol;Acc:HGNC:18756]	FALSE	FALSE	TRUE	TRUE	TRUE	TRUE	.	.	TRUE	Expert Review|Expert Review Green|Literature|NHS GMS|Wessex and West Midlands GLH	FALSE	FALSE	Definitive (GENCC:100001)>complex neurodevelopmental disorder (MONDO:0100038)>Autosomal dominant (HP:0000006)|Definitive (GENCC:100001)>complex neurodevelopmental disorder (MONDO:0100038)>Autosomal recessive (HP:0000007)|Moderate (GENCC:100003)>developmental and epileptic encephalopathy, 64 (MONDO:0033373)>Autosomal dominant (HP:0000006)|Strong (GENCC:100002)>developmental and epileptic encephalo…	monoallelic_autosomal	strong	Brain/Cognition	2	Expert Review|Expert Review Green|Literature	Autosomal dominant	.	10	10	0	0	10	0	8	0	0	0	0	0	0	10	0	10	10	0	5	0	0	1	0	44	10
2	ENSG00000008869	ENSG00000008869.12	HEATR5B	HEAT repeat containing 5B [Source:HGNC Symbol;Acc:HGNC:29273]	FALSE	FALSE	FALSE	FALSE	FALSE	FALSE	.	.	FALSE	Expert Review Amber|Literature	FALSE	FALSE	.	.	.	.	3	Expert Review Amber|Literature	.	.	0	0	0	0	0	0	0	0	0	0	0	0	0	0	0	5	5	0	0	0	0	0	0	0	0
3	ENSG00000008952	ENSG00000008952.17	SEC62	SEC62 homolog, preprotein translocation factor [Source:HGNC Symbol;Acc:HGNC:11846]	FALSE	FALSE	FALSE	FALSE	FALSE	FALSE	.	.	FALSE	.	FALSE	FALSE	.	.	.	.	1	.	.	.	0	0	0	0	0	0	0	0	0	0	0	0	0	0	0	0	0	0	0	0	0	5	0	5	0
8	ENSG00000008988	ENSG00000008988.11	RPS20	ribosomal protein S20 [Source:HGNC Symbol;Acc:HGNC:10405]	FALSE	FALSE	FALSE	FALSE	FALSE	FALSE	.	.	FALSE	.	FALSE	FALSE	Limited (GENCC:100004)>Diamond-Blackfan anemia (MONDO:0015253)>Autosomal dominant (HP:0000006)|Limited (GENCC:100004)>Lynch syndrome (MONDO:0005835)>Autosomal dominant (HP:0000006)|Limited (GENCC:100004)>hereditary nonpolyposis colon cancer (MONDO:0018630)>Autosomal dominant (HP:0000006)|Moderate (GENCC:100003)>familial colorectal cancer (MONDO:0023113)>Autosomal dominant (HP:0000006)|Supportive …	.	.	.	5	.	.	.	5	0	0	0	0	0	0	0	0	0	0	0	0	0	0	0	0	0	0	0	0	0	0	5	0
1	ENSG00000009307	ENSG00000009307.17	CSDE1	cold shock domain containing E1 [Source:HGNC Symbol;Acc:HGNC:29905]	FALSE	FALSE	FALSE	FALSE	FALSE	TRUE	.	.	FALSE	.	FALSE	FALSE	Definitive (GENCC:100001)>complex neurodevelopmental disorder (MONDO:0100038)>Autosomal dominant (HP:0000006)	monoallelic_autosomal	limited	Brain/Cognition	0	Expert Review Green|Literature	.	1	10	0	0	0	5	0	1	0	0	0	0	0	10	0	0	10	0	0	0	0	0	10	0	26	0
7	ENSG00000009335	ENSG00000009335.19	UBE3C	ubiquitin protein ligase E3C [Source:HGNC Symbol;Acc:HGNC:16803]	FALSE	FALSE	FALSE	FALSE	FALSE	FALSE	.	Expert Review Red|SFARI	FALSE	.	FALSE	FALSE	Limited (GENCC:100004)>neurodevelopmental disorder with absent speech and movement and behavioral abnormalities (MONDO:0859519)>Autosomal recessive (HP:0000007)|Strong (GENCC:100002)>neurodevelopmental disorder with absent speech and movement and behavioral abnormalities (MONDO:0859519)>Autosomal recessive (HP:0000007)	biallelic_autosomal	limited	.	0	Expert Review Amber|Literature	Autosomal recessive	2	0	8	0	0	0	0	0	0	0	1	0	0	5	0	1	5	0	0	0	5	0	10	0	10	14
6	ENSG00000009413	ENSG00000009413.17	REV3L	REV3 like, DNA directed polymerase zeta catalytic subunit [Source:HGNC Symbol;Acc:HGNC:9968]	FALSE	FALSE	FALSE	FALSE	FALSE	FALSE	.	.	FALSE	.	FALSE	FALSE	Limited (GENCC:100004)>Mobius syndrome (MONDO:0008006)>Unknown (HP:0000005)|Supportive (GENCC:100009)>Mobius syndrome (MONDO:0008006)>Autosomal dominant (HP:0000006)	.	.	.	0	.	.	.	3	0	0	0	0	0	0	0	0	0	0	0	0	0	0	0	0	0	0	0	0	10	0	13	0
X	ENSG00000009694	ENSG00000009694.14	TENM1	teneurin transmembrane protein 1 [Source:HGNC Symbol;Acc:HGNC:8117]	.	.	.	.	.	.	.	.	FALSE	.	FALSE	FALSE	Limited (GENCC:100004)>anosmia (MONDO:0010528)>X-linked (HP:0001417)|Limited (GENCC:100004)>cerebral palsy (MONDO:0006497)>X-linked (HP:0001417)|Supportive (GENCC:100009)>isolated congenital anosmia (MONDO:0007137)>Autosomal dominant (HP:0000006)	.	.	.	0	Expert Review Red	.	.	3	0	1	0	0	0	0	0	0	0	0	0	0	0	0	1	0	0	0	0	0	0	10	3	0
1	ENSG00000009709	ENSG00000009709.13	PAX7	paired box 7 [Source:HGNC Symbol;Acc:HGNC:8621]	FALSE	FALSE	FALSE	FALSE	FALSE	FALSE	.	.	FALSE	.	FALSE	FALSE	Limited (GENCC:100004)>myopathy, congenital, progressive, with scoliosis (MONDO:0032821)>Autosomal recessive (HP:0000007)|Moderate (GENCC:100003)>congenital myopathy with myasthenic-like onset (MONDO:0018528)>Autosomal recessive (HP:0000007)|Moderate (GENCC:100003)>myopathy, congenital, progressive, with scoliosis (MONDO:0032821)>Autosomal recessive (HP:0000007)|Strong (GENCC:100002)>myopathy, co…	.	.	.	2	Expert Review Red|Victorian Clinical Genetics Services	Autosomal recessive|Somatic mutation	.	0	8	0	0	0	0	0	0	0	0	0	0	0	0	0	1	0	0	0	5	0	1	0	1	13
1	ENSG00000009724	ENSG00000009724.18	MASP2	MBL associated serine protease 2 [Source:HGNC Symbol;Acc:HGNC:6902]	FALSE	FALSE	FALSE	FALSE	FALSE	FALSE	.	.	FALSE	.	FALSE	FALSE	Strong (GENCC:100002)>immunodeficiency due to MASP-2 deficiency (MONDO:0013423)>Autosomal recessive (HP:0000007)	.	.	.	6	.	Autosomal recessive	.	0	8	0	0	0	0	0	0	0	0	0	0	0	0	0	0	0	0	0	5	0	0	0	0	13
6	ENSG00000009765	ENSG00000009765.15	IYD	iodotyrosine deiodinase [Source:HGNC Symbol;Acc:HGNC:21071]	FALSE	FALSE	FALSE	FALSE	FALSE	FALSE	.	.	FALSE	.	FALSE	FALSE	Strong (GENCC:100002)>thyroid dyshormonogenesis 4 (MONDO:0010136)>Autosomal recessive (HP:0000007)|Supportive (GENCC:100009)>familial thyroid dyshormonogenesis (MONDO:0010132)>Autosomal recessive (HP:0000007)	.	.	.	4	.	Autosomal recessive	.	0	8	0	0	0	0	0	0	0	0	0	0	0	0	0	0	0	0	0	5	0	0	0	0	13
1	ENSG00000009780	ENSG00000009780.16	FAM76A	family with sequence similarity 76 member A [Source:HGNC Symbol;Acc:HGNC:28530]	FALSE	FALSE	FALSE	FALSE	FALSE	FALSE	.	.	FALSE	.	FALSE	FALSE	.	.	.	.	5	.	.	.	0	0	0	0	0	0	0	0	0	0	0	0	0	0	0	0	0	0	0	0	0	0	0	0	0
1	ENSG00000009790	ENSG00000009790.15	TRAF3IP3	TRAF3 interacting protein 3 [Source:HGNC Symbol;Acc:HGNC:30766]	FALSE	FALSE	FALSE	FALSE	FALSE	FALSE	.	.	FALSE	.	FALSE	FALSE	.	.	.	.	4	.	.	.	0	0	0	0	0	0	0	0	0	0	0	0	0	0	0	0	0	0	0	0	0	0	0	0	0
14	ENSG00000009830	ENSG00000009830.13	POMT2	protein O-mannosyltransferase 2 [Source:HGNC Symbol;Acc:HGNC:19743]	FALSE	FALSE	FALSE	FALSE	FALSE	FALSE	2	.	FALSE	Expert Review Amber|NHS GMS|Victorian Clinical Genetics Services|Wessex and West Midlands GLH	FALSE	FALSE	Definitive (GENCC:100001)>muscular dystrophy-dystroglycanopathy (congenital with brain and eye anomalies), type A2 (MONDO:0013154)>Autosomal recessive (HP:0000007)|Definitive (GENCC:100001)>myopathy caused by variation in POMT2 (MONDO:0700071)>Autosomal recessive (HP:0000007)|Moderate (GENCC:100003)>muscular dystrophy-dystroglycanopathy (congenital with intellectual disability), type B2 (MONDO:00…	biallelic_autosomal	definitive	Brain/Cognition|Eye|Musculature	4	Expert Review Green|Radboud University Medical Center, Nijmegen|UKGTN|Victorian Clinical Genetics Services	Autosomal recessive	.	0	10	0	0	0	0	0	0	10	0	0	0	0	0	0	10	5	5	0	5	0	0	0	0	25
6	ENSG00000009844	ENSG00000009844.16	VTA1	vesicle trafficking 1 [Source:HGNC Symbol;Acc:HGNC:20954]	FALSE	FALSE	FALSE	FALSE	FALSE	FALSE	.	.	FALSE	.	FALSE	FALSE	.	.	.	.	4	.	.	.	0	0	0	0	0	0	0	0	0	0	0	0	0	0	0	0	0	0	0	0	0	0	0	0	0
7	ENSG00000009950	ENSG00000009950.16	MLXIPL	MLX interacting protein like [Source:HGNC Symbol;Acc:HGNC:12744]	FALSE	FALSE	FALSE	FALSE	FALSE	FALSE	.	.	FALSE	.	FALSE	FALSE	.	.	.	.	2	.	.	.	0	0	0	0	0	0	0	0	0	0	0	0	0	0	0	0	0	0	0	0	0	1	0	1	0
7	ENSG00000009954	ENSG00000009954.11	BAZ1B	bromodomain adjacent to zinc finger domain 1B [Source:HGNC Symbol;Acc:HGNC:961]	FALSE	FALSE	FALSE	FALSE	FALSE	FALSE	.	.	FALSE	.	FALSE	FALSE	Limited (GENCC:100004)>autism spectrum disorder (MONDO:0005258)>Autosomal dominant (HP:0000006)	.	.	.	0	.	.	.	1	0	0	0	0	0	0	0	0	0	0	0	0	0	0	0	0	0	0	0	0	10	0	11	0
6	ENSG00000010017	ENSG00000010017.13	RANBP9	RAN binding protein 9 [Source:HGNC Symbol;Acc:HGNC:13727]	FALSE	FALSE	FALSE	FALSE	FALSE	FALSE	.	.	FALSE	.	FALSE	FALSE	.	.	.	.	0	.	.	.	0	0	0	0	0	0	0	0	0	0	0	0	0	0	0	0	0	0	0	0	0	10	0	10	0
6	ENSG00000010030	ENSG00000010030.14	ETV7	ETS variant transcription factor 7 [Source:HGNC Symbol;Acc:HGNC:18160]	FALSE	FALSE	FALSE	FALSE	FALSE	FALSE	.	.	FALSE	.	FALSE	FALSE	.	.	.	.	8	.	.	.	0	0	0	0	0	0	0	0	0	0	0	0	0	0	0	0	0	0	0	0	0	0	0	0	0
1	ENSG00000010072	ENSG00000010072.16	SPRTN	SprT-like N-terminal domain [Source:HGNC Symbol;Acc:HGNC:25356]	FALSE	FALSE	FALSE	FALSE	FALSE	FALSE	.	.	FALSE	.	FALSE	FALSE	Limited (GENCC:100004)>progeroid features-hepatocellular carcinoma predisposition syndrome (MONDO:0014527)>Autosomal recessive (HP:0000007)|Moderate (GENCC:100003)>progeroid features-hepatocellular carcinoma predisposition syndrome (MONDO:0014527)>Autosomal recessive (HP:0000007)|Supportive (GENCC:100009)>progeroid features-hepatocellular carcinoma predisposition syndrome (MONDO:0014527)>Autosoma…	biallelic_autosomal	limited	Bone Marrow/Immune|Cancer predisposition	1	Victorian Clinical Genetics Services	Autosomal recessive	.	0	5	0	0	0	0	0	0	0	1	0	0	0	0	0	0	0	0	0	5	0	5	0	5	11
1	ENSG00000010165	ENSG00000010165.20	METTL13	methyltransferase 13, eEF1A N-terminus and K55 [Source:HGNC Symbol;Acc:HGNC:24248]	FALSE	FALSE	FALSE	FALSE	FALSE	FALSE	.	.	FALSE	.	.	.	.	.	.	.	4	.	Autosomal dominant	.	0	0	0	0	0	0	0	0	0	0	0	0	0	0	0	0	0	0	5	0	0	0	0	5	0
12	ENSG00000010219	ENSG00000010219.14	DYRK4	dual specificity tyrosine phosphorylation regulated kinase 4 [Source:HGNC Symbol;Acc:HGNC:3095]	FALSE	FALSE	FALSE	FALSE	FALSE	FALSE	.	.	FALSE	.	FALSE	FALSE	.	.	.	.	8	.	.	.	0	0	0	0	0	0	0	0	0	0	0	0	0	0	0	0	0	0	0	0	0	0	0	0	0
17	ENSG00000010244	ENSG00000010244.19	ZNF207	zinc finger protein 207 [Source:HGNC Symbol;Acc:HGNC:12998]	FALSE	FALSE	FALSE	FALSE	FALSE	FALSE	.	.	FALSE	.	FALSE	FALSE	.	.	.	.	2	.	.	.	0	0	0	0	0	0	0	0	0	0	0	0	0	0	0	0	0	0	0	0	0	1	0	1	0
3	ENSG00000010256	ENSG00000010256.12	UQCRC1	ubiquinol-cytochrome c reductase core protein 1 [Source:HGNC Symbol;Acc:HGNC:12585]	FALSE	FALSE	FALSE	FALSE	FALSE	FALSE	.	.	FALSE	.	FALSE	FALSE	Limited (GENCC:100004)>parkinsonism with polyneuropathy (MONDO:0036193)>Unknown (HP:0000005)	.	.	.	2	.	Autosomal dominant	.	0	0	0	0	0	0	0	0	0	0	0	0	0	0	0	0	0	0	5	0	0	1	0	6	0
7	ENSG00000010270	ENSG00000010270.14	STARD3NL	STARD3 N-terminal like [Source:HGNC Symbol;Acc:HGNC:19169]	FALSE	FALSE	FALSE	FALSE	FALSE	FALSE	.	.	FALSE	.	FALSE	FALSE	.	.	.	.	4	.	.	.	0	0	0	0	0	0	0	0	0	0	0	0	0	0	0	0	0	0	0	0	0	0	0	0	0
12	ENSG00000010278	ENSG00000010278.15	CD9	CD9 molecule [Source:HGNC Symbol;Acc:HGNC:1709]	FALSE	FALSE	FALSE	FALSE	FALSE	FALSE	.	.	FALSE	.	FALSE	FALSE	.	.	.	.	4	.	.	.	0	0	0	0	0	0	0	0	0	0	0	0	0	0	0	0	0	0	0	0	0	0	0	0	0
3	ENSG00000010282	ENSG00000010282.15	HHATL	hedgehog acyltransferase like [Source:HGNC Symbol;Acc:HGNC:13242]	FALSE	FALSE	FALSE	FALSE	FALSE	FALSE	.	.	FALSE	.	FALSE	FALSE	.	.	.	.	4	.	.	.	0	0	0	0	0	0	0	0	0	0	0	0	0	0	0	0	0	0	0	0	0	0	0	0	0
12	ENSG00000010292	ENSG00000010292.13	NCAPD2	non-SMC condensin I complex subunit D2 [Source:HGNC Symbol;Acc:HGNC:24305]	FALSE	FALSE	FALSE	FALSE	FALSE	FALSE	.	.	FALSE	.	FALSE	FALSE	Limited (GENCC:100004)>microcephaly 21, primary, autosomal recessive (MONDO:0054804)>Unknown (HP:0000005)|Moderate (GENCC:100003)>microcephaly 21, primary, autosomal recessive (MONDO:0054804)>Autosomal recessive (HP:0000007)	biallelic_autosomal	limited	Brain/Cognition|Skeleton	3	Expert Review Amber|Expert list	Autosomal recessive	.	0	5	0	0	0	0	0	0	1	0	0	0	0	0	0	5	0	0	0	5	0	0	0	0	11
12	ENSG00000010295	ENSG00000010295.20	IFFO1	intermediate filament family orphan 1 [Source:HGNC Symbol;Acc:HGNC:24970]	FALSE	FALSE	FALSE	FALSE	FALSE	FALSE	.	.	FALSE	.	FALSE	FALSE	.	.	.	.	3	.	.	.	0	0	0	0	0	0	0	0	0	0	0	0	0	0	0	0	0	0	0	0	0	0	0	0	0
19	ENSG00000010310	ENSG00000010310.9	GIPR	gastric inhibitory polypeptide receptor [Source:HGNC Symbol;Acc:HGNC:4271]	FALSE	FALSE	FALSE	FALSE	FALSE	FALSE	.	.	FALSE	.	FALSE	FALSE	.	.	.	.	8	.	.	.	0	0	0	0	0	0	0	0	0	0	0	0	0	0	0	0	0	0	0	0	0	0	0	0	0
3	ENSG00000010318	ENSG00000010318.22	PHF7	PHD finger protein 7 [Source:HGNC Symbol;Acc:HGNC:18458]	FALSE	FALSE	FALSE	FALSE	FALSE	FALSE	.	.	FALSE	.	FALSE	FALSE	.	.	.	.	3	.	.	2	0	0	0	0	0	0	0	0	0	0	0	0	5	0	0	0	0	0	0	0	0	0	0	0	0
3	ENSG00000010319	ENSG00000010319.7	SEMA3G	semaphorin 3G [Source:HGNC Symbol;Acc:HGNC:30400]	FALSE	FALSE	FALSE	FALSE	FALSE	FALSE	.	.	FALSE	.	FALSE	FALSE	.	.	.	.	5	.	.	.	0	0	0	0	0	0	0	0	0	0	0	0	0	0	0	0	0	0	0	0	0	0	0	0	0
3	ENSG00000010322	ENSG00000010322.16	NISCH	nischarin [Source:HGNC Symbol;Acc:HGNC:18006]	FALSE	FALSE	FALSE	FALSE	FALSE	FALSE	.	.	FALSE	.	FALSE	FALSE	.	.	.	.	1	.	.	.	0	0	0	0	0	0	0	0	0	0	0	0	0	0	0	0	0	0	0	0	0	5	0	5	0
3	ENSG00000010327	ENSG00000010327.10	STAB1	stabilin 1 [Source:HGNC Symbol;Acc:HGNC:18628]	FALSE	FALSE	FALSE	FALSE	FALSE	FALSE	.	.	FALSE	.	FALSE	FALSE	.	.	.	.	4	.	Autosomal recessive	.	0	0	0	0	0	0	0	0	0	0	0	0	0	0	0	0	0	0	0	5	0	0	0	0	5
19	ENSG00000010361	ENSG00000010361.14	FUZ	fuzzy planar cell polarity protein [Source:HGNC Symbol;Acc:HGNC:26219]	FALSE	FALSE	FALSE	FALSE	FALSE	FALSE	.	.	FALSE	.	FALSE	FALSE	Limited (GENCC:100004)>neural tube defects, susceptibility to (MONDO:0020705)>Unknown (HP:0000005)	.	.	.	4	.	Autosomal dominant	.	0	0	0	0	0	0	0	0	0	0	0	0	0	0	0	0	0	0	5	0	0	0	0	5	0
12	ENSG00000010379	ENSG00000010379.16	SLC6A13	solute carrier family 6 member 13 [Source:HGNC Symbol;Acc:HGNC:11046]	FALSE	FALSE	FALSE	FALSE	FALSE	FALSE	.	.	FALSE	.	FALSE	FALSE	.	.	.	.	5	.	.	.	0	0	0	0	0	0	0	0	0	0	0	0	0	0	0	0	0	0	0	0	0	0	0	0	0
X	ENSG00000010404	ENSG00000010404.18	IDS	iduronate 2-sulfatase [Source:HGNC Symbol;Acc:HGNC:5389]	.	.	.	.	.	.	.	.	FALSE	.	FALSE	FALSE	Definitive (GENCC:100001)>mucopolysaccharidosis type 2 (MONDO:0010674)>X-linked (HP:0001417)|Definitive (GENCC:100001)>mucopolysaccharidosis type 2 (MONDO:0010674)>X-linked recessive (HP:0001419)|Strong (GENCC:100002)>mucopolysaccharidosis type 2 (MONDO:0010674)>Autosomal recessive (HP:0000007)|Strong (GENCC:100002)>mucopolysaccharidosis type 2 (MONDO:0010674)>X-linked (HP:0001417)|Supportive (GE…	monoallelic_X_hem	definitive	Brain/Cognition|Endocrine/Metabolic|GI tract|Skeleton	0	Emory Genetics Laboratory|Expert Review Green|Radboud University Medical Center, Nijmegen|Victorian Clinical Genetics Services	X-linked recessive	.	0	8	10	0	0	0	0	0	0	0	10	0	0	0	0	10	0	0	0	0	5	0	10	0	8
9	ENSG00000010438	ENSG00000010438.17	PRSS3	serine protease 3 [Source:HGNC Symbol;Acc:HGNC:9486]	FALSE	FALSE	FALSE	FALSE	FALSE	FALSE	.	.	FALSE	.	FALSE	FALSE	.	.	.	.	9	.	.	.	0	0	0	0	0	0	0	0	0	0	0	0	0	0	0	0	0	0	0	0	0	0	0	0	0
16	ENSG00000010539	ENSG00000010539.12	ZNF200	zinc finger protein 200 [Source:HGNC Symbol;Acc:HGNC:12993]	FALSE	FALSE	FALSE	FALSE	FALSE	FALSE	.	.	FALSE	.	FALSE	FALSE	.	.	.	.	6	.	.	.	0	0	0	0	0	0	0	0	0	0	0	0	0	0	0	0	0	0	0	0	0	0	0	0	0
12	ENSG00000010610	ENSG00000010610.10	CD4	CD4 molecule [Source:HGNC Symbol;Acc:HGNC:1678]	FALSE	FALSE	FALSE	FALSE	FALSE	FALSE	.	.	FALSE	.	FALSE	FALSE	Limited (GENCC:100004)>immunodeficiency 79 (MONDO:0030981)>Unknown (HP:0000005)|Moderate (GENCC:100003)>immunodeficiency 79 (MONDO:0030981)>Autosomal recessive (HP:0000007)	.	.	.	3	.	Autosomal recessive	.	0	5	0	0	0	0	0	0	0	0	0	0	0	0	0	0	0	0	0	5	0	0	0	0	10
12	ENSG00000010626	ENSG00000010626.15	LRRC23	leucine rich repeat containing 23 [Source:HGNC Symbol;Acc:HGNC:19138]	FALSE	FALSE	FALSE	FALSE	FALSE	FALSE	.	.	FALSE	.	FALSE	FALSE	.	.	.	.	6	.	.	.	0	0	0	0	0	0	0	0	0	0	0	0	0	0	0	0	0	0	0	0	0	0	0	0	0
X	ENSG00000010671	ENSG00000010671.18	BTK	Bruton tyrosine kinase [Source:HGNC Symbol;Acc:HGNC:1133]	.	.	.	.	.	.	.	.	FALSE	.	FALSE	FALSE	Definitive (GENCC:100001)>Bruton-type agammaglobulinemia (MONDO:0010421)>X-linked (HP:0001417)|Disputed Evidence (GENCC:100005)>isolated growth hormone deficiency type III (MONDO:0010615)>X-linked (HP:0001417)|Strong (GENCC:100002)>isolated growth hormone deficiency type III (MONDO:0010615)>X-linked (HP:0001417)|Supportive (GENCC:100009)>Bruton-type agammaglobulinemia (MONDO:0010421)>X-linked (HP…	.	.	.	0	Expert Review Red	X-linked recessive	.	0	0	10	0	0	0	0	0	0	0	0	0	0	0	0	1	0	0	0	0	5	0	10	0	0
6	ENSG00000010704	ENSG00000010704.20	HFE	homeostatic iron regulator [Source:HGNC Symbol;Acc:HGNC:4886]	FALSE	FALSE	FALSE	FALSE	FALSE	FALSE	.	.	FALSE	.	FALSE	FALSE	Definitive (GENCC:100001)>hemochromatosis type 1 (MONDO:0021001)>Autosomal recessive (HP:0000007)|Strong (GENCC:100002)>hemochromatosis type 1 (MONDO:0021001)>Autosomal recessive (HP:0000007)|Supportive (GENCC:100009)>hemochromatosis type 1 (MONDO:0021001)>Autosomal recessive (HP:0000007)	.	.	.	6	.	Autosomal recessive	.	0	10	0	0	0	0	0	0	0	0	0	0	0	0	0	0	0	0	0	5	0	0	0	0	15
1	ENSG00000010803	ENSG00000010803.17	SCMH1	Scm polycomb group protein homolog 1 [Source:HGNC Symbol;Acc:HGNC:19003]	FALSE	FALSE	FALSE	FALSE	FALSE	FALSE	.	.	FALSE	.	FALSE	FALSE	.	.	.	.	3	.	.	.	0	0	0	0	0	0	0	0	0	0	0	0	0	0	0	0	0	0	0	0	0	0	0	0	0
6	ENSG00000010810	ENSG00000010810.18	FYN	FYN proto-oncogene, Src family tyrosine kinase [Source:HGNC Symbol;Acc:HGNC:4037]	FALSE	FALSE	FALSE	FALSE	FALSE	FALSE	.	.	FALSE	.	FALSE	FALSE	.	.	.	.	1	.	.	.	0	0	0	0	0	0	0	0	0	0	0	0	0	0	0	0	0	0	0	0	0	5	0	5	0
6	ENSG00000010818	ENSG00000010818.11	HIVEP2	HIVEP zinc finger 2 [Source:HGNC Symbol;Acc:HGNC:4921]	FALSE	FALSE	TRUE	TRUE	TRUE	TRUE	.	.	TRUE	.	FALSE	FALSE	Strong (GENCC:100002)>intellectual disability, autosomal dominant 43 (MONDO:0014858)>Autosomal dominant (HP:0000006)|Supportive (GENCC:100009)>autosomal dominant non-syndromic intellectual disability (MONDO:0015802)>Autosomal dominant (HP:0000006)	monoallelic_autosomal	definitive	Brain/Cognition	0	Expert Review Green	Autosomal dominant	1	8	0	0	0	10	0	10	0	0	0	0	0	10	10	0	10	0	0	5	0	0	10	0	53	0
1	ENSG00000010932	ENSG00000010932.17	FMO1	flavin containing dimethylaniline monoxygenase 1 [Source:HGNC Symbol;Acc:HGNC:3769]	FALSE	FALSE	FALSE	FALSE	FALSE	FALSE	.	.	FALSE	.	FALSE	FALSE	.	.	.	.	6	.	.	.	0	0	0	0	0	0	0	0	0	0	0	0	0	0	0	0	0	0	0	0	0	0	0	0	0
1	ENSG00000011007	ENSG00000011007.13	ELOA	elongin A [Source:HGNC Symbol;Acc:HGNC:11620]	FALSE	FALSE	FALSE	FALSE	FALSE	FALSE	.	.	FALSE	.	.	.	.	.	.	.	0	.	.	.	0	0	0	0	0	0	0	0	0	0	0	0	0	0	0	0	0	0	0	0	0	10	0	10	0
1	ENSG00000011009	ENSG00000011009.12	LYPLA2	lysophospholipase 2 [Source:HGNC Symbol;Acc:HGNC:6738]	FALSE	FALSE	FALSE	FALSE	FALSE	FALSE	.	.	FALSE	.	FALSE	FALSE	.	.	.	.	1	.	.	.	0	0	0	0	0	0	0	0	0	0	0	0	0	0	0	0	0	0	0	0	0	5	0	5	0
1	ENSG00000011021	ENSG00000011021.23	CLCN6	chloride voltage-gated channel 6 [Source:HGNC Symbol;Acc:HGNC:2024]	FALSE	FALSE	FALSE	FALSE	FALSE	FALSE	.	.	FALSE	Expert Review Red|Literature|NHS GMS|Wessex and West Midlands GLH	FALSE	FALSE	Limited (GENCC:100004)>neurodegeneration, childhood-onset, with hypotonia, respiratory insufficiency, and brain imaging abnormalities (MONDO:0030947)>Autosomal dominant (HP:0000006)|Strong (GENCC:100002)>neurodegeneration, childhood-onset, with hypotonia, respiratory insufficiency, and brain imaging abnormalities (MONDO:0030947)>Autosomal dominant (HP:0000006)	monoallelic_autosomal	strong	.	3	Expert Review Green|NHS GMS|Other	Autosomal dominant	.	8	0	0	0	0	0	0	8	0	0	0	0	0	0	0	10	1	0	5	0	0	0	0	21	0
17	ENSG00000011028	ENSG00000011028.14	MRC2	mannose receptor C type 2 [Source:HGNC Symbol;Acc:HGNC:16875]	FALSE	FALSE	FALSE	FALSE	FALSE	FALSE	.	.	FALSE	.	FALSE	FALSE	.	.	.	.	1	.	.	.	0	0	0	0	0	0	0	0	0	0	0	0	0	0	0	0	0	0	0	0	0	5	0	5	0
17	ENSG00000011052	ENSG00000011052.21	NME1-NME2	NME1-NME2 readthrough [Source:HGNC Symbol;Acc:HGNC:33531]	FALSE	FALSE	FALSE	FALSE	FALSE	FALSE	.	.	.	.	.	.	.	.	.	.	7	.	.	.	0	0	0	0	0	0	0	0	0	0	0	0	0	0	0	0	0	0	0	0	0	0	0	0	0
5	ENSG00000011083	ENSG00000011083.9	SLC6A7	solute carrier family 6 member 7 [Source:HGNC Symbol;Acc:HGNC:11054]	FALSE	FALSE	FALSE	FALSE	FALSE	FALSE	.	.	FALSE	.	FALSE	FALSE	.	.	.	.	4	.	.	.	0	0	0	0	0	0	0	0	0	0	0	0	0	0	0	0	0	0	0	0	0	0	0	0	0
12	ENSG00000011105	ENSG00000011105.14	TSPAN9	tetraspanin 9 [Source:HGNC Symbol;Acc:HGNC:21640]	FALSE	FALSE	FALSE	FALSE	FALSE	FALSE	.	.	FALSE	.	FALSE	FALSE	.	.	.	.	2	.	.	.	0	0	0	0	0	0	0	0	0	0	0	0	0	0	0	0	0	0	0	0	0	1	0	1	0
14	ENSG00000011114	ENSG00000011114.15	BTBD7	BTB domain containing 7 [Source:HGNC Symbol;Acc:HGNC:18269]	FALSE	FALSE	FALSE	FALSE	FALSE	FALSE	.	.	FALSE	.	FALSE	FALSE	.	.	.	.	2	.	.	.	0	0	0	0	0	0	0	0	0	0	0	0	0	0	0	0	0	0	0	0	0	1	0	1	0
19	ENSG00000011132	ENSG00000011132.12	APBA3	amyloid beta precursor protein binding family A member 3 [Source:HGNC Symbol;Acc:HGNC:580]	FALSE	FALSE	FALSE	FALSE	FALSE	FALSE	.	.	FALSE	.	FALSE	FALSE	.	.	.	.	6	.	.	.	0	0	0	0	0	0	0	0	0	0	0	0	0	0	0	0	0	0	0	0	0	0	0	0	0
17	ENSG00000011143	ENSG00000011143.19	MKS1	MKS transition zone complex subunit 1 [Source:HGNC Symbol;Acc:HGNC:7121]	FALSE	FALSE	FALSE	FALSE	FALSE	FALSE	1	.	FALSE	.	FALSE	FALSE	Definitive (GENCC:100001)>Bardet-Biedl syndrome 13 (MONDO:0014441)>Autosomal recessive (HP:0000007)|Definitive (GENCC:100001)>Meckel syndrome, type 1 (MONDO:0009571)>Autosomal recessive (HP:0000007)|Limited (GENCC:100004)>Bardet-Biedl syndrome 13 (MONDO:0014441)>Unknown (HP:0000005)|Strong (GENCC:100002)>Bardet-Biedl syndrome 13 (MONDO:0014441)>Autosomal recessive (HP:0000007)|Strong (GENCC:10000…	biallelic_autosomal	definitive	Brain/Cognition|Eye|Kidney Renal Tract|Skeleton	5	Expert Review Green	Autosomal recessive	.	0	10	0	0	0	0	0	0	10	0	0	0	0	0	0	10	0	5	0	5	0	0	0	0	25
3	ENSG00000011198	ENSG00000011198.10	ABHD5	abhydrolase domain containing 5, lysophosphatidic acid acyltransferase [Source:HGNC Symbol;Acc:HGNC:21396]	FALSE	FALSE	FALSE	FALSE	FALSE	FALSE	.	.	FALSE	.	FALSE	FALSE	Definitive (GENCC:100001)>Dorfman-Chanarin disease (MONDO:0010155)>Autosomal recessive (HP:0000007)|Strong (GENCC:100002)>Dorfman-Chanarin disease (MONDO:0010155)>Autosomal recessive (HP:0000007)|Supportive (GENCC:100009)>Dorfman-Chanarin disease (MONDO:0010155)>Autosomal recessive (HP:0000007)	biallelic_autosomal	definitive	Bone Marrow/Immune|Eye|Musculature|Skin	5	Expert Review Green|Radboud University Medical Center, Nijmegen	Autosomal recessive	.	0	10	0	0	0	0	0	0	0	10	0	0	0	0	0	10	0	0	0	5	0	0	0	0	25
X	ENSG00000011201	ENSG00000011201.12	ANOS1	anosmin 1 [Source:HGNC Symbol;Acc:HGNC:6211]	.	.	.	.	.	.	.	.	FALSE	.	FALSE	FALSE	Definitive (GENCC:100001)>hypogonadotropic hypogonadism 1 with or without anosmia (MONDO:0010635)>X-linked (HP:0001417)|Strong (GENCC:100002)>hypogonadotropic hypogonadism 1 with or without anosmia (MONDO:0010635)>X-linked (HP:0001417)|Supportive (GENCC:100009)>Kallmann syndrome (MONDO:0018800)>Autosomal dominant (HP:0000006)	.	.	.	0	.	X-linked recessive	.	3	0	10	0	0	0	0	0	0	0	0	0	0	0	0	0	0	0	0	0	5	0	10	3	0
19	ENSG00000011243	ENSG00000011243.19	AKAP8L	A-kinase anchoring protein 8 like [Source:HGNC Symbol;Acc:HGNC:29857]	FALSE	FALSE	FALSE	FALSE	FALSE	FALSE	.	.	FALSE	.	FALSE	FALSE	.	.	.	.	2	.	.	.	0	0	0	0	0	0	0	0	0	0	0	0	0	0	0	0	0	0	0	0	0	1	0	1	0
17	ENSG00000011258	ENSG00000011258.16	MBTD1	mbt domain containing 1 [Source:HGNC Symbol;Acc:HGNC:19866]	FALSE	FALSE	FALSE	FALSE	FALSE	FALSE	.	.	FALSE	.	FALSE	FALSE	.	.	.	.	0	.	.	.	0	0	0	0	0	0	0	0	0	0	0	0	0	0	0	0	0	0	0	0	0	10	0	10	0
17	ENSG00000011260	ENSG00000011260.14	UTP18	UTP18 small subunit processome component [Source:HGNC Symbol;Acc:HGNC:24274]	FALSE	FALSE	FALSE	FALSE	FALSE	FALSE	.	.	FALSE	.	FALSE	FALSE	.	.	.	.	3	.	.	.	0	0	0	0	0	0	0	0	0	0	0	0	0	0	0	0	0	0	0	0	0	0	0	0	0
7	ENSG00000011275	ENSG00000011275.19	RNF216	ring finger protein 216 [Source:HGNC Symbol;Acc:HGNC:21698]	FALSE	FALSE	FALSE	FALSE	FALSE	FALSE	2	.	FALSE	.	FALSE	FALSE	Moderate (GENCC:100003)>cerebellar ataxia-hypogonadism syndrome (MONDO:0008935)>Autosomal recessive (HP:0000007)|Strong (GENCC:100002)>cerebellar ataxia-hypogonadism syndrome (MONDO:0008935)>Autosomal recessive (HP:0000007)|Supportive (GENCC:100009)>cerebellar ataxia-hypogonadism syndrome (MONDO:0008935)>Autosomal recessive (HP:0000007)	.	.	.	2	BRIDGE study SPEED NEURO Tier1 Gene|Expert Review Red	Autosomal recessive	.	0	8	0	0	0	0	0	0	0	0	0	0	0	0	0	1	0	5	0	5	0	1	0	1	13
17	ENSG00000011295	ENSG00000011295.16	TTC19	tetratricopeptide repeat domain 19 [Source:HGNC Symbol;Acc:HGNC:26006]	FALSE	FALSE	FALSE	FALSE	FALSE	FALSE	1	.	FALSE	.	FALSE	FALSE	Definitive (GENCC:100001)>Leigh syndrome (MONDO:0009723)>Autosomal recessive (HP:0000007)|Definitive (GENCC:100001)>mitochondrial complex III deficiency nuclear type 1 (MONDO:0007415)>Autosomal recessive (HP:0000007)|Moderate (GENCC:100003)>mitochondrial complex III deficiency nuclear type 2 (MONDO:0014063)>Autosomal recessive (HP:0000007)|Strong (GENCC:100002)>mitochondrial complex III deficienc…	biallelic_autosomal	definitive	Brain/Cognition|Endocrine/Metabolic	6	Expert Review Green	Autosomal recessive	.	0	10	0	0	0	0	0	0	10	0	0	0	0	0	0	10	0	5	0	5	0	0	0	0	25
19	ENSG00000011304	ENSG00000011304.22	PTBP1	polypyrimidine tract binding protein 1 [Source:HGNC Symbol;Acc:HGNC:9583]	FALSE	FALSE	FALSE	FALSE	FALSE	FALSE	.	.	FALSE	.	FALSE	FALSE	.	.	.	.	0	.	.	.	0	0	0	0	0	0	0	0	0	0	0	0	0	0	0	0	0	0	0	0	0	10	0	10	0
19	ENSG00000011332	ENSG00000011332.22	DPF1	double PHD fingers 1 [Source:HGNC Symbol;Acc:HGNC:20225]	FALSE	FALSE	FALSE	FALSE	FALSE	FALSE	.	.	FALSE	.	FALSE	FALSE	.	.	.	.	1	Expert Review Red	.	.	0	0	0	0	0	0	0	0	0	0	0	0	0	0	0	1	0	0	0	0	0	5	0	5	0
11	ENSG00000011347	ENSG00000011347.10	SYT7	synaptotagmin 7 [Source:HGNC Symbol;Acc:HGNC:11514]	FALSE	FALSE	FALSE	FALSE	FALSE	FALSE	.	.	FALSE	.	FALSE	FALSE	.	.	.	.	1	.	.	.	0	0	0	0	0	0	0	0	0	0	0	0	0	0	0	0	0	0	0	0	0	5	0	5	0
3	ENSG00000011376	ENSG00000011376.12	LARS2	leucyl-tRNA synthetase 2, mitochondrial [Source:HGNC Symbol;Acc:HGNC:17095]	FALSE	FALSE	FALSE	FALSE	FALSE	FALSE	1	.	FALSE	.	FALSE	FALSE	Limited (GENCC:100004)>hydrops-lactic acidosis-sideroblastic anemia-multisystemic failure syndrome (MONDO:0014869)>Autosomal recessive (HP:0000007)|Strong (GENCC:100002)>Perrault syndrome (MONDO:0017312)>Autosomal recessive (HP:0000007)|Strong (GENCC:100002)>Perrault syndrome 4 (MONDO:0014126)>Autosomal recessive (HP:0000007)|Strong (GENCC:100002)>hydrops-lactic acidosis-sideroblastic anemia-mult…	biallelic_autosomal	strong	Ear|Genitalia	4	Expert Review Amber|Victorian Clinical Genetics Services	Autosomal recessive	.	0	8	0	0	0	0	0	0	0	8	0	0	0	0	0	5	0	5	0	5	0	0	0	0	21
11	ENSG00000011405	ENSG00000011405.14	PIK3C2A	phosphatidylinositol-4-phosphate 3-kinase catalytic subunit type 2 alpha [Source:HGNC Symbol;Acc:HGNC:8971]	FALSE	FALSE	FALSE	FALSE	FALSE	FALSE	.	.	FALSE	.	FALSE	FALSE	Strong (GENCC:100002)>oculocerebrodental syndrome (MONDO:0034145)>Autosomal recessive (HP:0000007)|Supportive (GENCC:100009)>oculocerebrodental syndrome (MONDO:0034145)>Autosomal recessive (HP:0000007)	.	.	.	1	Expert Review|Expert Review Amber	Autosomal recessive	.	0	8	0	0	0	0	0	0	0	0	0	0	0	0	0	5	0	0	0	5	0	5	0	5	13
19	ENSG00000011422	ENSG00000011422.12	PLAUR	plasminogen activator, urokinase receptor [Source:HGNC Symbol;Acc:HGNC:9053]	FALSE	FALSE	FALSE	FALSE	FALSE	FALSE	.	Expert Review Red|SFARI	FALSE	.	FALSE	FALSE	.	.	.	.	4	.	.	2	0	0	0	0	0	0	0	0	0	0	0	0	5	0	1	0	0	0	0	0	0	0	0	0	0
7	ENSG00000011426	ENSG00000011426.11	ANLN	anillin, actin binding protein [Source:HGNC Symbol;Acc:HGNC:14082]	FALSE	FALSE	FALSE	FALSE	FALSE	FALSE	.	.	FALSE	.	FALSE	FALSE	Limited (GENCC:100004)>focal segmental glomerulosclerosis 8 (MONDO:0014462)>Autosomal dominant (HP:0000006)|Strong (GENCC:100002)>focal segmental glomerulosclerosis 8 (MONDO:0014462)>Autosomal dominant (HP:0000006)|Supportive (GENCC:100009)>familial idiopathic steroid-resistant nephrotic syndrome (MONDO:0019006)>Autosomal dominant (HP:0000006)	.	.	.	1	.	Autosomal dominant	.	8	0	0	0	0	0	0	0	0	0	0	0	0	0	0	0	0	0	5	0	0	5	0	18	0
19	ENSG00000011451	ENSG00000011451.21	WIZ	WIZ zinc finger [Source:HGNC Symbol;Acc:HGNC:30917]	FALSE	FALSE	FALSE	FALSE	FALSE	FALSE	.	.	FALSE	.	FALSE	FALSE	.	.	.	.	0	.	.	.	0	0	0	0	0	0	0	0	0	0	0	0	0	0	0	0	0	0	0	0	0	10	0	10	0
9	ENSG00000011454	ENSG00000011454.18	RABGAP1	RAB GTPase activating protein 1 [Source:HGNC Symbol;Acc:HGNC:17155]	FALSE	FALSE	FALSE	FALSE	FALSE	FALSE	.	.	FALSE	.	FALSE	FALSE	.	biallelic_autosomal	moderate	.	0	.	.	.	0	0	0	0	0	0	0	0	0	5	0	0	0	0	0	0	0	0	0	0	0	10	0	10	5
12	ENSG00000011465	ENSG00000011465.18	DCN	decorin [Source:HGNC Symbol;Acc:HGNC:2705]	FALSE	FALSE	FALSE	FALSE	FALSE	FALSE	.	.	FALSE	.	FALSE	FALSE	Definitive (GENCC:100001)>congenital stromal corneal dystrophy (MONDO:0012401)>Autosomal dominant (HP:0000006)|Moderate (GENCC:100003)>congenital stromal corneal dystrophy (MONDO:0012401)>Autosomal dominant (HP:0000006)|Strong (GENCC:100002)>congenital stromal corneal dystrophy (MONDO:0012401)>Autosomal dominant (HP:0000006)|Supportive (GENCC:100009)>congenital stromal corneal dystrophy (MONDO:00…	.	.	.	2	.	Autosomal dominant	.	10	0	0	0	0	0	0	0	0	0	0	0	0	0	0	0	0	0	5	0	0	1	0	16	0
19	ENSG00000011478	ENSG00000011478.13	QPCTL	glutaminyl-peptide cyclotransferase like [Source:HGNC Symbol;Acc:HGNC:25952]	FALSE	FALSE	FALSE	FALSE	FALSE	FALSE	.	.	FALSE	.	FALSE	FALSE	.	.	.	.	7	.	.	.	0	0	0	0	0	0	0	0	0	0	0	0	0	0	0	0	0	0	0	0	0	0	0	0	0
19	ENSG00000011485	ENSG00000011485.15	PPP5C	protein phosphatase 5 catalytic subunit [Source:HGNC Symbol;Acc:HGNC:9322]	FALSE	FALSE	FALSE	FALSE	FALSE	FALSE	.	.	FALSE	.	FALSE	FALSE	.	.	.	.	0	.	.	1	0	0	0	0	0	0	0	0	0	0	0	0	10	0	0	0	0	0	0	0	0	10	0	10	0
2	ENSG00000011523	ENSG00000011523.15	CEP68	centrosomal protein 68 [Source:HGNC Symbol;Acc:HGNC:29076]	FALSE	FALSE	FALSE	FALSE	FALSE	FALSE	.	.	FALSE	.	FALSE	FALSE	.	.	.	.	2	.	.	.	0	0	0	0	0	0	0	0	0	0	0	0	0	0	0	0	0	0	0	0	0	1	0	1	0
2	ENSG00000011566	ENSG00000011566.15	MAP4K3	mitogen-activated protein kinase kinase kinase kinase 3 [Source:HGNC Symbol;Acc:HGNC:6865]	FALSE	FALSE	FALSE	FALSE	FALSE	FALSE	.	.	FALSE	.	FALSE	FALSE	.	.	.	.	1	.	.	.	0	0	0	0	0	0	0	0	0	0	0	0	0	0	0	0	0	0	0	0	0	5	0	5	0
19	ENSG00000011590	ENSG00000011590.14	ZBTB32	zinc finger and BTB domain containing 32 [Source:HGNC Symbol;Acc:HGNC:16763]	FALSE	FALSE	FALSE	FALSE	FALSE	FALSE	.	.	FALSE	.	FALSE	FALSE	.	.	.	.	4	.	.	.	0	0	0	0	0	0	0	0	0	0	0	0	0	0	0	0	0	0	0	0	0	0	0	0	0
19	ENSG00000011600	ENSG00000011600.12	TYROBP	transmembrane immune signaling adaptor TYROBP [Source:HGNC Symbol;Acc:HGNC:12449]	FALSE	FALSE	FALSE	FALSE	FALSE	FALSE	.	.	FALSE	.	FALSE	FALSE	Moderate (GENCC:100003)>polycystic lipomembranous osteodysplasia with sclerosing leukoencephalopathy 1 (MONDO:0020749)>Autosomal recessive (HP:0000007)|Strong (GENCC:100002)>polycystic lipomembranous osteodysplasia with sclerosing leukoencephalopathy 1 (MONDO:0020749)>Autosomal recessive (HP:0000007)|Supportive (GENCC:100009)>polycystic lipomembranous osteodysplasia with sclerosing leukoencephaly…	.	.	.	5	.	Autosomal recessive	.	0	8	0	0	0	0	0	0	0	0	0	0	0	0	0	0	0	0	0	5	0	0	0	0	13
16	ENSG00000011638	ENSG00000011638.11	LDAF1	lipid droplet assembly factor 1 [Source:HGNC Symbol;Acc:HGNC:30136]	FALSE	FALSE	FALSE	FALSE	FALSE	FALSE	.	.	FALSE	.	.	.	.	.	.	.	8	.	.	.	0	0	0	0	0	0	0	0	0	0	0	0	0	0	0	0	0	0	0	0	0	0	0	0	0
X	ENSG00000011677	ENSG00000011677.13	GABRA3	gamma-aminobutyric acid type A receptor subunit alpha3 [Source:HGNC Symbol;Acc:HGNC:4077]	.	.	.	.	.	.	.	.	FALSE	.	FALSE	FALSE	Definitive (GENCC:100001)>epilepsy, X-linked 2, with or without impaired intellectual development and dysmorphic features (MONDO:0859564)>X-linked (HP:0001417)|Strong (GENCC:100002)>epilepsy, X-linked 2, with or without impaired intellectual development and dysmorphic features (MONDO:0859564)>X-linked (HP:0001417)	.	.	.	3	.	X-linked	.	0	0	10	0	0	0	0	0	0	0	0	0	0	0	0	0	0	0	0	0	5	0	0	0	0
17	ENSG00000012048	ENSG00000012048.26	BRCA1	BRCA1 DNA repair associated [Source:HGNC Symbol;Acc:HGNC:1100]	FALSE	FALSE	FALSE	FALSE	FALSE	FALSE	.	.	FALSE	.	FALSE	FALSE	Definitive (GENCC:100001)>Fanconi anemia, complementation group S (MONDO:0054748)>Autosomal recessive (HP:0000007)|Definitive (GENCC:100001)>breast-ovarian cancer, familial, susceptibility to, 1 (MONDO:0011450)>Autosomal dominant (HP:0000006)|Limited (GENCC:100004)>Fanconi anemia, complementation group S (MONDO:0054748)>Autosomal recessive (HP:0000007)|Moderate (GENCC:100003)>Fanconi anemia, comp…	biallelic_autosomal	strong	Brain/Cognition	5	Expert Review Red	Autosomal dominant|Autosomal recessive|Multifactorial	.	10	10	0	0	0	0	0	0	8	0	0	0	0	0	0	1	0	0	5	5	0	0	0	15	23
19	ENSG00000012061	ENSG00000012061.17	ERCC1	ERCC excision repair 1, endonuclease non-catalytic subunit [Source:HGNC Symbol;Acc:HGNC:3433]	FALSE	FALSE	FALSE	FALSE	FALSE	FALSE	.	.	FALSE	.	FALSE	FALSE	Definitive (GENCC:100001)>cerebrooculofacioskeletal syndrome 4 (MONDO:0012554)>Autosomal recessive (HP:0000007)|Limited (GENCC:100004)>cerebrooculofacioskeletal syndrome 4 (MONDO:0012554)>Autosomal recessive (HP:0000007)|Strong (GENCC:100002)>cerebrooculofacioskeletal syndrome 4 (MONDO:0012554)>Autosomal recessive (HP:0000007)|Supportive (GENCC:100009)>COFS syndrome (MONDO:0008926)>Autosomal rece…	biallelic_autosomal	definitive	Bone Marrow/Immune|Brain/Cognition|Endocrine/Metabolic|Eye	7	Expert Review Green	Autosomal recessive	.	0	10	0	0	0	0	0	0	10	0	0	0	0	0	0	10	0	0	0	5	0	0	0	0	25
19	ENSG00000012124	ENSG00000012124.17	CD22	CD22 molecule [Source:HGNC Symbol;Acc:HGNC:1643]	FALSE	FALSE	FALSE	FALSE	FALSE	FALSE	.	.	FALSE	.	FALSE	FALSE	.	.	.	.	1	.	.	.	0	0	0	0	0	0	0	0	0	0	0	0	0	0	0	0	0	0	0	0	0	5	0	5	0
3	ENSG00000012171	ENSG00000012171.20	SEMA3B	semaphorin 3B [Source:HGNC Symbol;Acc:HGNC:10724]	.	.	.	.	.	.	.	.	.	.	FALSE	FALSE	.	.	.	.	.	.	.	.	0	0	0	0	0	0	0	0	0	0	0	0	0	0	0	0	0	0	0	0	0	0	0	0	0
X	ENSG00000012174	ENSG00000012174.12	MBTPS2	membrane bound transcription factor peptidase, site 2 [Source:HGNC Symbol;Acc:HGNC:15455]	.	.	.	.	.	.	.	.	FALSE	.	FALSE	FALSE	Definitive (GENCC:100001)>IFAP syndrome 1, with or without BRESHECK syndrome (MONDO:0100213)>X-linked (HP:0001417)|Limited (GENCC:100004)>Olmsted syndrome, X-linked (MONDO:0010486)>X-linked (HP:0001417)|Limited (GENCC:100004)>keratosis follicularis spinulosa decalvans, X-linked (MONDO:0010637)>X-linked (HP:0001417)|Limited (GENCC:100004)>osteogenesis imperfecta, type 19 (MONDO:0049223)>X-linked (…	.	.	.	0	Emory Genetics Laboratory|Expert Review Green|Radboud University Medical Center, Nijmegen|Victorian Clinical Genetics Services	X-linked recessive	.	3	0	10	0	0	0	0	0	0	0	0	0	0	0	0	10	0	0	0	0	5	0	10	3	0
X	ENSG00000012211	ENSG00000012211.13	PRICKLE3	prickle planar cell polarity protein 3 [Source:HGNC Symbol;Acc:HGNC:6645]	.	.	.	.	.	.	.	.	FALSE	.	FALSE	FALSE	.	.	.	.	2	Expert Review Red	X-linked dominant	.	0	0	0	0	0	0	0	0	0	0	0	0	0	0	0	1	0	0	0	0	5	0	1	0	0
3	ENSG00000012223	ENSG00000012223.13	LTF	lactotransferrin [Source:HGNC Symbol;Acc:HGNC:6720]	FALSE	FALSE	FALSE	FALSE	FALSE	FALSE	.	.	FALSE	.	FALSE	FALSE	.	.	.	.	6	.	.	.	0	0	0	0	0	0	0	0	0	0	0	0	0	0	0	0	0	0	0	0	0	0	0	0	0
8	ENSG00000012232	ENSG00000012232.10	EXTL3	exostosin like glycosyltransferase 3 [Source:HGNC Symbol;Acc:HGNC:3518]	FALSE	FALSE	FALSE	FALSE	FALSE	FALSE	.	.	FALSE	.	FALSE	FALSE	Strong (GENCC:100002)>immunoskeletal dysplasia with neurodevelopmental abnormalities (MONDO:0044312)>Autosomal recessive (HP:0000007)	biallelic_autosomal	strong	Bone Marrow/Immune|Brain/Cognition	3	BRIDGE study SPEED NEURO Tier1 Gene|Expert Review Green|Victorian Clinical Genetics Services	Autosomal recessive	.	0	8	0	0	0	0	0	0	8	0	0	0	0	0	0	10	0	0	0	5	0	0	0	0	21
12	ENSG00000012504	ENSG00000012504.15	NR1H4	nuclear receptor subfamily 1 group H member 4 [Source:HGNC Symbol;Acc:HGNC:7967]	FALSE	FALSE	FALSE	FALSE	FALSE	FALSE	.	.	FALSE	.	FALSE	FALSE	Strong (GENCC:100002)>cholestasis, progressive familial intrahepatic, 5 (MONDO:0014884)>Autosomal recessive (HP:0000007)	.	.	.	3	.	Autosomal recessive	.	0	8	0	0	0	0	0	0	0	0	0	0	0	0	0	0	0	0	0	5	0	0	0	0	13
6	ENSG00000012660	ENSG00000012660.14	ELOVL5	ELOVL fatty acid elongase 5 [Source:HGNC Symbol;Acc:HGNC:21308]	FALSE	FALSE	FALSE	FALSE	FALSE	FALSE	.	.	FALSE	.	FALSE	FALSE	Moderate (GENCC:100003)>spinocerebellar ataxia type 38 (MONDO:0014417)>Autosomal dominant (HP:0000006)|Strong (GENCC:100002)>spinocerebellar ataxia type 38 (MONDO:0014417)>Autosomal dominant (HP:0000006)|Supportive (GENCC:100009)>spinocerebellar ataxia type 38 (MONDO:0014417)>Autosomal dominant (HP:0000006)	.	.	.	1	BRIDGE study SPEED NEURO Tier1 Gene|Expert Review Red	Autosomal dominant	.	8	0	0	0	0	0	0	0	0	0	0	0	0	0	0	1	0	0	5	0	0	5	0	18	0
10	ENSG00000012779	ENSG00000012779.12	ALOX5	arachidonate 5-lipoxygenase [Source:HGNC Symbol;Acc:HGNC:435]	FALSE	FALSE	FALSE	FALSE	FALSE	FALSE	.	.	FALSE	.	FALSE	FALSE	.	.	.	.	3	.	Autosomal dominant	.	0	0	0	0	0	0	0	0	0	0	0	0	0	0	0	0	0	0	5	0	0	0	0	5	0
Y	ENSG00000012817	ENSG00000012817.16	KDM5D	lysine demethylase 5D [Source:HGNC Symbol;Acc:HGNC:11115]	.	.	.	.	.	.	.	.	FALSE	.	.	.	.	.	.	.	1	.	.	.	0	0	0	0	0	0	0	0	0	0	0	0	0	0	0	0	0	0	0	0	0	5	0	5	0
12	ENSG00000012822	ENSG00000012822.16	CALCOCO1	calcium binding and coiled-coil domain 1 [Source:HGNC Symbol;Acc:HGNC:29306]	FALSE	FALSE	FALSE	FALSE	FALSE	FALSE	.	.	FALSE	.	FALSE	FALSE	.	.	.	.	3	.	.	.	0	0	0	0	0	0	0	0	0	0	0	0	0	0	0	0	0	0	0	0	0	0	0	0	0
14	ENSG00000012963	ENSG00000012963.15	UBR7	ubiquitin protein ligase E3 component n-recognin 7 [Source:HGNC Symbol;Acc:HGNC:20344]	FALSE	FALSE	FALSE	FALSE	FALSE	FALSE	.	.	FALSE	Expert Review Green|Literature	FALSE	FALSE	Limited (GENCC:100004)>intellectual disability (MONDO:0001071)>Autosomal recessive (HP:0000007)|Strong (GENCC:100002)>Li-Campeau syndrome (MONDO:0030963)>Autosomal recessive (HP:0000007)	biallelic_autosomal	strong	Brain/Cognition|Endocrine	2	Expert Review Green	Autosomal recessive	.	0	8	0	0	0	0	0	0	8	0	0	0	0	0	0	10	10	0	0	5	0	1	0	1	21
14	ENSG00000012983	ENSG00000012983.12	MAP4K5	mitogen-activated protein kinase kinase kinase kinase 5 [Source:HGNC Symbol;Acc:HGNC:6867]	FALSE	FALSE	FALSE	FALSE	FALSE	FALSE	.	.	FALSE	.	.	.	.	.	.	.	1	.	.	.	0	0	0	0	0	0	0	0	0	0	0	0	0	0	0	0	0	0	0	0	0	5	0	5	0
2	ENSG00000013016	ENSG00000013016.16	EHD3	EH domain containing 3 [Source:HGNC Symbol;Acc:HGNC:3244]	FALSE	FALSE	FALSE	FALSE	FALSE	FALSE	.	.	FALSE	.	FALSE	FALSE	.	.	.	.	3	.	.	.	0	0	0	0	0	0	0	0	0	0	0	0	0	0	0	0	0	0	0	0	0	0	0	0	0
19	ENSG00000013275	ENSG00000013275.8	PSMC4	proteasome 26S subunit, ATPase 4 [Source:HGNC Symbol;Acc:HGNC:9551]	FALSE	FALSE	FALSE	FALSE	FALSE	FALSE	.	.	FALSE	.	FALSE	FALSE	.	.	.	.	2	.	.	.	0	0	0	0	0	0	0	0	0	0	0	0	0	0	0	0	0	0	0	0	0	1	0	1	0
4	ENSG00000013288	ENSG00000013288.9	MAN2B2	mannosidase alpha class 2B member 2 [Source:HGNC Symbol;Acc:HGNC:29623]	FALSE	FALSE	FALSE	FALSE	FALSE	FALSE	.	.	FALSE	.	FALSE	FALSE	Limited (GENCC:100004)>MAN2B2 deficiency (MONDO:0800141)>Autosomal recessive (HP:0000007)	.	.	.	5	.	.	.	0	1	0	0	0	0	0	0	0	0	0	0	0	0	0	0	0	0	0	0	0	0	0	0	1
3	ENSG00000013293	ENSG00000013293.6	SLC7A14	solute carrier family 7 member 14 [Source:HGNC Symbol;Acc:HGNC:29326]	FALSE	FALSE	FALSE	FALSE	FALSE	FALSE	.	.	FALSE	.	FALSE	FALSE	Limited (GENCC:100004)>retinitis pigmentosa 68 (MONDO:0014323)>Unknown (HP:0000005)|Strong (GENCC:100002)>retinitis pigmentosa 68 (MONDO:0014323)>Autosomal recessive (HP:0000007)|Supportive (GENCC:100009)>retinitis pigmentosa (MONDO:0019200)>Autosomal dominant (HP:0000006)	.	.	.	2	.	Autosomal recessive	.	3	8	0	0	0	0	0	0	0	0	0	0	0	0	0	0	0	0	0	5	0	1	0	4	13
3	ENSG00000013297	ENSG00000013297.12	CLDN11	claudin 11 [Source:HGNC Symbol;Acc:HGNC:8514]	FALSE	FALSE	FALSE	FALSE	FALSE	FALSE	.	.	FALSE	.	FALSE	FALSE	Strong (GENCC:100002)>leukodystrophy, hypomyelinating, 22 (MONDO:0025701)>Autosomal dominant (HP:0000006)	.	.	.	1	Expert Review Green|Literature|NHS GMS	Autosomal dominant	.	8	0	0	0	0	0	0	0	0	0	0	0	0	0	0	10	0	0	5	0	0	5	0	18	0
17	ENSG00000013306	ENSG00000013306.16	SLC25A39	solute carrier family 25 member 39 [Source:HGNC Symbol;Acc:HGNC:24279]	FALSE	FALSE	FALSE	FALSE	FALSE	FALSE	.	Expert Review Red|SFARI	FALSE	.	FALSE	FALSE	.	.	.	.	6	.	.	2	0	0	0	0	0	0	0	0	0	0	0	0	5	0	1	0	0	0	0	0	0	0	0	0	0
16	ENSG00000013364	ENSG00000013364.19	MVP	major vault protein [Source:HGNC Symbol;Acc:HGNC:7531]	FALSE	FALSE	FALSE	FALSE	FALSE	FALSE	.	.	FALSE	.	FALSE	FALSE	.	.	.	.	3	.	.	.	0	0	0	0	0	0	0	0	0	0	0	0	0	0	0	0	0	0	0	0	0	0	0	0	0
7	ENSG00000013374	ENSG00000013374.17	NUB1	negative regulator of ubiquitin like proteins 1 [Source:HGNC Symbol;Acc:HGNC:17623]	FALSE	FALSE	FALSE	FALSE	FALSE	FALSE	.	.	FALSE	.	FALSE	FALSE	.	.	.	.	3	.	.	.	0	0	0	0	0	0	0	0	0	0	0	0	0	0	0	0	0	0	0	0	0	0	0	0	0
6	ENSG00000013375	ENSG00000013375.17	PGM3	phosphoglucomutase 3 [Source:HGNC Symbol;Acc:HGNC:8907]	FALSE	FALSE	FALSE	FALSE	FALSE	FALSE	1	.	FALSE	.	FALSE	FALSE	Definitive (GENCC:100001)>immunodeficiency 23 (MONDO:0014353)>Autosomal recessive (HP:0000007)|Strong (GENCC:100002)>immunodeficiency 23 (MONDO:0014353)>Autosomal recessive (HP:0000007)|Supportive (GENCC:100009)>immunodeficiency 23 (MONDO:0014353)>Autosomal recessive (HP:0000007)	biallelic_autosomal	definitive	Bone Marrow/Immune|Skeleton	3	BRIDGE study SPEED NEURO Tier1 Gene|Expert Review Green|Victorian Clinical Genetics Services	Autosomal recessive	.	0	10	0	0	0	0	0	0	0	10	0	0	0	0	0	10	0	5	0	5	0	0	0	0	25
6	ENSG00000013392	ENSG00000013392.8	RWDD2A	RWD domain containing 2A [Source:HGNC Symbol;Acc:HGNC:21385]	FALSE	FALSE	FALSE	FALSE	FALSE	FALSE	.	.	FALSE	.	FALSE	FALSE	.	.	.	.	8	.	.	.	0	0	0	0	0	0	0	0	0	0	0	0	0	0	0	0	0	0	0	0	0	0	0	0	0
2	ENSG00000013441	ENSG00000013441.17	CLK1	CDC like kinase 1 [Source:HGNC Symbol;Acc:HGNC:2068]	FALSE	FALSE	FALSE	FALSE	FALSE	FALSE	.	.	FALSE	.	FALSE	FALSE	.	.	.	.	4	.	.	.	0	0	0	0	0	0	0	0	0	0	0	0	0	0	0	0	0	0	0	0	0	0	0	0	0
12	ENSG00000013503	ENSG00000013503.10	POLR3B	RNA polymerase III subunit B [Source:HGNC Symbol;Acc:HGNC:30348]	FALSE	FALSE	TRUE	TRUE	TRUE	TRUE	1	.	FALSE	.	FALSE	FALSE	Definitive (GENCC:100001)>hypomyelinating leukodystrophy 8 with or without oligodontia and-or hypogonadotropic hypogonadism (MONDO:0013722)>Autosomal recessive (HP:0000007)|Strong (GENCC:100002)>Charcot-Marie-Tooth disease, demyelinating, IIA 1I (MONDO:0030677)>Autosomal dominant (HP:0000006)|Strong (GENCC:100002)>hypomyelinating leukodystrophy 8 with or without oligodontia and-or hypogonadotropi…	biallelic_autosomal|monoallelic_autosomal	definitive|strong	Brain/Cognition|Endocrine/Metabolic|Peripheral nerves|Teeth and Dentition	4	Expert Review Green|NHS GMS|Radboud University Medical Center, Nijmegen	Autosomal dominant|Autosomal recessive	.	8	10	0	0	10	0	10	0	10	0	0	0	0	0	0	10	0	5	5	5	0	0	0	33	25
14	ENSG00000013523	ENSG00000013523.12	ANGEL1	angel homolog 1 [Source:HGNC Symbol;Acc:HGNC:19961]	FALSE	FALSE	FALSE	FALSE	FALSE	FALSE	.	.	FALSE	.	FALSE	FALSE	.	.	.	.	4	.	.	.	0	0	0	0	0	0	0	0	0	0	0	0	0	0	0	0	0	0	0	0	0	0	0	0	0
5	ENSG00000013561	ENSG00000013561.18	RNF14	ring finger protein 14 [Source:HGNC Symbol;Acc:HGNC:10058]	FALSE	FALSE	FALSE	FALSE	FALSE	FALSE	.	.	FALSE	.	FALSE	FALSE	.	.	.	.	3	.	.	.	0	0	0	0	0	0	0	0	0	0	0	0	0	0	0	0	0	0	0	0	0	0	0	0	0
X	ENSG00000013563	ENSG00000013563.14	DNASE1L1	deoxyribonuclease 1 like 1 [Source:HGNC Symbol;Acc:HGNC:2957]	.	.	.	.	.	.	.	.	FALSE	.	FALSE	FALSE	.	.	.	.	3	.	.	.	0	0	0	0	0	0	0	0	0	0	0	0	0	0	0	0	0	0	0	0	0	0	0	0	0
12	ENSG00000013573	ENSG00000013573.17	DDX11	DEAD/H-box helicase 11 [Source:HGNC Symbol;Acc:HGNC:2736]	FALSE	FALSE	FALSE	FALSE	FALSE	FALSE	.	.	FALSE	.	FALSE	FALSE	Definitive (GENCC:100001)>Warsaw breakage syndrome (MONDO:0013252)>Autosomal recessive (HP:0000007)|Strong (GENCC:100002)>Warsaw breakage syndrome (MONDO:0013252)>Autosomal recessive (HP:0000007)|Supportive (GENCC:100009)>Warsaw breakage syndrome (MONDO:0013252)>Autosomal dominant (HP:0000006)	biallelic_autosomal	definitive	Bone Marrow/Immune|Brain/Cognition|Skin	5	Expert Review Green	Autosomal recessive	.	3	10	0	0	0	0	0	0	10	0	0	0	0	0	0	10	0	0	0	5	0	0	0	3	25
12	ENSG00000013583	ENSG00000013583.10	HEBP1	heme binding protein 1 [Source:HGNC Symbol;Acc:HGNC:17176]	FALSE	FALSE	FALSE	FALSE	FALSE	FALSE	.	.	FALSE	.	FALSE	FALSE	.	.	.	.	8	.	.	.	0	0	0	0	0	0	0	0	0	0	0	0	0	0	0	0	0	0	0	0	0	0	0	0	0
12	ENSG00000013588	ENSG00000013588.10	GPRC5A	G protein-coupled receptor class C group 5 member A [Source:HGNC Symbol;Acc:HGNC:9836]	FALSE	FALSE	FALSE	FALSE	FALSE	FALSE	.	.	FALSE	.	FALSE	FALSE	.	.	.	.	8	.	.	.	0	0	0	0	0	0	0	0	0	0	0	0	0	0	0	0	0	0	0	0	0	0	0	0	0
X	ENSG00000013619	ENSG00000013619.15	MAMLD1	mastermind like domain containing 1 [Source:HGNC Symbol;Acc:HGNC:2568]	.	.	.	.	.	.	.	.	FALSE	.	FALSE	FALSE	Strong (GENCC:100002)>hypospadias 2, X-linked (MONDO:0010423)>X-linked (HP:0001417)|Strong (GENCC:100002)>hypospadias 2, X-linked (MONDO:0010423)>X-linked recessive (HP:0001419)	monoallelic_X_hem	strong	Genitalia	2	.	X-linked recessive	.	0	0	8	0	0	0	0	0	0	0	0	8	0	0	0	0	0	0	0	0	5	0	1	0	0
11	ENSG00000013725	ENSG00000013725.14	CD6	CD6 molecule [Source:HGNC Symbol;Acc:HGNC:1691]	FALSE	FALSE	FALSE	FALSE	FALSE	FALSE	.	.	FALSE	.	FALSE	FALSE	.	.	.	.	3	.	.	.	0	0	0	0	0	0	0	0	0	0	0	0	0	0	0	0	0	0	0	0	0	0	0	0	0
4	ENSG00000013810	ENSG00000013810.21	TACC3	transforming acidic coiled-coil containing protein 3 [Source:HGNC Symbol;Acc:HGNC:11524]	FALSE	FALSE	FALSE	FALSE	FALSE	FALSE	.	.	FALSE	.	FALSE	FALSE	.	.	.	.	3	.	.	.	0	0	0	0	0	0	0	0	0	0	0	0	0	0	0	0	0	0	0	0	0	0	0	0	0
6	ENSG00000014123	ENSG00000014123.10	UFL1	UFM1 specific ligase 1 [Source:HGNC Symbol;Acc:HGNC:23039]	FALSE	FALSE	FALSE	FALSE	FALSE	FALSE	.	.	FALSE	.	FALSE	FALSE	.	.	.	.	4	.	.	.	0	0	0	0	0	0	0	0	0	0	0	0	0	0	0	0	0	0	0	0	0	0	0	0	0
11	ENSG00000014138	ENSG00000014138.10	POLA2	DNA polymerase alpha 2, accessory subunit [Source:HGNC Symbol;Acc:HGNC:30073]	FALSE	FALSE	FALSE	FALSE	FALSE	FALSE	.	Expert Review Red|SFARI	FALSE	.	FALSE	FALSE	.	.	.	.	3	.	.	2	0	0	0	0	0	0	0	0	0	0	0	0	5	0	1	0	0	0	0	0	0	0	0	0	0
8	ENSG00000014164	ENSG00000014164.7	ZC3H3	zinc finger CCCH-type containing 3 [Source:HGNC Symbol;Acc:HGNC:28972]	FALSE	FALSE	FALSE	FALSE	FALSE	FALSE	.	.	FALSE	.	FALSE	FALSE	.	.	.	.	1	.	.	.	0	0	0	0	0	0	0	0	0	0	0	0	0	0	0	0	0	0	0	0	0	5	0	5	0
11	ENSG00000014216	ENSG00000014216.16	CAPN1	calpain 1 [Source:HGNC Symbol;Acc:HGNC:1476]	FALSE	FALSE	FALSE	FALSE	FALSE	FALSE	1	.	FALSE	.	FALSE	FALSE	Strong (GENCC:100002)>autosomal recessive spastic paraplegia type 76 (MONDO:0014827)>Autosomal recessive (HP:0000007)	.	.	.	3	.	Autosomal recessive	.	0	8	0	0	0	0	0	0	0	0	0	0	0	0	0	0	0	5	0	5	0	0	0	0	13
3	ENSG00000014257	ENSG00000014257.17	ACP3	acid phosphatase 3 [Source:HGNC Symbol;Acc:HGNC:125]	FALSE	FALSE	FALSE	FALSE	FALSE	FALSE	.	.	FALSE	.	.	.	.	.	.	.	7	.	.	.	0	0	0	0	0	0	0	0	0	0	0	0	0	0	0	0	0	0	0	0	0	0	0	0	0
2	ENSG00000014641	ENSG00000014641.21	MDH1	malate dehydrogenase 1 [Source:HGNC Symbol;Acc:HGNC:6970]	FALSE	FALSE	FALSE	FALSE	FALSE	FALSE	.	.	FALSE	.	FALSE	FALSE	Limited (GENCC:100004)>developmental and epileptic encephalopathy, 88 (MONDO:0030072)>Autosomal recessive (HP:0000007)|Limited (GENCC:100004)>developmental and epileptic encephalopathy, 88 (MONDO:0030072)>Unknown (HP:0000005)	.	.	.	1	.	Autosomal recessive	.	0	1	0	0	0	0	0	0	0	0	0	0	0	0	0	0	0	0	0	5	0	5	0	5	6
4	ENSG00000014824	ENSG00000014824.14	SLC30A9	solute carrier family 30 member 9 [Source:HGNC Symbol;Acc:HGNC:1329]	FALSE	FALSE	FALSE	FALSE	FALSE	FALSE	.	.	FALSE	.	FALSE	FALSE	Moderate (GENCC:100003)>psychomotor regression-oculomotor apraxia-movement disorder-nephropathy syndrome (MONDO:0044726)>Autosomal recessive (HP:0000007)|Strong (GENCC:100002)>psychomotor regression-oculomotor apraxia-movement disorder-nephropathy syndrome (MONDO:0044726)>Autosomal recessive (HP:0000007)|Supportive (GENCC:100009)>psychomotor regression-oculomotor apraxia-movement disorder-nephrop…	.	.	.	3	Expert Review Green|Literature|NHS GMS	Autosomal recessive	.	0	8	0	0	0	0	0	0	0	0	0	0	0	0	0	10	0	0	0	5	0	0	0	0	13
1	ENSG00000014914	ENSG00000014914.21	MTMR11	myotubularin related protein 11 [Source:HGNC Symbol;Acc:HGNC:24307]	FALSE	FALSE	FALSE	FALSE	FALSE	FALSE	.	.	FALSE	.	FALSE	FALSE	.	.	.	.	6	.	.	.	0	0	0	0	0	0	0	0	0	0	0	0	0	0	0	0	0	0	0	0	0	0	0	0	0
10	ENSG00000014919	ENSG00000014919.13	COX15	cytochrome c oxidase assembly homolog COX15 [Source:HGNC Symbol;Acc:HGNC:2263]	FALSE	FALSE	FALSE	FALSE	FALSE	FALSE	.	.	FALSE	Expert Review Amber|NHS GMS|Victorian Clinical Genetics Services|Wessex and West Midlands GLH	FALSE	FALSE	Definitive (GENCC:100001)>Leigh syndrome (MONDO:0009723)>Autosomal recessive (HP:0000007)|Definitive (GENCC:100001)>mitochondrial disease (MONDO:0044970)>Autosomal recessive (HP:0000007)|Limited (GENCC:100004)>Leigh syndrome (MONDO:0009723)>Autosomal recessive (HP:0000007)|Moderate (GENCC:100003)>cardioencephalomyopathy, fatal infantile, due to cytochrome c oxidase deficiency 2 (MONDO:0014051)>Au…	biallelic_autosomal	definitive	Brain/Cognition|Endocrine/Metabolic|GI tract|Heart/Cardiovasculature/Lymphatic|Musculature	7	Expert Review Green|Radboud University Medical Center, Nijmegen	Autosomal recessive	.	0	10	0	0	0	0	0	0	10	0	0	0	0	0	0	10	5	0	0	5	0	0	0	0	25
14	ENSG00000015133	ENSG00000015133.20	CCDC88C	coiled-coil domain containing 88C [Source:HGNC Symbol;Acc:HGNC:19967]	FALSE	FALSE	FALSE	FALSE	FALSE	FALSE	.	Expert Review Red|SFARI	FALSE	Expert Review Amber|Literature|NHS GMS|Wessex and West Midlands GLH	FALSE	FALSE	Limited (GENCC:100004)>spinocerebellar ataxia type 40 (MONDO:0014475)>Autosomal dominant (HP:0000006)|Moderate (GENCC:100003)>hydrocephalus, nonsyndromic, autosomal recessive 1 (MONDO:0009360)>Autosomal recessive (HP:0000007)|Moderate (GENCC:100003)>spinocerebellar ataxia type 40 (MONDO:0014475)>Autosomal dominant (HP:0000006)|Strong (GENCC:100002)>hydrocephalus, nonsyndromic, autosomal recessive…	biallelic_autosomal	strong	.	2	BRIDGE study SPEED NEURO Tier1 Gene|Expert Review Green|Victorian Clinical Genetics Services	Autosomal dominant|Autosomal recessive	2	5	8	0	0	0	0	0	0	0	8	0	0	5	0	1	10	5	0	5	5	0	1	0	11	21
12	ENSG00000015153	ENSG00000015153.15	YAF2	YY1 associated factor 2 [Source:HGNC Symbol;Acc:HGNC:17363]	FALSE	FALSE	FALSE	FALSE	FALSE	FALSE	.	.	FALSE	.	FALSE	FALSE	.	.	.	.	2	.	.	.	0	0	0	0	0	0	0	0	0	0	0	0	0	0	0	0	0	0	0	0	0	1	0	1	0
10	ENSG00000015171	ENSG00000015171.21	ZMYND11	zinc finger MYND-type containing 11 [Source:HGNC Symbol;Acc:HGNC:16966]	TRUE	FALSE	TRUE	TRUE	TRUE	TRUE	.	Expert Review Red|SFARI	TRUE	.	FALSE	FALSE	Definitive (GENCC:100001)>syndromic complex neurodevelopmental disorder (MONDO:0800439)>Autosomal dominant (HP:0000006)|Strong (GENCC:100002)>intellectual disability, autosomal dominant 30 (MONDO:0014486)>Autosomal dominant (HP:0000006)|Strong (GENCC:100002)>intellectual disability, autosomal dominant 40 (MONDO:0014699)>Autosomal dominant (HP:0000006)|Supportive (GENCC:100009)>autosomal dominant …	monoallelic_autosomal	strong	Brain/Cognition|Face	0	Expert Review Green|Victorian Clinical Genetics Services	Autosomal dominant	2	10	0	0	5	10	0	8	0	0	0	0	0	5	10	1	10	0	0	5	0	0	10	0	58	0
X	ENSG00000015285	ENSG00000015285.12	WAS	WASP actin nucleation promoting factor [Source:HGNC Symbol;Acc:HGNC:12731]	.	.	.	.	.	.	.	.	FALSE	.	FALSE	FALSE	Definitive (GENCC:100001)>Wiskott-Aldrich syndrome (MONDO:0010518)>X-linked (HP:0001417)|Definitive (GENCC:100001)>X-linked severe congenital neutropenia (MONDO:0010294)>X-linked (HP:0001417)|Moderate (GENCC:100003)>X-linked severe congenital neutropenia (MONDO:0010294)>X-linked (HP:0001417)|Strong (GENCC:100002)>Wiskott-Aldrich syndrome (MONDO:0010518)>X-linked (HP:0001417)|Strong (GENCC:100002)…	.	.	.	0	.	X-linked recessive	.	3	0	10	0	0	0	0	0	0	0	0	0	0	0	0	0	0	0	0	0	5	0	10	3	0
16	ENSG00000015413	ENSG00000015413.10	DPEP1	dipeptidase 1 [Source:HGNC Symbol;Acc:HGNC:3002]	FALSE	FALSE	FALSE	FALSE	FALSE	FALSE	.	.	FALSE	.	FALSE	FALSE	.	.	.	.	7	.	.	.	0	0	0	0	0	0	0	0	0	0	0	0	0	0	0	0	0	0	0	0	0	0	0	0	0
22	ENSG00000015475	ENSG00000015475.19	BID	BH3 interacting domain death agonist [Source:HGNC Symbol;Acc:HGNC:1050]	FALSE	FALSE	FALSE	FALSE	FALSE	FALSE	.	.	FALSE	.	FALSE	FALSE	.	.	.	.	9	.	.	.	0	0	0	0	0	0	0	0	0	0	0	0	0	0	0	0	0	0	0	0	0	0	0	0	0
5	ENSG00000015479	ENSG00000015479.20	MATR3	matrin 3 [Source:HGNC Symbol;Acc:HGNC:6912]	FALSE	FALSE	FALSE	FALSE	FALSE	FALSE	.	.	FALSE	.	.	.	Moderate (GENCC:100003)>amyotrophic lateral sclerosis type 21 (MONDO:0011632)>Autosomal dominant (HP:0000006)|Strong (GENCC:100002)>amyotrophic lateral sclerosis type 21 (MONDO:0011632)>Autosomal dominant (HP:0000006)|Supportive (GENCC:100009)>amyotrophic lateral sclerosis (MONDO:0004976)>Autosomal dominant (HP:0000006)|Supportive (GENCC:100009)>distal myopathy with vocal cord weakness (MONDO:001…	.	.	.	0	.	Autosomal dominant	.	8	0	0	0	0	0	0	0	0	0	0	0	0	0	0	0	0	0	5	0	0	10	0	23	0
7	ENSG00000015520	ENSG00000015520.15	NPC1L1	NPC1 like intracellular cholesterol transporter 1 [Source:HGNC Symbol;Acc:HGNC:7898]	FALSE	FALSE	FALSE	FALSE	FALSE	FALSE	.	.	FALSE	.	FALSE	FALSE	.	.	.	.	5	.	.	.	0	0	0	0	0	0	0	0	0	0	0	0	0	0	0	0	0	0	0	0	0	0	0	0	0
17	ENSG00000015532	ENSG00000015532.10	XYLT2	xylosyltransferase 2 [Source:HGNC Symbol;Acc:HGNC:15517]	FALSE	FALSE	FALSE	FALSE	FALSE	FALSE	1	.	FALSE	.	FALSE	FALSE	Strong (GENCC:100002)>spondylo-ocular syndrome (MONDO:0011604)>Autosomal recessive (HP:0000007)|Supportive (GENCC:100009)>spondylo-ocular syndrome (MONDO:0011604)>Autosomal recessive (HP:0000007)	biallelic_autosomal	strong	Brain/Cognition|Ear|Eye: Lens|Eye: Retina|Heart/Cardiovasculature/Lymphatic|Kidney Renal Tract|Skeleton	1	.	Autosomal recessive	.	0	8	0	0	0	0	0	0	8	0	0	0	0	0	0	0	0	5	0	5	0	5	0	5	21
2	ENSG00000015568	ENSG00000015568.13	RGPD5	RANBP2 like and GRIP domain containing 5 [Source:HGNC Symbol;Acc:HGNC:32418]	.	.	.	.	.	.	.	.	FALSE	.	.	.	.	.	.	.	.	.	.	.	0	0	0	0	0	0	0	0	0	0	0	0	0	0	0	0	0	0	0	0	0	0	0	0	0
8	ENSG00000015592	ENSG00000015592.17	STMN4	stathmin 4 [Source:HGNC Symbol;Acc:HGNC:16078]	FALSE	FALSE	FALSE	FALSE	FALSE	FALSE	.	.	FALSE	.	FALSE	FALSE	.	.	.	.	3	.	.	.	0	0	0	0	0	0	0	0	0	0	0	0	0	0	0	0	0	0	0	0	0	0	0	0	0
7	ENSG00000015676	ENSG00000015676.18	NUDCD3	NudC domain containing 3 [Source:HGNC Symbol;Acc:HGNC:22208]	FALSE	FALSE	FALSE	FALSE	FALSE	FALSE	.	.	FALSE	.	FALSE	FALSE	.	.	.	.	2	.	.	.	0	0	0	0	0	0	0	0	0	0	0	0	0	0	0	0	0	0	0	0	0	1	0	1	0
5	ENSG00000016082	ENSG00000016082.15	ISL1	ISL LIM homeobox 1 [Source:HGNC Symbol;Acc:HGNC:6132]	FALSE	FALSE	FALSE	FALSE	FALSE	FALSE	.	.	FALSE	.	FALSE	FALSE	.	.	.	.	1	.	.	.	0	0	0	0	0	0	0	0	0	0	0	0	0	0	0	0	0	0	0	0	0	5	0	5	0
3	ENSG00000016391	ENSG00000016391.11	CHDH	choline dehydrogenase [Source:HGNC Symbol;Acc:HGNC:24288]	FALSE	FALSE	FALSE	FALSE	FALSE	FALSE	.	.	FALSE	.	FALSE	FALSE	.	.	.	.	4	.	.	.	0	0	0	0	0	0	0	0	0	0	0	0	0	0	0	0	0	0	0	0	0	0	0	0	0
6	ENSG00000016402	ENSG00000016402.14	IL20RA	interleukin 20 receptor subunit alpha [Source:HGNC Symbol;Acc:HGNC:6003]	FALSE	FALSE	FALSE	FALSE	FALSE	FALSE	.	.	FALSE	.	FALSE	FALSE	.	.	.	.	3	.	.	.	0	0	0	0	0	0	0	0	0	0	0	0	0	0	0	0	0	0	0	0	0	0	0	0	0
1	ENSG00000016490	ENSG00000016490.16	CLCA1	chloride channel accessory 1 [Source:HGNC Symbol;Acc:HGNC:2015]	FALSE	FALSE	FALSE	FALSE	FALSE	FALSE	.	.	FALSE	.	FALSE	FALSE	.	.	.	.	3	.	.	.	0	0	0	0	0	0	0	0	0	0	0	0	0	0	0	0	0	0	0	0	0	0	0	0	0
1	ENSG00000016602	ENSG00000016602.9	CLCA4	chloride channel accessory 4 [Source:HGNC Symbol;Acc:HGNC:2018]	FALSE	FALSE	FALSE	FALSE	FALSE	FALSE	.	.	FALSE	.	FALSE	FALSE	.	.	.	.	5	.	.	.	0	0	0	0	0	0	0	0	0	0	0	0	0	0	0	0	0	0	0	0	0	0	0	0	0
3	ENSG00000016864	ENSG00000016864.19	GLT8D1	glycosyltransferase 8 domain containing 1 [Source:HGNC Symbol;Acc:HGNC:24870]	FALSE	FALSE	FALSE	FALSE	FALSE	FALSE	.	.	FALSE	.	FALSE	FALSE	Limited (GENCC:100004)>familial amyotrophic lateral sclerosis (MONDO:0005144)>Autosomal dominant (HP:0000006)	.	.	.	6	.	.	.	1	0	0	0	0	0	0	0	0	0	0	0	0	0	0	0	0	0	0	0	0	0	0	1	0
3	ENSG00000017260	ENSG00000017260.20	ATP2C1	ATPase secretory pathway Ca2+ transporting 1 [Source:HGNC Symbol;Acc:HGNC:13211]	FALSE	FALSE	FALSE	FALSE	FALSE	FALSE	.	.	FALSE	.	FALSE	FALSE	Definitive (GENCC:100001)>Hailey-Hailey disease (MONDO:0008218)>Autosomal dominant (HP:0000006)|Strong (GENCC:100002)>Hailey-Hailey disease (MONDO:0008218)>Autosomal dominant (HP:0000006)|Supportive (GENCC:100009)>Hailey-Hailey disease (MONDO:0008218)>Autosomal dominant (HP:0000006)	.	.	.	0	.	Autosomal dominant	.	10	0	0	0	0	0	0	0	0	0	0	0	0	0	0	0	0	0	5	0	0	10	0	25	0
12	ENSG00000017427	ENSG00000017427.17	IGF1	insulin like growth factor 1 [Source:HGNC Symbol;Acc:HGNC:5464]	FALSE	FALSE	FALSE	FALSE	FALSE	FALSE	.	.	FALSE	.	FALSE	FALSE	Definitive (GENCC:100001)>growth delay due to insulin-like growth factor type 1 deficiency (MONDO:0012110)>Autosomal recessive (HP:0000007)|Limited (GENCC:100004)>growth delay due to insulin-like growth factor type 1 deficiency (MONDO:0012110)>Autosomal dominant (HP:0000006)|Strong (GENCC:100002)>growth delay due to insulin-like growth factor type 1 deficiency (MONDO:0012110)>Autosomal recessive …	biallelic_autosomal	definitive	Brain/Cognition|Ear|Skeleton	4	Expert Review Green|Radboud University Medical Center, Nijmegen|Victorian Clinical Genetics Services	Autosomal recessive	3	1	10	0	0	0	0	0	0	10	0	0	0	1	0	0	10	0	0	0	5	0	0	0	1	25
X	ENSG00000017483	ENSG00000017483.16	SLC38A5	solute carrier family 38 member 5 [Source:HGNC Symbol;Acc:HGNC:18070]	.	.	.	.	.	.	.	.	FALSE	.	FALSE	FALSE	.	.	.	.	1	.	.	.	0	0	0	0	0	0	0	0	0	0	0	0	0	0	0	0	0	0	0	0	0	0	5	0	0
18	ENSG00000017797	ENSG00000017797.13	RALBP1	ralA binding protein 1 [Source:HGNC Symbol;Acc:HGNC:9841]	FALSE	FALSE	FALSE	FALSE	FALSE	FALSE	.	.	FALSE	.	FALSE	FALSE	.	.	.	.	2	.	.	.	0	0	0	0	0	0	0	0	0	0	0	0	0	0	0	0	0	0	0	0	0	1	0	1	0
4	ENSG00000018189	ENSG00000018189.13	RUFY3	RUN and FYVE domain containing 3 [Source:HGNC Symbol;Acc:HGNC:30285]	FALSE	FALSE	FALSE	FALSE	FALSE	FALSE	.	.	FALSE	.	FALSE	FALSE	.	.	.	.	2	.	.	.	0	0	0	0	0	0	0	0	0	0	0	0	0	0	0	0	0	0	0	0	0	1	0	1	0
12	ENSG00000018236	ENSG00000018236.15	CNTN1	contactin 1 [Source:HGNC Symbol;Acc:HGNC:2171]	FALSE	FALSE	FALSE	FALSE	FALSE	FALSE	.	.	FALSE	.	FALSE	FALSE	Moderate (GENCC:100003)>Compton-North congenital myopathy (MONDO:0012929)>Autosomal recessive (HP:0000007)|No Known Disease Relationship (GENCC:100008)>schizophrenia (MONDO:0005090)>Unknown (HP:0000005)|Strong (GENCC:100002)>Compton-North congenital myopathy (MONDO:0012929)>Autosomal recessive (HP:0000007)|Supportive (GENCC:100009)>Compton-North congenital myopathy (MONDO:0012929)>Autosomal reces…	.	.	.	1	.	Autosomal recessive	.	0	8	0	0	0	0	0	0	0	0	0	0	0	0	0	0	0	0	0	5	0	5	0	5	13
2	ENSG00000018280	ENSG00000018280.18	SLC11A1	solute carrier family 11 member 1 [Source:HGNC Symbol;Acc:HGNC:10907]	FALSE	FALSE	FALSE	FALSE	FALSE	FALSE	.	.	FALSE	.	FALSE	FALSE	.	.	.	.	7	.	.	.	0	0	0	0	0	0	0	0	0	0	0	0	0	0	0	0	0	0	0	0	0	0	0	0	0
3	ENSG00000018408	ENSG00000018408.15	WWTR1	WW domain containing transcription regulator 1 [Source:HGNC Symbol;Acc:HGNC:24042]	FALSE	FALSE	FALSE	FALSE	FALSE	FALSE	.	.	FALSE	.	FALSE	FALSE	.	.	.	.	1	.	.	.	0	0	0	0	0	0	0	0	0	0	0	0	0	0	0	0	0	0	0	0	0	5	0	5	0
2	ENSG00000018510	ENSG00000018510.18	AGPS	alkylglycerone phosphate synthase [Source:HGNC Symbol;Acc:HGNC:327]	FALSE	FALSE	FALSE	FALSE	FALSE	FALSE	.	.	FALSE	.	FALSE	FALSE	Definitive (GENCC:100001)>alkylglycerone-phosphate synthase deficiency (MONDO:0100274)>Autosomal recessive (HP:0000007)|Definitive (GENCC:100001)>rhizomelic chondrodysplasia punctata type 3 (MONDO:0010823)>Autosomal recessive (HP:0000007)|Definitive (GENCC:100001)>rhizomelic chondrodysplasia punctata type 3 (MONDO:0010823)>Mitochondrial (HP:0001427)|Moderate (GENCC:100003)>rhizomelic chondrodyspl…	biallelic_autosomal	definitive	Brain/Cognition|Eye|Skeleton	0	Expert Review Amber	Autosomal recessive	.	0	10	0	0	0	0	0	0	10	0	0	0	0	0	0	5	0	0	0	5	0	10	0	10	25
2	ENSG00000018607	ENSG00000018607.9	ZNF285CP	zinc finger protein 285C, pseudogene [Source:HGNC Symbol;Acc:HGNC:33228]	.	.	.	.	.	.	.	.	.	.	.	.	.	.	.	.	.	.	.	.	0	0	0	0	0	0	0	0	0	0	0	0	0	0	0	0	0	0	0	0	0	0	0	0	0
X	ENSG00000018610	ENSG00000018610.15	STEEP1	STING1 ER exit protein 1 [Source:HGNC Symbol;Acc:HGNC:26239]	.	.	.	.	.	.	.	.	FALSE	.	.	.	Limited (GENCC:100004)>X-linked syndromic intellectual disability (MONDO:0020119)>X-linked (HP:0001417)|Limited (GENCC:100004)>intellectual disability, X-linked 107 (MONDO:0049222)>X-linked (HP:0001417)	.	.	.	1	Expert Review Green|Literature|Radboud University Medical Center, Nijmegen	X-linked	.	0	0	1	0	0	0	0	0	0	0	0	0	0	0	0	10	0	0	0	0	5	0	5	0	0
1	ENSG00000018625	ENSG00000018625.15	ATP1A2	ATPase Na+/K+ transporting subunit alpha 2 [Source:HGNC Symbol;Acc:HGNC:800]	FALSE	FALSE	TRUE	TRUE	TRUE	TRUE	1	.	FALSE	Expert|Expert Review Green|NHS GMS|Wessex and West Midlands GLH	FALSE	FALSE	Definitive (GENCC:100001)>hemiplegic migraine-developmental and epileptic encephalopathy spectrum (MONDO:0100539)>Autosomal dominant (HP:0000006)|Definitive (GENCC:100001)>migraine, familial hemiplegic, 2 (MONDO:0011232)>Autosomal dominant (HP:0000006)|Limited (GENCC:100004)>alternating hemiplegia of childhood 1 (MONDO:0007087)>Autosomal dominant (HP:0000006)|Moderate (GENCC:100003)>fetal akinesi…	biallelic_autosomal|monoallelic_autosomal	definitive|moderate|strong	.	2	Expert Review Green|Radboud University Medical Center, Nijmegen|Victorian Clinical Genetics Services	Autosomal dominant|Autosomal recessive	.	10	8	0	0	10	0	0	10	0	10	0	0	0	0	0	10	10	5	5	5	0	1	0	36	23
2	ENSG00000018699	ENSG00000018699.13	TTC27	tetratricopeptide repeat domain 27 [Source:HGNC Symbol;Acc:HGNC:25986]	FALSE	FALSE	FALSE	FALSE	FALSE	FALSE	.	.	FALSE	.	FALSE	FALSE	.	.	.	.	4	.	.	.	0	0	0	0	0	0	0	0	0	0	0	0	0	0	0	0	0	0	0	0	0	0	0	0	0
19	ENSG00000018869	ENSG00000018869.18	ZNF582	zinc finger protein 582 [Source:HGNC Symbol;Acc:HGNC:26421]	FALSE	FALSE	FALSE	FALSE	FALSE	FALSE	.	.	FALSE	.	FALSE	FALSE	.	.	.	.	8	.	.	.	0	0	0	0	0	0	0	0	0	0	0	0	0	0	0	0	0	0	0	0	0	0	0	0	0
11	ENSG00000019102	ENSG00000019102.12	VSIG2	V-set and immunoglobulin domain containing 2 [Source:HGNC Symbol;Acc:HGNC:17149]	FALSE	FALSE	FALSE	FALSE	FALSE	FALSE	.	.	FALSE	.	FALSE	FALSE	.	.	.	.	6	.	.	.	0	0	0	0	0	0	0	0	0	0	0	0	0	0	0	0	0	0	0	0	0	0	0	0	0
11	ENSG00000019144	ENSG00000019144.20	PHLDB1	pleckstrin homology like domain family B member 1 [Source:HGNC Symbol;Acc:HGNC:23697]	FALSE	FALSE	FALSE	TRUE	TRUE	TRUE	.	.	FALSE	.	FALSE	FALSE	.	.	.	.	1	.	Autosomal recessive	.	0	0	0	0	10	0	0	0	0	0	0	0	0	0	0	0	0	0	0	5	0	5	0	15	5
2	ENSG00000019169	ENSG00000019169.11	MARCO	macrophage receptor with collagenous structure [Source:HGNC Symbol;Acc:HGNC:6895]	FALSE	FALSE	FALSE	FALSE	FALSE	FALSE	.	.	FALSE	.	FALSE	FALSE	.	.	.	.	7	.	.	.	0	0	0	0	0	0	0	0	0	0	0	0	0	0	0	0	0	0	0	0	0	0	0	0	0
20	ENSG00000019186	ENSG00000019186.10	CYP24A1	cytochrome P450 family 24 subfamily A member 1 [Source:HGNC Symbol;Acc:HGNC:2602]	FALSE	FALSE	FALSE	FALSE	FALSE	FALSE	.	.	FALSE	.	FALSE	FALSE	Strong (GENCC:100002)>hypercalcemia, infantile, 1 (MONDO:0020739)>Autosomal recessive (HP:0000007)|Supportive (GENCC:100009)>autosomal recessive infantile hypercalcemia (MONDO:0007749)>Autosomal recessive (HP:0000007)	biallelic_autosomal	limited	Endocrine/Metabolic|Kidney Renal Tract	8	.	Autosomal recessive	.	0	8	0	0	0	0	0	0	0	1	0	0	0	0	0	0	0	0	0	5	0	0	0	0	14
11	ENSG00000019485	ENSG00000019485.14	PRDM11	PR/SET domain 11 [Source:HGNC Symbol;Acc:HGNC:13996]	FALSE	FALSE	FALSE	FALSE	FALSE	FALSE	.	.	FALSE	.	FALSE	FALSE	.	.	.	.	1	.	.	.	0	0	0	0	0	0	0	0	0	0	0	0	0	0	0	0	0	0	0	0	0	5	0	5	0
11	ENSG00000019505	ENSG00000019505.8	SYT13	synaptotagmin 13 [Source:HGNC Symbol;Acc:HGNC:14962]	FALSE	FALSE	FALSE	FALSE	FALSE	FALSE	.	.	FALSE	.	FALSE	FALSE	.	.	.	.	2	.	.	.	0	0	0	0	0	0	0	0	0	0	0	0	0	0	0	0	0	0	0	0	0	1	0	1	0
8	ENSG00000019549	ENSG00000019549.13	SNAI2	snail family transcriptional repressor 2 [Source:HGNC Symbol;Acc:HGNC:11094]	FALSE	FALSE	FALSE	FALSE	FALSE	FALSE	.	.	FALSE	.	FALSE	FALSE	Limited (GENCC:100004)>Waardenburg syndrome (MONDO:0018094)>Autosomal recessive (HP:0000007)|Moderate (GENCC:100003)>Waardenburg syndrome type 2D (MONDO:0012144)>Autosomal recessive (HP:0000007)|Strong (GENCC:100002)>Waardenburg syndrome type 2D (MONDO:0012144)>Autosomal recessive (HP:0000007)|Strong (GENCC:100002)>piebaldism (MONDO:0008244)>Autosomal dominant (HP:0000006)|Supportive (GENCC:10000…	.	.	.	2	.	.	.	8	8	0	0	0	0	0	0	0	0	0	0	0	0	0	0	0	0	0	0	0	1	0	9	8
5	ENSG00000019582	ENSG00000019582.17	CD74	CD74 molecule [Source:HGNC Symbol;Acc:HGNC:1697]	FALSE	FALSE	FALSE	FALSE	FALSE	FALSE	.	.	FALSE	.	FALSE	FALSE	.	.	.	.	2	.	.	.	0	0	0	0	0	0	0	0	0	0	0	0	0	0	0	0	0	0	0	0	0	1	0	1	0
7	ENSG00000019991	ENSG00000019991.18	HGF	hepatocyte growth factor [Source:HGNC Symbol;Acc:HGNC:4893]	FALSE	FALSE	FALSE	FALSE	FALSE	FALSE	.	.	FALSE	.	FALSE	FALSE	Limited (GENCC:100004)>autosomal recessive nonsyndromic hearing loss 39 (MONDO:0012003)>Autosomal recessive (HP:0000007)|Moderate (GENCC:100003)>nonsyndromic genetic hearing loss (MONDO:0019497)>Autosomal recessive (HP:0000007)|Strong (GENCC:100002)>autosomal recessive nonsyndromic hearing loss 39 (MONDO:0012003)>Autosomal recessive (HP:0000007)|Strong (GENCC:100002)>autosomal recessive nonsyndro…	.	.	.	0	.	Autosomal recessive	.	0	8	0	0	0	0	0	0	0	0	0	0	0	0	0	0	0	0	0	5	0	10	0	10	13
10	ENSG00000019995	ENSG00000019995.6	ZRANB1	zinc finger RANBP2-type containing 1 [Source:HGNC Symbol;Acc:HGNC:18224]	FALSE	FALSE	FALSE	FALSE	FALSE	FALSE	.	.	FALSE	.	FALSE	FALSE	.	.	.	.	0	.	.	.	0	0	0	0	0	0	0	0	0	0	0	0	0	0	0	0	0	0	0	0	0	10	0	10	0
1	ENSG00000020129	ENSG00000020129.16	NCDN	neurochondrin [Source:HGNC Symbol;Acc:HGNC:17597]	FALSE	FALSE	FALSE	FALSE	FALSE	FALSE	.	.	FALSE	Expert Review Amber|Literature	FALSE	FALSE	Strong (GENCC:100002)>neurodevelopmental disorder with infantile epileptic spasms (MONDO:0859162)>Autosomal dominant (HP:0000006)|Supportive (GENCC:100009)>autosomal recessive non-syndromic intellectual disability (MONDO:0019502)>Autosomal recessive (HP:0000007)	biallelic_autosomal|monoallelic_autosomal	limited|strong	Brain/Cognition	0	Expert Review Green|Literature	Autosomal dominant	.	8	3	0	0	0	0	8	0	8	0	0	0	0	0	0	10	5	0	5	0	0	10	0	31	11
8	ENSG00000020181	ENSG00000020181.18	ADGRA2	adhesion G protein-coupled receptor A2 [Source:HGNC Symbol;Acc:HGNC:17849]	FALSE	FALSE	FALSE	FALSE	FALSE	FALSE	.	.	FALSE	.	FALSE	FALSE	.	.	.	.	3	.	.	.	0	0	0	0	0	0	0	0	0	0	0	0	0	0	0	0	0	0	0	0	0	0	0	0	0
7	ENSG00000020219	ENSG00000020219.9	CCT8L1P	chaperonin containing TCP1 subunit 8 like 1, pseudogene [Source:HGNC Symbol;Acc:HGNC:32153]	.	.	.	.	.	.	.	.	.	.	.	.	.	.	.	.	.	.	.	.	0	0	0	0	0	0	0	0	0	0	0	0	0	0	0	0	0	0	0	0	0	0	0	0	0
20	ENSG00000020256	ENSG00000020256.20	ZFP64	ZFP64 zinc finger protein [Source:HGNC Symbol;Acc:HGNC:15940]	FALSE	FALSE	FALSE	FALSE	FALSE	FALSE	.	.	FALSE	.	FALSE	FALSE	.	.	.	.	4	.	.	.	0	0	0	0	0	0	0	0	0	0	0	0	0	0	0	0	0	0	0	0	0	0	0	0	0
14	ENSG00000020426	ENSG00000020426.11	MNAT1	MNAT1 component of CDK activating kinase [Source:HGNC Symbol;Acc:HGNC:7181]	FALSE	FALSE	FALSE	FALSE	FALSE	FALSE	.	.	FALSE	.	FALSE	FALSE	.	.	.	.	8	.	.	.	0	0	0	0	0	0	0	0	0	0	0	0	0	0	0	0	0	0	0	0	0	0	0	0	0
14	ENSG00000020577	ENSG00000020577.14	SAMD4A	sterile alpha motif domain containing 4A [Source:HGNC Symbol;Acc:HGNC:23023]	FALSE	FALSE	FALSE	FALSE	FALSE	FALSE	.	.	FALSE	.	FALSE	FALSE	.	.	.	.	0	.	.	.	0	0	0	0	0	0	0	0	0	0	0	0	0	0	0	0	0	0	0	0	0	10	0	10	0
1	ENSG00000020633	ENSG00000020633.19	RUNX3	RUNX family transcription factor 3 [Source:HGNC Symbol;Acc:HGNC:10473]	FALSE	FALSE	FALSE	FALSE	FALSE	FALSE	.	.	FALSE	.	FALSE	FALSE	.	.	.	.	2	.	.	.	0	0	0	0	0	0	0	0	0	0	0	0	0	0	0	0	0	0	0	0	0	1	0	1	0
11	ENSG00000020922	ENSG00000020922.13	MRE11	MRE11 homolog, double strand break repair nuclease [Source:HGNC Symbol;Acc:HGNC:7230]	FALSE	FALSE	FALSE	FALSE	FALSE	FALSE	2	.	FALSE	.	FALSE	FALSE	Definitive (GENCC:100001)>ataxia-telangiectasia-like disorder 1 (MONDO:0024557)>Autosomal recessive (HP:0000007)|Disputed Evidence (GENCC:100005)>breast cancer (MONDO:0007254)>Autosomal dominant (HP:0000006)|Disputed Evidence (GENCC:100005)>prostate cancer (MONDO:0008315)>Autosomal dominant (HP:0000006)|Refuted Evidence (GENCC:100006)>familial ovarian cancer (MONDO:0016248)>Autosomal dominant (HP…	biallelic_autosomal	definitive	Brain/Cognition|Eye|Musculature|Spinal cord/Peripheral nerves	4	Expert Review Red	Autosomal recessive	.	1	10	0	0	0	0	0	0	10	0	0	0	0	0	0	1	0	5	0	5	0	0	0	1	25
11	ENSG00000021300	ENSG00000021300.14	PLEKHB1	pleckstrin homology domain containing B1 [Source:HGNC Symbol;Acc:HGNC:19079]	FALSE	FALSE	FALSE	FALSE	FALSE	FALSE	.	.	FALSE	.	FALSE	FALSE	.	.	.	.	5	.	.	.	0	0	0	0	0	0	0	0	0	0	0	0	0	0	0	0	0	0	0	0	0	0	0	0	0
6	ENSG00000021355	ENSG00000021355.13	SERPINB1	serpin family B member 1 [Source:HGNC Symbol;Acc:HGNC:3311]	FALSE	FALSE	FALSE	FALSE	FALSE	FALSE	.	.	FALSE	.	FALSE	FALSE	.	.	.	.	8	.	.	.	0	0	0	0	0	0	0	0	0	0	0	0	0	0	0	0	0	0	0	0	0	0	0	0	0
7	ENSG00000021461	ENSG00000021461.18	CYP3A43	cytochrome P450 family 3 subfamily A member 43 [Source:HGNC Symbol;Acc:HGNC:17450]	FALSE	FALSE	FALSE	FALSE	FALSE	FALSE	.	.	FALSE	.	FALSE	FALSE	.	.	.	.	6	.	.	.	0	0	0	0	0	0	0	0	0	0	0	0	0	0	0	0	0	0	0	0	0	0	0	0	0
19	ENSG00000021488	ENSG00000021488.13	SLC7A9	solute carrier family 7 member 9 [Source:HGNC Symbol;Acc:HGNC:11067]	FALSE	FALSE	FALSE	FALSE	FALSE	FALSE	.	.	FALSE	.	FALSE	FALSE	Definitive (GENCC:100001)>cystinuria (MONDO:0009067)>Autosomal recessive (HP:0000007)|Strong (GENCC:100002)>cystinuria (MONDO:0009067)>Autosomal dominant (HP:0000006)|Strong (GENCC:100002)>cystinuria (MONDO:0009067)>Autosomal recessive (HP:0000007)|Supportive (GENCC:100009)>cystinuria type B (MONDO:0019746)>Semidominant (HP:0032113)	.	.	.	6	.	Autosomal dominant|Autosomal recessive	.	8	10	0	0	0	0	0	0	0	0	0	0	0	0	0	0	0	0	5	5	0	0	0	13	15
2	ENSG00000021574	ENSG00000021574.15	SPAST	spastin [Source:HGNC Symbol;Acc:HGNC:11233]	TRUE	TRUE	TRUE	TRUE	TRUE	TRUE	.	Expert Review Amber|SFARI	TRUE	.	FALSE	FALSE	Definitive (GENCC:100001)>Charlevoix-Saguenay spastic ataxia (MONDO:0010041)>Autosomal recessive (HP:0000007)|Definitive (GENCC:100001)>hereditary spastic paraplegia 4 (MONDO:0008438)>Autosomal dominant (HP:0000006)|Moderate (GENCC:100003)>hereditary spastic paraplegia 4 (MONDO:0008438)>Autosomal dominant (HP:0000006)|Strong (GENCC:100002)>hereditary spastic paraplegia 4 (MONDO:0008438)>Autosomal…	monoallelic_autosomal	strong	.	0	BRIDGE study SPEED NEURO Tier1 Gene|Expert Review Red|Victorian Clinical Genetics Services	Autosomal dominant	1	10	10	0	10	10	0	0	8	0	0	0	0	10	10	5	1	0	0	5	0	0	10	0	63	10
14	ENSG00000021645	ENSG00000021645.20	NRXN3	neurexin 3 [Source:HGNC Symbol;Acc:HGNC:8010]	TRUE	FALSE	FALSE	FALSE	FALSE	TRUE	.	Expert Review Red|SFARI	FALSE	.	FALSE	FALSE	Limited (GENCC:100004)>autism (MONDO:0005260)>Autosomal dominant (HP:0000006)	monoallelic_autosomal	limited	Brain/Cognition	0	Expert Review Red	.	1	1	0	0	5	5	0	1	0	0	0	0	0	10	0	1	1	0	0	0	0	0	10	0	22	0
11	ENSG00000021762	ENSG00000021762.20	OSBPL5	oxysterol binding protein like 5 [Source:HGNC Symbol;Acc:HGNC:16392]	FALSE	FALSE	FALSE	FALSE	FALSE	FALSE	.	.	FALSE	.	FALSE	FALSE	.	.	.	.	2	.	.	.	0	0	0	0	0	0	0	0	0	0	0	0	0	0	0	0	0	0	0	0	0	1	0	1	0
15	ENSG00000021776	ENSG00000021776.11	AQR	aquarius intron-binding spliceosomal factor [Source:HGNC Symbol;Acc:HGNC:29513]	FALSE	FALSE	FALSE	FALSE	FALSE	FALSE	.	.	FALSE	.	FALSE	FALSE	.	.	.	.	0	.	.	.	0	0	0	0	0	0	0	0	0	0	0	0	0	0	0	0	0	0	0	0	0	10	0	10	0
2	ENSG00000021826	ENSG00000021826.18	CPS1	carbamoyl-phosphate synthase 1 [Source:HGNC Symbol;Acc:HGNC:2323]	FALSE	FALSE	FALSE	FALSE	FALSE	FALSE	.	.	FALSE	.	FALSE	FALSE	Definitive (GENCC:100001)>carbamoyl phosphate synthetase I deficiency disease (MONDO:0009376)>Autosomal recessive (HP:0000007)|Strong (GENCC:100002)>carbamoyl phosphate synthetase I deficiency disease (MONDO:0009376)>Autosomal recessive (HP:0000007)|Supportive (GENCC:100009)>carbamoyl phosphate synthetase I deficiency disease (MONDO:0009376)>Autosomal recessive (HP:0000007)	biallelic_autosomal	definitive	Brain/Cognition|Endocrine/Metabolic	2	Expert Review Green|Radboud University Medical Center, Nijmegen|Victorian Clinical Genetics Services	Autosomal recessive	.	0	10	0	0	0	0	0	0	10	0	0	0	0	0	0	10	0	0	0	5	0	1	0	1	25
1	ENSG00000021852	ENSG00000021852.14	C8B	complement C8 beta chain [Source:HGNC Symbol;Acc:HGNC:1353]	FALSE	FALSE	FALSE	FALSE	FALSE	FALSE	.	.	FALSE	.	FALSE	FALSE	Moderate (GENCC:100003)>type II complement component 8 deficiency (MONDO:0013421)>Autosomal recessive (HP:0000007)|Strong (GENCC:100002)>type II complement component 8 deficiency (MONDO:0013421)>Autosomal recessive (HP:0000007)	.	.	.	7	.	Autosomal recessive	.	0	8	0	0	0	0	0	0	0	0	0	0	0	0	0	0	0	0	0	5	0	0	0	0	13
X	ENSG00000022267	ENSG00000022267.19	FHL1	four and a half LIM domains 1 [Source:HGNC Symbol;Acc:HGNC:3702]	.	.	.	.	.	.	.	.	FALSE	.	FALSE	FALSE	Definitive (GENCC:100001)>X-linked Emery-Dreifuss muscular dystrophy (MONDO:0010680)>Autosomal dominant (HP:0000006)|Definitive (GENCC:100001)>X-linked myopathy with postural muscle atrophy (MONDO:0010401)>X-linked (HP:0001417)|Definitive (GENCC:100001)>X-linked myopathy with postural muscle atrophy (MONDO:0010401)>X-linked recessive (HP:0001419)|Strong (GENCC:100002)>X-linked myopathy with postu…	monoallelic_X_hem	definitive	Musculature	1	BRIDGE study SPEED NEURO Tier1 Gene|Expert Review Red	X-linked|X-linked dominant|X-linked recessive	.	10	0	10	0	0	0	0	0	0	0	0	10	0	0	0	1	0	0	0	0	5	0	5	10	0
20	ENSG00000022277	ENSG00000022277.13	RTF2	replication termination factor 2 [Source:HGNC Symbol;Acc:HGNC:15890]	FALSE	FALSE	FALSE	FALSE	FALSE	FALSE	.	.	FALSE	.	FALSE	FALSE	.	.	.	.	4	.	.	.	0	0	0	0	0	0	0	0	0	0	0	0	0	0	0	0	0	0	0	0	0	0	0	0	0
5	ENSG00000022355	ENSG00000022355.18	GABRA1	gamma-aminobutyric acid type A receptor subunit alpha1 [Source:HGNC Symbol;Acc:HGNC:4075]	TRUE	TRUE	TRUE	TRUE	TRUE	TRUE	.	.	TRUE	Expert|Expert Review Green|NHS GMS|NIHRBR-RD Consortium SPEED_v3.0_20170404|Victorian Clinical Genetics Services|Wessex and West Midlands GLH	FALSE	FALSE	Definitive (GENCC:100001)>developmental and epileptic encephalopathy (MONDO:0100062)>Autosomal dominant (HP:0000006)|Definitive (GENCC:100001)>developmental and epileptic encephalopathy, 19 (MONDO:0014328)>Autosomal dominant (HP:0000006)|Strong (GENCC:100002)>developmental and epileptic encephalopathy, 19 (MONDO:0014328)>Autosomal dominant (HP:0000006)|Strong (GENCC:100002)>epilepsy, idiopathic g…	monoallelic_autosomal	strong	Brain/Cognition	1	Expert Review Green	Autosomal dominant	.	10	0	0	10	10	0	8	0	0	0	0	0	0	10	0	10	10	0	5	0	0	5	0	58	0
19	ENSG00000022556	ENSG00000022556.16	NLRP2	NLR family pyrin domain containing 2 [Source:HGNC Symbol;Acc:HGNC:22948]	FALSE	FALSE	FALSE	FALSE	FALSE	FALSE	.	.	FALSE	.	FALSE	FALSE	Limited (GENCC:100004)>oocyte/zygote/embryo maturation arrest 18 (MONDO:0957230)>Unknown (HP:0000005)	.	.	.	8	.	Autosomal recessive	.	0	0	0	0	0	0	0	0	0	0	0	0	0	0	0	0	0	0	0	5	0	0	0	0	5
8	ENSG00000022567	ENSG00000022567.10	SLC45A4	solute carrier family 45 member 4 [Source:HGNC Symbol;Acc:HGNC:29196]	FALSE	FALSE	FALSE	FALSE	FALSE	FALSE	.	.	FALSE	.	FALSE	FALSE	.	.	.	.	3	.	.	.	0	0	0	0	0	0	0	0	0	0	0	0	0	0	0	0	0	0	0	0	0	0	0	0	0
12	ENSG00000022840	ENSG00000022840.17	RNF10	ring finger protein 10 [Source:HGNC Symbol;Acc:HGNC:10055]	FALSE	FALSE	FALSE	FALSE	FALSE	FALSE	.	.	FALSE	.	FALSE	FALSE	.	.	.	.	1	.	.	.	0	0	0	0	0	0	0	0	0	0	0	0	0	0	0	0	0	0	0	0	0	5	0	5	0
14	ENSG00000022976	ENSG00000022976.16	ZNF839	zinc finger protein 839 [Source:HGNC Symbol;Acc:HGNC:20345]	FALSE	FALSE	FALSE	FALSE	FALSE	FALSE	.	.	FALSE	.	FALSE	FALSE	.	.	.	.	4	.	.	.	0	0	0	0	0	0	0	0	0	0	0	0	0	0	0	0	0	0	0	0	0	0	0	0	0
10	ENSG00000023041	ENSG00000023041.12	ZDHHC6	zinc finger DHHC-type palmitoyltransferase 6 [Source:HGNC Symbol;Acc:HGNC:19160]	FALSE	FALSE	FALSE	FALSE	FALSE	FALSE	.	.	FALSE	.	FALSE	FALSE	.	.	.	.	4	.	.	.	0	0	0	0	0	0	0	0	0	0	0	0	0	0	0	0	0	0	0	0	0	0	0	0	0
11	ENSG00000023171	ENSG00000023171.20	GRAMD1B	GRAM domain containing 1B [Source:HGNC Symbol;Acc:HGNC:29214]	FALSE	FALSE	FALSE	FALSE	FALSE	FALSE	.	.	FALSE	.	FALSE	FALSE	.	.	.	.	4	.	.	.	0	0	0	0	0	0	0	0	0	0	0	0	0	0	0	0	0	0	0	0	0	0	0	0	0
11	ENSG00000023191	ENSG00000023191.17	RNH1	ribonuclease/angiogenin inhibitor 1 [Source:HGNC Symbol;Acc:HGNC:10074]	FALSE	FALSE	FALSE	FALSE	FALSE	FALSE	.	.	FALSE	.	FALSE	FALSE	.	.	.	.	6	.	Autosomal recessive	.	0	0	0	0	0	0	0	0	0	0	0	0	0	0	0	0	0	0	0	5	0	0	0	0	5
2	ENSG00000023228	ENSG00000023228.15	NDUFS1	NADH:ubiquinone oxidoreductase core subunit S1 [Source:HGNC Symbol;Acc:HGNC:7707]	FALSE	FALSE	FALSE	FALSE	FALSE	FALSE	.	.	FALSE	Expert Review Amber|NHS GMS|Victorian Clinical Genetics Services|Wessex and West Midlands GLH	FALSE	FALSE	Definitive (GENCC:100001)>Leigh syndrome (MONDO:0009723)>Autosomal recessive (HP:0000007)|Definitive (GENCC:100001)>mitochondrial complex I deficiency, nuclear type 1 (MONDO:0100224)>Autosomal recessive (HP:0000007)|Definitive (GENCC:100001)>mitochondrial disease (MONDO:0044970)>Autosomal recessive (HP:0000007)|Strong (GENCC:100002)>mitochondrial complex 1 deficiency, nuclear type 5 (MONDO:003261…	biallelic_autosomal	definitive	Brain/Cognition|Endocrine/Metabolic	4	Expert Review Green|Radboud University Medical Center, Nijmegen|Victorian Clinical Genetics Services	Autosomal recessive	.	0	10	0	0	0	0	0	0	10	0	0	0	0	0	0	10	5	0	0	5	0	0	0	0	25
8	ENSG00000023287	ENSG00000023287.13	RB1CC1	RB1 inducible coiled-coil 1 [Source:HGNC Symbol;Acc:HGNC:15574]	FALSE	FALSE	FALSE	FALSE	FALSE	FALSE	.	.	FALSE	.	FALSE	FALSE	.	.	.	.	0	.	.	.	0	0	0	0	0	0	0	0	0	0	0	0	0	0	0	0	0	0	0	0	0	10	0	10	0
9	ENSG00000023318	ENSG00000023318.9	ERP44	endoplasmic reticulum protein 44 [Source:HGNC Symbol;Acc:HGNC:18311]	FALSE	FALSE	FALSE	FALSE	FALSE	FALSE	.	.	FALSE	.	FALSE	FALSE	.	.	.	.	1	.	.	.	0	0	0	0	0	0	0	0	0	0	0	0	0	0	0	0	0	0	0	0	0	5	0	5	0
3	ENSG00000023330	ENSG00000023330.15	ALAS1	5'-aminolevulinate synthase 1 [Source:HGNC Symbol;Acc:HGNC:396]	FALSE	FALSE	FALSE	FALSE	FALSE	FALSE	.	.	FALSE	.	FALSE	FALSE	.	.	.	.	2	.	.	.	0	0	0	0	0	0	0	0	0	0	0	0	0	0	0	0	0	0	0	0	0	1	0	1	0
11	ENSG00000023445	ENSG00000023445.17	BIRC3	baculoviral IAP repeat containing 3 [Source:HGNC Symbol;Acc:HGNC:591]	FALSE	FALSE	FALSE	FALSE	FALSE	FALSE	.	.	FALSE	.	FALSE	FALSE	.	.	.	.	2	.	.	.	0	0	0	0	0	0	0	0	0	0	0	0	0	0	0	0	0	0	0	0	0	1	0	1	0
13	ENSG00000023516	ENSG00000023516.9	AKAP11	A-kinase anchoring protein 11 [Source:HGNC Symbol;Acc:HGNC:369]	FALSE	FALSE	FALSE	FALSE	FALSE	FALSE	.	.	FALSE	.	FALSE	FALSE	.	.	.	.	1	.	.	.	0	0	0	0	0	0	0	0	0	0	0	0	0	0	0	0	0	0	0	0	0	5	0	5	0
1	ENSG00000023572	ENSG00000023572.10	GLRX2	glutaredoxin 2 [Source:HGNC Symbol;Acc:HGNC:16065]	FALSE	FALSE	FALSE	FALSE	FALSE	FALSE	.	.	FALSE	.	FALSE	FALSE	.	.	.	.	8	.	.	.	0	0	0	0	0	0	0	0	0	0	0	0	0	0	0	0	0	0	0	0	0	0	0	0	0
14	ENSG00000023608	ENSG00000023608.5	SNAPC1	small nuclear RNA activating complex polypeptide 1 [Source:HGNC Symbol;Acc:HGNC:11134]	FALSE	FALSE	FALSE	FALSE	FALSE	FALSE	.	.	FALSE	.	FALSE	FALSE	.	.	.	.	8	.	.	.	0	0	0	0	0	0	0	0	0	0	0	0	0	0	0	0	0	0	0	0	0	0	0	0	0
12	ENSG00000023697	ENSG00000023697.13	DERA	deoxyribose-phosphate aldolase [Source:HGNC Symbol;Acc:HGNC:24269]	FALSE	FALSE	FALSE	FALSE	FALSE	FALSE	.	.	FALSE	.	FALSE	FALSE	.	.	.	.	5	.	.	.	0	0	0	0	0	0	0	0	0	0	0	0	0	0	0	0	0	0	0	0	0	0	0	0	0
12	ENSG00000023734	ENSG00000023734.11	STRAP	serine/threonine kinase receptor associated protein [Source:HGNC Symbol;Acc:HGNC:30796]	FALSE	FALSE	FALSE	FALSE	FALSE	FALSE	.	.	FALSE	.	FALSE	FALSE	.	.	.	.	1	.	.	.	0	0	0	0	0	0	0	0	0	0	0	0	0	0	0	0	0	0	0	0	0	5	0	5	0
10	ENSG00000023839	ENSG00000023839.12	ABCC2	ATP binding cassette subfamily C member 2 [Source:HGNC Symbol;Acc:HGNC:53]	FALSE	FALSE	FALSE	FALSE	FALSE	FALSE	.	.	FALSE	.	FALSE	FALSE	Strong (GENCC:100002)>Dubin-Johnson syndrome (MONDO:0009380)>Autosomal recessive (HP:0000007)|Supportive (GENCC:100009)>Dubin-Johnson syndrome (MONDO:0009380)>Autosomal recessive (HP:0000007)	.	.	.	6	.	Autosomal recessive	.	0	8	0	0	0	0	0	0	0	0	0	0	0	0	0	0	0	0	0	5	0	0	0	0	13
6	ENSG00000023892	ENSG00000023892.12	DEF6	DEF6 guanine nucleotide exchange factor [Source:HGNC Symbol;Acc:HGNC:2760]	FALSE	FALSE	FALSE	FALSE	FALSE	FALSE	.	.	FALSE	.	FALSE	FALSE	Strong (GENCC:100002)>immunodeficiency 87 and autoimmunity (MONDO:0030457)>Autosomal recessive (HP:0000007)	.	.	.	0	.	Autosomal recessive	.	0	8	0	0	0	0	0	0	0	0	0	0	0	0	0	0	0	0	0	5	0	10	0	10	13
1	ENSG00000023902	ENSG00000023902.14	PLEKHO1	pleckstrin homology domain containing O1 [Source:HGNC Symbol;Acc:HGNC:24310]	FALSE	FALSE	FALSE	FALSE	FALSE	FALSE	.	.	FALSE	.	FALSE	FALSE	.	.	.	.	2	.	.	.	0	0	0	0	0	0	0	0	0	0	0	0	0	0	0	0	0	0	0	0	0	1	0	1	0
1	ENSG00000023909	ENSG00000023909.10	GCLM	glutamate-cysteine ligase modifier subunit [Source:HGNC Symbol;Acc:HGNC:4312]	FALSE	FALSE	FALSE	FALSE	FALSE	FALSE	.	.	FALSE	.	FALSE	FALSE	.	.	.	.	0	.	.	.	0	0	0	0	0	0	0	0	0	0	0	0	0	0	0	0	0	0	0	0	0	10	0	10	0
6	ENSG00000024048	ENSG00000024048.11	UBR2	ubiquitin protein ligase E3 component n-recognin 2 [Source:HGNC Symbol;Acc:HGNC:21289]	FALSE	FALSE	FALSE	FALSE	FALSE	FALSE	.	.	FALSE	.	FALSE	FALSE	.	.	.	.	0	.	.	.	0	0	0	0	0	0	0	0	0	0	0	0	0	0	0	0	0	0	0	0	0	10	0	10	0
19	ENSG00000024422	ENSG00000024422.12	EHD2	EH domain containing 2 [Source:HGNC Symbol;Acc:HGNC:3243]	FALSE	FALSE	FALSE	FALSE	FALSE	FALSE	.	.	FALSE	.	FALSE	FALSE	.	.	.	.	2	.	.	.	0	0	0	0	0	0	0	0	0	0	0	0	0	0	0	0	0	0	0	0	0	1	0	1	0
1	ENSG00000024526	ENSG00000024526.17	DEPDC1	DEP domain containing 1 [Source:HGNC Symbol;Acc:HGNC:22949]	FALSE	FALSE	FALSE	FALSE	FALSE	FALSE	.	.	FALSE	.	FALSE	FALSE	.	.	.	.	4	.	.	.	0	0	0	0	0	0	0	0	0	0	0	0	0	0	0	0	0	0	0	0	0	0	0	0	0
6	ENSG00000024862	ENSG00000024862.18	CCDC28A	coiled-coil domain containing 28A [Source:HGNC Symbol;Acc:HGNC:21098]	FALSE	FALSE	FALSE	FALSE	FALSE	FALSE	.	.	FALSE	.	.	.	.	.	.	.	8	.	.	.	0	0	0	0	0	0	0	0	0	0	0	0	0	0	0	0	0	0	0	0	0	0	0	0	0
6	ENSG00000025039	ENSG00000025039.15	RRAGD	Ras related GTP binding D [Source:HGNC Symbol;Acc:HGNC:19903]	FALSE	FALSE	FALSE	FALSE	FALSE	FALSE	.	.	FALSE	.	FALSE	FALSE	Moderate (GENCC:100003)>hypomagnesemia 7, renal, with or without dilated cardiomyopathy (MONDO:0859328)>Autosomal dominant (HP:0000006)|Strong (GENCC:100002)>hypomagnesemia 7, renal, with or without dilated cardiomyopathy (MONDO:0859328)>Autosomal dominant (HP:0000006)	.	.	.	2	.	Autosomal dominant	.	8	0	0	0	0	0	0	0	0	0	0	0	0	0	0	0	0	0	5	0	0	1	0	14	0
6	ENSG00000025156	ENSG00000025156.13	HSF2	heat shock transcription factor 2 [Source:HGNC Symbol;Acc:HGNC:5225]	FALSE	FALSE	FALSE	FALSE	FALSE	FALSE	.	.	FALSE	.	FALSE	FALSE	.	.	.	.	1	.	.	.	0	0	0	0	0	0	0	0	0	0	0	0	0	0	0	0	0	0	0	0	0	5	0	5	0
20	ENSG00000025293	ENSG00000025293.17	PHF20	PHD finger protein 20 [Source:HGNC Symbol;Acc:HGNC:16098]	FALSE	FALSE	FALSE	FALSE	FALSE	FALSE	.	.	FALSE	.	FALSE	FALSE	.	.	.	.	0	.	.	.	0	0	0	0	0	0	0	0	0	0	0	0	0	0	0	0	0	0	0	0	0	10	0	10	0
12	ENSG00000025423	ENSG00000025423.11	HSD17B6	hydroxysteroid 17-beta dehydrogenase 6 [Source:HGNC Symbol;Acc:HGNC:23316]	FALSE	FALSE	FALSE	FALSE	FALSE	FALSE	.	.	FALSE	.	FALSE	FALSE	.	.	.	.	3	.	.	.	0	0	0	0	0	0	0	0	0	0	0	0	0	0	0	0	0	0	0	0	0	0	0	0	0
11	ENSG00000025434	ENSG00000025434.19	NR1H3	nuclear receptor subfamily 1 group H member 3 [Source:HGNC Symbol;Acc:HGNC:7966]	FALSE	FALSE	FALSE	FALSE	FALSE	FALSE	.	.	FALSE	.	FALSE	FALSE	.	.	.	.	1	.	.	.	0	0	0	0	0	0	0	0	0	0	0	0	0	0	0	0	0	0	0	0	0	5	0	5	0
22	ENSG00000025708	ENSG00000025708.14	TYMP	thymidine phosphorylase [Source:HGNC Symbol;Acc:HGNC:3148]	FALSE	FALSE	FALSE	FALSE	FALSE	FALSE	.	.	FALSE	.	FALSE	FALSE	Definitive (GENCC:100001)>mitochondrial disease (MONDO:0044970)>Autosomal recessive (HP:0000007)|Strong (GENCC:100002)>mitochondrial DNA depletion syndrome 1 (MONDO:0011283)>Autosomal recessive (HP:0000007)|Supportive (GENCC:100009)>mitochondrial neurogastrointestinal encephalomyopathy (MONDO:0017575)>Autosomal recessive (HP:0000007)	.	.	.	5	.	Autosomal recessive	.	0	10	0	0	0	0	0	0	0	0	0	0	0	0	0	0	0	0	0	5	0	0	0	0	15
22	ENSG00000025770	ENSG00000025770.19	NCAPH2	non-SMC condensin II complex subunit H2 [Source:HGNC Symbol;Acc:HGNC:25071]	FALSE	FALSE	FALSE	FALSE	FALSE	FALSE	.	.	FALSE	.	FALSE	FALSE	.	.	.	.	2	.	.	3	0	0	0	0	0	0	0	0	0	0	0	0	1	0	0	0	0	0	0	0	0	1	0	1	0
20	ENSG00000025772	ENSG00000025772.8	TOMM34	translocase of outer mitochondrial membrane 34 [Source:HGNC Symbol;Acc:HGNC:15746]	FALSE	FALSE	FALSE	FALSE	FALSE	FALSE	.	.	FALSE	.	FALSE	FALSE	.	.	.	.	3	.	.	.	0	0	0	0	0	0	0	0	0	0	0	0	0	0	0	0	0	0	0	0	0	0	0	0	0
6	ENSG00000025796	ENSG00000025796.14	SEC63	SEC63 homolog, protein translocation regulator [Source:HGNC Symbol;Acc:HGNC:21082]	FALSE	FALSE	FALSE	FALSE	FALSE	FALSE	.	.	FALSE	.	FALSE	FALSE	Definitive (GENCC:100001)>polycystic liver disease 2 (MONDO:0014860)>Autosomal dominant (HP:0000006)|Strong (GENCC:100002)>polycystic liver disease 2 (MONDO:0014860)>Autosomal dominant (HP:0000006)|Supportive (GENCC:100009)>polycystic liver disease 1 (MONDO:0008265)>Autosomal dominant (HP:0000006)	.	.	.	2	.	Autosomal dominant	.	10	0	0	0	0	0	0	0	0	0	0	0	0	0	0	0	0	0	5	0	0	1	0	16	0
1	ENSG00000025800	ENSG00000025800.14	KPNA6	karyopherin subunit alpha 6 [Source:HGNC Symbol;Acc:HGNC:6399]	FALSE	FALSE	FALSE	FALSE	FALSE	FALSE	.	.	FALSE	.	FALSE	FALSE	.	.	.	.	0	.	.	.	0	0	0	0	0	0	0	0	0	0	0	0	0	0	0	0	0	0	0	0	0	10	0	10	0
10	ENSG00000026025	ENSG00000026025.16	VIM	vimentin [Source:HGNC Symbol;Acc:HGNC:12692]	FALSE	FALSE	FALSE	FALSE	FALSE	FALSE	.	.	FALSE	.	FALSE	FALSE	Strong (GENCC:100002)>cataract 30 (MONDO:0007286)>Autosomal dominant (HP:0000006)|Supportive (GENCC:100009)>pulverulent cataract (MONDO:0011430)>Autosomal dominant (HP:0000006)	.	.	.	2	.	Autosomal dominant	.	8	0	0	0	0	0	0	0	0	0	0	0	0	0	0	0	0	0	5	0	0	1	0	14	0
20	ENSG00000026036	ENSG00000026036.23	RTEL1-TNFRSF6B	RTEL1-TNFRSF6B readthrough (NMD candidate) [Source:HGNC Symbol;Acc:HGNC:44095]	.	.	.	.	.	.	.	.	.	.	.	.	.	.	.	.	.	.	.	.	0	0	0	0	0	0	0	0	0	0	0	0	0	0	0	0	0	0	0	0	0	0	0	0	0
10	ENSG00000026103	ENSG00000026103.25	FAS	Fas cell surface death receptor [Source:HGNC Symbol;Acc:HGNC:11920]	FALSE	FALSE	FALSE	FALSE	FALSE	FALSE	.	.	FALSE	.	FALSE	FALSE	Definitive (GENCC:100001)>autoimmune lymphoproliferative syndrome type 1 (MONDO:0011158)>Autosomal dominant (HP:0000006)|Moderate (GENCC:100003)>autoimmune lymphoproliferative syndrome type 1 (MONDO:0011158)>Autosomal recessive (HP:0000007)|Strong (GENCC:100002)>autoimmune lymphoproliferative syndrome type 1 (MONDO:0011158)>Autosomal dominant (HP:0000006)|Supportive (GENCC:100009)>autoimmune lymp…	.	.	.	2	.	Autosomal dominant	.	10	5	0	0	0	0	0	0	0	0	0	0	0	0	0	0	0	0	5	0	0	1	0	16	5
6	ENSG00000026297	ENSG00000026297.17	RNASET2	ribonuclease T2 [Source:HGNC Symbol;Acc:HGNC:21686]	FALSE	FALSE	FALSE	FALSE	FALSE	FALSE	.	.	FALSE	Expert Review Green|NHS GMS|Victorian Clinical Genetics Services|Wessex and West Midlands GLH	FALSE	FALSE	Definitive (GENCC:100001)>cystic leukoencephalopathy without megalencephaly (MONDO:0013058)>Autosomal recessive (HP:0000007)|Moderate (GENCC:100003)>cystic leukoencephalopathy without megalencephaly (MONDO:0013058)>Autosomal recessive (HP:0000007)|Strong (GENCC:100002)>cystic leukoencephalopathy without megalencephaly (MONDO:0013058)>Autosomal recessive (HP:0000007)|Supportive (GENCC:100009)>cyst…	biallelic_autosomal	definitive	Brain/Cognition	5	Expert Review Green|Radboud University Medical Center, Nijmegen	Autosomal recessive	.	0	10	0	0	0	0	0	0	10	0	0	0	0	0	0	10	10	0	0	5	0	0	0	0	25
11	ENSG00000026508	ENSG00000026508.21	CD44	CD44 molecule (Indian blood group) [Source:HGNC Symbol;Acc:HGNC:1681]	FALSE	FALSE	FALSE	FALSE	FALSE	FALSE	.	.	FALSE	.	FALSE	FALSE	.	.	.	.	3	.	.	.	0	0	0	0	0	0	0	0	0	0	0	0	0	0	0	0	0	0	0	0	0	0	0	0	0
20	ENSG00000026559	ENSG00000026559.14	KCNG1	potassium voltage-gated channel modifier subfamily G member 1 [Source:HGNC Symbol;Acc:HGNC:6248]	FALSE	FALSE	FALSE	FALSE	FALSE	FALSE	.	.	FALSE	.	FALSE	FALSE	.	.	.	.	4	.	.	.	0	0	0	0	0	0	0	0	0	0	0	0	0	0	0	0	0	0	0	0	0	0	0	0	0
6	ENSG00000026652	ENSG00000026652.15	AGPAT4	1-acylglycerol-3-phosphate O-acyltransferase 4 [Source:HGNC Symbol;Acc:HGNC:20885]	FALSE	FALSE	FALSE	FALSE	FALSE	FALSE	.	.	FALSE	.	FALSE	FALSE	.	.	.	.	2	.	.	.	0	0	0	0	0	0	0	0	0	0	0	0	0	0	0	0	0	0	0	0	0	1	0	1	0
1	ENSG00000026751	ENSG00000026751.17	SLAMF7	SLAM family member 7 [Source:HGNC Symbol;Acc:HGNC:21394]	FALSE	FALSE	FALSE	FALSE	FALSE	FALSE	.	.	FALSE	.	FALSE	FALSE	.	.	.	.	3	.	.	.	0	0	0	0	0	0	0	0	0	0	0	0	0	0	0	0	0	0	0	0	0	0	0	0	0
6	ENSG00000026950	ENSG00000026950.17	BTN3A1	butyrophilin subfamily 3 member A1 [Source:HGNC Symbol;Acc:HGNC:1138]	FALSE	FALSE	FALSE	FALSE	FALSE	FALSE	.	.	FALSE	.	FALSE	FALSE	.	.	.	.	6	.	.	.	0	0	0	0	0	0	0	0	0	0	0	0	0	0	0	0	0	0	0	0	0	0	0	0	0
13	ENSG00000027001	ENSG00000027001.10	MIPEP	mitochondrial intermediate peptidase [Source:HGNC Symbol;Acc:HGNC:7104]	FALSE	FALSE	FALSE	FALSE	FALSE	FALSE	.	.	FALSE	.	FALSE	FALSE	Moderate (GENCC:100003)>mitochondrial disease (MONDO:0044970)>Autosomal recessive (HP:0000007)|Strong (GENCC:100002)>lethal left ventricular non-compaction-seizures-hypotonia-cataract-developmental delay syndrome (MONDO:0014976)>Autosomal recessive (HP:0000007)|Supportive (GENCC:100009)>lethal left ventricular non-compaction-seizures-hypotonia-cataract-developmental delay syndrome (MONDO:0014976)…	.	.	.	5	.	Autosomal recessive	.	0	8	0	0	0	0	0	0	0	0	0	0	0	0	0	0	0	0	0	5	0	0	0	0	13
14	ENSG00000027075	ENSG00000027075.17	PRKCH	protein kinase C eta [Source:HGNC Symbol;Acc:HGNC:9403]	FALSE	FALSE	FALSE	FALSE	FALSE	FALSE	.	.	FALSE	.	FALSE	FALSE	.	.	.	.	1	.	Multifactorial	.	0	0	0	0	0	0	0	0	0	0	0	0	0	0	0	0	0	0	0	0	0	5	0	5	0
1	ENSG00000027644	ENSG00000027644.5	INSRR	insulin receptor related receptor [Source:HGNC Symbol;Acc:HGNC:6093]	FALSE	FALSE	FALSE	FALSE	FALSE	FALSE	.	.	FALSE	.	FALSE	FALSE	No Known Disease Relationship (GENCC:100008)>schizophrenia (MONDO:0005090)>Unknown (HP:0000005)	.	.	.	5	.	.	.	0	0	0	0	0	0	0	0	0	0	0	0	0	0	0	0	0	0	0	0	0	0	0	0	0
6	ENSG00000027697	ENSG00000027697.16	IFNGR1	interferon gamma receptor 1 [Source:HGNC Symbol;Acc:HGNC:5439]	FALSE	FALSE	FALSE	FALSE	FALSE	FALSE	.	.	FALSE	.	FALSE	FALSE	Strong (GENCC:100002)>autosomal dominant mendelian susceptibility to mycobacterial diseases due to partial IFNgammaR1 deficiency (MONDO:0014429)>Autosomal dominant (HP:0000006)|Strong (GENCC:100002)>immunodeficiency 27A (MONDO:0008856)>Autosomal recessive (HP:0000007)|Supportive (GENCC:100009)>Mendelian susceptibility to mycobacterial diseases due to complete IFNgammaR1 deficiency (MONDO:0020530)…	.	.	.	3	.	Autosomal dominant|Autosomal recessive	.	8	8	0	0	0	0	0	0	0	0	0	0	0	0	0	0	0	0	5	5	0	0	0	13	13
5	ENSG00000027847	ENSG00000027847.14	B4GALT7	beta-1,4-galactosyltransferase 7 [Source:HGNC Symbol;Acc:HGNC:930]	FALSE	FALSE	FALSE	FALSE	FALSE	FALSE	1	.	FALSE	.	FALSE	FALSE	Definitive (GENCC:100001)>Ehlers-Danlos syndrome, spondylodysplastic type, 1 (MONDO:0020682)>Autosomal recessive (HP:0000007)|Moderate (GENCC:100003)>Ehlers-Danlos syndrome, spondylodysplastic type, 1 (MONDO:0020682)>Autosomal recessive (HP:0000007)|Strong (GENCC:100002)>Ehlers-Danlos syndrome, spondylodysplastic type, 1 (MONDO:0020682)>Autosomal recessive (HP:0000007)|Supportive (GENCC:100009)>E…	biallelic_autosomal	definitive	Skeleton	6	Expert Review Green|Radboud University Medical Center, Nijmegen	Autosomal recessive	.	0	10	0	0	0	0	0	0	0	10	0	0	0	0	0	10	0	5	0	5	0	0	0	0	25
1	ENSG00000027869	ENSG00000027869.12	SH2D2A	SH2 domain containing 2A [Source:HGNC Symbol;Acc:HGNC:10821]	FALSE	FALSE	FALSE	FALSE	FALSE	FALSE	.	.	FALSE	.	FALSE	FALSE	.	.	.	.	6	.	.	.	0	0	0	0	0	0	0	0	0	0	0	0	0	0	0	0	0	0	0	0	0	0	0	0	0
2	ENSG00000028116	ENSG00000028116.18	VRK2	VRK serine/threonine kinase 2 [Source:HGNC Symbol;Acc:HGNC:12719]	FALSE	FALSE	FALSE	FALSE	FALSE	FALSE	.	.	FALSE	.	FALSE	FALSE	.	.	.	.	5	.	.	.	0	0	0	0	0	0	0	0	0	0	0	0	0	0	0	0	0	0	0	0	0	0	0	0	0
1	ENSG00000028137	ENSG00000028137.19	TNFRSF1B	TNF receptor superfamily member 1B [Source:HGNC Symbol;Acc:HGNC:11917]	FALSE	FALSE	FALSE	FALSE	FALSE	FALSE	.	.	FALSE	.	FALSE	FALSE	.	.	.	.	2	.	.	.	0	0	0	0	0	0	0	0	0	0	0	0	0	0	0	0	0	0	0	0	0	1	0	1	0
12	ENSG00000028203	ENSG00000028203.19	VEZT	vezatin, adherens junctions transmembrane protein [Source:HGNC Symbol;Acc:HGNC:18258]	FALSE	FALSE	FALSE	FALSE	FALSE	FALSE	.	.	FALSE	.	FALSE	FALSE	.	.	.	.	2	.	.	.	0	0	0	0	0	0	0	0	0	0	0	0	0	0	0	0	0	0	0	0	0	1	0	1	0
19	ENSG00000028277	ENSG00000028277.22	POU2F2	POU class 2 homeobox 2 [Source:HGNC Symbol;Acc:HGNC:9213]	FALSE	FALSE	FALSE	FALSE	FALSE	FALSE	.	.	FALSE	.	FALSE	FALSE	.	.	.	.	0	.	.	.	0	0	0	0	0	0	0	0	0	0	0	0	0	0	0	0	0	0	0	0	0	10	0	10	0
5	ENSG00000028310	ENSG00000028310.18	BRD9	bromodomain containing 9 [Source:HGNC Symbol;Acc:HGNC:25818]	FALSE	FALSE	FALSE	FALSE	FALSE	FALSE	.	.	FALSE	.	FALSE	FALSE	.	.	.	.	2	.	.	.	0	0	0	0	0	0	0	0	0	0	0	0	0	0	0	0	0	0	0	0	0	1	0	1	0
15	ENSG00000028528	ENSG00000028528.15	SNX1	sorting nexin 1 [Source:HGNC Symbol;Acc:HGNC:11172]	FALSE	FALSE	FALSE	FALSE	FALSE	FALSE	.	.	FALSE	.	FALSE	FALSE	.	.	.	.	1	.	.	.	0	0	0	0	0	0	0	0	0	0	0	0	0	0	0	0	0	0	0	0	0	5	0	5	0
6	ENSG00000028839	ENSG00000028839.10	TBPL1	TATA-box binding protein like 1 [Source:HGNC Symbol;Acc:HGNC:11589]	FALSE	FALSE	FALSE	FALSE	FALSE	FALSE	.	.	FALSE	.	FALSE	FALSE	.	.	.	.	3	.	.	.	0	0	0	0	0	0	0	0	0	0	0	0	0	0	0	0	0	0	0	0	0	0	0	0	0
12	ENSG00000029153	ENSG00000029153.15	BMAL2	basic helix-loop-helix ARNT like 2 [Source:HGNC Symbol;Acc:HGNC:18984]	FALSE	FALSE	FALSE	FALSE	FALSE	FALSE	.	.	FALSE	.	.	.	.	.	.	.	4	.	.	.	0	0	0	0	0	0	0	0	0	0	0	0	0	0	0	0	0	0	0	0	0	0	0	0	0
6	ENSG00000029363	ENSG00000029363.17	BCLAF1	BCL2 associated transcription factor 1 [Source:HGNC Symbol;Acc:HGNC:16863]	FALSE	FALSE	FALSE	FALSE	FALSE	FALSE	.	.	FALSE	.	FALSE	FALSE	.	.	.	.	5	.	.	.	0	0	0	0	0	0	0	0	0	0	0	0	0	0	0	0	0	0	0	0	0	0	0	0	0
14	ENSG00000029364	ENSG00000029364.12	SLC39A9	solute carrier family 39 member 9 [Source:HGNC Symbol;Acc:HGNC:20182]	FALSE	FALSE	FALSE	FALSE	FALSE	FALSE	.	.	FALSE	.	FALSE	FALSE	.	.	.	.	2	.	.	.	0	0	0	0	0	0	0	0	0	0	0	0	0	0	0	0	0	0	0	0	0	1	0	1	0
8	ENSG00000029534	ENSG00000029534.22	ANK1	ankyrin 1 [Source:HGNC Symbol;Acc:HGNC:492]	FALSE	FALSE	FALSE	FALSE	FALSE	FALSE	.	.	FALSE	.	FALSE	FALSE	Definitive (GENCC:100001)>hereditary spherocytosis (MONDO:0019350)>Autosomal dominant (HP:0000006)|Limited (GENCC:100004)>hereditary spherocytosis (MONDO:0019350)>Autosomal recessive (HP:0000007)|Limited (GENCC:100004)>hereditary spherocytosis type 1 (MONDO:0008447)>Autosomal recessive (HP:0000007)|Strong (GENCC:100002)>hereditary spherocytosis type 1 (MONDO:0008447)>Autosomal dominant (HP:000000…	.	.	.	0	.	Autosomal dominant|Autosomal recessive	.	10	1	0	0	0	0	0	0	0	0	0	0	0	0	0	0	0	0	5	5	0	10	0	25	6
4	ENSG00000029559	ENSG00000029559.7	IBSP	integrin binding sialoprotein [Source:HGNC Symbol;Acc:HGNC:5341]	FALSE	FALSE	FALSE	FALSE	FALSE	FALSE	.	.	FALSE	.	FALSE	FALSE	.	.	.	.	7	.	.	.	0	0	0	0	0	0	0	0	0	0	0	0	0	0	0	0	0	0	0	0	0	0	0	0	0
6	ENSG00000029639	ENSG00000029639.11	TFB1M	transcription factor B1, mitochondrial [Source:HGNC Symbol;Acc:HGNC:17037]	FALSE	FALSE	FALSE	FALSE	FALSE	FALSE	.	.	FALSE	.	FALSE	FALSE	.	.	.	.	7	.	.	.	0	0	0	0	0	0	0	0	0	0	0	0	0	0	0	0	0	0	0	0	0	0	0	0	0
17	ENSG00000029725	ENSG00000029725.17	RABEP1	rabaptin, RAB GTPase binding effector protein 1 [Source:HGNC Symbol;Acc:HGNC:17677]	FALSE	FALSE	FALSE	FALSE	FALSE	FALSE	.	.	FALSE	.	FALSE	FALSE	.	.	.	.	0	.	.	.	0	0	0	0	0	0	0	0	0	0	0	0	0	0	0	0	0	0	0	0	0	10	0	10	0
X	ENSG00000029993	ENSG00000029993.15	HMGB3	high mobility group box 3 [Source:HGNC Symbol;Acc:HGNC:5004]	.	.	.	.	.	.	.	.	FALSE	.	FALSE	FALSE	Limited (GENCC:100004)>X-linked colobomatous microphthalmia-microcephaly-intellectual disability-short stature syndrome (MONDO:0010485)>Unknown (HP:0000005)	monoallelic_X_hem	limited	Brain/Cognition|Eye: Cornea|Eye: Structure|Skeleton	2	Expert Review Red	X-linked	.	0	0	0	0	0	0	0	0	0	0	1	0	0	0	0	1	0	0	0	0	5	0	1	0	0
11	ENSG00000030066	ENSG00000030066.14	NUP160	nucleoporin 160 [Source:HGNC Symbol;Acc:HGNC:18017]	FALSE	FALSE	FALSE	FALSE	FALSE	FALSE	.	.	FALSE	.	FALSE	FALSE	Limited (GENCC:100004)>nephrotic syndrome, type 19 (MONDO:0032582)>Autosomal recessive (HP:0000007)|Strong (GENCC:100002)>nephrotic syndrome, type 19 (MONDO:0032582)>Autosomal recessive (HP:0000007)|Supportive (GENCC:100009)>familial idiopathic steroid-resistant nephrotic syndrome (MONDO:0019006)>Autosomal dominant (HP:0000006)	.	.	.	1	.	Autosomal recessive	.	3	8	0	0	0	0	0	0	0	0	0	0	0	0	0	0	0	0	0	5	0	5	0	8	13
6	ENSG00000030110	ENSG00000030110.14	BAK1	BCL2 antagonist/killer 1 [Source:HGNC Symbol;Acc:HGNC:949]	FALSE	FALSE	FALSE	FALSE	FALSE	FALSE	.	.	FALSE	.	FALSE	FALSE	.	.	.	.	7	.	.	.	0	0	0	0	0	0	0	0	0	0	0	0	0	0	0	0	0	0	0	0	0	0	0	0	0
9	ENSG00000030304	ENSG00000030304.15	MUSK	muscle associated receptor tyrosine kinase [Source:HGNC Symbol;Acc:HGNC:7525]	FALSE	FALSE	FALSE	FALSE	FALSE	FALSE	.	.	FALSE	.	FALSE	FALSE	Strong (GENCC:100002)>congenital myasthenic syndrome 9 (MONDO:0014587)>Autosomal recessive (HP:0000007)|Strong (GENCC:100002)>fetal akinesia deformation sequence 1 (MONDO:0100101)>Autosomal recessive (HP:0000007)|Supportive (GENCC:100009)>fetal akinesia deformation sequence 1 (MONDO:0100101)>Autosomal recessive (HP:0000007)|Supportive (GENCC:100009)>postsynaptic congenital myasthenic syndrome (MO…	.	.	.	3	.	Autosomal recessive	.	0	8	0	0	0	0	0	0	0	0	0	0	0	0	0	0	0	0	0	5	0	0	0	0	13
2	ENSG00000030419	ENSG00000030419.17	IKZF2	IKAROS family zinc finger 2 [Source:HGNC Symbol;Acc:HGNC:13177]	FALSE	FALSE	FALSE	FALSE	FALSE	FALSE	.	.	FALSE	.	FALSE	FALSE	Moderate (GENCC:100003)>HELIOS deficiency (MONDO:0800139)>Semidominant (HP:0032113)	monoallelic_autosomal	limited	.	1	.	.	.	5	0	0	0	0	0	0	1	0	0	0	0	0	0	0	0	0	0	0	0	0	5	0	11	0
17	ENSG00000030582	ENSG00000030582.19	GRN	granulin precursor [Source:HGNC Symbol;Acc:HGNC:4601]	FALSE	FALSE	FALSE	FALSE	FALSE	TRUE	2	.	FALSE	Expert Review Green|Literature	FALSE	FALSE	Definitive (GENCC:100001)>frontotemporal dementia and/or amyotrophic lateral sclerosis (MONDO:0030923)>Autosomal dominant (HP:0000006)|Definitive (GENCC:100001)>neuronal ceroid lipofuscinosis (MONDO:0016295)>Autosomal recessive (HP:0000007)|Moderate (GENCC:100003)>neuronal ceroid lipofuscinosis 11 (MONDO:0013866)>Autosomal recessive (HP:0000007)|Strong (GENCC:100002)>GRN-related frontotemporal lo…	.	.	.	2	BRIDGE study SPEED NEURO Tier1 Gene|Expert Review Red	Autosomal dominant|Autosomal recessive	.	10	10	0	0	5	0	0	0	0	0	0	0	0	0	0	1	10	5	5	5	0	1	0	21	15
5	ENSG00000031003	ENSG00000031003.11	FAM13B	family with sequence similarity 13 member B [Source:HGNC Symbol;Acc:HGNC:1335]	FALSE	FALSE	FALSE	FALSE	FALSE	FALSE	.	.	FALSE	.	FALSE	FALSE	.	.	.	.	1	.	.	.	0	0	0	0	0	0	0	0	0	0	0	0	0	0	0	0	0	0	0	0	0	5	0	5	0
3	ENSG00000031081	ENSG00000031081.11	ARHGAP31	Rho GTPase activating protein 31 [Source:HGNC Symbol;Acc:HGNC:29216]	FALSE	FALSE	FALSE	FALSE	FALSE	FALSE	.	.	FALSE	.	FALSE	FALSE	Strong (GENCC:100002)>Adams-Oliver syndrome 1 (MONDO:0024506)>Autosomal dominant (HP:0000006)|Supportive (GENCC:100009)>Adams-Oliver syndrome (MONDO:0007034)>Autosomal dominant (HP:0000006)	monoallelic_autosomal	strong	Skeleton|Skin	0	Expert Review Red	Autosomal dominant	.	8	0	0	0	0	0	0	8	0	0	0	0	0	0	0	1	0	0	5	0	0	10	0	31	0
6	ENSG00000031691	ENSG00000031691.7	CENPQ	centromere protein Q [Source:HGNC Symbol;Acc:HGNC:21347]	FALSE	FALSE	FALSE	FALSE	FALSE	FALSE	.	.	FALSE	.	FALSE	FALSE	.	.	.	.	7	.	.	.	0	0	0	0	0	0	0	0	0	0	0	0	0	0	0	0	0	0	0	0	0	0	0	0	0
1	ENSG00000031698	ENSG00000031698.13	SARS1	seryl-tRNA synthetase 1 [Source:HGNC Symbol;Acc:HGNC:10537]	FALSE	FALSE	FALSE	FALSE	FALSE	FALSE	.	.	FALSE	Expert Review Green|Literature|NHS GMS	.	.	Limited (GENCC:100004)>neurodevelopmental disorder with microcephaly, ataxia, and seizures (MONDO:0060577)>Autosomal recessive (HP:0000007)|Moderate (GENCC:100003)>neurodevelopmental disorder with microcephaly, ataxia, and seizures (MONDO:0060577)>Autosomal recessive (HP:0000007)|Supportive (GENCC:100009)>autosomal recessive non-syndromic intellectual disability (MONDO:0019502)>Autosomal recessiv…	biallelic_autosomal|monoallelic_autosomal	limited|moderate	.	0	Expert Review Green|Literature|NHS GMS	Autosomal recessive	.	0	5	0	0	0	0	0	5	0	5	0	0	0	0	0	10	10	0	0	5	0	10	0	15	15
19	ENSG00000031823	ENSG00000031823.14	RANBP3	RAN binding protein 3 [Source:HGNC Symbol;Acc:HGNC:9850]	FALSE	FALSE	FALSE	FALSE	FALSE	FALSE	.	.	FALSE	.	FALSE	FALSE	.	.	.	.	0	.	.	.	0	0	0	0	0	0	0	0	0	0	0	0	0	0	0	0	0	0	0	0	0	10	0	10	0
14	ENSG00000032219	ENSG00000032219.19	ARID4A	AT-rich interaction domain 4A [Source:HGNC Symbol;Acc:HGNC:9885]	FALSE	FALSE	FALSE	FALSE	FALSE	FALSE	.	.	FALSE	.	FALSE	FALSE	.	.	.	.	0	.	.	.	0	0	0	0	0	0	0	0	0	0	0	0	0	0	0	0	0	0	0	0	0	10	0	10	0
2	ENSG00000032389	ENSG00000032389.13	EIPR1	EARP complex and GARP complex interacting protein 1 [Source:HGNC Symbol;Acc:HGNC:12383]	FALSE	FALSE	FALSE	FALSE	FALSE	FALSE	.	.	FALSE	.	FALSE	FALSE	.	.	.	.	2	.	.	.	0	0	0	0	0	0	0	0	0	0	0	0	0	0	0	0	0	0	0	0	0	1	0	1	0
19	ENSG00000032444	ENSG00000032444.17	PNPLA6	patatin like phospholipase domain containing 6 [Source:HGNC Symbol;Acc:HGNC:16268]	FALSE	FALSE	FALSE	FALSE	FALSE	FALSE	2	.	FALSE	.	FALSE	FALSE	Definitive (GENCC:100001)>PNPLA6-related spastic paraplegia with or without ataxia (MONDO:0100149)>Autosomal recessive (HP:0000007)|Definitive (GENCC:100001)>ataxia-hypogonadism-choroidal dystrophy syndrome (MONDO:0008980)>Autosomal recessive (HP:0000007)|Definitive (GENCC:100001)>retinal dystrophy-ataxia-pituitary hormone abnormality-hypogonadism syndrome (MONDO:0100155)>Autosomal recessive (HP:…	biallelic_autosomal	definitive	Brain/Cognition|Endocrine/Metabolic	3	BRIDGE study SPEED NEURO Tier1 Gene|Expert Review Green|Victorian Clinical Genetics Services	Autosomal recessive	.	0	10	0	0	0	0	0	0	10	0	0	0	0	0	0	10	0	5	0	5	0	0	0	0	25
13	ENSG00000032742	ENSG00000032742.18	IFT88	intraflagellar transport 88 [Source:HGNC Symbol;Acc:HGNC:20606]	FALSE	FALSE	FALSE	FALSE	FALSE	FALSE	.	.	FALSE	.	FALSE	FALSE	Supportive (GENCC:100009)>retinitis pigmentosa (MONDO:0019200)>Autosomal dominant (HP:0000006)	.	.	.	3	.	.	.	3	0	0	0	0	0	0	0	0	0	0	0	0	0	0	0	0	0	0	0	0	0	0	3	0
16	ENSG00000033011	ENSG00000033011.14	ALG1	ALG1 chitobiosyldiphosphodolichol beta-mannosyltransferase [Source:HGNC Symbol;Acc:HGNC:18294]	FALSE	FALSE	FALSE	FALSE	FALSE	FALSE	1	.	FALSE	Expert Review Green|NHS GMS|Victorian Clinical Genetics Services|Wessex and West Midlands GLH	FALSE	FALSE	Definitive (GENCC:100001)>ALG1-congenital disorder of glycosylation (MONDO:0012052)>Autosomal recessive (HP:0000007)|Strong (GENCC:100002)>ALG1-congenital disorder of glycosylation (MONDO:0012052)>Autosomal recessive (HP:0000007)|Supportive (GENCC:100009)>ALG1-congenital disorder of glycosylation (MONDO:0012052)>Autosomal recessive (HP:0000007)	biallelic_autosomal	definitive	Brain/Cognition|Endocrine/Metabolic|GI tract	8	Expert Review Green|Radboud University Medical Center, Nijmegen|Victorian Clinical Genetics Services	Autosomal recessive	.	0	10	0	0	0	0	0	0	10	0	0	0	0	0	0	10	10	5	0	5	0	0	0	0	25
12	ENSG00000033030	ENSG00000033030.16	ZCCHC8	zinc finger CCHC-type containing 8 [Source:HGNC Symbol;Acc:HGNC:25265]	FALSE	FALSE	FALSE	FALSE	FALSE	FALSE	.	.	FALSE	.	.	.	Limited (GENCC:100004)>intellectual disability (MONDO:0001071)>Autosomal recessive (HP:0000007)|Limited (GENCC:100004)>pulmonary fibrosis and/or bone marrow failure, telomere-related, 5 (MONDO:0032865)>Unknown (HP:0000005)	biallelic_autosomal	limited	Brain/Cognition	1	Expert Review Red	Autosomal dominant	.	0	1	0	0	0	0	0	0	1	0	0	0	0	0	0	1	0	0	5	0	0	5	0	10	2
7	ENSG00000033050	ENSG00000033050.9	ABCF2	ATP binding cassette subfamily F member 2 [Source:HGNC Symbol;Acc:HGNC:71]	FALSE	FALSE	FALSE	FALSE	FALSE	FALSE	.	.	FALSE	.	.	.	.	.	.	.	2	.	.	.	0	0	0	0	0	0	0	0	0	0	0	0	0	0	0	0	0	0	0	0	0	1	0	1	0
7	ENSG00000033100	ENSG00000033100.17	CHPF2	chondroitin polymerizing factor 2 [Source:HGNC Symbol;Acc:HGNC:29270]	FALSE	FALSE	FALSE	FALSE	FALSE	FALSE	.	.	FALSE	.	FALSE	FALSE	.	.	.	.	6	.	.	.	0	0	0	0	0	0	0	0	0	0	0	0	0	0	0	0	0	0	0	0	0	0	0	0	0
1	ENSG00000033122	ENSG00000033122.21	LRRC7	leucine rich repeat containing 7 [Source:HGNC Symbol;Acc:HGNC:18531]	FALSE	FALSE	FALSE	FALSE	FALSE	FALSE	.	.	FALSE	.	FALSE	FALSE	.	.	.	.	0	Expert Review|Expert Review Amber|Literature	.	.	0	0	0	0	0	0	0	0	0	0	0	0	0	0	0	5	0	0	0	0	0	10	0	10	0
14	ENSG00000033170	ENSG00000033170.17	FUT8	fucosyltransferase 8 [Source:HGNC Symbol;Acc:HGNC:4019]	FALSE	FALSE	FALSE	FALSE	FALSE	FALSE	1	.	FALSE	Expert Review|Expert Review Green|Literature|NHS GMS|Wessex and West Midlands GLH	FALSE	FALSE	Moderate (GENCC:100003)>congenital disorder of glycosylation with defective fucosylation 1 (MONDO:0020775)>Autosomal recessive (HP:0000007)|Strong (GENCC:100002)>congenital disorder of glycosylation with defective fucosylation 1 (MONDO:0020775)>Autosomal recessive (HP:0000007)	biallelic_autosomal	strong	Bone Marrow/Immune|Endocrine/Metabolic	2	Expert Review|Expert Review Green|Literature	Autosomal recessive	.	0	8	0	0	0	0	0	0	0	8	0	0	0	0	0	10	10	5	0	5	0	1	0	1	21
4	ENSG00000033178	ENSG00000033178.13	UBA6	ubiquitin like modifier activating enzyme 6 [Source:HGNC Symbol;Acc:HGNC:25581]	FALSE	FALSE	FALSE	FALSE	FALSE	FALSE	.	.	FALSE	.	FALSE	FALSE	Limited (GENCC:100004)>intellectual disability (MONDO:0001071)>Autosomal dominant (HP:0000006)	.	.	.	2	.	.	.	1	0	0	0	0	0	0	0	0	0	0	0	0	0	0	0	0	0	0	0	0	1	0	2	0
11	ENSG00000033327	ENSG00000033327.13	GAB2	GRB2 associated binding protein 2 [Source:HGNC Symbol;Acc:HGNC:14458]	FALSE	FALSE	FALSE	FALSE	FALSE	FALSE	.	.	FALSE	.	FALSE	FALSE	.	.	.	.	1	.	.	.	0	0	0	0	0	0	0	0	0	0	0	0	0	0	0	0	0	0	0	0	0	5	0	5	0
17	ENSG00000033627	ENSG00000033627.18	ATP6V0A1	ATPase H+ transporting V0 subunit a1 [Source:HGNC Symbol;Acc:HGNC:865]	FALSE	FALSE	TRUE	TRUE	TRUE	TRUE	1	.	TRUE	Expert Review Green|Literature|NHS GMS	FALSE	FALSE	Limited (GENCC:100004)>complex neurodevelopmental disorder (MONDO:0100038)>Autosomal dominant (HP:0000006)|Moderate (GENCC:100003)>neurodevelopmental disorder with epilepsy and brain atrophy (MONDO:0859265)>Autosomal recessive (HP:0000007)|Strong (GENCC:100002)>developmental and epileptic encephalopathy 104 (MONDO:0031021)>Autosomal dominant (HP:0000006)|Strong (GENCC:100002)>neurodevelopmental d…	monoallelic_autosomal	definitive	Brain/Cognition	1	Expert Review Green|Literature|NHS GMS	Autosomal dominant|Autosomal recessive	.	8	8	0	0	10	0	10	0	0	0	0	0	0	10	0	10	10	5	5	5	0	5	0	48	13
15	ENSG00000033800	ENSG00000033800.14	PIAS1	protein inhibitor of activated STAT 1 [Source:HGNC Symbol;Acc:HGNC:2752]	FALSE	FALSE	FALSE	FALSE	FALSE	FALSE	.	.	FALSE	.	FALSE	FALSE	.	.	.	.	0	.	.	.	0	0	0	0	0	0	0	0	0	0	0	0	0	0	0	0	0	0	0	0	0	10	0	10	0
3	ENSG00000033867	ENSG00000033867.18	SLC4A7	solute carrier family 4 member 7 [Source:HGNC Symbol;Acc:HGNC:11033]	FALSE	FALSE	FALSE	FALSE	FALSE	FALSE	.	.	FALSE	.	FALSE	FALSE	Limited (GENCC:100004)>cone-rod dystrophy (MONDO:0015993)>Autosomal recessive (HP:0000007)	.	.	.	1	.	.	.	0	1	0	0	0	0	0	0	0	0	0	0	0	0	0	0	0	0	0	0	0	5	0	5	1
15	ENSG00000034053	ENSG00000034053.15	APBA2	amyloid beta precursor protein binding family A member 2 [Source:HGNC Symbol;Acc:HGNC:579]	FALSE	FALSE	FALSE	FALSE	FALSE	FALSE	.	Expert Review Red|SFARI	FALSE	.	FALSE	FALSE	Limited (GENCC:100004)>epilepsy (MONDO:0005027)>Autosomal dominant (HP:0000006)	.	.	.	1	.	.	2	1	0	0	0	0	0	0	0	0	0	0	0	5	0	1	0	0	0	0	0	0	5	0	6	0
17	ENSG00000034152	ENSG00000034152.20	MAP2K3	mitogen-activated protein kinase kinase 3 [Source:HGNC Symbol;Acc:HGNC:6843]	FALSE	FALSE	FALSE	FALSE	FALSE	FALSE	.	.	FALSE	.	.	.	.	.	.	.	3	.	.	.	0	0	0	0	0	0	0	0	0	0	0	0	0	0	0	0	0	0	0	0	0	0	0	0	0
8	ENSG00000034239	ENSG00000034239.11	CLXN	calaxin [Source:HGNC Symbol;Acc:HGNC:25678]	FALSE	FALSE	FALSE	FALSE	FALSE	FALSE	.	.	FALSE	.	.	.	.	.	.	.	6	.	Autosomal recessive	.	0	0	0	0	0	0	0	0	0	0	0	0	0	0	0	0	0	0	0	5	0	0	0	0	5
2	ENSG00000034510	ENSG00000034510.6	TMSB10	thymosin beta 10 [Source:HGNC Symbol;Acc:HGNC:11879]	FALSE	FALSE	FALSE	FALSE	FALSE	FALSE	.	.	FALSE	.	FALSE	FALSE	.	.	.	.	9	.	.	.	0	0	0	0	0	0	0	0	0	0	0	0	0	0	0	0	0	0	0	0	0	0	0	0	0
3	ENSG00000034533	ENSG00000034533.12	ASTE1	asteroid homolog 1 [Source:HGNC Symbol;Acc:HGNC:25021]	FALSE	FALSE	FALSE	FALSE	FALSE	FALSE	.	.	FALSE	.	FALSE	FALSE	.	.	.	.	6	.	.	.	0	0	0	0	0	0	0	0	0	0	0	0	0	0	0	0	0	0	0	0	0	0	0	0	0
8	ENSG00000034677	ENSG00000034677.13	RNF19A	ring finger protein 19A, RBR E3 ubiquitin protein ligase [Source:HGNC Symbol;Acc:HGNC:13432]	FALSE	FALSE	FALSE	FALSE	FALSE	FALSE	.	.	FALSE	.	FALSE	FALSE	.	.	.	.	2	.	.	.	0	0	0	0	0	0	0	0	0	0	0	0	0	0	0	0	0	0	0	0	0	1	0	1	0
6	ENSG00000034693	ENSG00000034693.15	PEX3	peroxisomal biogenesis factor 3 [Source:HGNC Symbol;Acc:HGNC:8858]	FALSE	FALSE	FALSE	FALSE	FALSE	FALSE	.	.	FALSE	Expert Review Amber|Literature|NHS GMS|Wessex and West Midlands GLH	FALSE	FALSE	Definitive (GENCC:100001)>peroxisome biogenesis disorder (MONDO:0019234)>Autosomal recessive (HP:0000007)|Definitive (GENCC:100001)>peroxisome biogenesis disorder 10A (Zellweger) (MONDO:0013948)>Autosomal recessive (HP:0000007)|Moderate (GENCC:100003)>peroxisome biogenesis disorder 10A (Zellweger) (MONDO:0013948)>Autosomal recessive (HP:0000007)|Strong (GENCC:100002)>peroxisome biogenesis disorde…	biallelic_autosomal	definitive	Brain/Cognition|Endocrine/Metabolic|Kidney Renal Tract	2	Expert Review Green|Radboud University Medical Center, Nijmegen	Autosomal recessive	.	0	10	0	0	0	0	0	0	10	0	0	0	0	0	0	10	5	0	0	5	0	1	0	1	25
16	ENSG00000034713	ENSG00000034713.8	GABARAPL2	GABA type A receptor associated protein like 2 [Source:HGNC Symbol;Acc:HGNC:13291]	FALSE	FALSE	FALSE	FALSE	FALSE	FALSE	.	.	FALSE	.	FALSE	FALSE	.	.	.	.	8	.	.	.	0	0	0	0	0	0	0	0	0	0	0	0	0	0	0	0	0	0	0	0	0	0	0	0	0
1	ENSG00000034971	ENSG00000034971.17	MYOC	myocilin [Source:HGNC Symbol;Acc:HGNC:7610]	FALSE	FALSE	FALSE	FALSE	FALSE	FALSE	.	.	FALSE	.	FALSE	FALSE	Definitive (GENCC:100001)>glaucoma 1, open angle, A (MONDO:0007664)>Autosomal dominant (HP:0000006)|Definitive (GENCC:100001)>open-angle glaucoma (MONDO:0005338)>Autosomal dominant (HP:0000006)|Limited (GENCC:100004)>glaucoma 3A (MONDO:0009277)>Autosomal dominant (HP:0000006)|Strong (GENCC:100002)>glaucoma 1, open angle, A (MONDO:0007664)>Autosomal dominant (HP:0000006)|Supportive (GENCC:100009)>…	monoallelic_autosomal	limited	Eye	7	.	Autosomal dominant	.	10	0	0	0	0	0	0	1	0	0	0	0	0	0	0	0	0	0	5	0	0	0	0	16	0
2	ENSG00000035115	ENSG00000035115.22	SH3YL1	SH3 and SYLF domain containing 1 [Source:HGNC Symbol;Acc:HGNC:29546]	FALSE	FALSE	FALSE	FALSE	FALSE	FALSE	.	.	FALSE	.	FALSE	FALSE	.	.	.	.	6	.	.	.	0	0	0	0	0	0	0	0	0	0	0	0	0	0	0	0	0	0	0	0	0	0	0	0	0
2	ENSG00000035141	ENSG00000035141.10	FAM136A	family with sequence similarity 136 member A [Source:HGNC Symbol;Acc:HGNC:25911]	FALSE	FALSE	FALSE	FALSE	FALSE	FALSE	.	.	FALSE	.	FALSE	FALSE	Limited (GENCC:100004)>Meniere disease (MONDO:0007972)>Unknown (HP:0000005)	.	.	.	8	.	.	.	0	0	0	0	0	0	0	0	0	0	0	0	0	0	0	0	0	0	0	0	0	0	0	0	0
10	ENSG00000035403	ENSG00000035403.18	VCL	vinculin [Source:HGNC Symbol;Acc:HGNC:12665]	FALSE	FALSE	FALSE	FALSE	FALSE	FALSE	.	.	FALSE	.	FALSE	FALSE	Disputed Evidence (GENCC:100005)>hypertrophic cardiomyopathy (MONDO:0005045)>Autosomal dominant (HP:0000006)|Limited (GENCC:100004)>dilated cardiomyopathy 1W (MONDO:0012667)>Autosomal dominant (HP:0000006)|Limited (GENCC:100004)>hypertrophic cardiomyopathy 15 (MONDO:0013200)>Autosomal dominant (HP:0000006)|Moderate (GENCC:100003)>dilated cardiomyopathy (MONDO:0005021)>Autosomal dominant (HP:00000…	.	.	.	1	.	Autosomal dominant	.	8	0	0	0	0	0	0	0	0	0	0	0	0	0	0	0	0	0	5	0	0	5	0	18	0
5	ENSG00000035499	ENSG00000035499.13	DEPDC1B	DEP domain containing 1B [Source:HGNC Symbol;Acc:HGNC:24902]	FALSE	FALSE	FALSE	FALSE	FALSE	FALSE	.	.	FALSE	.	FALSE	FALSE	.	.	.	.	5	.	.	.	0	0	0	0	0	0	0	0	0	0	0	0	0	0	0	0	0	0	0	0	0	0	0	0	0
15	ENSG00000035664	ENSG00000035664.11	DAPK2	death associated protein kinase 2 [Source:HGNC Symbol;Acc:HGNC:2675]	FALSE	FALSE	FALSE	FALSE	FALSE	FALSE	.	.	FALSE	.	FALSE	FALSE	.	.	.	.	7	.	.	.	0	0	0	0	0	0	0	0	0	0	0	0	0	0	0	0	0	0	0	0	0	0	0	0	0
8	ENSG00000035681	ENSG00000035681.9	NSMAF	neutral sphingomyelinase activation associated factor [Source:HGNC Symbol;Acc:HGNC:8017]	FALSE	FALSE	FALSE	FALSE	FALSE	FALSE	.	.	FALSE	.	FALSE	FALSE	.	.	.	.	3	.	.	.	0	0	0	0	0	0	0	0	0	0	0	0	0	0	0	0	0	0	0	0	0	0	0	0	0
1	ENSG00000035687	ENSG00000035687.10	ADSS2	adenylosuccinate synthase 2 [Source:HGNC Symbol;Acc:HGNC:292]	FALSE	FALSE	FALSE	FALSE	FALSE	FALSE	.	.	FALSE	.	.	.	.	.	.	.	2	.	.	2	0	0	0	0	0	0	0	0	0	0	0	0	5	0	0	0	0	0	0	0	0	1	0	1	0
4	ENSG00000035720	ENSG00000035720.8	STAP1	signal transducing adaptor family member 1 [Source:HGNC Symbol;Acc:HGNC:24133]	FALSE	FALSE	FALSE	FALSE	FALSE	FALSE	.	.	FALSE	.	FALSE	FALSE	.	.	.	.	5	.	.	.	0	0	0	0	0	0	0	0	0	0	0	0	0	0	0	0	0	0	0	0	0	0	0	0	0
17	ENSG00000035862	ENSG00000035862.13	TIMP2	TIMP metallopeptidase inhibitor 2 [Source:HGNC Symbol;Acc:HGNC:11821]	FALSE	FALSE	FALSE	FALSE	FALSE	FALSE	.	.	FALSE	.	FALSE	FALSE	.	.	.	.	2	.	.	.	0	0	0	0	0	0	0	0	0	0	0	0	0	0	0	0	0	0	0	0	0	1	0	1	0
4	ENSG00000035928	ENSG00000035928.17	RFC1	replication factor C subunit 1 [Source:HGNC Symbol;Acc:HGNC:9969]	FALSE	FALSE	FALSE	FALSE	FALSE	FALSE	.	.	FALSE	.	FALSE	FALSE	Moderate (GENCC:100003)>cerebellar ataxia, neuropathy, and vestibular areflexia syndrome (MONDO:0013809)>Autosomal recessive (HP:0000007)|Strong (GENCC:100002)>cerebellar ataxia with neuropathy and bilateral vestibular areflexia syndrome (MONDO:0044720)>Autosomal recessive (HP:0000007)|Supportive (GENCC:100009)>cerebellar ataxia with neuropathy and bilateral vestibular areflexia syndrome (MONDO:0…	.	.	.	1	.	Autosomal recessive	.	0	8	0	0	0	0	0	0	0	0	0	0	0	0	0	0	0	0	0	5	0	5	0	5	13
3	ENSG00000036054	ENSG00000036054.13	TBC1D23	TBC1 domain family member 23 [Source:HGNC Symbol;Acc:HGNC:25622]	FALSE	FALSE	FALSE	FALSE	FALSE	FALSE	1	.	FALSE	.	FALSE	FALSE	Strong (GENCC:100002)>pontocerebellar hypoplasia, type 11 (MONDO:0054669)>Autosomal recessive (HP:0000007)	biallelic_autosomal	definitive	Brain/Cognition	3	Expert Review Green|Literature|Victorian Clinical Genetics Services	Autosomal recessive	.	0	8	0	0	0	0	0	0	10	0	0	0	0	0	0	10	0	5	0	5	0	0	0	0	23
2	ENSG00000036257	ENSG00000036257.14	CUL3	cullin 3 [Source:HGNC Symbol;Acc:HGNC:2553]	TRUE	TRUE	TRUE	TRUE	TRUE	TRUE	.	Expert Review Green|SFARI	FALSE	Expert Review Green|Literature|NHS GMS	FALSE	FALSE	Definitive (GENCC:100001)>complex neurodevelopmental disorder (MONDO:0100038)>Autosomal dominant (HP:0000006)|Definitive (GENCC:100001)>pseudohypoaldosteronism type 2E (MONDO:0013782)>Autosomal dominant (HP:0000006)|Strong (GENCC:100002)>neurodevelopmental disorder with or without autism or seizures (MONDO:0030994)>Autosomal dominant (HP:0000006)|Strong (GENCC:100002)>pseudohypoaldosteronism type…	monoallelic_autosomal	definitive	.	0	Expert Review Green|NHS GMS|Victorian Clinical Genetics Services	Autosomal dominant	1	10	0	0	10	10	0	0	10	0	0	0	0	10	0	10	10	10	0	5	0	0	10	0	55	0
8	ENSG00000036448	ENSG00000036448.10	MYOM2	myomesin 2 [Source:HGNC Symbol;Acc:HGNC:7614]	FALSE	FALSE	FALSE	FALSE	FALSE	FALSE	.	.	FALSE	.	FALSE	FALSE	.	.	.	.	8	.	.	.	0	0	0	0	0	0	0	0	0	0	0	0	0	0	0	0	0	0	0	0	0	0	0	0	0
X	ENSG00000036473	ENSG00000036473.9	OTC	ornithine transcarbamylase [Source:HGNC Symbol;Acc:HGNC:8512]	.	.	.	.	.	.	.	.	FALSE	.	FALSE	FALSE	Definitive (GENCC:100001)>ornithine carbamoyltransferase deficiency (MONDO:0010703)>X-linked (HP:0001417)|Definitive (GENCC:100001)>ornithine carbamoyltransferase deficiency (MONDO:0010703)>X-linked recessive (HP:0001419)|Strong (GENCC:100002)>ornithine carbamoyltransferase deficiency (MONDO:0010703)>X-linked (HP:0001417)|Supportive (GENCC:100009)>ornithine carbamoyltransferase deficiency (MONDO:…	monoallelic_X_hem	definitive	Brain/Cognition|Endocrine/Metabolic	1	Emory Genetics Laboratory|Expert Review Green|Radboud University Medical Center, Nijmegen	X-linked	.	0	0	10	0	0	0	0	0	0	0	10	0	0	0	0	10	0	0	0	0	5	0	5	0	0
14	ENSG00000036530	ENSG00000036530.9	CYP46A1	cytochrome P450 family 46 subfamily A member 1 [Source:HGNC Symbol;Acc:HGNC:2641]	FALSE	FALSE	FALSE	FALSE	FALSE	FALSE	.	.	FALSE	.	FALSE	FALSE	.	.	.	.	1	.	.	.	0	0	0	0	0	0	0	0	0	0	0	0	0	0	0	0	0	0	0	0	0	5	0	5	0
1	ENSG00000036549	ENSG00000036549.13	ZZZ3	zinc finger ZZ-type containing 3 [Source:HGNC Symbol;Acc:HGNC:24523]	FALSE	FALSE	FALSE	FALSE	FALSE	FALSE	.	.	FALSE	.	.	.	.	.	.	.	0	.	.	.	0	0	0	0	0	0	0	0	0	0	0	0	0	0	0	0	0	0	0	0	0	10	0	10	0
8	ENSG00000036565	ENSG00000036565.15	SLC18A1	solute carrier family 18 member A1 [Source:HGNC Symbol;Acc:HGNC:10934]	FALSE	FALSE	FALSE	FALSE	FALSE	FALSE	.	.	FALSE	.	FALSE	FALSE	.	.	.	.	8	.	.	.	0	0	0	0	0	0	0	0	0	0	0	0	0	0	0	0	0	0	0	0	0	0	0	0	0
11	ENSG00000036672	ENSG00000036672.16	USP2	ubiquitin specific peptidase 2 [Source:HGNC Symbol;Acc:HGNC:12618]	FALSE	FALSE	FALSE	FALSE	FALSE	FALSE	.	.	FALSE	.	FALSE	FALSE	Limited (GENCC:100004)>complex neurodevelopmental disorder (MONDO:0100038)>Autosomal recessive (HP:0000007)	.	.	.	2	.	.	.	0	1	0	0	0	0	0	0	0	0	0	0	0	0	0	0	0	0	0	0	0	1	0	1	1
3	ENSG00000036828	ENSG00000036828.17	CASR	calcium sensing receptor [Source:HGNC Symbol;Acc:HGNC:1514]	FALSE	FALSE	FALSE	FALSE	FALSE	FALSE	.	.	FALSE	NHS GMS|NIHRBR-RD Consortium SPEED_v3.0_20170404|Radboud University Medical Center, Nijmegen|Wessex and West Midlands GLH	FALSE	FALSE	Definitive (GENCC:100001)>autosomal dominant hypocalcemia 1 (MONDO:0011013)>Autosomal dominant (HP:0000006)|Definitive (GENCC:100001)>familial hypocalciuric hypercalcemia 1 (MONDO:0007791)>Autosomal dominant (HP:0000006)|Definitive (GENCC:100001)>neonatal severe primary hyperparathyroidism (MONDO:0009397)>Autosomal recessive (HP:0000007)|Disputed Evidence (GENCC:100005)>epilepsy (MONDO:0005027)>A…	.	.	.	2	BRIDGE study SPEED NEURO Tier1 Gene|Expert Review Amber	Autosomal dominant|Autosomal recessive	.	10	10	0	0	0	0	0	0	0	0	0	0	0	0	0	5	0	0	5	5	0	1	0	16	15
17	ENSG00000037042	ENSG00000037042.9	TUBG2	tubulin gamma 2 [Source:HGNC Symbol;Acc:HGNC:12419]	FALSE	FALSE	FALSE	FALSE	FALSE	FALSE	.	.	FALSE	.	FALSE	FALSE	.	.	.	.	4	.	.	.	0	0	0	0	0	0	0	0	0	0	0	0	0	0	0	0	0	0	0	0	0	0	0	0	0
5	ENSG00000037241	ENSG00000037241.7	RPL26L1	ribosomal protein L26 like 1 [Source:HGNC Symbol;Acc:HGNC:17050]	FALSE	FALSE	FALSE	FALSE	FALSE	FALSE	.	.	FALSE	.	FALSE	FALSE	.	.	.	.	8	.	.	.	0	0	0	0	0	0	0	0	0	0	0	0	0	0	0	0	0	0	0	0	0	0	0	0	0
5	ENSG00000037280	ENSG00000037280.16	FLT4	fms related receptor tyrosine kinase 4 [Source:HGNC Symbol;Acc:HGNC:3767]	FALSE	FALSE	FALSE	FALSE	FALSE	FALSE	.	.	FALSE	.	FALSE	FALSE	Definitive (GENCC:100001)>lymphatic malformation 1 (MONDO:0007919)>Autosomal dominant (HP:0000006)|Strong (GENCC:100002)>capillary infantile hemangioma (MONDO:0011191)>Autosomal dominant (HP:0000006)|Strong (GENCC:100002)>congenital heart defects, multiple types, 7 (MONDO:0032913)>Autosomal dominant (HP:0000006)|Strong (GENCC:100002)>lymphatic malformation 1 (MONDO:0007919)>Autosomal dominant (HP…	monoallelic_autosomal	definitive|strong	Heart/Cardiovasculature/Lymphatic	0	BRIDGE study SPEED NEURO Tier1 Gene|Expert Review Red	Autosomal dominant	.	10	0	0	0	0	0	0	10	0	0	0	0	0	0	0	1	0	0	5	0	0	10	0	35	0
5	ENSG00000037474	ENSG00000037474.15	NSUN2	NOP2/Sun RNA methyltransferase 2 [Source:HGNC Symbol;Acc:HGNC:25994]	FALSE	FALSE	FALSE	FALSE	FALSE	FALSE	.	.	FALSE	.	FALSE	FALSE	Disputed Evidence (GENCC:100005)>RASopathy (MONDO:0021060)>Autosomal recessive (HP:0000007)|Moderate (GENCC:100003)>intellectual disability, autosomal recessive 5 (MONDO:0012613)>Autosomal recessive (HP:0000007)|Strong (GENCC:100002)>intellectual disability, autosomal recessive 5 (MONDO:0012613)>Autosomal recessive (HP:0000007)|Supportive (GENCC:100009)>Dubowitz syndrome (MONDO:0009124)>Autosomal…	biallelic_autosomal	strong	Brain/Cognition	2	Expert Review Green|Illumina TruGenome Clinical Sequencing Services|Radboud University Medical Center, Nijmegen|Victorian Clinical Genetics Services	Autosomal recessive	.	0	8	0	0	0	0	0	0	8	0	0	0	0	0	0	10	0	0	0	5	0	1	0	1	21
1	ENSG00000037637	ENSG00000037637.11	FBXO42	F-box protein 42 [Source:HGNC Symbol;Acc:HGNC:29249]	FALSE	FALSE	FALSE	FALSE	FALSE	FALSE	.	.	FALSE	.	FALSE	FALSE	.	.	.	.	1	.	.	.	0	0	0	0	0	0	0	0	0	0	0	0	0	0	0	0	0	0	0	0	0	5	0	5	0
5	ENSG00000037749	ENSG00000037749.13	MFAP3	microfibril associated protein 3 [Source:HGNC Symbol;Acc:HGNC:7034]	FALSE	FALSE	FALSE	FALSE	FALSE	FALSE	.	.	FALSE	.	FALSE	FALSE	.	.	.	.	6	.	.	.	0	0	0	0	0	0	0	0	0	0	0	0	0	0	0	0	0	0	0	0	0	0	0	0	0
19	ENSG00000037757	ENSG00000037757.14	MRI1	methylthioribose-1-phosphate isomerase 1 [Source:HGNC Symbol;Acc:HGNC:28469]	FALSE	FALSE	FALSE	FALSE	FALSE	FALSE	.	.	FALSE	.	FALSE	FALSE	.	.	.	.	6	.	.	.	0	0	0	0	0	0	0	0	0	0	0	0	0	0	0	0	0	0	0	0	0	0	0	0	0
12	ENSG00000037897	ENSG00000037897.17	METTL1	methyltransferase 1, tRNA methylguanosine [Source:HGNC Symbol;Acc:HGNC:7030]	FALSE	FALSE	FALSE	FALSE	FALSE	FALSE	.	.	FALSE	.	FALSE	FALSE	.	.	.	.	5	.	.	.	0	0	0	0	0	0	0	0	0	0	0	0	0	0	0	0	0	0	0	0	0	0	0	0	0
12	ENSG00000037965	ENSG00000037965.6	HOXC8	homeobox C8 [Source:HGNC Symbol;Acc:HGNC:5129]	FALSE	FALSE	FALSE	FALSE	FALSE	FALSE	.	.	FALSE	.	FALSE	FALSE	.	.	.	.	3	.	.	.	0	0	0	0	0	0	0	0	0	0	0	0	0	0	0	0	0	0	0	0	0	0	0	0	0
4	ENSG00000038002	ENSG00000038002.9	AGA	aspartylglucosaminidase [Source:HGNC Symbol;Acc:HGNC:318]	FALSE	FALSE	FALSE	FALSE	FALSE	FALSE	.	.	FALSE	.	FALSE	FALSE	Definitive (GENCC:100001)>aspartylglucosaminuria (MONDO:0008830)>Autosomal recessive (HP:0000007)|Strong (GENCC:100002)>aspartylglucosaminuria (MONDO:0008830)>Autosomal recessive (HP:0000007)|Supportive (GENCC:100009)>aspartylglucosaminuria (MONDO:0008830)>Autosomal recessive (HP:0000007)	biallelic_autosomal	definitive	Brain/Cognition|Endocrine/Metabolic|Skeleton	5	Emory Genetics Laboratory|Expert Review Green|Radboud University Medical Center, Nijmegen	Autosomal recessive	.	0	10	0	0	0	0	0	0	10	0	0	0	0	0	0	10	0	0	0	5	0	0	0	0	25
4	ENSG00000038210	ENSG00000038210.14	PI4K2B	phosphatidylinositol 4-kinase type 2 beta [Source:HGNC Symbol;Acc:HGNC:18215]	FALSE	FALSE	FALSE	FALSE	FALSE	FALSE	.	.	FALSE	.	FALSE	FALSE	.	.	.	.	5	.	.	.	0	0	0	0	0	0	0	0	0	0	0	0	0	0	0	0	0	0	0	0	0	0	0	0	0
4	ENSG00000038219	ENSG00000038219.13	BOD1L1	biorientation of chromosomes in cell division 1 like 1 [Source:HGNC Symbol;Acc:HGNC:31792]	FALSE	FALSE	FALSE	TRUE	FALSE	TRUE	.	.	FALSE	.	FALSE	FALSE	.	.	.	.	0	.	.	.	0	0	0	0	5	0	0	0	0	0	0	0	0	0	0	0	0	0	0	0	0	10	0	15	0
5	ENSG00000038274	ENSG00000038274.18	MAT2B	methionine adenosyltransferase 2 non-catalytic beta subunit [Source:HGNC Symbol;Acc:HGNC:6905]	FALSE	FALSE	FALSE	FALSE	FALSE	FALSE	.	.	FALSE	.	FALSE	FALSE	.	.	.	.	3	.	.	.	0	0	0	0	0	0	0	0	0	0	0	0	0	0	0	0	0	0	0	0	0	0	0	0	0
4	ENSG00000038295	ENSG00000038295.8	TLL1	tolloid like 1 [Source:HGNC Symbol;Acc:HGNC:11843]	FALSE	FALSE	FALSE	FALSE	FALSE	FALSE	.	.	FALSE	.	FALSE	FALSE	Limited (GENCC:100004)>atrial septal defect 6 (MONDO:0013123)>Autosomal dominant (HP:0000006)	monoallelic_autosomal	limited	Heart/Cardiovasculature/Lymphatic	1	.	Autosomal dominant	.	1	0	0	0	0	0	0	1	0	0	0	0	0	0	0	0	0	0	5	0	0	5	0	12	0
16	ENSG00000038358	ENSG00000038358.15	EDC4	enhancer of mRNA decapping 4 [Source:HGNC Symbol;Acc:HGNC:17157]	FALSE	FALSE	FALSE	FALSE	FALSE	FALSE	.	.	FALSE	.	FALSE	FALSE	.	.	.	.	1	.	.	.	0	0	0	0	0	0	0	0	0	0	0	0	0	0	0	0	0	0	0	0	0	5	0	5	0
5	ENSG00000038382	ENSG00000038382.23	TRIO	trio Rho guanine nucleotide exchange factor [Source:HGNC Symbol;Acc:HGNC:12303]	FALSE	FALSE	TRUE	TRUE	TRUE	TRUE	.	Expert Review Amber|SFARI	TRUE	.	FALSE	FALSE	Definitive (GENCC:100001)>syndromic intellectual disability (MONDO:0000508)>Autosomal dominant (HP:0000006)|Moderate (GENCC:100003)>intellectual developmental disorder, autosomal dominant 63, with macrocephaly (MONDO:0032939)>Autosomal dominant (HP:0000006)|Strong (GENCC:100002)>intellectual disability, autosomal dominant 40 (MONDO:0014699)>Autosomal dominant (HP:0000006)|Strong (GENCC:100002)>mi…	monoallelic_autosomal	strong	Brain/Cognition	0	Expert Review Green|Victorian Clinical Genetics Services	Autosomal dominant	1	10	0	0	0	10	0	8	0	0	0	0	0	10	10	5	10	0	0	5	0	0	10	0	53	0
5	ENSG00000038427	ENSG00000038427.16	VCAN	versican [Source:HGNC Symbol;Acc:HGNC:2464]	FALSE	FALSE	FALSE	FALSE	FALSE	FALSE	.	.	FALSE	.	FALSE	FALSE	Definitive (GENCC:100001)>Wagner disease (MONDO:0007740)>Autosomal dominant (HP:0000006)|Moderate (GENCC:100003)>Wagner disease (MONDO:0007740)>Autosomal dominant (HP:0000006)|Strong (GENCC:100002)>Wagner disease (MONDO:0007740)>Autosomal dominant (HP:0000006)|Supportive (GENCC:100009)>Wagner disease (MONDO:0007740)>Autosomal dominant (HP:0000006)	.	.	.	0	.	Autosomal dominant	.	10	0	0	0	0	0	0	0	0	0	0	0	0	0	0	0	0	0	5	0	0	10	0	25	0
16	ENSG00000038532	ENSG00000038532.17	CLEC16A	C-type lectin domain containing 16A [Source:HGNC Symbol;Acc:HGNC:29013]	FALSE	FALSE	FALSE	FALSE	FALSE	FALSE	.	.	FALSE	.	FALSE	FALSE	No Known Disease Relationship (GENCC:100008)>schizophrenia (MONDO:0005090)>Unknown (HP:0000005)	.	.	.	1	Expert Review Green|Literature|NHS GMS	.	.	0	0	0	0	0	0	0	0	0	0	0	0	0	0	0	10	0	0	0	0	0	5	0	5	0
8	ENSG00000038945	ENSG00000038945.15	MSR1	macrophage scavenger receptor 1 [Source:HGNC Symbol;Acc:HGNC:7376]	FALSE	FALSE	FALSE	FALSE	FALSE	FALSE	.	Expert Review Red|SFARI	FALSE	.	FALSE	FALSE	Limited (GENCC:100004)>Barrett esophagus (MONDO:0013662)>Unknown (HP:0000005)	.	.	.	8	.	.	2	0	0	0	0	0	0	0	0	0	0	0	0	5	0	1	0	0	0	0	0	0	0	0	0	0
16	ENSG00000039068	ENSG00000039068.20	CDH1	cadherin 1 [Source:HGNC Symbol;Acc:HGNC:1748]	FALSE	FALSE	FALSE	FALSE	FALSE	FALSE	.	.	FALSE	.	FALSE	FALSE	Definitive (GENCC:100001)>CDH1-related diffuse gastric and lobular breast cancer syndrome (MONDO:0100488)>Autosomal dominant (HP:0000006)|Definitive (GENCC:100001)>blepharocheilodontic syndrome 1 (MONDO:0054740)>Autosomal dominant (HP:0000006)|Definitive (GENCC:100001)>hereditary breast carcinoma (MONDO:0016419)>Autosomal dominant (HP:0000006)|Definitive (GENCC:100001)>hereditary diffuse gastric …	monoallelic_autosomal	definitive	Eye|Face|GI tract|Teeth and Dentition	2	.	Autosomal dominant|Somatic mutation|X-linked	.	10	0	0	0	0	0	0	10	0	0	0	0	0	0	0	0	0	0	5	0	5	1	0	26	0
5	ENSG00000039123	ENSG00000039123.16	MTREX	Mtr4 exosome RNA helicase [Source:HGNC Symbol;Acc:HGNC:18734]	FALSE	FALSE	FALSE	FALSE	FALSE	FALSE	.	.	FALSE	.	FALSE	FALSE	.	.	.	.	1	.	.	.	0	0	0	0	0	0	0	0	0	0	0	0	0	0	0	0	0	0	0	0	0	5	0	5	0
5	ENSG00000039139	ENSG00000039139.11	DNAH5	dynein axonemal heavy chain 5 [Source:HGNC Symbol;Acc:HGNC:2950]	FALSE	FALSE	FALSE	FALSE	FALSE	FALSE	.	.	FALSE	.	FALSE	FALSE	Definitive (GENCC:100001)>primary ciliary dyskinesia 3 (MONDO:0012085)>Autosomal recessive (HP:0000007)|Strong (GENCC:100002)>primary ciliary dyskinesia 3 (MONDO:0012085)>Autosomal recessive (HP:0000007)|Supportive (GENCC:100009)>primary ciliary dyskinesia (MONDO:0016575)>Autosomal dominant (HP:0000006)	biallelic_autosomal	strong	Genitalia|Heart/Cardiovasculature/Lymphatic|Liver|Lungs	3	.	Autosomal recessive	.	3	10	0	0	0	0	0	0	0	8	0	0	0	0	0	0	0	0	0	5	0	0	0	3	23
5	ENSG00000039319	ENSG00000039319.17	ZFYVE16	zinc finger FYVE-type containing 16 [Source:HGNC Symbol;Acc:HGNC:20756]	FALSE	FALSE	FALSE	FALSE	FALSE	FALSE	.	.	FALSE	.	FALSE	FALSE	.	.	.	.	3	.	.	.	0	0	0	0	0	0	0	0	0	0	0	0	0	0	0	0	0	0	0	0	0	0	0	0	0
16	ENSG00000039523	ENSG00000039523.20	RIPOR1	RHO family interacting cell polarization regulator 1 [Source:HGNC Symbol;Acc:HGNC:25836]	FALSE	FALSE	FALSE	FALSE	FALSE	FALSE	.	.	FALSE	.	FALSE	FALSE	.	.	.	.	1	.	.	.	0	0	0	0	0	0	0	0	0	0	0	0	0	0	0	0	0	0	0	0	0	5	0	5	0
5	ENSG00000039537	ENSG00000039537.16	C6	complement C6 [Source:HGNC Symbol;Acc:HGNC:1339]	FALSE	FALSE	FALSE	FALSE	FALSE	FALSE	.	.	FALSE	.	FALSE	FALSE	Strong (GENCC:100002)>complement component 6 deficiency (MONDO:0012908)>Autosomal recessive (HP:0000007)	.	.	.	5	.	Autosomal recessive	.	0	8	0	0	0	0	0	0	0	0	0	0	0	0	0	0	0	0	0	5	0	0	0	0	13
5	ENSG00000039560	ENSG00000039560.14	RAI14	retinoic acid induced 14 [Source:HGNC Symbol;Acc:HGNC:14873]	FALSE	FALSE	FALSE	FALSE	FALSE	FALSE	.	.	FALSE	.	FALSE	FALSE	.	.	.	.	1	.	.	.	0	0	0	0	0	0	0	0	0	0	0	0	0	0	0	0	0	0	0	0	0	5	0	5	0
5	ENSG00000039600	ENSG00000039600.11	SOX30	SRY-box transcription factor 30 [Source:HGNC Symbol;Acc:HGNC:30635]	FALSE	FALSE	FALSE	FALSE	FALSE	FALSE	.	.	FALSE	.	FALSE	FALSE	.	.	.	.	0	.	.	.	0	0	0	0	0	0	0	0	0	0	0	0	0	0	0	0	0	0	0	0	0	10	0	10	0
19	ENSG00000039650	ENSG00000039650.12	PNKP	polynucleotide kinase 3'-phosphatase [Source:HGNC Symbol;Acc:HGNC:9154]	FALSE	FALSE	FALSE	FALSE	FALSE	FALSE	2	.	FALSE	Emory Genetics Laboratory|Expert|Expert Review Green|Illumina TruGenome Clinical Sequencing Services|NHS GMS|NIHRBR-RD Consortium SPEED_v3.0_20170404|Radboud University Medical Center, Nijmegen|UKGTN|Victorian Clinical Genetics Services|Wessex and West Midlands GLH	FALSE	FALSE	Definitive (GENCC:100001)>ataxia - oculomotor apraxia type 4 (MONDO:0014557)>Autosomal recessive (HP:0000007)|Definitive (GENCC:100001)>microcephaly, seizures, and developmental delay (MONDO:0013254)>Autosomal recessive (HP:0000007)|Strong (GENCC:100002)>Charcot-Marie-Tooth disease type 2B2 (MONDO:0011570)>Autosomal recessive (HP:0000007)|Strong (GENCC:100002)>microcephaly, seizures, and developm…	biallelic_autosomal	definitive	Brain/Cognition	6	Expert Review Green|Radboud University Medical Center, Nijmegen|Victorian Clinical Genetics Services	Autosomal recessive	.	3	10	0	0	0	0	0	0	10	0	0	0	0	0	0	10	10	5	0	5	0	0	0	3	25
19	ENSG00000039987	ENSG00000039987.7	BEST2	bestrophin 2 [Source:HGNC Symbol;Acc:HGNC:17107]	FALSE	FALSE	FALSE	FALSE	FALSE	FALSE	.	.	FALSE	.	FALSE	FALSE	.	.	.	.	7	.	.	.	0	0	0	0	0	0	0	0	0	0	0	0	0	0	0	0	0	0	0	0	0	0	0	0	0
16	ENSG00000040199	ENSG00000040199.18	PHLPP2	PH domain and leucine rich repeat protein phosphatase 2 [Source:HGNC Symbol;Acc:HGNC:29149]	FALSE	FALSE	FALSE	FALSE	FALSE	FALSE	.	.	FALSE	.	FALSE	FALSE	.	.	.	.	2	.	.	.	0	0	0	0	0	0	0	0	0	0	0	0	0	0	0	0	0	0	0	0	0	1	0	1	0
5	ENSG00000040275	ENSG00000040275.17	SPDL1	spindle apparatus coiled-coil protein 1 [Source:HGNC Symbol;Acc:HGNC:26010]	FALSE	FALSE	FALSE	FALSE	FALSE	FALSE	.	.	FALSE	.	FALSE	FALSE	Limited (GENCC:100004)>microcephaly (MONDO:0001149)>Autosomal recessive (HP:0000007)	.	.	.	6	.	.	.	0	1	0	0	0	0	0	0	0	0	0	0	0	0	0	0	0	0	0	0	0	0	0	0	1
8	ENSG00000040341	ENSG00000040341.18	STAU2	staufen double-stranded RNA binding protein 2 [Source:HGNC Symbol;Acc:HGNC:11371]	FALSE	FALSE	FALSE	FALSE	FALSE	FALSE	.	.	FALSE	.	FALSE	FALSE	.	.	.	.	1	.	.	.	0	0	0	0	0	0	0	0	0	0	0	0	0	0	0	0	0	0	0	0	0	5	0	5	0
1	ENSG00000040487	ENSG00000040487.13	SLC66A1	solute carrier family 66 member 1 [Source:HGNC Symbol;Acc:HGNC:26001]	FALSE	FALSE	FALSE	FALSE	FALSE	FALSE	.	.	FALSE	.	.	.	.	.	.	.	5	.	.	.	0	0	0	0	0	0	0	0	0	0	0	0	0	0	0	0	0	0	0	0	0	0	0	0	0
17	ENSG00000040531	ENSG00000040531.16	CTNS	cystinosin, lysosomal cystine transporter [Source:HGNC Symbol;Acc:HGNC:2518]	FALSE	FALSE	FALSE	FALSE	FALSE	FALSE	.	.	FALSE	.	FALSE	FALSE	Definitive (GENCC:100001)>cystinosis (MONDO:0016239)>Autosomal recessive (HP:0000007)|Definitive (GENCC:100001)>nephropathic cystinosis (MONDO:0100151)>Autosomal recessive (HP:0000007)|Strong (GENCC:100002)>juvenile nephropathic cystinosis (MONDO:0009066)>Autosomal recessive (HP:0000007)|Strong (GENCC:100002)>nephropathic cystinosis (MONDO:0100151)>Autosomal recessive (HP:0000007)|Strong (GENCC:1…	biallelic_autosomal	definitive	Kidney Renal Tract	4	BRIDGE study SPEED NEURO Tier1 Gene|Expert Review Red	Autosomal recessive	.	0	10	0	0	0	0	0	0	0	10	0	0	0	0	0	1	0	0	0	5	0	0	0	0	25
22	ENSG00000040608	ENSG00000040608.14	RTN4R	reticulon 4 receptor [Source:HGNC Symbol;Acc:HGNC:18601]	FALSE	FALSE	FALSE	FALSE	FALSE	FALSE	.	.	FALSE	.	FALSE	FALSE	.	.	.	.	1	.	Autosomal dominant	.	0	0	0	0	0	0	0	0	0	0	0	0	0	0	0	0	0	0	5	0	0	5	0	10	0
17	ENSG00000040633	ENSG00000040633.13	PHF23	PHD finger protein 23 [Source:HGNC Symbol;Acc:HGNC:28428]	FALSE	FALSE	FALSE	FALSE	FALSE	FALSE	.	.	FALSE	.	FALSE	FALSE	.	.	.	.	0	.	.	.	0	0	0	0	0	0	0	0	0	0	0	0	0	0	0	0	0	0	0	0	0	10	0	10	0
5	ENSG00000040731	ENSG00000040731.10	CDH10	cadherin 10 [Source:HGNC Symbol;Acc:HGNC:1749]	FALSE	FALSE	FALSE	FALSE	FALSE	FALSE	.	Expert Review Red|SFARI	FALSE	.	FALSE	FALSE	.	.	.	.	1	.	.	2	0	0	0	0	0	0	0	0	0	0	0	0	5	0	1	0	0	0	0	0	0	5	0	5	0
2	ENSG00000040933	ENSG00000040933.16	INPP4A	inositol polyphosphate-4-phosphatase type I A [Source:HGNC Symbol;Acc:HGNC:6074]	FALSE	FALSE	FALSE	FALSE	FALSE	FALSE	.	.	FALSE	.	FALSE	FALSE	.	biallelic_autosomal	limited	Brain/Cognition	0	Expert Review Amber	.	.	0	0	0	0	0	0	0	0	1	0	0	0	0	0	0	5	0	0	0	0	0	10	0	10	1
18	ENSG00000041353	ENSG00000041353.10	RAB27B	RAB27B, member RAS oncogene family [Source:HGNC Symbol;Acc:HGNC:9767]	FALSE	FALSE	FALSE	FALSE	FALSE	FALSE	.	.	FALSE	.	FALSE	FALSE	.	.	.	.	4	.	.	.	0	0	0	0	0	0	0	0	0	0	0	0	0	0	0	0	0	0	0	0	0	0	0	0	0
15	ENSG00000041357	ENSG00000041357.16	PSMA4	proteasome 20S subunit alpha 4 [Source:HGNC Symbol;Acc:HGNC:9533]	FALSE	FALSE	FALSE	FALSE	FALSE	FALSE	.	.	FALSE	.	FALSE	FALSE	.	.	.	.	2	.	.	.	0	0	0	0	0	0	0	0	0	0	0	0	0	0	0	0	0	0	0	0	0	1	0	1	0
13	ENSG00000041515	ENSG00000041515.16	MYO16	myosin XVI [Source:HGNC Symbol;Acc:HGNC:29822]	FALSE	FALSE	FALSE	FALSE	FALSE	FALSE	.	Expert Review Red|SFARI	FALSE	.	FALSE	FALSE	.	.	.	.	1	.	.	2	0	0	0	0	0	0	0	0	0	0	0	0	5	0	1	0	0	0	0	0	0	5	0	5	0
3	ENSG00000041802	ENSG00000041802.11	LSG1	large 60S subunit nuclear export GTPase 1 [Source:HGNC Symbol;Acc:HGNC:25652]	FALSE	FALSE	FALSE	FALSE	FALSE	FALSE	.	.	FALSE	.	FALSE	FALSE	.	.	.	.	4	.	.	.	0	0	0	0	0	0	0	0	0	0	0	0	0	0	0	0	0	0	0	0	0	0	0	0	0
3	ENSG00000041880	ENSG00000041880.15	PARP3	poly(ADP-ribose) polymerase family member 3 [Source:HGNC Symbol;Acc:HGNC:273]	FALSE	FALSE	FALSE	FALSE	FALSE	FALSE	.	.	FALSE	.	FALSE	FALSE	.	.	.	.	6	.	.	.	0	0	0	0	0	0	0	0	0	0	0	0	0	0	0	0	0	0	0	0	0	0	0	0	0
9	ENSG00000041982	ENSG00000041982.17	TNC	tenascin C [Source:HGNC Symbol;Acc:HGNC:5318]	FALSE	FALSE	FALSE	FALSE	FALSE	FALSE	.	.	FALSE	.	FALSE	FALSE	Limited (GENCC:100004)>autosomal dominant nonsyndromic hearing loss 56 (MONDO:0014283)>Autosomal dominant (HP:0000006)|Limited (GENCC:100004)>nonsyndromic genetic hearing loss (MONDO:0019497)>Autosomal dominant (HP:0000006)|Moderate (GENCC:100003)>autosomal dominant nonsyndromic hearing loss 56 (MONDO:0014283)>Autosomal dominant (HP:0000006)|Supportive (GENCC:100009)>autosomal dominant nonsyndrom…	.	.	.	2	.	Autosomal dominant	.	5	0	0	0	0	0	0	0	0	0	0	0	0	0	0	0	0	0	5	0	0	1	0	11	0
1	ENSG00000041988	ENSG00000041988.16	THAP3	THAP domain containing 3 [Source:HGNC Symbol;Acc:HGNC:20855]	FALSE	FALSE	FALSE	FALSE	FALSE	FALSE	.	.	FALSE	.	FALSE	FALSE	.	.	.	.	7	.	.	.	0	0	0	0	0	0	0	0	0	0	0	0	0	0	0	0	0	0	0	0	0	0	0	0	0
20	ENSG00000042062	ENSG00000042062.13	RIPOR3	RIPOR family member 3 [Source:HGNC Symbol;Acc:HGNC:16168]	FALSE	FALSE	FALSE	FALSE	FALSE	FALSE	.	.	FALSE	.	FALSE	FALSE	.	.	.	.	5	.	.	.	0	0	0	0	0	0	0	0	0	0	0	0	0	0	0	0	0	0	0	0	0	0	0	0	0
14	ENSG00000042088	ENSG00000042088.14	TDP1	tyrosyl-DNA phosphodiesterase 1 [Source:HGNC Symbol;Acc:HGNC:18884]	FALSE	FALSE	FALSE	FALSE	FALSE	FALSE	1	.	FALSE	.	FALSE	FALSE	Disputed Evidence (GENCC:100005)>male infertility with azoospermia or oligozoospermia due to single gene mutation (MONDO:0018393)>Autosomal recessive (HP:0000007)|Strong (GENCC:100002)>spinocerebellar ataxia, autosomal recessive, with axonal neuropathy 1 (MONDO:0011801)>Autosomal recessive (HP:0000007)|Supportive (GENCC:100009)>spinocerebellar ataxia, autosomal recessive, with axonal neuropathy 1…	.	.	.	6	.	Autosomal recessive	.	0	8	0	0	0	0	0	0	0	0	0	0	0	0	0	0	0	5	0	5	0	0	0	0	13
10	ENSG00000042286	ENSG00000042286.15	AIFM2	apoptosis inducing factor mitochondria associated 2 [Source:HGNC Symbol;Acc:HGNC:21411]	FALSE	FALSE	FALSE	FALSE	FALSE	FALSE	.	.	FALSE	.	FALSE	FALSE	.	.	.	.	6	.	.	.	0	0	0	0	0	0	0	0	0	0	0	0	0	0	0	0	0	0	0	0	0	0	0	0	0
2	ENSG00000042304	ENSG00000042304.14	C2orf83	chromosome 2 open reading frame 83 [Source:HGNC Symbol;Acc:HGNC:25344]	FALSE	FALSE	FALSE	FALSE	FALSE	FALSE	.	.	FALSE	.	.	.	.	.	.	.	9	.	.	.	0	0	0	0	0	0	0	0	0	0	0	0	0	0	0	0	0	0	0	0	0	0	0	0	0
14	ENSG00000042317	ENSG00000042317.17	SPATA7	spermatogenesis associated 7 [Source:HGNC Symbol;Acc:HGNC:20423]	FALSE	FALSE	FALSE	FALSE	FALSE	FALSE	.	.	FALSE	.	FALSE	FALSE	Definitive (GENCC:100001)>Leber congenital amaurosis 3 (MONDO:0011415)>Autosomal recessive (HP:0000007)|Strong (GENCC:100002)>Leber congenital amaurosis 3 (MONDO:0011415)>Autosomal recessive (HP:0000007)|Supportive (GENCC:100009)>Leber congenital amaurosis (MONDO:0018998)>Autosomal dominant (HP:0000006)|Supportive (GENCC:100009)>retinitis pigmentosa (MONDO:0019200)>Autosomal dominant (HP:0000006)…	.	.	.	6	.	Autosomal recessive	.	3	10	0	0	0	0	0	0	0	0	0	0	0	0	0	0	0	0	0	5	0	0	0	3	15
11	ENSG00000042429	ENSG00000042429.12	MED17	mediator complex subunit 17 [Source:HGNC Symbol;Acc:HGNC:2375]	FALSE	FALSE	FALSE	FALSE	FALSE	FALSE	.	.	FALSE	Expert Review|Expert Review Amber|NHS GMS|NIHRBR-RD Consortium SPEED_v3.0_20170404|Victorian Clinical Genetics Services|Wessex and West Midlands GLH	FALSE	FALSE	Strong (GENCC:100002)>infantile cerebral and cerebellar atrophy with postnatal progressive microcephaly (MONDO:0013351)>Autosomal recessive (HP:0000007)|Supportive (GENCC:100009)>infantile cerebral and cerebellar atrophy with postnatal progressive microcephaly (MONDO:0013351)>Autosomal recessive (HP:0000007)	biallelic_autosomal	strong	Brain/Cognition	4	Expert Review Green|Radboud University Medical Center, Nijmegen|Victorian Clinical Genetics Services	Autosomal recessive	.	0	8	0	0	0	0	0	0	8	0	0	0	0	0	0	10	5	0	0	5	0	0	0	0	21
2	ENSG00000042445	ENSG00000042445.14	RETSAT	retinol saturase [Source:HGNC Symbol;Acc:HGNC:25991]	FALSE	FALSE	FALSE	FALSE	FALSE	FALSE	.	.	FALSE	.	FALSE	FALSE	.	.	.	.	6	.	.	.	0	0	0	0	0	0	0	0	0	0	0	0	0	0	0	0	0	0	0	0	0	0	0	0	0
2	ENSG00000042493	ENSG00000042493.16	CAPG	capping actin protein, gelsolin like [Source:HGNC Symbol;Acc:HGNC:1474]	FALSE	FALSE	FALSE	FALSE	FALSE	FALSE	.	.	FALSE	.	FALSE	FALSE	.	.	.	.	7	.	.	.	0	0	0	0	0	0	0	0	0	0	0	0	0	0	0	0	0	0	0	0	0	0	0	0	0
19	ENSG00000042753	ENSG00000042753.12	AP2S1	adaptor related protein complex 2 subunit sigma 1 [Source:HGNC Symbol;Acc:HGNC:565]	TRUE	TRUE	TRUE	TRUE	TRUE	TRUE	.	.	TRUE	.	FALSE	FALSE	Limited (GENCC:100004)>autism spectrum disorder (MONDO:0005258)>Autosomal dominant (HP:0000006)|Strong (GENCC:100002)>familial hypocalciuric hypercalcemia 3 (MONDO:0010926)>Autosomal dominant (HP:0000006)	monoallelic_autosomal	moderate	.	2	Expert Review Amber|Literature	Autosomal dominant	1	8	0	0	10	10	0	0	5	0	0	0	0	10	10	0	5	0	0	5	0	0	1	0	49	0
1	ENSG00000042781	ENSG00000042781.14	USH2A	usherin [Source:HGNC Symbol;Acc:HGNC:12601]	FALSE	FALSE	FALSE	FALSE	FALSE	FALSE	.	Expert Review Red|SFARI	FALSE	.	FALSE	FALSE	Definitive (GENCC:100001)>Usher syndrome type 2 (MONDO:0016484)>Autosomal recessive (HP:0000007)|Definitive (GENCC:100001)>Usher syndrome type 2A (MONDO:0010169)>Autosomal recessive (HP:0000007)|Strong (GENCC:100002)>Usher syndrome type 2A (MONDO:0010169)>Autosomal recessive (HP:0000007)|Strong (GENCC:100002)>retinitis pigmentosa 39 (MONDO:0013436)>Autosomal recessive (HP:0000007)|Supportive (GEN…	.	.	.	4	.	Autosomal recessive	2	3	10	0	0	0	0	0	0	0	0	0	0	5	0	1	0	0	0	0	5	0	0	0	3	15
7	ENSG00000042813	ENSG00000042813.8	ZPBP	zona pellucida binding protein [Source:HGNC Symbol;Acc:HGNC:15662]	FALSE	FALSE	FALSE	FALSE	FALSE	FALSE	.	.	FALSE	.	FALSE	FALSE	Limited (GENCC:100004)>spermatogenic failure 66 (MONDO:0030716)>Unknown (HP:0000005)	.	.	.	4	.	Autosomal recessive	.	0	0	0	0	0	0	0	0	0	0	0	0	0	0	0	0	0	0	0	5	0	0	0	0	5
8	ENSG00000042832	ENSG00000042832.12	TG	thyroglobulin [Source:HGNC Symbol;Acc:HGNC:11764]	FALSE	FALSE	FALSE	FALSE	FALSE	FALSE	.	.	FALSE	.	FALSE	FALSE	Limited (GENCC:100004)>thyroid cancer (MONDO:0002108)>Autosomal dominant (HP:0000006)|Strong (GENCC:100002)>thyroid dyshormonogenesis 3 (MONDO:0010135)>Autosomal recessive (HP:0000007)|Supportive (GENCC:100009)>familial thyroid dyshormonogenesis (MONDO:0010132)>Autosomal recessive (HP:0000007)	.	.	.	4	.	Autosomal recessive	.	1	8	0	0	0	0	0	0	0	0	0	0	0	0	0	0	0	0	0	5	0	0	0	1	13
8	ENSG00000042980	ENSG00000042980.14	ADAM28	ADAM metallopeptidase domain 28 [Source:HGNC Symbol;Acc:HGNC:206]	FALSE	FALSE	FALSE	FALSE	FALSE	FALSE	.	.	FALSE	.	FALSE	FALSE	.	.	.	.	6	.	.	.	0	0	0	0	0	0	0	0	0	0	0	0	0	0	0	0	0	0	0	0	0	0	0	0	0
11	ENSG00000043039	ENSG00000043039.7	BARX2	BARX homeobox 2 [Source:HGNC Symbol;Acc:HGNC:956]	FALSE	FALSE	FALSE	FALSE	FALSE	FALSE	.	.	FALSE	.	FALSE	FALSE	.	.	.	.	3	.	.	.	0	0	0	0	0	0	0	0	0	0	0	0	0	0	0	0	0	0	0	0	0	0	0	0	0
3	ENSG00000043093	ENSG00000043093.15	DCUN1D1	defective in cullin neddylation 1 domain containing 1 [Source:HGNC Symbol;Acc:HGNC:18184]	FALSE	FALSE	FALSE	FALSE	FALSE	FALSE	.	.	FALSE	.	FALSE	FALSE	.	.	.	.	1	.	.	.	0	0	0	0	0	0	0	0	0	0	0	0	0	0	0	0	0	0	0	0	0	5	0	5	0
5	ENSG00000043143	ENSG00000043143.22	JADE2	jade family PHD finger 2 [Source:HGNC Symbol;Acc:HGNC:22984]	FALSE	FALSE	FALSE	FALSE	FALSE	FALSE	.	.	FALSE	.	FALSE	FALSE	.	.	.	.	0	.	.	.	0	0	0	0	0	0	0	0	0	0	0	0	0	0	0	0	0	0	0	0	0	10	0	10	0
13	ENSG00000043355	ENSG00000043355.12	ZIC2	Zic family member 2 [Source:HGNC Symbol;Acc:HGNC:12873]	FALSE	FALSE	FALSE	FALSE	FALSE	FALSE	.	.	FALSE	Expert Review Red|NHS GMS|Wessex and West Midlands GLH	FALSE	FALSE	Definitive (GENCC:100001)>holoprosencephaly 5 (MONDO:0012322)>Autosomal dominant (HP:0000006)|Strong (GENCC:100002)>holoprosencephaly 5 (MONDO:0012322)>Autosomal dominant (HP:0000006)|Supportive (GENCC:100009)>holoprosencephaly (MONDO:0016296)>Autosomal recessive (HP:0000007)	monoallelic_autosomal	definitive	Brain/Cognition	0	Expert Review Green|Radboud University Medical Center, Nijmegen|Victorian Clinical Genetics Services	Autosomal dominant	.	10	3	0	0	0	0	10	0	0	0	0	0	0	0	0	10	1	0	5	0	0	10	0	35	3
5	ENSG00000043462	ENSG00000043462.13	LCP2	lymphocyte cytosolic protein 2 [Source:HGNC Symbol;Acc:HGNC:6529]	FALSE	FALSE	FALSE	FALSE	FALSE	FALSE	.	.	FALSE	.	FALSE	FALSE	Limited (GENCC:100004)>immunodeficiency 81 (MONDO:0030302)>Autosomal recessive (HP:0000007)|Limited (GENCC:100004)>immunodeficiency 81 (MONDO:0030302)>Unknown (HP:0000005)	.	.	.	1	.	Autosomal recessive	.	0	1	0	0	0	0	0	0	0	0	0	0	0	0	0	0	0	0	0	5	0	5	0	5	6
1	ENSG00000043514	ENSG00000043514.17	TRIT1	tRNA isopentenyltransferase 1 [Source:HGNC Symbol;Acc:HGNC:20286]	FALSE	FALSE	FALSE	FALSE	FALSE	FALSE	.	.	FALSE	Expert Review Green|Literature|NHS GMS	FALSE	FALSE	Definitive (GENCC:100001)>mitochondrial disease (MONDO:0044970)>Autosomal recessive (HP:0000007)|Strong (GENCC:100002)>combined oxidative phosphorylation deficiency 35 (MONDO:0054742)>Autosomal recessive (HP:0000007)	biallelic_autosomal	strong	Brain/Cognition|Endocrine/Metabolic|Musculature	6	Expert Review Green|Victorian Clinical Genetics Services	Autosomal recessive	.	0	10	0	0	0	0	0	0	8	0	0	0	0	0	0	10	10	0	0	5	0	0	0	0	23
10	ENSG00000043591	ENSG00000043591.6	ADRB1	adrenoceptor beta 1 [Source:HGNC Symbol;Acc:HGNC:285]	FALSE	FALSE	FALSE	FALSE	FALSE	FALSE	.	.	FALSE	.	FALSE	FALSE	.	.	.	.	8	.	Autosomal dominant	.	0	0	0	0	0	0	0	0	0	0	0	0	0	0	0	0	0	0	5	0	0	0	0	5	0
1	ENSG00000044012	ENSG00000044012.4	GUCA2B	guanylate cyclase activator 2B [Source:HGNC Symbol;Acc:HGNC:4683]	FALSE	FALSE	FALSE	FALSE	FALSE	FALSE	.	.	FALSE	.	FALSE	FALSE	.	.	.	.	5	.	.	.	0	0	0	0	0	0	0	0	0	0	0	0	0	0	0	0	0	0	0	0	0	0	0	0	0
6	ENSG00000044090	ENSG00000044090.13	CUL7	cullin 7 [Source:HGNC Symbol;Acc:HGNC:21024]	FALSE	FALSE	FALSE	FALSE	FALSE	FALSE	.	Expert Review Red|SFARI	FALSE	.	FALSE	FALSE	Definitive (GENCC:100001)>3M syndrome 1 (MONDO:0010117)>Autosomal recessive (HP:0000007)|Strong (GENCC:100002)>3M syndrome 1 (MONDO:0010117)>Autosomal recessive (HP:0000007)|Supportive (GENCC:100009)>3-M syndrome (MONDO:0007477)>Autosomal recessive (HP:0000007)	biallelic_autosomal	definitive	Brain/Cognition|Skeleton	3	Expert Review Red	Autosomal recessive	2	0	10	0	0	0	0	0	0	10	0	0	0	5	0	1	1	0	0	0	5	0	0	0	0	25
5	ENSG00000044115	ENSG00000044115.21	CTNNA1	catenin alpha 1 [Source:HGNC Symbol;Acc:HGNC:2509]	FALSE	FALSE	FALSE	FALSE	FALSE	FALSE	.	.	FALSE	.	FALSE	FALSE	Definitive (GENCC:100001)>CTNNA1-related diffuse gastric and lobular breast cancer syndrome (MONDO:0100256)>Autosomal dominant (HP:0000006)|Definitive (GENCC:100001)>patterned macular dystrophy 2 (MONDO:0012162)>Autosomal dominant (HP:0000006)|Limited (GENCC:100004)>patterned macular dystrophy 2 (MONDO:0012162)>Autosomal dominant (HP:0000006)|No Known Disease Relationship (GENCC:100008)>hereditar…	.	.	.	1	.	Autosomal dominant	.	10	0	0	0	0	0	0	0	0	0	0	0	0	0	0	0	0	0	5	0	0	5	0	20	0
X	ENSG00000044446	ENSG00000044446.12	PHKA2	phosphorylase kinase regulatory subunit alpha 2 [Source:HGNC Symbol;Acc:HGNC:8926]	.	.	.	.	.	.	.	.	FALSE	.	FALSE	FALSE	Definitive (GENCC:100001)>glycogen storage disease IXa1 (MONDO:0010598)>X-linked (HP:0001417)|Strong (GENCC:100002)>glycogen storage disease IXa1 (MONDO:0010598)>X-linked (HP:0001417)|Supportive (GENCC:100009)>glycogen storage disease due to liver phosphorylase kinase deficiency (MONDO:0020693)>Autosomal recessive (HP:0000007)	.	.	.	1	Victorian Clinical Genetics Services	X-linked recessive	.	0	3	10	0	0	0	0	0	0	0	0	0	0	0	0	0	0	0	0	0	5	0	5	0	3
9	ENSG00000044459	ENSG00000044459.15	CNTLN	centlein [Source:HGNC Symbol;Acc:HGNC:23432]	FALSE	FALSE	FALSE	FALSE	FALSE	FALSE	.	.	FALSE	.	FALSE	FALSE	.	.	.	.	6	.	.	.	0	0	0	0	0	0	0	0	0	0	0	0	0	0	0	0	0	0	0	0	0	0	0	0	0
3	ENSG00000044524	ENSG00000044524.11	EPHA3	EPH receptor A3 [Source:HGNC Symbol;Acc:HGNC:3387]	FALSE	FALSE	FALSE	FALSE	FALSE	FALSE	.	.	FALSE	.	FALSE	FALSE	.	.	.	.	2	.	.	.	0	0	0	0	0	0	0	0	0	0	0	0	0	0	0	0	0	0	0	0	0	1	0	1	0
9	ENSG00000044574	ENSG00000044574.9	HSPA5	heat shock protein family A (Hsp70) member 5 [Source:HGNC Symbol;Acc:HGNC:5238]	FALSE	FALSE	FALSE	FALSE	FALSE	FALSE	.	.	FALSE	.	FALSE	FALSE	.	.	.	.	1	.	.	.	0	0	0	0	0	0	0	0	0	0	0	0	0	0	0	0	0	0	0	0	0	5	0	5	0
18	ENSG00000046604	ENSG00000046604.15	DSG2	desmoglein 2 [Source:HGNC Symbol;Acc:HGNC:3049]	FALSE	FALSE	FALSE	FALSE	FALSE	FALSE	.	.	FALSE	.	FALSE	FALSE	Definitive (GENCC:100001)>arrhythmogenic right ventricular cardiomyopathy (MONDO:0016587)>Autosomal dominant (HP:0000006)|Definitive (GENCC:100001)>arrhythmogenic right ventricular dysplasia 10 (MONDO:0012434)>Autosomal dominant (HP:0000006)|Definitive (GENCC:100001)>arrhythmogenic right ventricular dysplasia 10 (MONDO:0012434)>Autosomal recessive (HP:0000007)|Limited (GENCC:100004)>dilated cardi…	.	.	.	4	.	Autosomal dominant|Autosomal recessive	.	10	10	0	0	0	0	0	0	0	0	0	0	0	0	0	0	0	0	5	5	0	0	0	15	15
X	ENSG00000046647	ENSG00000046647.14	GEMIN8	gem nuclear organelle associated protein 8 [Source:HGNC Symbol;Acc:HGNC:26044]	.	.	.	.	.	.	.	.	FALSE	.	FALSE	FALSE	.	.	.	.	1	.	.	.	0	0	0	0	0	0	0	0	0	0	0	0	0	0	0	0	0	0	0	0	0	0	5	0	0
X	ENSG00000046651	ENSG00000046651.16	OFD1	OFD1 centriole and centriolar satellite protein [Source:HGNC Symbol;Acc:HGNC:2567]	.	.	.	.	.	.	1	Expert Review Red|SFARI	FALSE	.	FALSE	FALSE	Definitive (GENCC:100001)>Joubert syndrome 10 (MONDO:0010431)>X-linked (HP:0001417)|Definitive (GENCC:100001)>Joubert syndrome 10 (MONDO:0010431)>X-linked recessive (HP:0001419)|Definitive (GENCC:100001)>Simpson-Golabi-Behmel syndrome type 2 (MONDO:0010265)>X-linked recessive (HP:0001419)|Definitive (GENCC:100001)>ciliopathy (MONDO:0005308)>X-linked (HP:0001417)|Definitive (GENCC:100001)>orofacio…	monoallelic_X_hem|monoallelic_X_het	definitive	Brain/Cognition|Eye: Retina|Face|Kidney Renal Tract|Skeleton	1	Emory Genetics Laboratory|Expert Review Green|Radboud University Medical Center, Nijmegen|Victorian Clinical Genetics Services	X-linked dominant|X-linked recessive	2	3	3	10	0	0	0	0	0	0	0	10	0	5	0	1	10	0	5	0	0	5	0	5	3	3
X	ENSG00000046653	ENSG00000046653.15	GPM6B	glycoprotein M6B [Source:HGNC Symbol;Acc:HGNC:4461]	.	.	.	.	.	.	.	.	FALSE	.	FALSE	FALSE	.	.	.	.	3	.	.	.	0	0	0	0	0	0	0	0	0	0	0	0	0	0	0	0	0	0	0	0	0	0	0	0	0
X	ENSG00000046774	ENSG00000046774.10	MAGEC2	MAGE family member C2 [Source:HGNC Symbol;Acc:HGNC:13574]	.	.	.	.	.	.	.	.	FALSE	.	FALSE	FALSE	.	.	.	.	.	.	.	.	0	0	0	0	0	0	0	0	0	0	0	0	0	0	0	0	0	0	0	0	0	0	0	0	0
8	ENSG00000046889	ENSG00000046889.19	PREX2	phosphatidylinositol-3,4,5-trisphosphate dependent Rac exchange factor 2 [Source:HGNC Symbol;Acc:HGNC:22950]	FALSE	FALSE	FALSE	FALSE	FALSE	FALSE	.	.	FALSE	.	FALSE	FALSE	.	.	.	.	3	.	.	.	0	0	0	0	0	0	0	0	0	0	0	0	0	0	0	0	0	0	0	0	0	0	0	0	0
10	ENSG00000047056	ENSG00000047056.18	WDR37	WD repeat domain 37 [Source:HGNC Symbol;Acc:HGNC:31406]	FALSE	FALSE	FALSE	FALSE	FALSE	TRUE	.	.	TRUE	Expert Review Green|Literature	FALSE	FALSE	Definitive (GENCC:100001)>neurooculocardiogenitourinary syndrome (MONDO:0032850)>Autosomal dominant (HP:0000006)|Limited (GENCC:100004)>neurooculocardiogenitourinary syndrome (MONDO:0032850)>Autosomal dominant (HP:0000006)|Strong (GENCC:100002)>neurooculocardiogenitourinary syndrome (MONDO:0032850)>Autosomal dominant (HP:0000006)	monoallelic_autosomal	definitive	Brain/Cognition|Eye|Heart/Cardiovasculature/Lymphatic	1	Expert Review Green|Literature	Autosomal dominant	3	10	0	0	0	5	0	10	0	0	0	0	0	1	10	0	10	10	0	5	0	0	5	0	45	0
5	ENSG00000047188	ENSG00000047188.16	YTHDC2	YTH N6-methyladenosine RNA binding protein C2 [Source:HGNC Symbol;Acc:HGNC:24721]	FALSE	FALSE	FALSE	FALSE	FALSE	FALSE	.	Expert Review Red|SFARI	FALSE	.	FALSE	FALSE	.	.	.	.	0	.	.	2	0	0	0	0	0	0	0	0	0	0	0	0	5	0	1	0	0	0	0	0	0	10	0	10	0
X	ENSG00000047230	ENSG00000047230.15	CTPS2	CTP synthase 2 [Source:HGNC Symbol;Acc:HGNC:2520]	.	.	.	.	.	.	.	.	FALSE	.	FALSE	FALSE	.	.	.	.	1	Expert Review Red	.	.	0	0	0	0	0	0	0	0	0	0	0	0	0	0	0	1	0	0	0	0	0	0	5	0	0
8	ENSG00000047249	ENSG00000047249.18	ATP6V1H	ATPase H+ transporting V1 subunit H [Source:HGNC Symbol;Acc:HGNC:18303]	FALSE	FALSE	FALSE	FALSE	FALSE	FALSE	.	.	FALSE	.	FALSE	FALSE	.	.	.	.	3	.	.	.	0	0	0	0	0	0	0	0	0	0	0	0	0	0	0	0	0	0	0	0	0	0	0	0	0
4	ENSG00000047315	ENSG00000047315.17	POLR2B	RNA polymerase II subunit B [Source:HGNC Symbol;Acc:HGNC:9188]	FALSE	FALSE	FALSE	FALSE	FALSE	FALSE	.	.	FALSE	.	FALSE	FALSE	.	.	.	.	1	.	.	.	0	0	0	0	0	0	0	0	0	0	0	0	0	0	0	0	0	0	0	0	0	5	0	5	0
15	ENSG00000047346	ENSG00000047346.13	ATOSA	atos homolog A [Source:HGNC Symbol;Acc:HGNC:25609]	FALSE	FALSE	FALSE	FALSE	FALSE	FALSE	.	.	FALSE	.	.	.	.	.	.	.	1	.	.	.	0	0	0	0	0	0	0	0	0	0	0	0	0	0	0	0	0	0	0	0	0	5	0	5	0
4	ENSG00000047365	ENSG00000047365.13	ARAP2	ArfGAP with RhoGAP domain, ankyrin repeat and PH domain 2 [Source:HGNC Symbol;Acc:HGNC:16924]	FALSE	FALSE	FALSE	FALSE	FALSE	FALSE	.	.	FALSE	.	FALSE	FALSE	.	.	.	.	2	.	.	.	0	0	0	0	0	0	0	0	0	0	0	0	0	0	0	0	0	0	0	0	0	1	0	1	0
1	ENSG00000047410	ENSG00000047410.14	TPR	translocated promoter region, nuclear basket protein [Source:HGNC Symbol;Acc:HGNC:12017]	FALSE	FALSE	FALSE	FALSE	FALSE	FALSE	.	.	FALSE	.	FALSE	FALSE	Limited (GENCC:100004)>intellectual developmental disorder, autosomal recessive 79 (MONDO:0957288)>Autosomal recessive (HP:0000007)|Limited (GENCC:100004)>intellectual developmental disorder, autosomal recessive 79 (MONDO:0957288)>Unknown (HP:0000005)	.	.	.	0	Literature	Autosomal recessive	.	0	1	0	0	0	0	0	0	0	0	0	0	0	0	0	0	0	0	0	5	0	10	0	10	6
3	ENSG00000047457	ENSG00000047457.14	CP	ceruloplasmin [Source:HGNC Symbol;Acc:HGNC:2295]	FALSE	FALSE	FALSE	FALSE	FALSE	FALSE	2	.	FALSE	.	FALSE	FALSE	Definitive (GENCC:100001)>aceruloplasminemia (MONDO:0011426)>Autosomal recessive (HP:0000007)|Strong (GENCC:100002)>aceruloplasminemia (MONDO:0011426)>Autosomal recessive (HP:0000007)|Supportive (GENCC:100009)>aceruloplasminemia (MONDO:0011426)>Autosomal recessive (HP:0000007)	.	.	.	3	BRIDGE study SPEED NEURO Tier1 Gene|Expert Review Red|Victorian Clinical Genetics Services	Autosomal recessive	.	0	10	0	0	0	0	0	0	0	0	0	0	0	0	0	1	0	5	0	5	0	0	0	0	15
16	ENSG00000047578	ENSG00000047578.14	KATNIP	katanin interacting protein [Source:HGNC Symbol;Acc:HGNC:29068]	FALSE	FALSE	FALSE	FALSE	FALSE	FALSE	.	.	FALSE	.	.	.	Definitive (GENCC:100001)>ciliopathy (MONDO:0005308)>Autosomal recessive (HP:0000007)|Strong (GENCC:100002)>Joubert syndrome 26 (MONDO:0014771)>Autosomal recessive (HP:0000007)|Supportive (GENCC:100009)>Joubert syndrome (MONDO:0018772)>Autosomal recessive (HP:0000007)	.	.	.	4	.	Autosomal recessive	.	0	10	0	0	0	0	0	0	0	0	0	0	0	0	0	0	0	0	0	5	0	0	0	0	15
6	ENSG00000047579	ENSG00000047579.20	DTNBP1	dystrobrevin binding protein 1 [Source:HGNC Symbol;Acc:HGNC:17328]	FALSE	FALSE	FALSE	FALSE	FALSE	FALSE	.	.	FALSE	.	FALSE	FALSE	Definitive (GENCC:100001)>Hermansky-Pudlak syndrome 7 (MONDO:0013559)>Autosomal recessive (HP:0000007)|Strong (GENCC:100002)>Hermansky-Pudlak syndrome 7 (MONDO:0013559)>Autosomal recessive (HP:0000007)	.	.	.	5	.	Autosomal recessive	.	0	10	0	0	0	0	0	0	0	0	0	0	0	0	0	0	0	0	0	5	0	0	0	0	15
X	ENSG00000047597	ENSG00000047597.7	XK	X-linked Kx blood group antigen, Kell and VPS13A binding protein [Source:HGNC Symbol;Acc:HGNC:12811]	.	.	.	.	.	.	.	.	FALSE	Expert Review Amber|Expert list	FALSE	FALSE	Strong (GENCC:100002)>McLeod neuroacanthocytosis syndrome (MONDO:0018945)>X-linked (HP:0001417)|Supportive (GENCC:100009)>McLeod neuroacanthocytosis syndrome (MONDO:0018945)>X-linked (HP:0001417)	.	.	.	1	Expert Review Red	X-linked	.	0	0	8	0	0	0	0	0	0	0	0	0	0	0	0	1	5	0	0	0	5	0	5	0	0
12	ENSG00000047617	ENSG00000047617.18	ANO2	anoctamin 2 [Source:HGNC Symbol;Acc:HGNC:1183]	FALSE	FALSE	FALSE	FALSE	FALSE	FALSE	.	.	FALSE	.	FALSE	FALSE	.	.	.	.	5	.	.	.	0	0	0	0	0	0	0	0	0	0	0	0	0	0	0	0	0	0	0	0	0	0	0	0	0
12	ENSG00000047621	ENSG00000047621.12	C12orf4	chromosome 12 open reading frame 4 [Source:HGNC Symbol;Acc:HGNC:1184]	FALSE	FALSE	FALSE	FALSE	FALSE	FALSE	.	.	FALSE	.	FALSE	FALSE	Strong (GENCC:100002)>intellectual disability, autosomal recessive 66 (MONDO:0032605)>Autosomal recessive (HP:0000007)	.	.	.	3	Expert Review Green|Literature|Victorian Clinical Genetics Services	Autosomal recessive	.	0	8	0	0	0	0	0	0	0	0	0	0	0	0	0	10	0	0	0	5	0	0	0	0	13
X	ENSG00000047634	ENSG00000047634.15	SCML1	Scm polycomb group protein like 1 [Source:HGNC Symbol;Acc:HGNC:10580]	.	.	.	.	.	.	.	.	FALSE	.	FALSE	FALSE	.	.	.	.	1	.	.	.	0	0	0	0	0	0	0	0	0	0	0	0	0	0	0	0	0	0	0	0	0	0	5	0	0
X	ENSG00000047644	ENSG00000047644.20	WWC3	WWC family member 3 [Source:HGNC Symbol;Acc:HGNC:29237]	.	.	.	.	.	.	.	.	FALSE	.	.	.	.	.	.	.	0	Expert Review Red	.	.	0	0	0	0	0	0	0	0	0	0	0	0	0	0	0	1	0	0	0	0	0	0	10	0	0
X	ENSG00000047648	ENSG00000047648.23	ARHGAP6	Rho GTPase activating protein 6 [Source:HGNC Symbol;Acc:HGNC:676]	.	.	.	.	.	.	.	.	FALSE	.	FALSE	FALSE	.	.	.	.	0	Expert Review Red	.	.	0	0	0	0	0	0	0	0	0	0	0	0	0	0	0	1	0	0	0	0	0	0	10	0	0
4	ENSG00000047662	ENSG00000047662.5	FAM184B	family with sequence similarity 184 member B [Source:HGNC Symbol;Acc:HGNC:29235]	FALSE	FALSE	FALSE	FALSE	FALSE	FALSE	.	.	FALSE	.	FALSE	FALSE	.	.	.	.	4	.	.	.	0	0	0	0	0	0	0	0	0	0	0	0	0	0	0	0	0	0	0	0	0	0	0	0	0
3	ENSG00000047849	ENSG00000047849.22	MAP4	microtubule associated protein 4 [Source:HGNC Symbol;Acc:HGNC:6862]	FALSE	FALSE	FALSE	FALSE	FALSE	FALSE	.	.	FALSE	.	FALSE	FALSE	.	.	.	.	1	.	.	.	0	0	0	0	0	0	0	0	0	0	0	0	0	0	0	0	0	0	0	0	0	5	0	5	0
6	ENSG00000047932	ENSG00000047932.14	GOPC	golgi associated PDZ and coiled-coil motif containing [Source:HGNC Symbol;Acc:HGNC:17643]	FALSE	FALSE	FALSE	FALSE	FALSE	FALSE	.	.	FALSE	.	FALSE	FALSE	No Known Disease Relationship (GENCC:100008)>Tourette syndrome (MONDO:0007661)>Unknown (HP:0000005)	.	.	.	3	.	.	.	0	0	0	0	0	0	0	0	0	0	0	0	0	0	0	0	0	0	0	0	0	0	0	0	0
6	ENSG00000047936	ENSG00000047936.11	ROS1	ROS proto-oncogene 1, receptor tyrosine kinase [Source:HGNC Symbol;Acc:HGNC:10261]	FALSE	FALSE	FALSE	FALSE	FALSE	FALSE	.	.	FALSE	.	FALSE	FALSE	Limited (GENCC:100004)>breast cancer (MONDO:0007254)>Autosomal dominant (HP:0000006)|Moderate (GENCC:100003)>male infertility with azoospermia or oligozoospermia due to single gene mutation (MONDO:0018393)>Autosomal recessive (HP:0000007)	.	.	.	6	.	.	.	1	5	0	0	0	0	0	0	0	0	0	0	0	0	0	0	0	0	0	0	0	0	0	1	5
11	ENSG00000048028	ENSG00000048028.12	USP28	ubiquitin specific peptidase 28 [Source:HGNC Symbol;Acc:HGNC:12625]	FALSE	FALSE	FALSE	FALSE	FALSE	FALSE	.	.	FALSE	.	FALSE	FALSE	.	.	.	.	3	.	.	.	0	0	0	0	0	0	0	0	0	0	0	0	0	0	0	0	0	0	0	0	0	0	0	0	0
7	ENSG00000048052	ENSG00000048052.25	HDAC9	histone deacetylase 9 [Source:HGNC Symbol;Acc:HGNC:14065]	FALSE	FALSE	FALSE	FALSE	FALSE	FALSE	.	.	FALSE	.	FALSE	FALSE	Limited (GENCC:100004)>auriculocondylar syndrome 4 (MONDO:0957543)>Autosomal dominant (HP:0000006)	.	.	.	0	.	Autosomal dominant	.	1	0	0	0	0	0	0	0	0	0	0	0	0	0	0	0	0	0	5	0	0	10	0	16	0
5	ENSG00000048140	ENSG00000048140.18	TSPAN17	tetraspanin 17 [Source:HGNC Symbol;Acc:HGNC:13594]	FALSE	FALSE	FALSE	FALSE	FALSE	FALSE	.	Expert Review Red|SFARI	FALSE	.	FALSE	FALSE	.	.	.	.	5	.	.	2	0	0	0	0	0	0	0	0	0	0	0	0	5	0	1	0	0	0	0	0	0	0	0	0	0
5	ENSG00000048162	ENSG00000048162.22	NOP16	NOP16 nucleolar protein [Source:HGNC Symbol;Acc:HGNC:26934]	FALSE	FALSE	FALSE	FALSE	FALSE	FALSE	.	.	FALSE	.	FALSE	FALSE	.	.	.	.	6	.	.	.	0	0	0	0	0	0	0	0	0	0	0	0	0	0	0	0	0	0	0	0	0	0	0	0	0
4	ENSG00000048342	ENSG00000048342.18	CC2D2A	coiled-coil and C2 domain containing 2A [Source:HGNC Symbol;Acc:HGNC:29253]	FALSE	FALSE	FALSE	FALSE	FALSE	FALSE	1	.	FALSE	Expert Review Green|NHS GMS|Victorian Clinical Genetics Services|Wessex and West Midlands GLH	FALSE	FALSE	Definitive (GENCC:100001)>Joubert syndrome 9 (MONDO:0012849)>Autosomal recessive (HP:0000007)|Definitive (GENCC:100001)>ciliopathy (MONDO:0005308)>Autosomal recessive (HP:0000007)|Strong (GENCC:100002)>Joubert syndrome 9 (MONDO:0012849)>Autosomal recessive (HP:0000007)|Strong (GENCC:100002)>retinitis pigmentosa 93 (MONDO:0030797)>Autosomal recessive (HP:0000007)|Supportive (GENCC:100009)>COACH sy…	biallelic_autosomal	definitive	Brain/Cognition|Eye: Lens|Eye: Retina|Eye: Structure|GI tract|Kidney Renal Tract|Liver|Skeleton	4	Expert Review Green|Radboud University Medical Center, Nijmegen|Victorian Clinical Genetics Services	Autosomal recessive	.	0	10	0	0	0	0	0	0	10	0	0	0	0	0	0	10	10	5	0	5	0	0	0	0	25
8	ENSG00000048392	ENSG00000048392.13	RRM2B	ribonucleotide reductase regulatory TP53 inducible subunit M2B [Source:HGNC Symbol;Acc:HGNC:17296]	FALSE	FALSE	FALSE	FALSE	FALSE	FALSE	.	.	FALSE	Expert Review Amber|NHS GMS|Victorian Clinical Genetics Services|Wessex and West Midlands GLH	FALSE	FALSE	Strong (GENCC:100002)>mitochondrial DNA depletion syndrome 8a (MONDO:0012792)>Autosomal recessive (HP:0000007)|Strong (GENCC:100002)>progressive external ophthalmoplegia with mitochondrial DNA deletions, autosomal dominant 5 (MONDO:0013117)>Autosomal dominant (HP:0000006)|Supportive (GENCC:100009)>Kearns-Sayre syndrome (MONDO:0010787)>Autosomal recessive (HP:0000007)|Supportive (GENCC:100009)>adu…	biallelic_autosomal	definitive	Brain/Cognition|Multisystem	3	Expert Review Green	Autosomal dominant|Autosomal recessive	.	8	8	0	0	0	0	0	0	10	0	0	0	0	0	0	10	5	0	5	5	0	0	0	13	23
7	ENSG00000048405	ENSG00000048405.11	ZNF800	zinc finger protein 800 [Source:HGNC Symbol;Acc:HGNC:27267]	FALSE	FALSE	FALSE	FALSE	FALSE	FALSE	.	.	FALSE	.	FALSE	FALSE	.	.	.	.	0	.	.	.	0	0	0	0	0	0	0	0	0	0	0	0	0	0	0	0	0	0	0	0	0	10	0	10	0
16	ENSG00000048462	ENSG00000048462.11	TNFRSF17	TNF receptor superfamily member 17 [Source:HGNC Symbol;Acc:HGNC:11913]	FALSE	FALSE	FALSE	FALSE	FALSE	FALSE	.	.	FALSE	.	FALSE	FALSE	.	.	.	.	9	.	.	.	0	0	0	0	0	0	0	0	0	0	0	0	0	0	0	0	0	0	0	0	0	0	0	0	0
16	ENSG00000048471	ENSG00000048471.14	SNX29	sorting nexin 29 [Source:HGNC Symbol;Acc:HGNC:30542]	FALSE	FALSE	FALSE	FALSE	FALSE	FALSE	.	.	FALSE	.	FALSE	FALSE	.	.	.	.	3	.	.	.	0	0	0	0	0	0	0	0	0	0	0	0	0	0	0	0	0	0	0	0	0	0	0	0	0
12	ENSG00000048540	ENSG00000048540.16	LMO3	LIM domain only 3 [Source:HGNC Symbol;Acc:HGNC:6643]	FALSE	FALSE	FALSE	FALSE	FALSE	FALSE	.	.	FALSE	.	FALSE	FALSE	.	.	.	.	2	.	.	.	0	0	0	0	0	0	0	0	0	0	0	0	0	0	0	0	0	0	0	0	0	1	0	1	0
6	ENSG00000048544	ENSG00000048544.6	MRPS10	mitochondrial ribosomal protein S10 [Source:HGNC Symbol;Acc:HGNC:14502]	FALSE	FALSE	FALSE	FALSE	FALSE	FALSE	.	.	FALSE	.	FALSE	FALSE	.	.	.	.	8	.	.	.	0	0	0	0	0	0	0	0	0	0	0	0	0	0	0	0	0	0	0	0	0	0	0	0	0
6	ENSG00000048545	ENSG00000048545.18	GUCA1A	guanylate cyclase activator 1A [Source:HGNC Symbol;Acc:HGNC:4678]	FALSE	FALSE	FALSE	FALSE	FALSE	FALSE	.	.	FALSE	.	.	.	Definitive (GENCC:100001)>cone dystrophy 3 (MONDO:0011193)>Autosomal dominant (HP:0000006)|Strong (GENCC:100002)>cone dystrophy 3 (MONDO:0011193)>Autosomal dominant (HP:0000006)|Supportive (GENCC:100009)>central areolar choroidal dystrophy (MONDO:0008982)>Autosomal dominant (HP:0000006)|Supportive (GENCC:100009)>cone dystrophy (MONDO:0000455)>Autosomal dominant (HP:0000006)|Supportive (GENCC:1000…	.	.	.	7	.	Autosomal dominant	.	10	0	0	0	0	0	0	0	0	0	0	0	0	0	0	0	0	0	5	0	0	0	0	15	0
11	ENSG00000048649	ENSG00000048649.14	RSF1	remodeling and spacing factor 1 [Source:HGNC Symbol;Acc:HGNC:18118]	FALSE	FALSE	FALSE	FALSE	FALSE	FALSE	.	.	FALSE	.	FALSE	FALSE	.	.	.	.	0	.	.	.	0	0	0	0	0	0	0	0	0	0	0	0	0	0	0	0	0	0	0	0	0	10	0	10	0
1	ENSG00000048707	ENSG00000048707.15	VPS13D	vacuolar protein sorting 13 homolog D [Source:HGNC Symbol;Acc:HGNC:23595]	FALSE	FALSE	FALSE	FALSE	FALSE	FALSE	2	.	FALSE	.	FALSE	FALSE	Limited (GENCC:100004)>Leigh syndrome (MONDO:0009723)>Autosomal recessive (HP:0000007)|Moderate (GENCC:100003)>autosomal recessive cerebellar ataxia-saccadic intrusion syndrome (MONDO:0011811)>Autosomal recessive (HP:0000007)|Strong (GENCC:100002)>autosomal recessive cerebellar ataxia-saccadic intrusion syndrome (MONDO:0011811)>Autosomal recessive (HP:0000007)|Supportive (GENCC:100009)>autosomal …	.	.	.	1	.	Autosomal recessive	.	0	8	0	0	0	0	0	0	0	0	0	0	0	0	0	0	0	5	0	5	0	5	0	5	13
10	ENSG00000048740	ENSG00000048740.19	CELF2	CUGBP Elav-like family member 2 [Source:HGNC Symbol;Acc:HGNC:2550]	TRUE	FALSE	FALSE	TRUE	TRUE	TRUE	.	.	FALSE	Expert Review Green|Literature|NHS GMS	FALSE	FALSE	Limited (GENCC:100004)>complex neurodevelopmental disorder (MONDO:0100038)>Autosomal dominant (HP:0000006)|Moderate (GENCC:100003)>developmental and epileptic encephalopathy 97 (MONDO:0030453)>Autosomal dominant (HP:0000006)|Strong (GENCC:100002)>developmental and epileptic encephalopathy 97 (MONDO:0030453)>Autosomal dominant (HP:0000006)|Supportive (GENCC:100009)>undetermined early-onset epilept…	monoallelic_autosomal	strong	Brain/Cognition	0	Expert Review Green|Literature|NHS GMS	Autosomal dominant	2	8	0	0	5	10	0	8	0	0	0	0	0	5	0	0	10	10	0	5	0	0	10	0	46	0
9	ENSG00000048828	ENSG00000048828.18	FAM120A	family with sequence similarity 120 member A [Source:HGNC Symbol;Acc:HGNC:13247]	TRUE	FALSE	FALSE	FALSE	FALSE	TRUE	.	.	FALSE	.	FALSE	FALSE	Limited (GENCC:100004)>Tourette syndrome (MONDO:0007661)>Unknown (HP:0000005)	.	.	.	0	.	.	.	0	0	0	5	5	0	0	0	0	0	0	0	0	0	0	0	0	0	0	0	0	10	0	20	0
2	ENSG00000048991	ENSG00000048991.18	R3HDM1	R3H domain containing 1 [Source:HGNC Symbol;Acc:HGNC:9757]	FALSE	FALSE	FALSE	FALSE	FALSE	FALSE	.	.	FALSE	.	FALSE	FALSE	.	.	.	.	1	.	.	.	0	0	0	0	0	0	0	0	0	0	0	0	0	0	0	0	0	0	0	0	0	5	0	5	0
1	ENSG00000049089	ENSG00000049089.15	COL9A2	collagen type IX alpha 2 chain [Source:HGNC Symbol;Acc:HGNC:2218]	FALSE	FALSE	FALSE	FALSE	FALSE	FALSE	.	.	FALSE	.	FALSE	FALSE	Definitive (GENCC:100001)>Stickler syndrome, type 5 (MONDO:0013666)>Autosomal recessive (HP:0000007)|Definitive (GENCC:100001)>epiphyseal dysplasia, multiple, 2 (MONDO:0010844)>Autosomal dominant (HP:0000006)|Limited (GENCC:100004)>Stickler syndrome (MONDO:0019354)>Autosomal recessive (HP:0000007)|Strong (GENCC:100002)>Stickler syndrome, type 5 (MONDO:0013666)>Autosomal recessive (HP:0000007)|Str…	biallelic_autosomal|monoallelic_autosomal	definitive	Ear|Eye|Eye: Physiology|Eye: Retina|Eye: Vitreous|Face|Skeleton	3	BRIDGE study SPEED NEURO Tier1 Gene|Expert Review Red	Autosomal dominant|Autosomal recessive	.	10	10	0	0	0	0	0	10	0	10	0	0	0	0	0	1	0	0	5	5	0	0	0	25	25
12	ENSG00000049130	ENSG00000049130.16	KITLG	KIT ligand [Source:HGNC Symbol;Acc:HGNC:6343]	FALSE	FALSE	FALSE	FALSE	FALSE	FALSE	.	.	FALSE	.	FALSE	FALSE	Limited (GENCC:100004)>Waardenburg syndrome, IIa 2F (MONDO:0030983)>Autosomal recessive (HP:0000007)|Limited (GENCC:100004)>Waardenburg syndrome, IIa 2F (MONDO:0030983)>Unknown (HP:0000005)|Limited (GENCC:100004)>nonsyndromic genetic hearing loss (MONDO:0019497)>Autosomal dominant (HP:0000006)|Moderate (GENCC:100003)>autosomal dominant nonsyndromic hearing loss 69 (MONDO:0014738)>Autosomal domina…	monoallelic_autosomal	limited	.	1	.	Autosomal dominant|Autosomal recessive	.	8	1	0	0	0	0	0	1	0	0	0	0	0	0	0	0	0	0	5	5	0	5	0	19	6
5	ENSG00000049167	ENSG00000049167.16	ERCC8	ERCC excision repair 8, CSA ubiquitin ligase complex subunit [Source:HGNC Symbol;Acc:HGNC:3439]	FALSE	FALSE	FALSE	FALSE	FALSE	FALSE	.	.	FALSE	.	FALSE	FALSE	Definitive (GENCC:100001)>Cockayne syndrome type 1 (MONDO:0019569)>Autosomal recessive (HP:0000007)|Strong (GENCC:100002)>Cockayne syndrome type 1 (MONDO:0019569)>Autosomal recessive (HP:0000007)|Strong (GENCC:100002)>UV-sensitive syndrome 2 (MONDO:0013829)>Autosomal recessive (HP:0000007)|Supportive (GENCC:100009)>Cockayne syndrome type 2 (MONDO:0019570)>Autosomal recessive (HP:0000007)|Supporti…	biallelic_autosomal	definitive	Brain/Cognition|Eye: Cornea|Eye: Lens|Eye: Retina|Skeleton|Skin	7	Expert Review Green|Radboud University Medical Center, Nijmegen|Victorian Clinical Genetics Services	Autosomal recessive	.	0	10	0	0	0	0	0	0	10	0	0	0	0	0	0	10	0	0	0	5	0	0	0	0	25
5	ENSG00000049192	ENSG00000049192.15	ADAMTS6	ADAM metallopeptidase with thrombospondin type 1 motif 6 [Source:HGNC Symbol;Acc:HGNC:222]	FALSE	FALSE	FALSE	FALSE	FALSE	FALSE	.	.	FALSE	.	FALSE	FALSE	Limited (GENCC:100004)>Tourette syndrome (MONDO:0007661)>Unknown (HP:0000005)	.	.	.	0	.	.	.	0	0	0	0	0	0	0	0	0	0	0	0	0	0	0	0	0	0	0	0	0	10	0	10	0
1	ENSG00000049239	ENSG00000049239.13	H6PD	hexose-6-phosphate dehydrogenase/glucose 1-dehydrogenase [Source:HGNC Symbol;Acc:HGNC:4795]	FALSE	FALSE	FALSE	FALSE	FALSE	FALSE	.	.	FALSE	.	FALSE	FALSE	Moderate (GENCC:100003)>cortisone reductase deficiency 1 (MONDO:0011503)>Autosomal recessive (HP:0000007)|Strong (GENCC:100002)>cortisone reductase deficiency 1 (MONDO:0011503)>Autosomal recessive (HP:0000007)|Supportive (GENCC:100009)>cortisone reductase deficiency (MONDO:0000193)>Autosomal dominant (HP:0000006)	.	.	.	5	.	Autosomal recessive	.	3	8	0	0	0	0	0	0	0	0	0	0	0	0	0	0	0	0	0	5	0	0	0	3	13
1	ENSG00000049245	ENSG00000049245.13	VAMP3	vesicle associated membrane protein 3 [Source:HGNC Symbol;Acc:HGNC:12644]	FALSE	FALSE	FALSE	FALSE	FALSE	FALSE	.	.	FALSE	.	FALSE	FALSE	.	.	.	.	7	.	.	.	0	0	0	0	0	0	0	0	0	0	0	0	0	0	0	0	0	0	0	0	0	0	0	0	0
1	ENSG00000049246	ENSG00000049246.15	PER3	period circadian regulator 3 [Source:HGNC Symbol;Acc:HGNC:8847]	FALSE	FALSE	FALSE	FALSE	FALSE	FALSE	.	.	FALSE	.	FALSE	FALSE	Supportive (GENCC:100009)>advanced sleep phase syndrome (MONDO:0015609)>Autosomal dominant (HP:0000006)	.	.	.	4	.	Autosomal dominant	.	3	0	0	0	0	0	0	0	0	0	0	0	0	0	0	0	0	0	5	0	0	0	0	8	0
1	ENSG00000049247	ENSG00000049247.14	UTS2	urotensin 2 [Source:HGNC Symbol;Acc:HGNC:12636]	FALSE	FALSE	FALSE	FALSE	FALSE	FALSE	.	.	FALSE	.	FALSE	FALSE	.	.	.	.	7	.	.	.	0	0	0	0	0	0	0	0	0	0	0	0	0	0	0	0	0	0	0	0	0	0	0	0	0
1	ENSG00000049249	ENSG00000049249.10	TNFRSF9	TNF receptor superfamily member 9 [Source:HGNC Symbol;Acc:HGNC:11924]	FALSE	FALSE	FALSE	FALSE	FALSE	FALSE	.	.	FALSE	.	FALSE	FALSE	Moderate (GENCC:100003)>immunodeficiency 109 with lymphoproliferation (MONDO:0859526)>Autosomal recessive (HP:0000007)|Strong (GENCC:100002)>immunodeficiency 109 with lymphoproliferation (MONDO:0859526)>Autosomal recessive (HP:0000007)	.	.	.	3	.	Autosomal recessive	.	0	8	0	0	0	0	0	0	0	0	0	0	0	0	0	0	0	0	0	5	0	0	0	0	13
17	ENSG00000049283	ENSG00000049283.19	EPN3	epsin 3 [Source:HGNC Symbol;Acc:HGNC:18235]	FALSE	FALSE	FALSE	FALSE	FALSE	FALSE	.	.	FALSE	.	FALSE	FALSE	.	.	.	.	7	.	.	.	0	0	0	0	0	0	0	0	0	0	0	0	0	0	0	0	0	0	0	0	0	0	0	0	0
2	ENSG00000049323	ENSG00000049323.16	LTBP1	latent transforming growth factor beta binding protein 1 [Source:HGNC Symbol;Acc:HGNC:6714]	FALSE	FALSE	FALSE	FALSE	FALSE	FALSE	.	.	FALSE	.	FALSE	FALSE	Limited (GENCC:100004)>cutis laxa, autosomal recessive, type 2E (MONDO:0030337)>Autosomal recessive (HP:0000007)|Strong (GENCC:100002)>cutis laxa, autosomal recessive, type 2E (MONDO:0030337)>Autosomal recessive (HP:0000007)	biallelic_autosomal	strong	.	2	.	Autosomal recessive	.	0	8	0	0	0	0	0	0	0	8	0	0	0	0	0	0	0	0	0	5	0	1	0	1	21
11	ENSG00000049449	ENSG00000049449.10	RCN1	reticulocalbin 1 [Source:HGNC Symbol;Acc:HGNC:9934]	FALSE	FALSE	FALSE	FALSE	FALSE	FALSE	.	.	FALSE	.	FALSE	FALSE	.	.	.	.	6	.	.	.	0	0	0	0	0	0	0	0	0	0	0	0	0	0	0	0	0	0	0	0	0	0	0	0	0
7	ENSG00000049540	ENSG00000049540.19	ELN	elastin [Source:HGNC Symbol;Acc:HGNC:3327]	FALSE	FALSE	FALSE	FALSE	FALSE	FALSE	.	.	FALSE	.	FALSE	FALSE	Definitive (GENCC:100001)>cutis laxa, autosomal dominant 1 (MONDO:0007411)>Autosomal dominant (HP:0000006)|Definitive (GENCC:100001)>supravalvular aortic stenosis (MONDO:0008504)>Autosomal dominant (HP:0000006)|Limited (GENCC:100004)>familial thoracic aortic aneurysm and aortic dissection (MONDO:0019625)>Autosomal dominant (HP:0000006)|Strong (GENCC:100002)>cutis laxa, autosomal dominant 1 (MONDO…	monoallelic_autosomal	definitive	Heart/Cardiovasculature/Lymphatic|Skin	4	BRIDGE study SPEED NEURO Tier1 Gene|Expert Review Red	Autosomal dominant	.	10	0	0	0	0	0	0	10	0	0	0	0	0	0	0	1	0	0	5	0	0	0	0	25	0
7	ENSG00000049541	ENSG00000049541.11	RFC2	replication factor C subunit 2 [Source:HGNC Symbol;Acc:HGNC:9970]	FALSE	FALSE	FALSE	FALSE	FALSE	FALSE	.	.	FALSE	.	FALSE	FALSE	.	.	.	.	5	.	.	.	0	0	0	0	0	0	0	0	0	0	0	0	0	0	0	0	0	0	0	0	0	0	0	0	0
6	ENSG00000049618	ENSG00000049618.25	ARID1B	AT-rich interaction domain 1B [Source:HGNC Symbol;Acc:HGNC:18040]	TRUE	TRUE	TRUE	TRUE	TRUE	TRUE	.	Expert Review Green|SFARI	TRUE	Expert Review Green|NHS GMS|Victorian Clinical Genetics Services|Wessex and West Midlands GLH	FALSE	FALSE	Definitive (GENCC:100001)>Coffin-Siris syndrome (MONDO:0015452)>Autosomal dominant (HP:0000006)|Definitive (GENCC:100001)>Coffin-Siris syndrome 1 (MONDO:0007617)>Autosomal dominant (HP:0000006)|Strong (GENCC:100002)>Coffin-Siris syndrome 1 (MONDO:0007617)>Autosomal dominant (HP:0000006)|Supportive (GENCC:100009)>Coffin-Siris syndrome (MONDO:0015452)>Autosomal dominant (HP:0000006)	monoallelic_autosomal	definitive	Brain/Cognition|Skeleton|Skin	0	Expert Review Green|Radboud University Medical Center, Nijmegen|Victorian Clinical Genetics Services	Autosomal dominant	1	10	0	0	10	10	0	10	0	0	0	0	0	10	10	10	10	10	0	5	0	0	10	0	65	0
5	ENSG00000049656	ENSG00000049656.14	CLPTM1L	CLPTM1 like [Source:HGNC Symbol;Acc:HGNC:24308]	FALSE	FALSE	FALSE	FALSE	FALSE	FALSE	.	.	FALSE	.	FALSE	FALSE	.	.	.	.	3	.	.	.	0	0	0	0	0	0	0	0	0	0	0	0	0	0	0	0	0	0	0	0	0	0	0	0	0
18	ENSG00000049759	ENSG00000049759.20	NEDD4L	NEDD4 like E3 ubiquitin protein ligase [Source:HGNC Symbol;Acc:HGNC:7728]	FALSE	FALSE	FALSE	FALSE	FALSE	FALSE	.	.	FALSE	Expert Review Green|NHS GMS|Radboud University Medical Center, Nijmegen|Victorian Clinical Genetics Services|Wessex and West Midlands GLH	FALSE	FALSE	Definitive (GENCC:100001)>periventricular nodular heterotopia 7 (MONDO:0014966)>Autosomal dominant (HP:0000006)|Strong (GENCC:100002)>periventricular nodular heterotopia 7 (MONDO:0014966)>Autosomal dominant (HP:0000006)|Supportive (GENCC:100009)>periventricular nodular heterotopia (MONDO:0020341)>Autosomal dominant (HP:0000006)	monoallelic_autosomal	strong	Brain/Cognition|Face|Multisystem	0	Expert Review Green	Autosomal dominant	.	10	0	0	0	0	0	8	0	0	0	0	0	0	0	0	10	10	0	5	0	0	10	0	33	0
X	ENSG00000049768	ENSG00000049768.18	FOXP3	forkhead box P3 [Source:HGNC Symbol;Acc:HGNC:6106]	.	.	.	.	.	.	.	.	FALSE	.	FALSE	FALSE	Definitive (GENCC:100001)>immune dysregulation-polyendocrinopathy-enteropathy-X-linked syndrome (MONDO:0010580)>X-linked (HP:0001417)|Definitive (GENCC:100001)>immune dysregulation-polyendocrinopathy-enteropathy-X-linked syndrome (MONDO:0010580)>X-linked recessive (HP:0001419)|Strong (GENCC:100002)>immune dysregulation-polyendocrinopathy-enteropathy-X-linked syndrome (MONDO:0010580)>X-linked (HP:…	monoallelic_X_hem	definitive	Bone Marrow/Immune|Brain/Cognition|Endocrine/Metabolic|GI tract|Skin	0	Expert Review Red	X-linked recessive	.	0	0	10	0	0	0	0	0	0	0	10	0	0	0	0	1	0	0	0	0	5	0	10	0	0
X	ENSG00000049769	ENSG00000049769.14	PPP1R3F	protein phosphatase 1 regulatory subunit 3F [Source:HGNC Symbol;Acc:HGNC:14944]	.	.	.	.	.	.	.	.	FALSE	Expert Review Green|Literature|NHS GMS	FALSE	FALSE	.	.	.	.	7	Expert Review Green|Literature|NHS GMS	.	.	0	0	0	0	0	0	0	0	0	0	0	0	0	0	0	10	10	0	0	0	0	0	0	0	0
5	ENSG00000049860	ENSG00000049860.14	HEXB	hexosaminidase subunit beta [Source:HGNC Symbol;Acc:HGNC:4879]	FALSE	FALSE	FALSE	FALSE	FALSE	FALSE	2	.	FALSE	Expert Review Green|NHS GMS|Victorian Clinical Genetics Services|Wessex and West Midlands GLH	FALSE	FALSE	Definitive (GENCC:100001)>Sandhoff disease (MONDO:0010006)>Autosomal recessive (HP:0000007)|Strong (GENCC:100002)>Sandhoff disease (MONDO:0010006)>Autosomal recessive (HP:0000007)	biallelic_autosomal	definitive	Brain/Cognition|Endocrine/Metabolic|Eye	5	Expert Review Green|Radboud University Medical Center, Nijmegen|Victorian Clinical Genetics Services	Autosomal recessive	.	0	10	0	0	0	0	0	0	10	0	0	0	0	0	0	10	10	5	0	5	0	0	0	0	25
5	ENSG00000049883	ENSG00000049883.15	PTCD2	pentatricopeptide repeat domain 2 [Source:HGNC Symbol;Acc:HGNC:25734]	FALSE	FALSE	FALSE	FALSE	FALSE	FALSE	.	.	FALSE	.	FALSE	FALSE	.	.	.	.	7	.	.	.	0	0	0	0	0	0	0	0	0	0	0	0	0	0	0	0	0	0	0	0	0	0	0	0	0
X	ENSG00000050030	ENSG00000050030.16	NEXMIF	neurite extension and migration factor [Source:HGNC Symbol;Acc:HGNC:29433]	.	.	.	.	.	.	.	Expert Review Red|SFARI	TRUE	Expert Review|Expert Review Green|NHS GMS|Victorian Clinical Genetics Services|Wessex and West Midlands GLH	TRUE	TRUE	Definitive (GENCC:100001)>X-linked complex neurodevelopmental disorder (MONDO:0100148)>X-linked (HP:0001417)|Strong (GENCC:100002)>X-linked intellectual disability, Cantagrel type (MONDO:0010483)>X-linked (HP:0001417)|Supportive (GENCC:100009)>X-linked intellectual disability, Cantagrel type (MONDO:0010483)>X-linked (HP:0001417)|Supportive (GENCC:100009)>myoclonic-astatic epilepsy (MONDO:0016025)…	monoallelic_X_hem|monoallelic_X_het	strong	Brain/Cognition|Skeleton	0	Emory Genetics Laboratory|Expert Review Green|Victorian Clinical Genetics Services	X-linked dominant	1	0	0	10	0	0	10	0	0	0	0	8	0	10	10	1	10	10	0	0	0	5	0	10	20	0
14	ENSG00000050130	ENSG00000050130.18	JKAMP	JNK1/MAPK8 associated membrane protein [Source:HGNC Symbol;Acc:HGNC:20184]	FALSE	FALSE	FALSE	FALSE	FALSE	FALSE	.	.	FALSE	.	FALSE	FALSE	.	.	.	.	3	.	.	.	0	0	0	0	0	0	0	0	0	0	0	0	0	0	0	0	0	0	0	0	0	0	0	0	0
11	ENSG00000050165	ENSG00000050165.19	DKK3	dickkopf WNT signaling pathway inhibitor 3 [Source:HGNC Symbol;Acc:HGNC:2893]	FALSE	FALSE	FALSE	FALSE	FALSE	FALSE	.	.	FALSE	.	FALSE	FALSE	.	.	.	.	5	.	.	.	0	0	0	0	0	0	0	0	0	0	0	0	0	0	0	0	0	0	0	0	0	0	0	0	0
7	ENSG00000050327	ENSG00000050327.15	ARHGEF5	Rho guanine nucleotide exchange factor 5 [Source:HGNC Symbol;Acc:HGNC:13209]	FALSE	FALSE	FALSE	FALSE	FALSE	FALSE	.	.	FALSE	.	.	.	.	.	.	.	5	.	.	.	0	0	0	0	0	0	0	0	0	0	0	0	0	0	0	0	0	0	0	0	0	0	0	0	0
7	ENSG00000050344	ENSG00000050344.9	NFE2L3	NFE2 like bZIP transcription factor 3 [Source:HGNC Symbol;Acc:HGNC:7783]	FALSE	FALSE	FALSE	FALSE	FALSE	FALSE	.	.	FALSE	.	FALSE	FALSE	.	.	.	.	7	.	.	2	0	0	0	0	0	0	0	0	0	0	0	0	5	0	0	0	0	0	0	0	0	0	0	0	0
6	ENSG00000050393	ENSG00000050393.12	MCUR1	mitochondrial calcium uniporter regulator 1 [Source:HGNC Symbol;Acc:HGNC:21097]	FALSE	FALSE	FALSE	FALSE	FALSE	FALSE	.	.	FALSE	.	FALSE	FALSE	.	.	.	.	6	.	.	.	0	0	0	0	0	0	0	0	0	0	0	0	0	0	0	0	0	0	0	0	0	0	0	0	0
12	ENSG00000050405	ENSG00000050405.14	LIMA1	LIM domain and actin binding 1 [Source:HGNC Symbol;Acc:HGNC:24636]	FALSE	FALSE	FALSE	FALSE	FALSE	FALSE	.	.	FALSE	.	FALSE	FALSE	.	.	.	.	4	.	.	.	0	0	0	0	0	0	0	0	0	0	0	0	0	0	0	0	0	0	0	0	0	0	0	0	0
12	ENSG00000050426	ENSG00000050426.16	LETMD1	LETM1 domain containing 1 [Source:HGNC Symbol;Acc:HGNC:24241]	FALSE	FALSE	FALSE	FALSE	FALSE	FALSE	.	.	FALSE	.	FALSE	FALSE	.	.	.	.	3	.	.	.	0	0	0	0	0	0	0	0	0	0	0	0	0	0	0	0	0	0	0	0	0	0	0	0	0
12	ENSG00000050438	ENSG00000050438.17	SLC4A8	solute carrier family 4 member 8 [Source:HGNC Symbol;Acc:HGNC:11034]	FALSE	FALSE	FALSE	FALSE	FALSE	FALSE	.	.	FALSE	.	FALSE	FALSE	Limited (GENCC:100004)>schizophrenia (MONDO:0005090)>Unknown (HP:0000005)	.	.	.	0	.	.	.	0	0	0	0	0	0	0	0	0	0	0	0	0	0	0	0	0	0	0	0	0	10	0	10	0
9	ENSG00000050555	ENSG00000050555.19	LAMC3	laminin subunit gamma 3 [Source:HGNC Symbol;Acc:HGNC:6494]	FALSE	FALSE	FALSE	FALSE	FALSE	FALSE	.	.	FALSE	.	FALSE	FALSE	Definitive (GENCC:100001)>occipital pachygyria and polymicrogyria (MONDO:0013583)>Autosomal recessive (HP:0000007)|Disputed Evidence (GENCC:100005)>complex neurodevelopmental disorder (MONDO:0100038)>Autosomal dominant (HP:0000006)|Moderate (GENCC:100003)>occipital pachygyria and polymicrogyria (MONDO:0013583)>Autosomal recessive (HP:0000007)|Strong (GENCC:100002)>occipital pachygyria and polymic…	biallelic_autosomal	definitive	Brain/Cognition	4	Expert Review Green|Radboud University Medical Center, Nijmegen|Victorian Clinical Genetics Services	Autosomal recessive	.	1	10	0	0	0	0	0	0	10	0	0	0	0	0	0	10	0	0	0	5	0	0	0	1	25
1	ENSG00000050628	ENSG00000050628.21	PTGER3	prostaglandin E receptor 3 [Source:HGNC Symbol;Acc:HGNC:9595]	FALSE	FALSE	FALSE	FALSE	FALSE	FALSE	.	.	FALSE	.	FALSE	FALSE	.	.	.	.	2	.	.	.	0	0	0	0	0	0	0	0	0	0	0	0	0	0	0	0	0	0	0	0	0	1	0	1	0
4	ENSG00000050730	ENSG00000050730.16	TNIP3	TNFAIP3 interacting protein 3 [Source:HGNC Symbol;Acc:HGNC:19315]	FALSE	FALSE	FALSE	FALSE	FALSE	FALSE	.	.	FALSE	.	FALSE	FALSE	.	.	.	.	2	.	.	.	0	0	0	0	0	0	0	0	0	0	0	0	0	0	0	0	0	0	0	0	0	1	0	1	0
5	ENSG00000050748	ENSG00000050748.18	MAPK9	mitogen-activated protein kinase 9 [Source:HGNC Symbol;Acc:HGNC:6886]	FALSE	FALSE	FALSE	FALSE	FALSE	FALSE	.	.	FALSE	.	FALSE	FALSE	.	.	.	.	2	.	.	.	0	0	0	0	0	0	0	0	0	0	0	0	0	0	0	0	0	0	0	0	0	1	0	1	0
5	ENSG00000050767	ENSG00000050767.18	COL23A1	collagen type XXIII alpha 1 chain [Source:HGNC Symbol;Acc:HGNC:22990]	FALSE	FALSE	FALSE	FALSE	FALSE	FALSE	.	.	FALSE	.	FALSE	FALSE	.	.	.	.	4	.	.	.	0	0	0	0	0	0	0	0	0	0	0	0	0	0	0	0	0	0	0	0	0	0	0	0	0
16	ENSG00000050820	ENSG00000050820.17	BCAR1	BCAR1 scaffold protein, Cas family member [Source:HGNC Symbol;Acc:HGNC:971]	FALSE	FALSE	FALSE	FALSE	FALSE	FALSE	.	.	FALSE	.	FALSE	FALSE	.	.	.	.	0	.	.	.	0	0	0	0	0	0	0	0	0	0	0	0	0	0	0	0	0	0	0	0	0	10	0	10	0
11	ENSG00000051009	ENSG00000051009.11	FHIP1B	FHF complex subunit HOOK interacting protein 1B [Source:HGNC Symbol;Acc:HGNC:25378]	FALSE	FALSE	FALSE	FALSE	FALSE	FALSE	.	.	FALSE	.	.	.	.	.	.	.	1	.	.	.	0	0	0	0	0	0	0	0	0	0	0	0	0	0	0	0	0	0	0	0	0	5	0	5	0
16	ENSG00000051108	ENSG00000051108.15	HERPUD1	homocysteine inducible ER protein with ubiquitin like domain 1 [Source:HGNC Symbol;Acc:HGNC:13744]	FALSE	FALSE	FALSE	FALSE	FALSE	FALSE	.	.	FALSE	.	FALSE	FALSE	.	.	.	.	0	.	.	.	0	0	0	0	0	0	0	0	0	0	0	0	0	0	0	0	0	0	0	0	0	10	0	10	0
19	ENSG00000051128	ENSG00000051128.19	HOMER3	homer scaffold protein 3 [Source:HGNC Symbol;Acc:HGNC:17514]	FALSE	FALSE	FALSE	FALSE	FALSE	FALSE	.	.	FALSE	.	FALSE	FALSE	.	.	.	.	1	.	.	.	0	0	0	0	0	0	0	0	0	0	0	0	0	0	0	0	0	0	0	0	0	5	0	5	0
15	ENSG00000051180	ENSG00000051180.17	RAD51	RAD51 recombinase [Source:HGNC Symbol;Acc:HGNC:9817]	FALSE	FALSE	FALSE	FALSE	FALSE	FALSE	.	.	FALSE	.	FALSE	FALSE	Limited (GENCC:100004)>hereditary breast carcinoma (MONDO:0016419)>Autosomal dominant (HP:0000006)|Limited (GENCC:100004)>mirror movements 2 (MONDO:0013790)>Autosomal dominant (HP:0000006)|Moderate (GENCC:100003)>Fanconi anemia complementation group R (MONDO:0014986)>Autosomal dominant (HP:0000006)|Moderate (GENCC:100003)>mirror movements 2 (MONDO:0013790)>Autosomal dominant (HP:0000006)|No Known…	monoallelic_autosomal	limited	Brain/Cognition	3	Expert Review Amber	Autosomal dominant|Somatic mutation	.	8	3	0	0	0	0	1	0	0	0	0	0	0	0	0	5	0	0	5	0	0	0	0	14	3
3	ENSG00000051341	ENSG00000051341.15	POLQ	DNA polymerase theta [Source:HGNC Symbol;Acc:HGNC:9186]	FALSE	FALSE	FALSE	FALSE	FALSE	FALSE	.	.	FALSE	.	FALSE	FALSE	.	.	.	.	6	.	.	.	0	0	0	0	0	0	0	0	0	0	0	0	0	0	0	0	0	0	0	0	0	0	0	0	0
3	ENSG00000051382	ENSG00000051382.9	PIK3CB	phosphatidylinositol-4,5-bisphosphate 3-kinase catalytic subunit beta [Source:HGNC Symbol;Acc:HGNC:8976]	FALSE	FALSE	FALSE	FALSE	FALSE	FALSE	.	.	FALSE	.	FALSE	FALSE	.	.	.	.	0	.	.	.	0	0	0	0	0	0	0	0	0	0	0	0	0	0	0	0	0	0	0	0	0	10	0	10	0
16	ENSG00000051523	ENSG00000051523.12	CYBA	cytochrome b-245 alpha chain [Source:HGNC Symbol;Acc:HGNC:2577]	FALSE	FALSE	FALSE	FALSE	FALSE	FALSE	.	.	FALSE	.	FALSE	FALSE	Strong (GENCC:100002)>granulomatous disease, chronic, autosomal recessive, cytochrome b-negative (MONDO:0009308)>Autosomal recessive (HP:0000007)|Supportive (GENCC:100009)>chronic granulomatous disease (MONDO:0018305)>Autosomal recessive (HP:0000007)	.	.	.	8	.	Autosomal recessive	.	0	8	0	0	0	0	0	0	0	0	0	0	0	0	0	0	0	0	0	5	0	0	0	0	13
5	ENSG00000051596	ENSG00000051596.10	THOC3	THO complex subunit 3 [Source:HGNC Symbol;Acc:HGNC:19072]	FALSE	FALSE	FALSE	FALSE	FALSE	FALSE	.	.	FALSE	.	.	.	.	.	.	.	5	.	.	.	0	0	0	0	0	0	0	0	0	0	0	0	0	0	0	0	0	0	0	0	0	0	0	0	0
6	ENSG00000051620	ENSG00000051620.11	HEBP2	heme binding protein 2 [Source:HGNC Symbol;Acc:HGNC:15716]	FALSE	FALSE	FALSE	FALSE	FALSE	FALSE	.	.	FALSE	.	FALSE	FALSE	.	.	.	.	8	.	.	.	0	0	0	0	0	0	0	0	0	0	0	0	0	0	0	0	0	0	0	0	0	0	0	0	0
12	ENSG00000051825	ENSG00000051825.15	MPHOSPH9	M-phase phosphoprotein 9 [Source:HGNC Symbol;Acc:HGNC:7215]	FALSE	FALSE	FALSE	FALSE	FALSE	FALSE	.	.	FALSE	.	FALSE	FALSE	.	.	.	.	3	.	.	.	0	0	0	0	0	0	0	0	0	0	0	0	0	0	0	0	0	0	0	0	0	0	0	0	0
12	ENSG00000052126	ENSG00000052126.17	PLEKHA5	pleckstrin homology domain containing A5 [Source:HGNC Symbol;Acc:HGNC:30036]	FALSE	FALSE	FALSE	FALSE	FALSE	FALSE	.	.	FALSE	.	FALSE	FALSE	.	.	.	.	0	.	.	.	0	0	0	0	0	0	0	0	0	0	0	0	0	0	0	0	0	0	0	0	0	10	0	10	0
16	ENSG00000052344	ENSG00000052344.16	PRSS8	serine protease 8 [Source:HGNC Symbol;Acc:HGNC:9491]	FALSE	FALSE	FALSE	FALSE	FALSE	FALSE	.	.	FALSE	.	FALSE	FALSE	.	.	.	.	3	.	.	.	0	0	0	0	0	0	0	0	0	0	0	0	0	0	0	0	0	0	0	0	0	0	0	0	0
1	ENSG00000052723	ENSG00000052723.12	SIKE1	suppressor of IKBKE 1 [Source:HGNC Symbol;Acc:HGNC:26119]	FALSE	FALSE	FALSE	FALSE	FALSE	FALSE	.	.	FALSE	.	FALSE	FALSE	.	.	.	.	3	.	.	.	0	0	0	0	0	0	0	0	0	0	0	0	0	0	0	0	0	0	0	0	0	0	0	0	0
10	ENSG00000052749	ENSG00000052749.14	RRP12	ribosomal RNA processing 12 homolog [Source:HGNC Symbol;Acc:HGNC:29100]	FALSE	FALSE	FALSE	FALSE	FALSE	FALSE	.	.	FALSE	.	FALSE	FALSE	.	.	.	.	9	.	.	.	0	0	0	0	0	0	0	0	0	0	0	0	0	0	0	0	0	0	0	0	0	0	0	0	0
4	ENSG00000052795	ENSG00000052795.13	FNIP2	folliculin interacting protein 2 [Source:HGNC Symbol;Acc:HGNC:29280]	FALSE	FALSE	FALSE	FALSE	FALSE	FALSE	.	.	FALSE	.	FALSE	FALSE	.	.	.	.	0	.	.	.	0	0	0	0	0	0	0	0	0	0	0	0	0	0	0	0	0	0	0	0	0	10	0	10	0
4	ENSG00000052802	ENSG00000052802.13	MSMO1	methylsterol monooxygenase 1 [Source:HGNC Symbol;Acc:HGNC:10545]	FALSE	FALSE	FALSE	FALSE	FALSE	FALSE	.	.	FALSE	.	FALSE	FALSE	Limited (GENCC:100004)>microcephaly-congenital cataract-psoriasiform dermatitis syndrome (MONDO:0014793)>Autosomal recessive (HP:0000007)|Strong (GENCC:100002)>microcephaly-congenital cataract-psoriasiform dermatitis syndrome (MONDO:0014793)>Autosomal recessive (HP:0000007)	.	.	.	3	Expert Review|Expert Review Green	Autosomal recessive	.	0	8	0	0	0	0	0	0	0	0	0	0	0	0	0	10	0	0	0	5	0	0	0	0	13
11	ENSG00000052841	ENSG00000052841.16	TTC17	tetratricopeptide repeat domain 17 [Source:HGNC Symbol;Acc:HGNC:25596]	FALSE	FALSE	FALSE	FALSE	FALSE	FALSE	.	.	FALSE	.	FALSE	FALSE	.	.	.	.	0	.	.	.	0	0	0	0	0	0	0	0	0	0	0	0	0	0	0	0	0	0	0	0	0	10	0	10	0
11	ENSG00000052850	ENSG00000052850.8	ALX4	ALX homeobox 4 [Source:HGNC Symbol;Acc:HGNC:450]	FALSE	FALSE	FALSE	FALSE	FALSE	FALSE	.	.	FALSE	.	FALSE	FALSE	Definitive (GENCC:100001)>frontonasal dysplasia with alopecia and genital anomaly (MONDO:0013268)>Autosomal recessive (HP:0000007)|Definitive (GENCC:100001)>parietal foramina 2 (MONDO:0012309)>Autosomal dominant (HP:0000006)|Moderate (GENCC:100003)>frontonasal dysplasia with alopecia and genital anomaly (MONDO:0013268)>Autosomal recessive (HP:0000007)|Moderate (GENCC:100003)>parietal foramina 2 (…	biallelic_autosomal|monoallelic_autosomal	definitive	Face|Skeleton	2	Expert Review Amber|Radboud University Medical Center, Nijmegen|Victorian Clinical Genetics Services	Autosomal dominant|Autosomal recessive	.	10	10	0	0	0	0	0	10	0	10	0	0	0	0	0	5	0	0	5	5	0	1	0	26	25
5	ENSG00000053108	ENSG00000053108.18	FSTL4	follistatin like 4 [Source:HGNC Symbol;Acc:HGNC:21389]	FALSE	FALSE	FALSE	FALSE	FALSE	FALSE	.	.	FALSE	.	FALSE	FALSE	.	.	.	.	2	.	.	.	0	0	0	0	0	0	0	0	0	0	0	0	0	0	0	0	0	0	0	0	0	1	0	1	0
14	ENSG00000053254	ENSG00000053254.16	FOXN3	forkhead box N3 [Source:HGNC Symbol;Acc:HGNC:1928]	FALSE	FALSE	FALSE	FALSE	FALSE	FALSE	.	.	FALSE	.	FALSE	FALSE	.	.	.	.	1	.	.	.	0	0	0	0	0	0	0	0	0	0	0	0	0	0	0	0	0	0	0	0	0	5	0	5	0
6	ENSG00000053328	ENSG00000053328.9	METTL24	methyltransferase like 24 [Source:HGNC Symbol;Acc:HGNC:21566]	FALSE	FALSE	FALSE	FALSE	FALSE	FALSE	.	.	FALSE	.	FALSE	FALSE	.	.	.	.	7	.	.	.	0	0	0	0	0	0	0	0	0	0	0	0	0	0	0	0	0	0	0	0	0	0	0	0	0
1	ENSG00000053371	ENSG00000053371.13	AKR7A2	aldo-keto reductase family 7 member A2 [Source:HGNC Symbol;Acc:HGNC:389]	FALSE	FALSE	FALSE	FALSE	FALSE	FALSE	.	.	FALSE	.	FALSE	FALSE	.	.	.	.	8	.	.	.	0	0	0	0	0	0	0	0	0	0	0	0	0	0	0	0	0	0	0	0	0	0	0	0	0
1	ENSG00000053372	ENSG00000053372.5	MRTO4	MRT4 homolog, ribosome maturation factor [Source:HGNC Symbol;Acc:HGNC:18477]	FALSE	FALSE	FALSE	FALSE	FALSE	FALSE	.	.	FALSE	.	FALSE	FALSE	.	.	.	.	0	.	Autosomal recessive	.	0	0	0	0	0	0	0	0	0	0	0	0	0	0	0	0	0	0	0	5	0	10	0	10	5
20	ENSG00000053438	ENSG00000053438.11	NNAT	neuronatin [Source:HGNC Symbol;Acc:HGNC:7860]	FALSE	FALSE	FALSE	FALSE	FALSE	FALSE	.	.	FALSE	.	FALSE	FALSE	.	.	.	.	5	.	.	.	0	0	0	0	0	0	0	0	0	0	0	0	0	0	0	0	0	0	0	0	0	0	0	0	0
19	ENSG00000053501	ENSG00000053501.14	USE1	unconventional SNARE in the ER 1 [Source:HGNC Symbol;Acc:HGNC:30882]	FALSE	FALSE	FALSE	FALSE	FALSE	FALSE	.	.	FALSE	.	FALSE	FALSE	.	.	.	.	5	.	.	.	0	0	0	0	0	0	0	0	0	0	0	0	0	0	0	0	0	0	0	0	0	0	0	0	0
3	ENSG00000053524	ENSG00000053524.13	MCF2L2	MCF.2 cell line derived transforming sequence-like 2 [Source:HGNC Symbol;Acc:HGNC:30319]	FALSE	FALSE	FALSE	FALSE	FALSE	FALSE	.	.	FALSE	.	FALSE	FALSE	.	.	.	.	4	.	.	.	0	0	0	0	0	0	0	0	0	0	0	0	0	0	0	0	0	0	0	0	0	0	0	0	0
12	ENSG00000053702	ENSG00000053702.15	NRIP2	nuclear receptor interacting protein 2 [Source:HGNC Symbol;Acc:HGNC:23078]	FALSE	FALSE	FALSE	FALSE	FALSE	FALSE	.	.	FALSE	.	FALSE	FALSE	.	.	.	.	8	.	.	.	0	0	0	0	0	0	0	0	0	0	0	0	0	0	0	0	0	0	0	0	0	0	0	0	0
18	ENSG00000053747	ENSG00000053747.17	LAMA3	laminin subunit alpha 3 [Source:HGNC Symbol;Acc:HGNC:6483]	FALSE	FALSE	FALSE	FALSE	FALSE	FALSE	.	.	FALSE	.	FALSE	FALSE	Definitive (GENCC:100001)>junctional epidermolysis bullosa (MONDO:0017612)>Autosomal recessive (HP:0000007)|Strong (GENCC:100002)>junctional epidermolysis bullosa Herlitz type (MONDO:0009182)>Autosomal recessive (HP:0000007)|Strong (GENCC:100002)>junctional epidermolysis bullosa, non-Herlitz type (MONDO:0009180)>Autosomal recessive (HP:0000007)|Strong (GENCC:100002)>laryngo-onycho-cutaneous syndr…	.	.	.	3	.	Autosomal recessive	.	0	10	0	0	0	0	0	0	0	0	0	0	0	0	0	0	0	0	0	5	0	0	0	0	15
14	ENSG00000053770	ENSG00000053770.12	AP5M1	adaptor related protein complex 5 subunit mu 1 [Source:HGNC Symbol;Acc:HGNC:20192]	FALSE	FALSE	FALSE	FALSE	FALSE	FALSE	.	.	FALSE	.	FALSE	FALSE	.	.	.	.	6	.	.	.	0	0	0	0	0	0	0	0	0	0	0	0	0	0	0	0	0	0	0	0	0	0	0	0	0
4	ENSG00000053900	ENSG00000053900.11	ANAPC4	anaphase promoting complex subunit 4 [Source:HGNC Symbol;Acc:HGNC:19990]	FALSE	FALSE	FALSE	FALSE	FALSE	FALSE	.	.	FALSE	.	FALSE	FALSE	.	.	.	.	2	.	.	.	0	0	0	0	0	0	0	0	0	0	0	0	0	0	0	0	0	0	0	0	0	1	0	1	0
11	ENSG00000053918	ENSG00000053918.20	KCNQ1	potassium voltage-gated channel subfamily Q member 1 [Source:HGNC Symbol;Acc:HGNC:6294]	FALSE	FALSE	FALSE	FALSE	FALSE	FALSE	.	.	FALSE	.	FALSE	FALSE	Definitive (GENCC:100001)>Jervell and Lange-Nielsen syndrome (MONDO:0002441)>Autosomal recessive (HP:0000007)|Definitive (GENCC:100001)>Jervell and Lange-Nielsen syndrome 1 (MONDO:0024540)>Autosomal recessive (HP:0000007)|Definitive (GENCC:100001)>long QT syndrome (MONDO:0002442)>Autosomal dominant (HP:0000006)|Definitive (GENCC:100001)>long QT syndrome 1 (MONDO:0100316)>Autosomal dominant (HP:00…	biallelic_autosomal	definitive	Ear|Heart/Cardiovasculature/Lymphatic	4	BRIDGE study SPEED NEURO Tier1 Gene|Expert Review Red	Autosomal dominant|Autosomal recessive	.	10	10	0	0	0	0	0	0	0	10	0	0	0	0	0	1	0	0	5	5	0	0	0	15	25
1	ENSG00000054116	ENSG00000054116.12	TRAPPC3	trafficking protein particle complex subunit 3 [Source:HGNC Symbol;Acc:HGNC:19942]	FALSE	FALSE	FALSE	FALSE	FALSE	FALSE	.	.	FALSE	.	FALSE	FALSE	.	.	.	.	4	.	.	.	0	0	0	0	0	0	0	0	0	0	0	0	0	0	0	0	0	0	0	0	0	0	0	0	0
1	ENSG00000054118	ENSG00000054118.15	THRAP3	thyroid hormone receptor associated protein 3 [Source:HGNC Symbol;Acc:HGNC:22964]	FALSE	FALSE	FALSE	FALSE	FALSE	FALSE	.	.	FALSE	.	FALSE	FALSE	.	.	.	.	0	.	.	.	0	0	0	0	0	0	0	0	0	0	0	0	0	0	0	0	0	0	0	0	0	10	0	10	0
9	ENSG00000054148	ENSG00000054148.18	PHPT1	phosphohistidine phosphatase 1 [Source:HGNC Symbol;Acc:HGNC:30033]	FALSE	FALSE	FALSE	FALSE	FALSE	FALSE	.	.	FALSE	.	FALSE	FALSE	.	.	.	.	9	.	.	.	0	0	0	0	0	0	0	0	0	0	0	0	0	0	0	0	0	0	0	0	0	0	0	0	0
9	ENSG00000054179	ENSG00000054179.12	ENTPD2	ectonucleoside triphosphate diphosphohydrolase 2 [Source:HGNC Symbol;Acc:HGNC:3364]	FALSE	FALSE	FALSE	FALSE	FALSE	FALSE	.	.	FALSE	.	FALSE	FALSE	.	.	.	.	7	.	.	.	0	0	0	0	0	0	0	0	0	0	0	0	0	0	0	0	0	0	0	0	0	0	0	0	0
2	ENSG00000054219	ENSG00000054219.11	LY75	lymphocyte antigen 75 [Source:HGNC Symbol;Acc:HGNC:6729]	FALSE	FALSE	FALSE	FALSE	FALSE	FALSE	.	.	FALSE	.	FALSE	FALSE	.	.	.	.	5	.	.	.	0	0	0	0	0	0	0	0	0	0	0	0	0	0	0	0	0	0	0	0	0	0	0	0	0
1	ENSG00000054267	ENSG00000054267.22	ARID4B	AT-rich interaction domain 4B [Source:HGNC Symbol;Acc:HGNC:15550]	FALSE	FALSE	FALSE	FALSE	FALSE	FALSE	.	.	FALSE	.	FALSE	FALSE	.	.	.	.	0	.	.	.	0	0	0	0	0	0	0	0	0	0	0	0	0	0	0	0	0	0	0	0	0	10	0	10	0
1	ENSG00000054277	ENSG00000054277.14	OPN3	opsin 3 [Source:HGNC Symbol;Acc:HGNC:14007]	FALSE	FALSE	FALSE	FALSE	FALSE	FALSE	.	.	FALSE	.	FALSE	FALSE	.	.	.	.	4	.	.	.	0	0	0	0	0	0	0	0	0	0	0	0	0	0	0	0	0	0	0	0	0	0	0	0	0
1	ENSG00000054282	ENSG00000054282.16	SDCCAG8	SHH signaling and ciliogenesis regulator SDCCAG8 [Source:HGNC Symbol;Acc:HGNC:10671]	FALSE	FALSE	FALSE	FALSE	FALSE	FALSE	.	.	FALSE	.	FALSE	FALSE	Definitive (GENCC:100001)>Senior-Loken syndrome 7 (MONDO:0013326)>Autosomal recessive (HP:0000007)|Moderate (GENCC:100003)>Bardet-Biedl syndrome 16 (MONDO:0014444)>Autosomal recessive (HP:0000007)|Moderate (GENCC:100003)>Senior-Loken syndrome 7 (MONDO:0013326)>Autosomal recessive (HP:0000007)|Strong (GENCC:100002)>Bardet-Biedl syndrome 16 (MONDO:0014444)>Autosomal recessive (HP:0000007)|Strong (G…	biallelic_autosomal	definitive	Brain/Cognition|Endocrine|Eye|Eye: Retina|Genitalia|Kidney Renal Tract	4	BRIDGE study SPEED NEURO Tier1 Gene|Expert Review Green|Victorian Clinical Genetics Services	Autosomal recessive	.	0	10	0	0	0	0	0	0	10	0	0	0	0	0	0	10	0	0	0	5	0	0	0	0	25
2	ENSG00000054356	ENSG00000054356.14	PTPRN	protein tyrosine phosphatase receptor type N [Source:HGNC Symbol;Acc:HGNC:9676]	FALSE	FALSE	FALSE	FALSE	FALSE	FALSE	.	.	FALSE	.	FALSE	FALSE	.	.	.	.	3	.	.	.	0	0	0	0	0	0	0	0	0	0	0	0	0	0	0	0	0	0	0	0	0	0	0	0	0
1	ENSG00000054392	ENSG00000054392.13	HHAT	hedgehog acyltransferase [Source:HGNC Symbol;Acc:HGNC:18270]	FALSE	FALSE	FALSE	FALSE	FALSE	FALSE	.	.	FALSE	.	FALSE	FALSE	Moderate (GENCC:100003)>chondrodysplasia-pseudohermaphroditism syndrome (MONDO:0010814)>Autosomal recessive (HP:0000007)|Strong (GENCC:100002)>chondrodysplasia-pseudohermaphroditism syndrome (MONDO:0010814)>Autosomal recessive (HP:0000007)|Supportive (GENCC:100009)>chondrodysplasia-pseudohermaphroditism syndrome (MONDO:0010814)>Autosomal recessive (HP:0000007)	.	.	.	4	.	Autosomal recessive	.	0	8	0	0	0	0	0	0	0	0	0	0	0	0	0	0	0	0	0	5	0	0	0	0	13
1	ENSG00000054523	ENSG00000054523.20	KIF1B	kinesin family member 1B [Source:HGNC Symbol;Acc:HGNC:16636]	TRUE	FALSE	FALSE	FALSE	FALSE	TRUE	.	.	FALSE	.	FALSE	FALSE	Limited (GENCC:100004)>Charcot-Marie-Tooth disease type 2A1 (MONDO:0007308)>Autosomal dominant (HP:0000006)|Limited (GENCC:100004)>neuroblastoma, susceptibility to, 1 (MONDO:0009741)>Autosomal dominant (HP:0000006)|Limited (GENCC:100004)>pheochromocytoma (MONDO:0008233)>Autosomal dominant (HP:0000006)|Moderate (GENCC:100003)>pheochromocytoma (MONDO:0008233)>Autosomal dominant (HP:0000006)|No Know…	.	.	.	0	Expert Review Red|Literature	Autosomal dominant|Somatic mutation	.	5	0	0	5	5	0	0	0	0	0	0	0	0	0	0	1	0	0	5	0	0	10	0	30	0
6	ENSG00000054598	ENSG00000054598.9	FOXC1	forkhead box C1 [Source:HGNC Symbol;Acc:HGNC:3800]	FALSE	FALSE	FALSE	FALSE	FALSE	FALSE	.	.	FALSE	.	FALSE	FALSE	Definitive (GENCC:100001)>Axenfeld-Rieger syndrome type 3 (MONDO:0011233)>Autosomal dominant (HP:0000006)|Definitive (GENCC:100001)>Peters anomaly (MONDO:0011414)>Autosomal dominant (HP:0000006)|Definitive (GENCC:100001)>anterior segment dysgenesis 3 (MONDO:0024456)>Autosomal dominant (HP:0000006)|Strong (GENCC:100002)>Axenfeld-Rieger syndrome type 3 (MONDO:0011233)>Autosomal dominant (HP:0000006…	monoallelic_autosomal	definitive	Eye	1	BRIDGE study SPEED NEURO Tier1 Gene|Expert Review Red	Autosomal dominant	.	10	0	0	0	0	0	0	10	0	0	0	0	0	0	0	1	0	0	5	0	0	5	0	30	0
22	ENSG00000054611	ENSG00000054611.14	TBC1D22A	TBC1 domain family member 22A [Source:HGNC Symbol;Acc:HGNC:1309]	FALSE	FALSE	FALSE	FALSE	FALSE	FALSE	.	.	FALSE	.	FALSE	FALSE	.	.	.	.	2	.	.	.	0	0	0	0	0	0	0	0	0	0	0	0	0	0	0	0	0	0	0	0	0	1	0	1	0
14	ENSG00000054654	ENSG00000054654.20	SYNE2	spectrin repeat containing nuclear envelope protein 2 [Source:HGNC Symbol;Acc:HGNC:17084]	FALSE	FALSE	FALSE	FALSE	FALSE	FALSE	.	.	FALSE	.	FALSE	FALSE	Limited (GENCC:100004)>Emery-Dreifuss muscular dystrophy 5, autosomal dominant (MONDO:0013072)>Autosomal dominant (HP:0000006)|Limited (GENCC:100004)>Emery-Dreifuss muscular dystrophy 5, autosomal dominant (MONDO:0013072)>Unknown (HP:0000005)|Limited (GENCC:100004)>left ventricular noncompaction (MONDO:0018901)>Autosomal dominant (HP:0000006)|No Known Disease Relationship (GENCC:100008)>Emery-Dre…	.	.	.	1	Literature	Autosomal dominant	.	3	0	0	0	0	0	0	0	0	0	0	0	0	0	0	0	0	0	5	0	0	5	0	13	0
14	ENSG00000054690	ENSG00000054690.14	PLEKHH1	pleckstrin homology, MyTH4 and FERM domain containing H1 [Source:HGNC Symbol;Acc:HGNC:17733]	FALSE	FALSE	FALSE	FALSE	FALSE	FALSE	.	.	FALSE	.	FALSE	FALSE	.	.	.	.	2	.	.	.	0	0	0	0	0	0	0	0	0	0	0	0	0	0	0	0	0	0	0	0	0	1	0	1	0
20	ENSG00000054793	ENSG00000054793.14	ATP9A	ATPase phospholipid transporting 9A (putative) [Source:HGNC Symbol;Acc:HGNC:13540]	FALSE	FALSE	FALSE	FALSE	FALSE	FALSE	.	.	FALSE	.	FALSE	FALSE	Strong (GENCC:100002)>neurodevelopmental disorder with poor growth and behavioral abnormalities (MONDO:0859377)>Autosomal recessive (HP:0000007)	biallelic_autosomal	moderate	.	0	Expert Review Green|Literature|Other	Autosomal recessive	.	0	8	0	0	0	0	0	0	0	5	0	0	0	0	0	10	0	0	0	5	0	10	0	10	18
20	ENSG00000054796	ENSG00000054796.13	SPO11	SPO11 initiator of meiotic double strand breaks [Source:HGNC Symbol;Acc:HGNC:11250]	FALSE	FALSE	FALSE	FALSE	FALSE	FALSE	.	.	FALSE	.	FALSE	FALSE	.	.	.	.	6	.	.	.	0	0	0	0	0	0	0	0	0	0	0	0	0	0	0	0	0	0	0	0	0	0	0	0	0
20	ENSG00000054803	ENSG00000054803.4	CBLN4	cerebellin 4 precursor [Source:HGNC Symbol;Acc:HGNC:16231]	FALSE	FALSE	FALSE	FALSE	FALSE	FALSE	.	.	FALSE	.	FALSE	FALSE	.	.	.	.	5	.	.	.	0	0	0	0	0	0	0	0	0	0	0	0	0	0	0	0	0	0	0	0	0	0	0	0	0
11	ENSG00000054938	ENSG00000054938.17	CHRDL2	chordin like 2 [Source:HGNC Symbol;Acc:HGNC:24168]	FALSE	FALSE	FALSE	FALSE	FALSE	FALSE	.	.	FALSE	.	FALSE	FALSE	.	.	.	.	4	.	.	.	0	0	0	0	0	0	0	0	0	0	0	0	0	0	0	0	0	0	0	0	0	0	0	0	0
11	ENSG00000054965	ENSG00000054965.11	FAM168A	family with sequence similarity 168 member A [Source:HGNC Symbol;Acc:HGNC:28999]	FALSE	FALSE	FALSE	FALSE	FALSE	FALSE	.	.	FALSE	.	FALSE	FALSE	.	.	.	.	0	.	.	.	0	0	0	0	0	0	0	0	0	0	0	0	0	0	0	0	0	0	0	0	0	10	0	10	0
11	ENSG00000054967	ENSG00000054967.13	RELT	RELT TNF receptor [Source:HGNC Symbol;Acc:HGNC:13764]	FALSE	FALSE	FALSE	FALSE	FALSE	FALSE	.	.	FALSE	.	FALSE	FALSE	Moderate (GENCC:100003)>amelogenesis imperfecta, type 3C (MONDO:0032717)>Autosomal recessive (HP:0000007)|No Known Disease Relationship (GENCC:100008)>schizophrenia (MONDO:0005090)>Unknown (HP:0000005)|Strong (GENCC:100002)>amelogenesis imperfecta, type 3C (MONDO:0032717)>Autosomal recessive (HP:0000007)|Supportive (GENCC:100009)>amelogenesis imperfecta type 1 (MONDO:0015047)>Autosomal dominant (…	.	.	.	5	.	Autosomal recessive	.	3	8	0	0	0	0	0	0	0	0	0	0	0	0	0	0	0	0	0	5	0	0	0	3	13
14	ENSG00000054983	ENSG00000054983.17	GALC	galactosylceramidase [Source:HGNC Symbol;Acc:HGNC:4115]	FALSE	FALSE	FALSE	FALSE	FALSE	FALSE	.	.	FALSE	Expert Review Green|NHS GMS|Victorian Clinical Genetics Services|Wessex and West Midlands GLH	FALSE	FALSE	Definitive (GENCC:100001)>Krabbe disease (MONDO:0009499)>Autosomal recessive (HP:0000007)|Strong (GENCC:100002)>Krabbe disease (MONDO:0009499)>Autosomal recessive (HP:0000007)	biallelic_autosomal	definitive	Brain/Cognition	5	Expert Review Green	Autosomal recessive	.	0	10	0	0	0	0	0	0	10	0	0	0	0	0	0	10	10	0	0	5	0	0	0	0	25
2	ENSG00000055044	ENSG00000055044.11	NOP58	NOP58 ribonucleoprotein [Source:HGNC Symbol;Acc:HGNC:29926]	FALSE	FALSE	FALSE	FALSE	FALSE	FALSE	.	.	FALSE	.	FALSE	FALSE	.	.	.	.	2	.	.	.	0	0	0	0	0	0	0	0	0	0	0	0	0	0	0	0	0	0	0	0	0	1	0	1	0
1	ENSG00000055070	ENSG00000055070.17	SZRD1	SUZ RNA binding domain containing 1 [Source:HGNC Symbol;Acc:HGNC:30232]	FALSE	FALSE	FALSE	FALSE	FALSE	FALSE	.	.	FALSE	.	FALSE	FALSE	.	.	.	.	3	.	.	.	0	0	0	0	0	0	0	0	0	0	0	0	0	0	0	0	0	0	0	0	0	0	0	0	0
7	ENSG00000055118	ENSG00000055118.18	KCNH2	potassium voltage-gated channel subfamily H member 2 [Source:HGNC Symbol;Acc:HGNC:6251]	FALSE	FALSE	FALSE	FALSE	FALSE	FALSE	.	.	FALSE	.	FALSE	FALSE	Definitive (GENCC:100001)>long QT syndrome (MONDO:0002442)>Autosomal dominant (HP:0000006)|Definitive (GENCC:100001)>long QT syndrome 2 (MONDO:0013367)>Autosomal dominant (HP:0000006)|Definitive (GENCC:100001)>short QT syndrome (MONDO:0000453)>Autosomal dominant (HP:0000006)|Definitive (GENCC:100001)>short QT syndrome type 1 (MONDO:0012312)>Autosomal dominant (HP:0000006)|Disputed Evidence (GENCC…	.	.	.	1	.	Autosomal dominant	.	10	0	0	0	0	0	0	0	0	0	0	0	0	0	0	0	0	0	5	0	0	5	0	20	0
7	ENSG00000055130	ENSG00000055130.18	CUL1	cullin 1 [Source:HGNC Symbol;Acc:HGNC:2551]	FALSE	FALSE	FALSE	FALSE	FALSE	FALSE	.	.	FALSE	.	FALSE	FALSE	.	.	.	.	0	.	.	.	0	0	0	0	0	0	0	0	0	0	0	0	0	0	0	0	0	0	0	0	0	10	0	10	0
5	ENSG00000055147	ENSG00000055147.19	FAM114A2	family with sequence similarity 114 member A2 [Source:HGNC Symbol;Acc:HGNC:1333]	FALSE	FALSE	FALSE	FALSE	FALSE	FALSE	.	.	FALSE	.	FALSE	FALSE	.	.	.	.	5	.	.	.	0	0	0	0	0	0	0	0	0	0	0	0	0	0	0	0	0	0	0	0	0	0	0	0	0
5	ENSG00000055163	ENSG00000055163.21	CYFIP2	cytoplasmic FMR1 interacting protein 2 [Source:HGNC Symbol;Acc:HGNC:13760]	TRUE	FALSE	FALSE	FALSE	FALSE	TRUE	.	.	FALSE	Expert Review Green|Literature|NHS GMS|Wessex and West Midlands GLH	FALSE	FALSE	Definitive (GENCC:100001)>developmental and epileptic encephalopathy, 76 (MONDO:0032768)>Autosomal dominant (HP:0000006)|Strong (GENCC:100002)>developmental and epileptic encephalopathy, 65 (MONDO:0033374)>Autosomal dominant (HP:0000006)|Supportive (GENCC:100009)>undetermined early-onset epileptic encephalopathy (MONDO:0018614)>Autosomal dominant (HP:0000006)	monoallelic_autosomal	definitive	Brain/Cognition|Skin	0	Expert Review|Expert Review Green|Literature	Autosomal dominant	3	10	0	0	5	5	0	10	0	0	0	0	0	1	0	0	10	10	0	5	0	0	10	0	45	0
6	ENSG00000055208	ENSG00000055208.20	TAB2	TGF-beta activated kinase 1 (MAP3K7) binding protein 2 [Source:HGNC Symbol;Acc:HGNC:17075]	FALSE	FALSE	TRUE	TRUE	TRUE	TRUE	.	.	TRUE	.	FALSE	FALSE	Definitive (GENCC:100001)>chromosome 6q24-q25 deletion syndrome (MONDO:0013025)>Autosomal dominant (HP:0000006)|Definitive (GENCC:100001)>congenital heart defects, multiple types, 2 (MONDO:0014000)>Autosomal dominant (HP:0000006)|Moderate (GENCC:100003)>congenital heart defects, multiple types, 2 (MONDO:0014000)>Autosomal dominant (HP:0000006)|Strong (GENCC:100002)>congenital heart defects, multi…	monoallelic_autosomal	definitive	Heart/Cardiovasculature/Lymphatic	0	BRIDGE study SPEED NEURO Tier1 Gene|Expert Review Amber	Autosomal dominant	.	10	0	0	0	10	0	0	10	0	0	0	0	0	10	0	5	0	0	5	0	0	10	0	55	0
6	ENSG00000055211	ENSG00000055211.14	GINM1	glycosylated integral membrane protein 1 [Source:HGNC Symbol;Acc:HGNC:21074]	FALSE	FALSE	FALSE	FALSE	FALSE	FALSE	.	.	FALSE	.	FALSE	FALSE	.	.	.	.	7	.	.	.	0	0	0	0	0	0	0	0	0	0	0	0	0	0	0	0	0	0	0	0	0	0	0	0	0
2	ENSG00000055332	ENSG00000055332.19	EIF2AK2	eukaryotic translation initiation factor 2 alpha kinase 2 [Source:HGNC Symbol;Acc:HGNC:9437]	FALSE	FALSE	FALSE	FALSE	FALSE	FALSE	.	.	FALSE	Expert Review Amber|Literature	FALSE	FALSE	Limited (GENCC:100004)>dystonia 33 (MONDO:0030513)>Unknown (HP:0000005)|Moderate (GENCC:100003)>leukoencephalopathy, developmental delay, and episodic neurologic regression syndrome (MONDO:0030035)>Autosomal dominant (HP:0000006)|Strong (GENCC:100002)>leukoencephalopathy, developmental delay, and episodic neurologic regression syndrome (MONDO:0030035)>Autosomal dominant (HP:0000006)|Supportive (G…	monoallelic_autosomal	strong	Brain/Cognition	2	Expert Review Green|Literature	Autosomal dominant|Autosomal recessive	.	8	0	0	0	0	0	8	0	0	0	0	0	0	0	0	10	5	0	5	5	0	1	0	22	5
17	ENSG00000055483	ENSG00000055483.20	USP36	ubiquitin specific peptidase 36 [Source:HGNC Symbol;Acc:HGNC:20062]	FALSE	FALSE	FALSE	FALSE	FALSE	FALSE	.	.	FALSE	.	FALSE	FALSE	.	.	.	.	2	.	.	.	0	0	0	0	0	0	0	0	0	0	0	0	0	0	0	0	0	0	0	0	0	1	0	1	0
7	ENSG00000055609	ENSG00000055609.21	KMT2C	lysine methyltransferase 2C [Source:HGNC Symbol;Acc:HGNC:13726]	TRUE	TRUE	TRUE	TRUE	TRUE	TRUE	.	Expert Review Amber|SFARI	TRUE	.	FALSE	FALSE	Definitive (GENCC:100001)>Kleefstra syndrome 2 (MONDO:0054701)>Autosomal dominant (HP:0000006)|Definitive (GENCC:100001)>syndromic intellectual disability (MONDO:0000508)>Autosomal dominant (HP:0000006)|Moderate (GENCC:100003)>Kleefstra syndrome 2 (MONDO:0054701)>Autosomal dominant (HP:0000006)|Strong (GENCC:100002)>Kleefstra syndrome 2 (MONDO:0054701)>Autosomal dominant (HP:0000006)|Strong (GENC…	monoallelic_autosomal	strong	.	0	Expert Review Green|Victorian Clinical Genetics Services	Autosomal dominant	1	10	0	0	10	10	0	0	8	0	0	0	0	10	10	5	10	0	0	5	0	0	10	0	63	0
1	ENSG00000055732	ENSG00000055732.13	MCOLN3	mucolipin TRP cation channel 3 [Source:HGNC Symbol;Acc:HGNC:13358]	FALSE	FALSE	FALSE	FALSE	FALSE	FALSE	.	.	FALSE	.	FALSE	FALSE	.	.	.	.	5	.	.	.	0	0	0	0	0	0	0	0	0	0	0	0	0	0	0	0	0	0	0	0	0	0	0	0	0
2	ENSG00000055813	ENSG00000055813.6	CCDC85A	coiled-coil domain containing 85A [Source:HGNC Symbol;Acc:HGNC:29400]	FALSE	FALSE	FALSE	FALSE	FALSE	FALSE	.	.	FALSE	.	FALSE	FALSE	.	.	.	.	4	.	.	.	0	0	0	0	0	0	0	0	0	0	0	0	0	0	0	0	0	0	0	0	0	0	0	0	0
2	ENSG00000055917	ENSG00000055917.17	PUM2	pumilio RNA binding family member 2 [Source:HGNC Symbol;Acc:HGNC:14958]	FALSE	FALSE	FALSE	TRUE	FALSE	TRUE	.	.	FALSE	.	FALSE	FALSE	.	.	.	.	1	.	.	.	0	0	0	0	5	0	0	0	0	0	0	0	0	0	0	0	0	0	0	0	0	5	0	10	0
10	ENSG00000055950	ENSG00000055950.17	MRPL43	mitochondrial ribosomal protein L43 [Source:HGNC Symbol;Acc:HGNC:14517]	FALSE	FALSE	FALSE	FALSE	FALSE	FALSE	.	.	FALSE	.	FALSE	FALSE	.	.	.	.	7	.	.	.	0	0	0	0	0	0	0	0	0	0	0	0	0	0	0	0	0	0	0	0	0	0	0	0	0
3	ENSG00000055955	ENSG00000055955.17	ITIH4	inter-alpha-trypsin inhibitor heavy chain 4 [Source:HGNC Symbol;Acc:HGNC:6169]	FALSE	FALSE	FALSE	FALSE	FALSE	FALSE	.	.	FALSE	.	FALSE	FALSE	.	.	.	.	4	.	.	.	0	0	0	0	0	0	0	0	0	0	0	0	0	0	0	0	0	0	0	0	0	0	0	0	0
3	ENSG00000055957	ENSG00000055957.11	ITIH1	inter-alpha-trypsin inhibitor heavy chain 1 [Source:HGNC Symbol;Acc:HGNC:6166]	FALSE	FALSE	FALSE	FALSE	FALSE	FALSE	.	.	FALSE	.	FALSE	FALSE	.	.	.	.	6	.	.	.	0	0	0	0	0	0	0	0	0	0	0	0	0	0	0	0	0	0	0	0	0	0	0	0	0
4	ENSG00000056050	ENSG00000056050.7	HPF1	histone PARylation factor 1 [Source:HGNC Symbol;Acc:HGNC:26051]	FALSE	FALSE	FALSE	FALSE	FALSE	FALSE	.	.	FALSE	.	FALSE	FALSE	.	.	.	.	6	.	.	.	0	0	0	0	0	0	0	0	0	0	0	0	0	0	0	0	0	0	0	0	0	0	0	0	0
5	ENSG00000056097	ENSG00000056097.16	ZFR	zinc finger RNA binding protein [Source:HGNC Symbol;Acc:HGNC:17277]	FALSE	FALSE	FALSE	FALSE	FALSE	FALSE	.	.	FALSE	.	FALSE	FALSE	Limited (GENCC:100004)>hereditary spastic paraplegia (MONDO:0019064)>Autosomal recessive (HP:0000007)|Supportive (GENCC:100009)>autosomal recessive spastic paraplegia type 71 (MONDO:0018423)>Autosomal recessive (HP:0000007)	.	.	.	0	.	.	.	0	3	0	0	0	0	0	0	0	0	0	0	0	0	0	0	0	0	0	0	0	10	0	10	3
X	ENSG00000056277	ENSG00000056277.16	ZNF280C	zinc finger protein 280C [Source:HGNC Symbol;Acc:HGNC:25955]	.	.	.	.	.	.	.	.	FALSE	.	FALSE	FALSE	.	.	.	.	0	.	.	.	0	0	0	0	0	0	0	0	0	0	0	0	0	0	0	0	0	0	0	0	0	0	10	0	0
4	ENSG00000056291	ENSG00000056291.19	NPFFR2	neuropeptide FF receptor 2 [Source:HGNC Symbol;Acc:HGNC:4525]	FALSE	FALSE	FALSE	FALSE	FALSE	FALSE	.	.	FALSE	.	FALSE	FALSE	.	.	.	.	6	.	.	3	0	0	0	0	0	0	0	0	0	0	0	0	1	0	0	0	0	0	0	0	0	0	0	0	0
22	ENSG00000056487	ENSG00000056487.17	PHF21B	PHD finger protein 21B [Source:HGNC Symbol;Acc:HGNC:25161]	FALSE	FALSE	FALSE	FALSE	FALSE	FALSE	.	.	FALSE	.	FALSE	FALSE	.	.	.	.	1	.	.	.	0	0	0	0	0	0	0	0	0	0	0	0	0	0	0	0	0	0	0	0	0	5	0	5	0
9	ENSG00000056558	ENSG00000056558.11	TRAF1	TNF receptor associated factor 1 [Source:HGNC Symbol;Acc:HGNC:12031]	FALSE	FALSE	FALSE	FALSE	FALSE	FALSE	.	.	FALSE	.	FALSE	FALSE	.	.	.	.	4	.	.	.	0	0	0	0	0	0	0	0	0	0	0	0	0	0	0	0	0	0	0	0	0	0	0	0	0
9	ENSG00000056586	ENSG00000056586.16	RC3H2	ring finger and CCCH-type domains 2 [Source:HGNC Symbol;Acc:HGNC:21461]	FALSE	FALSE	FALSE	FALSE	FALSE	FALSE	.	.	FALSE	.	FALSE	FALSE	.	.	.	.	0	.	.	.	0	0	0	0	0	0	0	0	0	0	0	0	0	0	0	0	0	0	0	0	0	10	0	10	0
3	ENSG00000056736	ENSG00000056736.10	IL17RB	interleukin 17 receptor B [Source:HGNC Symbol;Acc:HGNC:18015]	FALSE	FALSE	FALSE	FALSE	FALSE	FALSE	.	.	FALSE	.	FALSE	FALSE	.	.	.	.	6	.	.	.	0	0	0	0	0	0	0	0	0	0	0	0	0	0	0	0	0	0	0	0	0	0	0	0	0
6	ENSG00000056972	ENSG00000056972.21	TRAF3IP2	TRAF3 interacting protein 2 [Source:HGNC Symbol;Acc:HGNC:1343]	FALSE	FALSE	FALSE	FALSE	FALSE	FALSE	.	.	FALSE	.	FALSE	FALSE	Strong (GENCC:100002)>candidiasis, familial, 8 (MONDO:0014230)>Autosomal recessive (HP:0000007)|Supportive (GENCC:100009)>chronic mucocutaneous candidiasis (MONDO:0015279)>Autosomal dominant (HP:0000006)	.	.	.	5	.	Autosomal recessive	.	3	8	0	0	0	0	0	0	0	0	0	0	0	0	0	0	0	0	0	5	0	0	0	3	13
X	ENSG00000056998	ENSG00000056998.21	GYG2	glycogenin 2 [Source:HGNC Symbol;Acc:HGNC:4700]	.	.	.	.	.	.	.	.	FALSE	.	FALSE	FALSE	.	.	.	.	8	.	.	.	0	0	0	0	0	0	0	0	0	0	0	0	0	0	0	0	0	0	0	0	0	0	0	0	0
3	ENSG00000057019	ENSG00000057019.16	DCBLD2	discoidin, CUB and LCCL domain containing 2 [Source:HGNC Symbol;Acc:HGNC:24627]	FALSE	FALSE	FALSE	FALSE	FALSE	FALSE	.	.	FALSE	.	FALSE	FALSE	.	.	.	.	2	.	.	.	0	0	0	0	0	0	0	0	0	0	0	0	0	0	0	0	0	0	0	0	0	1	0	1	0
18	ENSG00000057149	ENSG00000057149.16	SERPINB3	serpin family B member 3 [Source:HGNC Symbol;Acc:HGNC:10569]	FALSE	FALSE	FALSE	FALSE	FALSE	FALSE	.	.	FALSE	.	FALSE	FALSE	.	.	.	.	9	.	.	.	0	0	0	0	0	0	0	0	0	0	0	0	0	0	0	0	0	0	0	0	0	0	0	0	0
1	ENSG00000057252	ENSG00000057252.13	SOAT1	sterol O-acyltransferase 1 [Source:HGNC Symbol;Acc:HGNC:11177]	FALSE	FALSE	FALSE	FALSE	FALSE	FALSE	.	.	FALSE	.	FALSE	FALSE	.	.	.	.	5	.	.	.	0	0	0	0	0	0	0	0	0	0	0	0	0	0	0	0	0	0	0	0	0	0	0	0	0
12	ENSG00000057294	ENSG00000057294.19	PKP2	plakophilin 2 [Source:HGNC Symbol;Acc:HGNC:9024]	FALSE	FALSE	FALSE	FALSE	FALSE	FALSE	.	.	FALSE	.	FALSE	FALSE	Definitive (GENCC:100001)>arrhythmogenic right ventricular cardiomyopathy (MONDO:0016587)>Autosomal dominant (HP:0000006)|Definitive (GENCC:100001)>arrhythmogenic right ventricular dysplasia 9 (MONDO:0012180)>Autosomal dominant (HP:0000006)|Disputed Evidence (GENCC:100005)>Brugada syndrome 1 (MONDO:0011001)>Autosomal dominant (HP:0000006)|Disputed Evidence (GENCC:100005)>catecholaminergic polymor…	.	.	.	5	.	Autosomal dominant	.	10	0	0	0	0	0	0	0	0	0	0	0	0	0	0	0	0	0	5	0	0	0	0	15	0
1	ENSG00000057468	ENSG00000057468.7	MSH4	mutS homolog 4 [Source:HGNC Symbol;Acc:HGNC:7327]	FALSE	FALSE	FALSE	FALSE	FALSE	FALSE	.	.	FALSE	.	FALSE	FALSE	Limited (GENCC:100004)>premature ovarian failure 20 (MONDO:0030975)>Autosomal recessive (HP:0000007)|Strong (GENCC:100002)>premature ovarian failure 20 (MONDO:0030975)>Autosomal recessive (HP:0000007)	.	.	.	5	.	Autosomal recessive	.	0	8	0	0	0	0	0	0	0	0	0	0	0	0	0	0	0	0	0	5	0	0	0	0	13
13	ENSG00000057593	ENSG00000057593.14	F7	coagulation factor VII [Source:HGNC Symbol;Acc:HGNC:3544]	FALSE	FALSE	FALSE	FALSE	FALSE	FALSE	.	.	FALSE	.	FALSE	FALSE	Definitive (GENCC:100001)>congenital factor VII deficiency (MONDO:0009211)>Autosomal recessive (HP:0000007)|Definitive (GENCC:100001)>factor VII deficiency (MONDO:0002244)>Autosomal recessive (HP:0000007)|Strong (GENCC:100002)>congenital factor VII deficiency (MONDO:0009211)>Autosomal recessive (HP:0000007)|Supportive (GENCC:100009)>congenital factor VII deficiency (MONDO:0009211)>Autosomal reces…	.	.	.	4	.	Autosomal recessive	.	0	10	0	0	0	0	0	0	0	0	0	0	0	0	0	0	0	0	0	5	0	0	0	0	15
10	ENSG00000057608	ENSG00000057608.17	GDI2	GDP dissociation inhibitor 2 [Source:HGNC Symbol;Acc:HGNC:4227]	FALSE	FALSE	FALSE	FALSE	FALSE	FALSE	.	.	FALSE	.	FALSE	FALSE	.	.	.	.	1	.	.	.	0	0	0	0	0	0	0	0	0	0	0	0	0	0	0	0	0	0	0	0	0	5	0	5	0
6	ENSG00000057657	ENSG00000057657.17	PRDM1	PR/SET domain 1 [Source:HGNC Symbol;Acc:HGNC:9346]	FALSE	FALSE	FALSE	FALSE	FALSE	FALSE	.	.	FALSE	.	FALSE	FALSE	.	.	.	.	1	.	.	.	0	0	0	0	0	0	0	0	0	0	0	0	0	0	0	0	0	0	0	0	0	5	0	5	0
6	ENSG00000057663	ENSG00000057663.16	ATG5	autophagy related 5 [Source:HGNC Symbol;Acc:HGNC:589]	FALSE	FALSE	FALSE	FALSE	FALSE	FALSE	.	.	FALSE	.	FALSE	FALSE	Limited (GENCC:100004)>spinocerebellar ataxia, autosomal recessive 25 (MONDO:0033115)>Autosomal recessive (HP:0000007)	.	.	.	1	.	Autosomal recessive	.	0	1	0	0	0	0	0	0	0	0	0	0	0	0	0	0	0	0	0	5	0	5	0	5	6
12	ENSG00000057704	ENSG00000057704.13	TMCC3	transmembrane and coiled-coil domain family 3 [Source:HGNC Symbol;Acc:HGNC:29199]	FALSE	FALSE	FALSE	FALSE	FALSE	FALSE	.	.	FALSE	.	FALSE	FALSE	.	.	.	.	5	.	.	.	0	0	0	0	0	0	0	0	0	0	0	0	0	0	0	0	0	0	0	0	0	0	0	0	0
1	ENSG00000057757	ENSG00000057757.10	PITHD1	PITH domain containing 1 [Source:HGNC Symbol;Acc:HGNC:25022]	FALSE	FALSE	FALSE	FALSE	FALSE	FALSE	.	.	FALSE	.	FALSE	FALSE	.	.	.	.	5	.	.	.	0	0	0	0	0	0	0	0	0	0	0	0	0	0	0	0	0	0	0	0	0	0	0	0	0
2	ENSG00000057935	ENSG00000057935.14	MTA3	metastasis associated 1 family member 3 [Source:HGNC Symbol;Acc:HGNC:23784]	FALSE	FALSE	FALSE	FALSE	FALSE	FALSE	.	.	FALSE	.	FALSE	FALSE	.	.	.	.	2	.	.	.	0	0	0	0	0	0	0	0	0	0	0	0	0	0	0	0	0	0	0	0	0	1	0	1	0
3	ENSG00000058056	ENSG00000058056.10	USP13	ubiquitin specific peptidase 13 [Source:HGNC Symbol;Acc:HGNC:12611]	FALSE	FALSE	FALSE	FALSE	FALSE	FALSE	.	.	FALSE	.	FALSE	FALSE	.	.	.	.	4	.	.	.	0	0	0	0	0	0	0	0	0	0	0	0	0	0	0	0	0	0	0	0	0	0	0	0	0
3	ENSG00000058063	ENSG00000058063.16	ATP11B	ATPase phospholipid transporting 11B (putative) [Source:HGNC Symbol;Acc:HGNC:13553]	FALSE	FALSE	FALSE	FALSE	FALSE	FALSE	.	.	FALSE	.	FALSE	FALSE	.	.	.	.	1	.	.	.	0	0	0	0	0	0	0	0	0	0	0	0	0	0	0	0	0	0	0	0	0	5	0	5	0
1	ENSG00000058085	ENSG00000058085.15	LAMC2	laminin subunit gamma 2 [Source:HGNC Symbol;Acc:HGNC:6493]	FALSE	FALSE	FALSE	FALSE	FALSE	FALSE	.	.	FALSE	.	FALSE	FALSE	Definitive (GENCC:100001)>junctional epidermolysis bullosa (MONDO:0017612)>Autosomal recessive (HP:0000007)|Strong (GENCC:100002)>junctional epidermolysis bullosa Herlitz type (MONDO:0009182)>Autosomal recessive (HP:0000007)|Strong (GENCC:100002)>junctional epidermolysis bullosa, non-Herlitz type (MONDO:0009180)>Autosomal recessive (HP:0000007)|Supportive (GENCC:100009)>generalized junctional epi…	.	.	.	3	.	Autosomal recessive	.	0	10	0	0	0	0	0	0	0	0	0	0	0	0	0	0	0	0	0	5	0	0	0	0	15
7	ENSG00000058091	ENSG00000058091.17	CDK14	cyclin dependent kinase 14 [Source:HGNC Symbol;Acc:HGNC:8883]	FALSE	FALSE	FALSE	FALSE	FALSE	FALSE	.	.	FALSE	.	FALSE	FALSE	.	.	.	.	5	.	.	.	0	0	0	0	0	0	0	0	0	0	0	0	0	0	0	0	0	0	0	0	0	0	0	0	0
3	ENSG00000058262	ENSG00000058262.11	SEC61A1	SEC61 translocon subunit alpha 1 [Source:HGNC Symbol;Acc:HGNC:18276]	FALSE	FALSE	FALSE	FALSE	FALSE	FALSE	.	.	FALSE	.	FALSE	FALSE	Moderate (GENCC:100003)>SEC61A1 deficiency (MONDO:0100337)>Autosomal dominant (HP:0000006)|Moderate (GENCC:100003)>hyperuricemic nephropathy, familial juvenile type 4 (MONDO:0014891)>Autosomal dominant (HP:0000006)|Strong (GENCC:100002)>hyperuricemic nephropathy, familial juvenile type 4 (MONDO:0014891)>Autosomal dominant (HP:0000006)	monoallelic_autosomal	limited	Bone Marrow/Immune|Kidney Renal Tract	1	.	Autosomal dominant	.	8	0	0	0	0	0	0	1	0	0	0	0	0	0	0	0	0	0	5	0	0	5	0	19	0
12	ENSG00000058272	ENSG00000058272.19	PPP1R12A	protein phosphatase 1 regulatory subunit 12A [Source:HGNC Symbol;Acc:HGNC:7618]	FALSE	FALSE	FALSE	FALSE	FALSE	FALSE	.	.	FALSE	.	FALSE	FALSE	Strong (GENCC:100002)>genitourinary and/or brain malformation syndrome (MONDO:0032934)>Autosomal dominant (HP:0000006)	monoallelic_autosomal	strong	Brain/Cognition|Genitalia	0	Expert Review Green|Expert list	Autosomal dominant|Isolated cases	.	8	0	0	0	0	0	8	0	0	0	0	0	0	0	0	10	0	0	5	0	0	10	0	31	0
15	ENSG00000058335	ENSG00000058335.16	RASGRF1	Ras protein specific guanine nucleotide releasing factor 1 [Source:HGNC Symbol;Acc:HGNC:9875]	FALSE	FALSE	FALSE	FALSE	FALSE	FALSE	.	.	FALSE	.	FALSE	FALSE	.	.	.	.	0	.	.	.	0	0	0	0	0	0	0	0	0	0	0	0	0	0	0	0	0	0	0	0	0	10	0	10	0
7	ENSG00000058404	ENSG00000058404.21	CAMK2B	calcium/calmodulin dependent protein kinase II beta [Source:HGNC Symbol;Acc:HGNC:1461]	FALSE	FALSE	TRUE	TRUE	TRUE	TRUE	.	.	TRUE	.	FALSE	FALSE	Definitive (GENCC:100001)>intellectual disability, autosomal dominant 40 (MONDO:0014699)>Autosomal dominant (HP:0000006)|Strong (GENCC:100002)>intellectual disability, autosomal dominant 40 (MONDO:0014699)>Autosomal dominant (HP:0000006)|Strong (GENCC:100002)>intellectual disability, autosomal dominant 54 (MONDO:0030920)>Autosomal dominant (HP:0000006)|Supportive (GENCC:100009)>autosomal dominant…	monoallelic_autosomal	strong	Brain/Cognition	1	Expert Review Green|Literature|Victorian Clinical Genetics Services	Autosomal dominant	.	10	0	0	0	10	0	8	0	0	0	0	0	0	10	0	10	0	0	5	0	0	5	0	48	0
1	ENSG00000058453	ENSG00000058453.17	CROCC	ciliary rootlet coiled-coil, rootletin [Source:HGNC Symbol;Acc:HGNC:21299]	FALSE	FALSE	FALSE	FALSE	FALSE	FALSE	.	.	FALSE	.	FALSE	FALSE	.	.	.	.	3	.	.	.	0	0	0	0	0	0	0	0	0	0	0	0	0	0	0	0	0	0	0	0	0	0	0	0	0
16	ENSG00000058600	ENSG00000058600.16	POLR3E	RNA polymerase III subunit E [Source:HGNC Symbol;Acc:HGNC:30347]	FALSE	FALSE	FALSE	FALSE	FALSE	FALSE	.	.	FALSE	.	FALSE	FALSE	.	.	.	.	2	.	.	.	0	0	0	0	0	0	0	0	0	0	0	0	0	0	0	0	0	0	0	0	0	1	0	1	0
1	ENSG00000058668	ENSG00000058668.16	ATP2B4	ATPase plasma membrane Ca2+ transporting 4 [Source:HGNC Symbol;Acc:HGNC:817]	FALSE	FALSE	FALSE	FALSE	FALSE	FALSE	.	.	FALSE	.	FALSE	FALSE	.	.	.	.	2	.	.	.	0	0	0	0	0	0	0	0	0	0	0	0	0	0	0	0	0	0	0	0	0	1	0	1	0
1	ENSG00000058673	ENSG00000058673.17	ZC3H11A	zinc finger CCCH-type containing 11A [Source:HGNC Symbol;Acc:HGNC:29093]	FALSE	FALSE	FALSE	FALSE	FALSE	FALSE	.	.	FALSE	.	FALSE	FALSE	.	.	.	.	0	.	.	2	0	0	0	0	0	0	0	0	0	0	0	0	5	0	0	0	0	0	0	0	0	10	0	10	0
5	ENSG00000058729	ENSG00000058729.11	RIOK2	RIO kinase 2 [Source:HGNC Symbol;Acc:HGNC:18999]	FALSE	FALSE	FALSE	FALSE	FALSE	FALSE	.	.	FALSE	.	FALSE	FALSE	Limited (GENCC:100004)>male infertility with azoospermia or oligozoospermia due to single gene mutation (MONDO:0018393)>Autosomal recessive (HP:0000007)	.	.	.	3	.	.	.	0	1	0	0	0	0	0	0	0	0	0	0	0	0	0	0	0	0	0	0	0	0	0	0	1
1	ENSG00000058799	ENSG00000058799.15	YIPF1	Yip1 domain family member 1 [Source:HGNC Symbol;Acc:HGNC:25231]	FALSE	FALSE	FALSE	FALSE	FALSE	FALSE	.	.	FALSE	.	FALSE	FALSE	.	.	.	.	4	.	.	.	0	0	0	0	0	0	0	0	0	0	0	0	0	0	0	0	0	0	0	0	0	0	0	0	0
1	ENSG00000058804	ENSG00000058804.12	NDC1	NDC1 transmembrane nucleoporin [Source:HGNC Symbol;Acc:HGNC:25525]	FALSE	FALSE	FALSE	FALSE	FALSE	FALSE	.	.	FALSE	.	FALSE	FALSE	.	.	.	.	0	.	.	.	0	0	0	0	0	0	0	0	0	0	0	0	0	0	0	0	0	0	0	0	0	10	0	10	0
3	ENSG00000058866	ENSG00000058866.15	DGKG	diacylglycerol kinase gamma [Source:HGNC Symbol;Acc:HGNC:2853]	FALSE	FALSE	FALSE	FALSE	FALSE	FALSE	.	.	FALSE	.	FALSE	FALSE	.	.	.	.	4	.	.	.	0	0	0	0	0	0	0	0	0	0	0	0	0	0	0	0	0	0	0	0	0	0	0	0	0
16	ENSG00000059122	ENSG00000059122.17	FLYWCH1	FLYWCH-type zinc finger 1 [Source:HGNC Symbol;Acc:HGNC:25404]	FALSE	FALSE	FALSE	FALSE	FALSE	FALSE	.	.	FALSE	.	FALSE	FALSE	.	.	.	.	7	.	.	.	0	0	0	0	0	0	0	0	0	0	0	0	0	0	0	0	0	0	0	0	0	0	0	0	0
16	ENSG00000059145	ENSG00000059145.19	UNKL	unk like zinc finger [Source:HGNC Symbol;Acc:HGNC:14184]	FALSE	FALSE	FALSE	FALSE	FALSE	FALSE	.	.	FALSE	.	FALSE	FALSE	No Known Disease Relationship (GENCC:100008)>Tourette syndrome (MONDO:0007661)>Unknown (HP:0000005)	.	.	.	1	.	.	.	0	0	0	0	0	0	0	0	0	0	0	0	0	0	0	0	0	0	0	0	0	5	0	5	0
7	ENSG00000059377	ENSG00000059377.19	TBXAS1	thromboxane A synthase 1 [Source:HGNC Symbol;Acc:HGNC:11609]	FALSE	FALSE	FALSE	FALSE	FALSE	FALSE	.	.	FALSE	.	FALSE	FALSE	Definitive (GENCC:100001)>ghosal hematodiaphyseal dysplasia (MONDO:0009274)>Autosomal recessive (HP:0000007)|Moderate (GENCC:100003)>ghosal hematodiaphyseal dysplasia (MONDO:0009274)>Autosomal recessive (HP:0000007)|Strong (GENCC:100002)>ghosal hematodiaphyseal dysplasia (MONDO:0009274)>Autosomal recessive (HP:0000007)|Supportive (GENCC:100009)>ghosal hematodiaphyseal dysplasia (MONDO:0009274)>Au…	biallelic_autosomal	definitive	Bone Marrow/Immune|Skeleton	7	BRIDGE study SPEED NEURO Tier1 Gene|Expert Review Red	X-linked	.	0	10	0	0	0	0	0	0	0	10	0	0	0	0	0	1	0	0	0	0	5	0	0	0	20
7	ENSG00000059378	ENSG00000059378.13	PARP12	poly(ADP-ribose) polymerase family member 12 [Source:HGNC Symbol;Acc:HGNC:21919]	FALSE	FALSE	FALSE	FALSE	FALSE	FALSE	.	.	FALSE	.	FALSE	FALSE	.	.	.	.	4	.	.	.	0	0	0	0	0	0	0	0	0	0	0	0	0	0	0	0	0	0	0	0	0	0	0	0	0
10	ENSG00000059573	ENSG00000059573.9	ALDH18A1	aldehyde dehydrogenase 18 family member A1 [Source:HGNC Symbol;Acc:HGNC:9722]	FALSE	FALSE	FALSE	TRUE	FALSE	TRUE	.	.	FALSE	.	FALSE	FALSE	Definitive (GENCC:100001)>ALDH18A1-related de Barsy syndrome (MONDO:0009053)>Autosomal recessive (HP:0000007)|Definitive (GENCC:100001)>P5CS deficiency (MONDO:0100126)>Semidominant (HP:0032113)|Definitive (GENCC:100001)>cutis laxa, autosomal dominant 3 (MONDO:0014706)>Autosomal dominant (HP:0000006)|Definitive (GENCC:100001)>hereditary spastic paraplegia 9A (MONDO:0011006)>Autosomal dominant (HP:…	biallelic_autosomal|monoallelic_autosomal	definitive	Brain/Cognition|Endocrine/Metabolic|Eye: Cornea|Eye: Lens|Musculature|Skeleton|Skin|Spinal cord/Peripheral nerves	2	Expert Review Green|Radboud University Medical Center, Nijmegen|Victorian Clinical Genetics Services	Autosomal dominant|Autosomal recessive	.	10	10	0	0	5	0	10	0	10	0	0	0	0	0	0	10	0	0	5	5	0	1	0	31	25
1	ENSG00000059588	ENSG00000059588.10	TARBP1	TAR (HIV-1) RNA binding protein 1 [Source:HGNC Symbol;Acc:HGNC:11568]	FALSE	FALSE	FALSE	FALSE	FALSE	FALSE	.	.	FALSE	.	FALSE	FALSE	.	.	.	.	4	.	.	.	0	0	0	0	0	0	0	0	0	0	0	0	0	0	0	0	0	0	0	0	0	0	0	0	0
4	ENSG00000059691	ENSG00000059691.12	GATB	glutamyl-tRNA amidotransferase subunit B [Source:HGNC Symbol;Acc:HGNC:8849]	FALSE	FALSE	FALSE	FALSE	FALSE	FALSE	.	.	FALSE	.	FALSE	FALSE	.	.	.	.	5	.	Autosomal recessive	.	0	0	0	0	0	0	0	0	0	0	0	0	0	0	0	0	0	0	0	5	0	0	0	0	5
2	ENSG00000059728	ENSG00000059728.11	MXD1	MAX dimerization protein 1 [Source:HGNC Symbol;Acc:HGNC:6761]	FALSE	FALSE	FALSE	FALSE	FALSE	FALSE	.	.	FALSE	.	FALSE	FALSE	.	.	.	.	3	.	.	.	0	0	0	0	0	0	0	0	0	0	0	0	0	0	0	0	0	0	0	0	0	0	0	0	0
12	ENSG00000059758	ENSG00000059758.8	CDK17	cyclin dependent kinase 17 [Source:HGNC Symbol;Acc:HGNC:8750]	FALSE	FALSE	FALSE	FALSE	FALSE	FALSE	.	.	FALSE	.	FALSE	FALSE	.	.	.	.	0	.	.	.	0	0	0	0	0	0	0	0	0	0	0	0	0	0	0	0	0	0	0	0	0	10	0	10	0
9	ENSG00000059769	ENSG00000059769.20	DNAJC25	DnaJ heat shock protein family (Hsp40) member C25 [Source:HGNC Symbol;Acc:HGNC:34187]	FALSE	FALSE	FALSE	FALSE	FALSE	FALSE	.	.	FALSE	.	FALSE	FALSE	.	.	.	.	5	.	.	.	0	0	0	0	0	0	0	0	0	0	0	0	0	0	0	0	0	0	0	0	0	0	0	0	0
12	ENSG00000059804	ENSG00000059804.17	SLC2A3	solute carrier family 2 member 3 [Source:HGNC Symbol;Acc:HGNC:11007]	FALSE	FALSE	FALSE	FALSE	FALSE	FALSE	.	.	FALSE	.	FALSE	FALSE	.	.	.	.	3	.	.	.	0	0	0	0	0	0	0	0	0	0	0	0	0	0	0	0	0	0	0	0	0	0	0	0	0
10	ENSG00000059915	ENSG00000059915.17	PSD	pleckstrin and Sec7 domain containing [Source:HGNC Symbol;Acc:HGNC:9507]	FALSE	FALSE	FALSE	FALSE	FALSE	FALSE	.	.	FALSE	.	FALSE	FALSE	.	.	.	.	1	.	.	.	0	0	0	0	0	0	0	0	0	0	0	0	0	0	0	0	0	0	0	0	0	5	0	5	0
18	ENSG00000060069	ENSG00000060069.18	CTDP1	CTD phosphatase subunit 1 [Source:HGNC Symbol;Acc:HGNC:2498]	FALSE	FALSE	FALSE	FALSE	FALSE	FALSE	.	.	FALSE	.	FALSE	FALSE	Definitive (GENCC:100001)>congenital cataracts-facial dysmorphism-neuropathy syndrome (MONDO:0011402)>Autosomal recessive (HP:0000007)|Strong (GENCC:100002)>congenital cataracts-facial dysmorphism-neuropathy syndrome (MONDO:0011402)>Autosomal recessive (HP:0000007)|Supportive (GENCC:100009)>congenital cataracts-facial dysmorphism-neuropathy syndrome (MONDO:0011402)>Autosomal recessive (HP:0000007)	biallelic_autosomal	definitive	Brain/Cognition|Eye|Musculature|Spinal cord/Peripheral nerves	2	Expert Review Green|Radboud University Medical Center, Nijmegen	X-linked	.	0	10	0	0	0	0	0	0	10	0	0	0	0	0	0	10	0	0	0	0	5	1	0	1	20
12	ENSG00000060138	ENSG00000060138.13	YBX3	Y-box binding protein 3 [Source:HGNC Symbol;Acc:HGNC:2428]	FALSE	FALSE	FALSE	FALSE	FALSE	FALSE	.	.	FALSE	.	FALSE	FALSE	.	.	.	.	5	.	.	.	0	0	0	0	0	0	0	0	0	0	0	0	0	0	0	0	0	0	0	0	0	0	0	0	0
12	ENSG00000060140	ENSG00000060140.9	STYK1	serine/threonine/tyrosine kinase 1 [Source:HGNC Symbol;Acc:HGNC:18889]	FALSE	FALSE	FALSE	FALSE	FALSE	FALSE	.	Expert Review Red|SFARI	FALSE	.	FALSE	FALSE	.	.	.	.	6	.	.	2	0	0	0	0	0	0	0	0	0	0	0	0	5	0	1	0	0	0	0	0	0	0	0	0	0
12	ENSG00000060237	ENSG00000060237.19	WNK1	WNK lysine deficient protein kinase 1 [Source:HGNC Symbol;Acc:HGNC:14540]	FALSE	FALSE	FALSE	FALSE	FALSE	FALSE	.	.	FALSE	.	FALSE	FALSE	Definitive (GENCC:100001)>neuropathy, hereditary sensory and autonomic, type 2A (MONDO:0024309)>Autosomal recessive (HP:0000007)|Moderate (GENCC:100003)>pseudohypoaldosteronism type 2C (MONDO:0013778)>Autosomal dominant (HP:0000006)|Strong (GENCC:100002)>neuropathy, hereditary sensory and autonomic, type 2A (MONDO:0024309)>Autosomal recessive (HP:0000007)|Strong (GENCC:100002)>pseudohypoaldostero…	.	.	.	0	.	Autosomal dominant|Autosomal recessive	.	8	10	0	0	0	0	0	0	0	0	0	0	0	0	0	0	0	0	5	5	0	10	0	23	15
6	ENSG00000060303	ENSG00000060303.5	RPS17P5	ribosomal protein S17 pseudogene 5 [Source:HGNC Symbol;Acc:HGNC:21352]	.	.	.	.	.	.	.	.	.	.	.	.	.	.	.	.	.	.	.	.	0	0	0	0	0	0	0	0	0	0	0	0	0	0	0	0	0	0	0	0	0	0	0	0	0
10	ENSG00000060339	ENSG00000060339.14	CCAR1	cell division cycle and apoptosis regulator 1 [Source:HGNC Symbol;Acc:HGNC:24236]	FALSE	FALSE	FALSE	FALSE	FALSE	FALSE	.	.	FALSE	.	FALSE	FALSE	.	.	.	.	0	.	.	.	0	0	0	0	0	0	0	0	0	0	0	0	0	0	0	0	0	0	0	0	0	10	0	10	0
20	ENSG00000060491	ENSG00000060491.17	OGFR	opioid growth factor receptor [Source:HGNC Symbol;Acc:HGNC:15768]	FALSE	FALSE	FALSE	FALSE	FALSE	FALSE	.	.	FALSE	.	FALSE	FALSE	.	.	.	.	3	.	.	.	0	0	0	0	0	0	0	0	0	0	0	0	0	0	0	0	0	0	0	0	0	0	0	0	0
19	ENSG00000060558	ENSG00000060558.4	GNA15	G protein subunit alpha 15 [Source:HGNC Symbol;Acc:HGNC:4383]	FALSE	FALSE	FALSE	FALSE	FALSE	FALSE	.	.	FALSE	.	FALSE	FALSE	.	.	.	.	3	.	.	.	0	0	0	0	0	0	0	0	0	0	0	0	0	0	0	0	0	0	0	0	0	0	0	0	0
19	ENSG00000060566	ENSG00000060566.14	CREB3L3	cAMP responsive element binding protein 3 like 3 [Source:HGNC Symbol;Acc:HGNC:18855]	FALSE	FALSE	FALSE	FALSE	FALSE	FALSE	.	.	FALSE	.	FALSE	FALSE	Limited (GENCC:100004)>hypertriglyceridemia 1 (MONDO:0007788)>Autosomal dominant (HP:0000006)|Limited (GENCC:100004)>hypertriglyceridemia 2 (MONDO:0859149)>Autosomal dominant (HP:0000006)|Strong (GENCC:100002)>hypertriglyceridemia (MONDO:0005347)>Autosomal dominant (HP:0000006)|Strong (GENCC:100002)>hypertriglyceridemia 2 (MONDO:0859149)>Autosomal dominant (HP:0000006)	.	.	.	7	.	Autosomal dominant	.	8	0	0	0	0	0	0	0	0	0	0	0	0	0	0	0	0	0	5	0	0	0	0	13	0
1	ENSG00000060642	ENSG00000060642.12	PIGV	phosphatidylinositol glycan anchor biosynthesis class V [Source:HGNC Symbol;Acc:HGNC:26031]	FALSE	FALSE	FALSE	FALSE	FALSE	FALSE	1	.	FALSE	.	FALSE	FALSE	Definitive (GENCC:100001)>hyperphosphatasia with intellectual disability syndrome 1 (MONDO:0009398)>Autosomal recessive (HP:0000007)|Moderate (GENCC:100003)>hyperphosphatasia with intellectual disability syndrome 1 (MONDO:0009398)>Autosomal recessive (HP:0000007)|Strong (GENCC:100002)>hyperphosphatasia with intellectual disability syndrome 1 (MONDO:0009398)>Autosomal recessive (HP:0000007)|Suppor…	biallelic_autosomal	definitive	Brain/Cognition|Endocrine/Metabolic	6	Expert Review Green|Illumina TruGenome Clinical Sequencing Services|Radboud University Medical Center, Nijmegen|Victorian Clinical Genetics Services	Autosomal recessive	.	0	10	0	0	0	0	0	0	10	0	0	0	0	0	0	10	0	5	0	5	0	0	0	0	25
1	ENSG00000060656	ENSG00000060656.20	PTPRU	protein tyrosine phosphatase receptor type U [Source:HGNC Symbol;Acc:HGNC:9683]	FALSE	FALSE	FALSE	FALSE	FALSE	FALSE	.	.	FALSE	.	FALSE	FALSE	.	.	.	.	1	.	.	.	0	0	0	0	0	0	0	0	0	0	0	0	0	0	0	0	0	0	0	0	0	5	0	5	0
1	ENSG00000060688	ENSG00000060688.13	SNRNP40	small nuclear ribonucleoprotein U5 subunit 40 [Source:HGNC Symbol;Acc:HGNC:30857]	FALSE	FALSE	FALSE	FALSE	FALSE	FALSE	.	.	FALSE	.	FALSE	FALSE	.	.	.	.	1	.	.	.	0	0	0	0	0	0	0	0	0	0	0	0	0	0	0	0	0	0	0	0	0	5	0	5	0
12	ENSG00000060709	ENSG00000060709.17	RIMBP2	RIMS binding protein 2 [Source:HGNC Symbol;Acc:HGNC:30339]	FALSE	FALSE	FALSE	FALSE	FALSE	FALSE	.	.	FALSE	.	FALSE	FALSE	.	.	.	.	1	.	.	.	0	0	0	0	0	0	0	0	0	0	0	0	0	0	0	0	0	0	0	0	0	5	0	5	0
1	ENSG00000060718	ENSG00000060718.22	COL11A1	collagen type XI alpha 1 chain [Source:HGNC Symbol;Acc:HGNC:2186]	FALSE	FALSE	FALSE	FALSE	FALSE	FALSE	.	.	FALSE	.	FALSE	FALSE	Definitive (GENCC:100001)>Marshall syndrome (MONDO:0007949)>Autosomal recessive (HP:0000007)|Definitive (GENCC:100001)>Stickler syndrome type 2 (MONDO:0011493)>Autosomal dominant (HP:0000006)|Definitive (GENCC:100001)>fibrochondrogenesis 1 (MONDO:0009226)>Autosomal recessive (HP:0000007)|Moderate (GENCC:100003)>hearing loss, autosomal dominant 37 (MONDO:0032802)>Autosomal dominant (HP:0000006)|St…	biallelic_autosomal|monoallelic_autosomal	definitive	Ear|Eye|Eye: Physiology|Eye: Retina|Eye: Vitreous|Face|Skeleton|Skin	0	BRIDGE study SPEED NEURO Tier1 Gene|Expert Review Red	Autosomal dominant|Autosomal recessive	.	10	10	0	0	0	0	0	10	0	10	0	0	0	0	0	1	0	0	5	5	0	10	0	35	25
11	ENSG00000060749	ENSG00000060749.17	QSER1	glutamine and serine rich 1 [Source:HGNC Symbol;Acc:HGNC:26154]	FALSE	FALSE	FALSE	FALSE	FALSE	FALSE	.	.	FALSE	.	.	.	.	.	.	.	0	.	.	.	0	0	0	0	0	0	0	0	0	0	0	0	0	0	0	0	0	0	0	0	0	10	0	10	0
6	ENSG00000060762	ENSG00000060762.20	MPC1	mitochondrial pyruvate carrier 1 [Source:HGNC Symbol;Acc:HGNC:21606]	FALSE	FALSE	FALSE	FALSE	FALSE	FALSE	.	.	FALSE	.	FALSE	FALSE	Definitive (GENCC:100001)>mitochondrial disease (MONDO:0044970)>Autosomal recessive (HP:0000007)|Limited (GENCC:100004)>mitochondrial pyruvate carrier deficiency (MONDO:0013877)>Autosomal recessive (HP:0000007)|Strong (GENCC:100002)>mitochondrial pyruvate carrier deficiency (MONDO:0013877)>Autosomal recessive (HP:0000007)|Supportive (GENCC:100009)>mitochondrial pyruvate carrier deficiency (MONDO:…	.	.	.	6	.	Autosomal recessive	.	0	10	0	0	0	0	0	0	0	0	0	0	0	0	0	0	0	0	0	5	0	0	0	0	15
3	ENSG00000060971	ENSG00000060971.19	ACAA1	acetyl-CoA acyltransferase 1 [Source:HGNC Symbol;Acc:HGNC:82]	FALSE	FALSE	FALSE	FALSE	FALSE	FALSE	.	.	FALSE	.	FALSE	FALSE	.	.	.	.	6	.	.	.	0	0	0	0	0	0	0	0	0	0	0	0	0	0	0	0	0	0	0	0	0	0	0	0	0
12	ENSG00000060982	ENSG00000060982.15	BCAT1	branched chain amino acid transaminase 1 [Source:HGNC Symbol;Acc:HGNC:976]	FALSE	FALSE	FALSE	FALSE	FALSE	FALSE	.	.	FALSE	.	FALSE	FALSE	.	.	.	.	5	.	.	.	0	0	0	0	0	0	0	0	0	0	0	0	0	0	0	0	0	0	0	0	0	0	0	0	0
12	ENSG00000061273	ENSG00000061273.18	HDAC7	histone deacetylase 7 [Source:HGNC Symbol;Acc:HGNC:14067]	FALSE	FALSE	FALSE	FALSE	FALSE	FALSE	.	.	FALSE	.	FALSE	FALSE	.	.	.	.	0	.	.	.	0	0	0	0	0	0	0	0	0	0	0	0	0	0	0	0	0	0	0	0	0	10	0	10	0
8	ENSG00000061337	ENSG00000061337.16	LZTS1	leucine zipper tumor suppressor 1 [Source:HGNC Symbol;Acc:HGNC:13861]	FALSE	FALSE	FALSE	FALSE	FALSE	FALSE	.	.	FALSE	.	FALSE	FALSE	.	.	.	.	1	.	.	.	0	0	0	0	0	0	0	0	0	0	0	0	0	0	0	0	0	0	0	0	0	5	0	5	0
5	ENSG00000061455	ENSG00000061455.11	PRDM6	PR/SET domain 6 [Source:HGNC Symbol;Acc:HGNC:9350]	FALSE	FALSE	FALSE	FALSE	FALSE	FALSE	.	.	FALSE	.	FALSE	FALSE	Limited (GENCC:100004)>patent ductus arteriosus 3 (MONDO:0024266)>Autosomal dominant (HP:0000006)|Supportive (GENCC:100009)>familial patent arterial duct (MONDO:0018758)>Autosomal dominant (HP:0000006)	monoallelic_autosomal	limited	Heart/Cardiovasculature/Lymphatic	2	.	Autosomal dominant	.	3	0	0	0	0	0	0	1	0	0	0	0	0	0	0	0	0	0	5	0	0	1	0	10	0
5	ENSG00000061492	ENSG00000061492.12	WNT8A	Wnt family member 8A [Source:HGNC Symbol;Acc:HGNC:12788]	FALSE	FALSE	FALSE	FALSE	FALSE	FALSE	.	.	FALSE	.	FALSE	FALSE	.	.	.	.	4	.	.	.	0	0	0	0	0	0	0	0	0	0	0	0	0	0	0	0	0	0	0	0	0	0	0	0	0
20	ENSG00000061656	ENSG00000061656.11	SPAG4	sperm associated antigen 4 [Source:HGNC Symbol;Acc:HGNC:11214]	FALSE	FALSE	FALSE	FALSE	FALSE	FALSE	.	.	FALSE	.	FALSE	FALSE	.	.	.	.	5	.	.	.	0	0	0	0	0	0	0	0	0	0	0	0	0	0	0	0	0	0	0	0	0	0	0	0	0
2	ENSG00000061676	ENSG00000061676.16	NCKAP1	NCK associated protein 1 [Source:HGNC Symbol;Acc:HGNC:7666]	TRUE	FALSE	FALSE	FALSE	FALSE	TRUE	.	Expert Review Amber|SFARI	FALSE	.	FALSE	FALSE	Definitive (GENCC:100001)>complex neurodevelopmental disorder (MONDO:0100038)>Autosomal dominant (HP:0000006)	monoallelic_autosomal	limited	Brain/Cognition	0	Expert Review Green|Victorian Clinical Genetics Services	.	1	10	0	0	5	5	0	1	0	0	0	0	0	10	0	5	10	0	0	0	0	0	10	0	31	0
12	ENSG00000061794	ENSG00000061794.13	MRPS35	mitochondrial ribosomal protein S35 [Source:HGNC Symbol;Acc:HGNC:16635]	FALSE	FALSE	FALSE	FALSE	FALSE	FALSE	.	.	FALSE	.	FALSE	FALSE	.	.	.	.	7	.	.	.	0	0	0	0	0	0	0	0	0	0	0	0	0	0	0	0	0	0	0	0	0	0	0	0	0
4	ENSG00000061918	ENSG00000061918.14	GUCY1B1	guanylate cyclase 1 soluble subunit beta 1 [Source:HGNC Symbol;Acc:HGNC:4687]	FALSE	FALSE	FALSE	FALSE	FALSE	FALSE	.	.	FALSE	.	FALSE	FALSE	.	.	.	.	3	.	.	.	0	0	0	0	0	0	0	0	0	0	0	0	0	0	0	0	0	0	0	0	0	0	0	0	0
12	ENSG00000061936	ENSG00000061936.10	SFSWAP	splicing factor SWAP [Source:HGNC Symbol;Acc:HGNC:10790]	FALSE	FALSE	FALSE	FALSE	FALSE	FALSE	.	.	FALSE	.	FALSE	FALSE	.	.	.	.	0	.	.	.	0	0	0	0	0	0	0	0	0	0	0	0	0	0	0	0	0	0	0	0	0	10	0	10	0
3	ENSG00000061938	ENSG00000061938.21	TNK2	tyrosine kinase non receptor 2 [Source:HGNC Symbol;Acc:HGNC:19297]	FALSE	FALSE	FALSE	FALSE	FALSE	FALSE	.	.	FALSE	Expert Review Amber|NHS GMS|Victorian Clinical Genetics Services|Wessex and West Midlands GLH	FALSE	FALSE	Supportive (GENCC:100009)>infantile-onset mesial temporal lobe epilepsy with severe cognitive regression (MONDO:0018314)>Autosomal recessive (HP:0000007)	.	.	.	4	.	.	.	0	3	0	0	0	0	0	0	0	0	0	0	0	0	0	0	5	0	0	0	0	0	0	0	3
12	ENSG00000061987	ENSG00000061987.16	MON2	MON2 homolog, regulator of endosome-to-Golgi trafficking [Source:HGNC Symbol;Acc:HGNC:29177]	FALSE	FALSE	FALSE	FALSE	FALSE	FALSE	.	.	FALSE	.	FALSE	FALSE	.	.	.	.	1	.	.	.	0	0	0	0	0	0	0	0	0	0	0	0	0	0	0	0	0	0	0	0	0	5	0	5	0
16	ENSG00000062038	ENSG00000062038.15	CDH3	cadherin 3 [Source:HGNC Symbol;Acc:HGNC:1762]	FALSE	FALSE	FALSE	FALSE	FALSE	FALSE	.	.	FALSE	.	FALSE	FALSE	Definitive (GENCC:100001)>EEM syndrome (MONDO:0009155)>Autosomal recessive (HP:0000007)|Strong (GENCC:100002)>EEM syndrome (MONDO:0009155)>Autosomal recessive (HP:0000007)|Strong (GENCC:100002)>congenital hypotrichosis with juvenile macular dystrophy (MONDO:0011107)>Autosomal recessive (HP:0000007)|Supportive (GENCC:100009)>EEM syndrome (MONDO:0009155)>Autosomal recessive (HP:0000007)|Supportive …	biallelic_autosomal	definitive	Eye|Eye: Retina|Hair/Nails|Skeleton|Skin|Teeth and Dentition	4	BRIDGE study SPEED NEURO Tier1 Gene|Expert Review Red	Autosomal recessive	.	0	10	0	0	0	0	0	0	0	10	0	0	0	0	0	1	0	0	0	5	0	0	0	0	25
X	ENSG00000062096	ENSG00000062096.15	ARSF	arylsulfatase F [Source:HGNC Symbol;Acc:HGNC:721]	.	.	.	.	.	.	.	.	FALSE	.	FALSE	FALSE	.	.	.	.	8	Expert Review Red	.	.	0	0	0	0	0	0	0	0	0	0	0	0	0	0	0	1	0	0	0	0	0	0	0	0	0
5	ENSG00000062194	ENSG00000062194.16	GPBP1	GC-rich promoter binding protein 1 [Source:HGNC Symbol;Acc:HGNC:29520]	FALSE	FALSE	FALSE	FALSE	FALSE	FALSE	.	.	FALSE	.	FALSE	FALSE	.	.	.	.	2	.	.	.	0	0	0	0	0	0	0	0	0	0	0	0	0	0	0	0	0	0	0	0	0	1	0	1	0
11	ENSG00000062282	ENSG00000062282.15	DGAT2	diacylglycerol O-acyltransferase 2 [Source:HGNC Symbol;Acc:HGNC:16940]	FALSE	FALSE	FALSE	FALSE	FALSE	FALSE	.	.	FALSE	.	FALSE	FALSE	Limited (GENCC:100004)>Charcot-Marie-Tooth disease (MONDO:0015626)>Autosomal dominant (HP:0000006)	.	.	.	6	.	.	.	1	0	0	0	0	0	0	0	0	0	0	0	0	0	0	0	0	0	0	0	0	0	0	1	0
19	ENSG00000062370	ENSG00000062370.17	ZNF112	zinc finger protein 112 [Source:HGNC Symbol;Acc:HGNC:12892]	FALSE	FALSE	FALSE	FALSE	FALSE	FALSE	.	.	FALSE	.	FALSE	FALSE	No Known Disease Relationship (GENCC:100008)>Tourette syndrome (MONDO:0007661)>Unknown (HP:0000005)	.	.	.	2	.	.	.	0	0	0	0	0	0	0	0	0	0	0	0	0	0	0	0	0	0	0	0	0	1	0	1	0
12	ENSG00000062485	ENSG00000062485.19	CS	citrate synthase [Source:HGNC Symbol;Acc:HGNC:2422]	FALSE	FALSE	FALSE	FALSE	FALSE	FALSE	.	.	FALSE	.	FALSE	FALSE	.	.	.	.	1	.	.	.	0	0	0	0	0	0	0	0	0	0	0	0	0	0	0	0	0	0	0	0	0	5	0	5	0
15	ENSG00000062524	ENSG00000062524.16	LTK	leukocyte receptor tyrosine kinase [Source:HGNC Symbol;Acc:HGNC:6721]	FALSE	FALSE	FALSE	FALSE	FALSE	FALSE	.	.	FALSE	.	FALSE	FALSE	.	.	.	.	6	.	.	.	0	0	0	0	0	0	0	0	0	0	0	0	0	0	0	0	0	0	0	0	0	0	0	0	0
7	ENSG00000062582	ENSG00000062582.14	MRPS24	mitochondrial ribosomal protein S24 [Source:HGNC Symbol;Acc:HGNC:14510]	FALSE	FALSE	FALSE	FALSE	FALSE	FALSE	.	.	FALSE	.	FALSE	FALSE	.	.	.	.	6	.	.	.	0	0	0	0	0	0	0	0	0	0	0	0	0	0	0	0	0	0	0	0	0	0	0	0	0
20	ENSG00000062598	ENSG00000062598.18	ELMO2	engulfment and cell motility 2 [Source:HGNC Symbol;Acc:HGNC:17233]	FALSE	FALSE	FALSE	FALSE	FALSE	FALSE	.	.	FALSE	.	FALSE	FALSE	Strong (GENCC:100002)>primary intraosseous venous malformation (MONDO:0011744)>Autosomal recessive (HP:0000007)|Supportive (GENCC:100009)>Ramon syndrome (MONDO:0009954)>Autosomal recessive (HP:0000007)|Supportive (GENCC:100009)>primary intraosseous venous malformation (MONDO:0011744)>Autosomal recessive (HP:0000007)	biallelic_autosomal	strong	Heart/Cardiovasculature/Lymphatic|Skeleton	2	.	Autosomal recessive	.	0	8	0	0	0	0	0	0	0	8	0	0	0	0	0	0	0	0	0	5	0	1	0	1	21
10	ENSG00000062650	ENSG00000062650.20	WAPL	WAPL cohesin release factor [Source:HGNC Symbol;Acc:HGNC:23293]	FALSE	FALSE	FALSE	FALSE	FALSE	TRUE	.	.	FALSE	.	FALSE	FALSE	Limited (GENCC:100004)>complex neurodevelopmental disorder (MONDO:0100038)>Autosomal dominant (HP:0000006)	.	.	.	0	.	.	.	1	0	0	0	5	0	0	0	0	0	0	0	0	0	0	0	0	0	0	0	0	10	0	16	0
17	ENSG00000062716	ENSG00000062716.13	VMP1	vacuole membrane protein 1 [Source:HGNC Symbol;Acc:HGNC:29559]	FALSE	FALSE	FALSE	FALSE	FALSE	FALSE	.	.	FALSE	.	FALSE	FALSE	.	.	.	.	1	.	.	.	0	0	0	0	0	0	0	0	0	0	0	0	0	0	0	0	0	0	0	0	0	5	0	5	0
17	ENSG00000062725	ENSG00000062725.10	APPBP2	amyloid beta precursor protein binding protein 2 [Source:HGNC Symbol;Acc:HGNC:622]	FALSE	FALSE	FALSE	FALSE	FALSE	FALSE	.	.	FALSE	.	FALSE	FALSE	.	.	.	.	1	.	.	.	0	0	0	0	0	0	0	0	0	0	0	0	0	0	0	0	0	0	0	0	0	5	0	5	0
19	ENSG00000062822	ENSG00000062822.16	POLD1	DNA polymerase delta 1, catalytic subunit [Source:HGNC Symbol;Acc:HGNC:9175]	FALSE	FALSE	FALSE	FALSE	FALSE	FALSE	.	.	FALSE	.	FALSE	FALSE	Definitive (GENCC:100001)>POLD1-related polyposis and colorectal cancer syndrome (MONDO:0100351)>Autosomal dominant (HP:0000006)|Limited (GENCC:100004)>immunodeficiency 120 (MONDO:0970994)>Autosomal recessive (HP:0000007)|Limited (GENCC:100004)>mandibular hypoplasia-deafness-progeroid syndrome (MONDO:0014157)>Autosomal recessive (HP:0000007)|Limited (GENCC:100004)>non-severe combined immunodefici…	monoallelic_autosomal	strong	Ear|Genitalia|Skin	2	BRIDGE study SPEED NEURO Tier1 Gene|Expert Review Red	Autosomal dominant	.	10	1	0	0	0	0	0	8	0	0	0	0	0	0	0	1	0	0	5	0	0	1	0	24	1
17	ENSG00000063015	ENSG00000063015.21	SEZ6	seizure related 6 homolog [Source:HGNC Symbol;Acc:HGNC:15955]	FALSE	FALSE	FALSE	FALSE	FALSE	FALSE	.	.	FALSE	.	FALSE	FALSE	.	.	.	.	3	.	.	.	0	0	0	0	0	0	0	0	0	0	0	0	0	0	0	0	0	0	0	0	0	0	0	0	0
12	ENSG00000063046	ENSG00000063046.18	EIF4B	eukaryotic translation initiation factor 4B [Source:HGNC Symbol;Acc:HGNC:3285]	FALSE	FALSE	FALSE	FALSE	FALSE	FALSE	.	.	FALSE	.	FALSE	FALSE	.	.	.	.	0	.	.	.	0	0	0	0	0	0	0	0	0	0	0	0	0	0	0	0	0	0	0	0	0	10	0	10	0
19	ENSG00000063127	ENSG00000063127.16	SLC6A16	solute carrier family 6 member 16 [Source:HGNC Symbol;Acc:HGNC:13622]	FALSE	FALSE	FALSE	FALSE	FALSE	FALSE	.	.	FALSE	.	FALSE	FALSE	.	.	.	.	6	.	.	.	0	0	0	0	0	0	0	0	0	0	0	0	0	0	0	0	0	0	0	0	0	0	0	0	0
19	ENSG00000063169	ENSG00000063169.12	BICRA	BRD4 interacting chromatin remodeling complex associated protein [Source:HGNC Symbol;Acc:HGNC:4332]	FALSE	FALSE	TRUE	TRUE	TRUE	TRUE	.	.	FALSE	.	FALSE	FALSE	Moderate (GENCC:100003)>Coffin-Siris syndrome 12 (MONDO:0025699)>Autosomal dominant (HP:0000006)	monoallelic_autosomal	strong	.	1	Expert Review Green|Literature	Autosomal dominant	2	5	0	0	0	10	0	0	8	0	0	0	0	5	0	0	10	0	0	5	0	0	5	0	33	0
19	ENSG00000063176	ENSG00000063176.16	SPHK2	sphingosine kinase 2 [Source:HGNC Symbol;Acc:HGNC:18859]	FALSE	FALSE	FALSE	FALSE	FALSE	FALSE	.	.	FALSE	.	FALSE	FALSE	.	.	.	.	5	.	.	.	0	0	0	0	0	0	0	0	0	0	0	0	0	0	0	0	0	0	0	0	0	0	0	0	0
19	ENSG00000063177	ENSG00000063177.13	RPL18	ribosomal protein L18 [Source:HGNC Symbol;Acc:HGNC:10310]	FALSE	FALSE	FALSE	FALSE	FALSE	FALSE	.	.	FALSE	.	FALSE	FALSE	Limited (GENCC:100004)>Diamond-Blackfan anemia 18 (MONDO:0032668)>Autosomal dominant (HP:0000006)|Limited (GENCC:100004)>Diamond-Blackfan anemia 18 (MONDO:0032668)>Unknown (HP:0000005)|Moderate (GENCC:100003)>Diamond-Blackfan anemia 18 (MONDO:0032668)>Autosomal dominant (HP:0000006)|Supportive (GENCC:100009)>Diamond-Blackfan anemia (MONDO:0015253)>Autosomal dominant (HP:0000006)	.	.	.	1	.	Autosomal dominant	.	5	0	0	0	0	0	0	0	0	0	0	0	0	0	0	0	0	0	5	0	0	5	0	15	0
19	ENSG00000063180	ENSG00000063180.9	CA11	carbonic anhydrase 11 [Source:HGNC Symbol;Acc:HGNC:1370]	FALSE	FALSE	FALSE	FALSE	FALSE	FALSE	.	.	FALSE	.	FALSE	FALSE	.	.	.	.	4	.	.	.	0	0	0	0	0	0	0	0	0	0	0	0	0	0	0	0	0	0	0	0	0	0	0	0	0
19	ENSG00000063241	ENSG00000063241.8	ISOC2	isochorismatase domain containing 2 [Source:HGNC Symbol;Acc:HGNC:26278]	FALSE	FALSE	FALSE	FALSE	FALSE	FALSE	.	.	FALSE	.	FALSE	FALSE	.	.	.	.	8	.	.	.	0	0	0	0	0	0	0	0	0	0	0	0	0	0	0	0	0	0	0	0	0	0	0	0	0
19	ENSG00000063244	ENSG00000063244.14	U2AF2	U2 small nuclear RNA auxiliary factor 2 [Source:HGNC Symbol;Acc:HGNC:23156]	FALSE	FALSE	TRUE	TRUE	TRUE	TRUE	.	.	TRUE	Expert Review Green|Literature|NHS GMS	FALSE	FALSE	Strong (GENCC:100002)>developmental delay, dysmorphic facies, and brain anomalies (MONDO:0957810)>Autosomal dominant (HP:0000006)	monoallelic_autosomal	moderate	.	0	Expert Review Green|Literature|NHS GMS	Autosomal dominant	3	8	0	0	0	10	0	0	5	0	0	0	0	1	10	0	10	10	0	5	0	0	10	0	48	0
19	ENSG00000063245	ENSG00000063245.15	EPN1	epsin 1 [Source:HGNC Symbol;Acc:HGNC:21604]	FALSE	FALSE	FALSE	FALSE	FALSE	FALSE	.	.	FALSE	.	FALSE	FALSE	.	.	.	.	1	.	.	.	0	0	0	0	0	0	0	0	0	0	0	0	0	0	0	0	0	0	0	0	0	5	0	5	0
19	ENSG00000063322	ENSG00000063322.15	MED29	mediator complex subunit 29 [Source:HGNC Symbol;Acc:HGNC:23074]	FALSE	FALSE	FALSE	FALSE	FALSE	FALSE	.	.	FALSE	.	.	.	.	.	.	.	6	.	.	.	0	0	0	0	0	0	0	0	0	0	0	0	0	0	0	0	0	0	0	0	0	0	0	0	0
5	ENSG00000063438	ENSG00000063438.20	AHRR	aryl hydrocarbon receptor repressor [Source:HGNC Symbol;Acc:HGNC:346]	FALSE	FALSE	FALSE	FALSE	FALSE	FALSE	.	.	FALSE	.	.	.	.	.	.	.	4	.	.	.	0	0	0	0	0	0	0	0	0	0	0	0	0	0	0	0	0	0	0	0	0	0	0	0	0
22	ENSG00000063515	ENSG00000063515.3	GSC2	goosecoid homeobox 2 [Source:HGNC Symbol;Acc:HGNC:4613]	FALSE	FALSE	FALSE	FALSE	FALSE	FALSE	.	.	FALSE	.	FALSE	FALSE	.	.	.	.	9	.	.	.	0	0	0	0	0	0	0	0	0	0	0	0	0	0	0	0	0	0	0	0	0	0	0	0	0
X	ENSG00000063587	ENSG00000063587.15	ZNF275	zinc finger protein 275 [Source:HGNC Symbol;Acc:HGNC:13069]	.	.	.	.	.	.	.	.	FALSE	.	FALSE	FALSE	.	.	.	.	6	.	.	.	0	0	0	0	0	0	0	0	0	0	0	0	0	0	0	0	0	0	0	0	0	0	0	0	0
X	ENSG00000063601	ENSG00000063601.17	MTMR1	myotubularin related protein 1 [Source:HGNC Symbol;Acc:HGNC:7449]	.	.	.	.	.	.	.	.	FALSE	.	FALSE	FALSE	.	.	.	.	0	Expert Review Red	.	.	0	0	0	0	0	0	0	0	0	0	0	0	0	0	0	1	0	0	0	0	0	0	10	0	0
2	ENSG00000063660	ENSG00000063660.9	GPC1	glypican 1 [Source:HGNC Symbol;Acc:HGNC:4449]	FALSE	FALSE	FALSE	FALSE	FALSE	FALSE	.	.	FALSE	.	FALSE	FALSE	.	.	.	.	3	.	.	.	0	0	0	0	0	0	0	0	0	0	0	0	0	0	0	0	0	0	0	0	0	0	0	0	0
14	ENSG00000063761	ENSG00000063761.16	ADCK1	aarF domain containing kinase 1 [Source:HGNC Symbol;Acc:HGNC:19038]	FALSE	FALSE	FALSE	FALSE	FALSE	FALSE	.	.	FALSE	.	FALSE	FALSE	.	.	.	.	7	.	.	.	0	0	0	0	0	0	0	0	0	0	0	0	0	0	0	0	0	0	0	0	0	0	0	0	0
16	ENSG00000063854	ENSG00000063854.13	HAGH	hydroxyacylglutathione hydrolase [Source:HGNC Symbol;Acc:HGNC:4805]	FALSE	FALSE	FALSE	FALSE	FALSE	FALSE	.	.	FALSE	.	FALSE	FALSE	.	.	.	.	5	.	Autosomal dominant	.	0	0	0	0	0	0	0	0	0	0	0	0	0	0	0	0	0	0	5	0	0	0	0	5	0
4	ENSG00000063978	ENSG00000063978.17	RNF4	ring finger protein 4 [Source:HGNC Symbol;Acc:HGNC:10067]	FALSE	FALSE	FALSE	FALSE	FALSE	FALSE	.	.	FALSE	.	FALSE	FALSE	.	.	.	.	2	.	.	.	0	0	0	0	0	0	0	0	0	0	0	0	0	0	0	0	0	0	0	0	0	1	0	1	0
2	ENSG00000064012	ENSG00000064012.24	CASP8	caspase 8 [Source:HGNC Symbol;Acc:HGNC:1509]	FALSE	FALSE	FALSE	FALSE	FALSE	FALSE	.	.	FALSE	.	FALSE	FALSE	Moderate (GENCC:100003)>autoimmune lymphoproliferative syndrome type 2B (MONDO:0011804)>Autosomal recessive (HP:0000007)|Strong (GENCC:100002)>autoimmune lymphoproliferative syndrome type 2B (MONDO:0011804)>Autosomal recessive (HP:0000007)|Supportive (GENCC:100009)>autoimmune lymphoproliferative syndrome type 2B (MONDO:0011804)>Autosomal recessive (HP:0000007)	.	.	.	4	.	Autosomal dominant|Autosomal recessive|Somatic mutation	.	0	8	0	0	0	0	0	0	0	0	0	0	0	0	0	0	0	0	5	5	0	0	0	5	13
4	ENSG00000064042	ENSG00000064042.18	LIMCH1	LIM and calponin homology domains 1 [Source:HGNC Symbol;Acc:HGNC:29191]	FALSE	FALSE	FALSE	FALSE	FALSE	FALSE	.	.	FALSE	.	FALSE	FALSE	.	.	.	.	1	.	.	.	0	0	0	0	0	0	0	0	0	0	0	0	0	0	0	0	0	0	0	0	0	5	0	5	0
12	ENSG00000064102	ENSG00000064102.15	INTS13	integrator complex subunit 13 [Source:HGNC Symbol;Acc:HGNC:20174]	FALSE	FALSE	FALSE	FALSE	FALSE	FALSE	.	.	FALSE	.	FALSE	FALSE	.	.	.	.	1	.	.	.	0	0	0	0	0	0	0	0	0	0	0	0	0	0	0	0	0	0	0	0	0	5	0	5	0
12	ENSG00000064115	ENSG00000064115.11	TM7SF3	transmembrane 7 superfamily member 3 [Source:HGNC Symbol;Acc:HGNC:23049]	FALSE	FALSE	FALSE	FALSE	FALSE	FALSE	.	.	FALSE	.	FALSE	FALSE	.	.	.	.	4	.	.	.	0	0	0	0	0	0	0	0	0	0	0	0	0	0	0	0	0	0	0	0	0	0	0	0	0
17	ENSG00000064195	ENSG00000064195.7	DLX3	distal-less homeobox 3 [Source:HGNC Symbol;Acc:HGNC:2916]	FALSE	FALSE	FALSE	FALSE	FALSE	FALSE	.	.	FALSE	.	FALSE	FALSE	Limited (GENCC:100004)>hypomaturation-hypoplastic amelogenesis imperfecta with taurodontism (MONDO:0007093)>Autosomal dominant (HP:0000006)|Moderate (GENCC:100003)>tricho-dento-osseous syndrome (MONDO:0008592)>Autosomal dominant (HP:0000006)|Strong (GENCC:100002)>tricho-dento-osseous syndrome (MONDO:0008592)>Autosomal dominant (HP:0000006)|Supportive (GENCC:100009)>hypomaturation-hypoplastic amel…	.	.	.	5	.	Autosomal dominant	2	8	0	0	0	0	0	0	0	0	0	0	0	5	0	0	0	0	0	5	0	0	0	0	13	0
11	ENSG00000064199	ENSG00000064199.7	SPA17	sperm autoantigenic protein 17 [Source:HGNC Symbol;Acc:HGNC:11210]	FALSE	FALSE	FALSE	FALSE	FALSE	FALSE	.	.	FALSE	.	FALSE	FALSE	.	.	.	.	7	.	.	.	0	0	0	0	0	0	0	0	0	0	0	0	0	0	0	0	0	0	0	0	0	0	0	0	0
11	ENSG00000064201	ENSG00000064201.16	TSPAN32	tetraspanin 32 [Source:HGNC Symbol;Acc:HGNC:13410]	FALSE	FALSE	FALSE	FALSE	FALSE	FALSE	.	.	FALSE	.	FALSE	FALSE	.	.	.	.	5	.	.	.	0	0	0	0	0	0	0	0	0	0	0	0	0	0	0	0	0	0	0	0	0	0	0	0	0
20	ENSG00000064205	ENSG00000064205.11	CCN5	cellular communication network factor 5 [Source:HGNC Symbol;Acc:HGNC:12770]	FALSE	FALSE	FALSE	FALSE	FALSE	FALSE	.	.	FALSE	.	.	.	.	.	.	.	7	.	.	.	0	0	0	0	0	0	0	0	0	0	0	0	0	0	0	0	0	0	0	0	0	0	0	0	0
9	ENSG00000064218	ENSG00000064218.5	DMRT3	doublesex and mab-3 related transcription factor 3 [Source:HGNC Symbol;Acc:HGNC:13909]	FALSE	FALSE	FALSE	FALSE	FALSE	FALSE	.	.	FALSE	.	FALSE	FALSE	.	.	.	.	6	.	.	.	0	0	0	0	0	0	0	0	0	0	0	0	0	0	0	0	0	0	0	0	0	0	0	0	0
3	ENSG00000064225	ENSG00000064225.13	ST3GAL6	ST3 beta-galactoside alpha-2,3-sialyltransferase 6 [Source:HGNC Symbol;Acc:HGNC:18080]	FALSE	FALSE	FALSE	FALSE	FALSE	FALSE	.	.	FALSE	.	FALSE	FALSE	.	.	.	.	6	.	.	.	0	0	0	0	0	0	0	0	0	0	0	0	0	0	0	0	0	0	0	0	0	0	0	0	0
16	ENSG00000064270	ENSG00000064270.13	ATP2C2	ATPase secretory pathway Ca2+ transporting 2 [Source:HGNC Symbol;Acc:HGNC:29103]	FALSE	FALSE	FALSE	FALSE	FALSE	FALSE	.	.	FALSE	.	FALSE	FALSE	.	.	.	.	9	Literature	.	.	0	0	0	0	0	0	0	0	0	0	0	0	0	0	0	0	0	0	0	0	0	0	0	0	0
17	ENSG00000064300	ENSG00000064300.9	NGFR	nerve growth factor receptor [Source:HGNC Symbol;Acc:HGNC:7809]	FALSE	FALSE	FALSE	FALSE	FALSE	FALSE	.	.	FALSE	.	FALSE	FALSE	.	.	.	.	3	.	.	.	0	0	0	0	0	0	0	0	0	0	0	0	0	0	0	0	0	0	0	0	0	0	0	0	0
11	ENSG00000064309	ENSG00000064309.16	CDON	cell adhesion associated, oncogene regulated [Source:HGNC Symbol;Acc:HGNC:17104]	FALSE	FALSE	FALSE	FALSE	FALSE	FALSE	.	.	FALSE	.	FALSE	FALSE	Definitive (GENCC:100001)>holoprosencephaly 11 (MONDO:0013642)>Autosomal dominant (HP:0000006)|Moderate (GENCC:100003)>holoprosencephaly 11 (MONDO:0013642)>Autosomal dominant (HP:0000006)|Strong (GENCC:100002)>holoprosencephaly 11 (MONDO:0013642)>Autosomal dominant (HP:0000006)|Supportive (GENCC:100009)>pituitary stalk interruption syndrome (MONDO:0019828)>Autosomal dominant (HP:0000006)	monoallelic_autosomal	definitive	Brain/Cognition	4	Expert Review Green|Radboud University Medical Center, Nijmegen	Autosomal dominant	3	10	0	0	0	0	0	10	0	0	0	0	0	1	0	0	10	0	0	5	0	0	0	0	25	0
8	ENSG00000064313	ENSG00000064313.13	TAF2	TATA-box binding protein associated factor 2 [Source:HGNC Symbol;Acc:HGNC:11536]	FALSE	FALSE	FALSE	FALSE	FALSE	FALSE	.	.	FALSE	.	FALSE	FALSE	Moderate (GENCC:100003)>microcephaly-thin corpus callosum-intellectual disability syndrome (MONDO:0014273)>Autosomal recessive (HP:0000007)|Strong (GENCC:100002)>microcephaly-thin corpus callosum-intellectual disability syndrome (MONDO:0014273)>Autosomal recessive (HP:0000007)|Supportive (GENCC:100009)>microcephaly-thin corpus callosum-intellectual disability syndrome (MONDO:0014273)>Autosomal re…	biallelic_autosomal	limited	Brain/Cognition	2	Expert Review Green|NHS GMS|Victorian Clinical Genetics Services	Autosomal recessive	.	0	8	0	0	0	0	0	0	1	0	0	0	0	0	0	10	0	0	0	5	0	1	0	1	14
7	ENSG00000064393	ENSG00000064393.16	HIPK2	homeodomain interacting protein kinase 2 [Source:HGNC Symbol;Acc:HGNC:14402]	FALSE	FALSE	FALSE	FALSE	FALSE	FALSE	.	.	FALSE	.	FALSE	FALSE	.	.	.	.	0	.	.	.	0	0	0	0	0	0	0	0	0	0	0	0	0	0	0	0	0	0	0	0	0	10	0	10	0
7	ENSG00000064419	ENSG00000064419.14	TNPO3	transportin 3 [Source:HGNC Symbol;Acc:HGNC:17103]	TRUE	FALSE	TRUE	TRUE	TRUE	TRUE	.	.	FALSE	.	FALSE	FALSE	Moderate (GENCC:100003)>autosomal dominant limb-girdle muscular dystrophy type 1F (MONDO:0012034)>Autosomal dominant (HP:0000006)|Strong (GENCC:100002)>autosomal dominant limb-girdle muscular dystrophy type 1F (MONDO:0012034)>Autosomal dominant (HP:0000006)|Supportive (GENCC:100009)>autosomal dominant limb-girdle muscular dystrophy type 1F (MONDO:0012034)>Autosomal dominant (HP:0000006)	.	.	.	2	.	Autosomal dominant	3	8	0	0	5	10	0	0	0	0	0	0	0	1	0	0	0	0	0	5	0	0	1	0	29	0
19	ENSG00000064489	ENSG00000064489.23	BORCS8-MEF2B	BORCS8-MEF2B readthrough [Source:HGNC Symbol;Acc:HGNC:39979]	FALSE	FALSE	FALSE	FALSE	FALSE	FALSE	.	.	.	.	.	.	.	.	.	.	4	.	.	.	0	0	0	0	0	0	0	0	0	0	0	0	0	0	0	0	0	0	0	0	0	0	0	0	0
19	ENSG00000064490	ENSG00000064490.14	RFXANK	regulatory factor X associated ankyrin containing protein [Source:HGNC Symbol;Acc:HGNC:9987]	FALSE	FALSE	FALSE	FALSE	FALSE	FALSE	.	.	FALSE	.	FALSE	FALSE	Definitive (GENCC:100001)>MHC class II deficiency (MONDO:0008855)>Autosomal recessive (HP:0000007)|Strong (GENCC:100002)>MHC class II deficiency (MONDO:0008855)>Autosomal recessive (HP:0000007)|Supportive (GENCC:100009)>MHC class II deficiency (MONDO:0008855)>Autosomal recessive (HP:0000007)	.	.	.	6	.	Autosomal recessive	.	0	10	0	0	0	0	0	0	0	0	0	0	0	0	0	0	0	0	0	5	0	0	0	0	15
19	ENSG00000064545	ENSG00000064545.15	TMEM161A	transmembrane protein 161A [Source:HGNC Symbol;Acc:HGNC:26020]	FALSE	FALSE	FALSE	FALSE	FALSE	FALSE	.	.	FALSE	.	FALSE	FALSE	.	.	.	.	4	.	.	.	0	0	0	0	0	0	0	0	0	0	0	0	0	0	0	0	0	0	0	0	0	0	0	0	0
19	ENSG00000064547	ENSG00000064547.14	LPAR2	lysophosphatidic acid receptor 2 [Source:HGNC Symbol;Acc:HGNC:3168]	FALSE	FALSE	FALSE	FALSE	FALSE	FALSE	.	.	FALSE	.	.	.	.	.	.	.	4	.	.	.	0	0	0	0	0	0	0	0	0	0	0	0	0	0	0	0	0	0	0	0	0	0	0	0	0
20	ENSG00000064601	ENSG00000064601.21	CTSA	cathepsin A [Source:HGNC Symbol;Acc:HGNC:9251]	FALSE	FALSE	FALSE	FALSE	FALSE	FALSE	.	.	FALSE	.	FALSE	FALSE	Definitive (GENCC:100001)>galactosialidosis (MONDO:0009737)>Autosomal recessive (HP:0000007)|Strong (GENCC:100002)>galactosialidosis (MONDO:0009737)>Autosomal recessive (HP:0000007)|Supportive (GENCC:100009)>galactosialidosis (MONDO:0009737)>Autosomal recessive (HP:0000007)	biallelic_autosomal	definitive	Endocrine/Metabolic|Skeleton	4	Expert Review Green|Radboud University Medical Center, Nijmegen|Victorian Clinical Genetics Services	Autosomal recessive	.	0	10	0	0	0	0	0	0	0	10	0	0	0	0	0	10	0	0	0	5	0	0	0	0	25
19	ENSG00000064607	ENSG00000064607.17	SUGP2	SURP and G-patch domain containing 2 [Source:HGNC Symbol;Acc:HGNC:18641]	FALSE	FALSE	FALSE	FALSE	FALSE	FALSE	.	.	FALSE	.	FALSE	FALSE	.	.	.	.	0	.	.	.	0	0	0	0	0	0	0	0	0	0	0	0	0	0	0	0	0	0	0	0	0	10	0	10	0
5	ENSG00000064651	ENSG00000064651.14	SLC12A2	solute carrier family 12 member 2 [Source:HGNC Symbol;Acc:HGNC:10911]	FALSE	FALSE	FALSE	FALSE	FALSE	FALSE	.	.	FALSE	.	FALSE	FALSE	No Known Disease Relationship (GENCC:100008)>schizophrenia (MONDO:0005090)>Unknown (HP:0000005)|Strong (GENCC:100002)>Delpire-McNeill syndrome (MONDO:0033667)>Autosomal dominant (HP:0000006)|Strong (GENCC:100002)>Kilquist syndrome (MONDO:0033664)>Autosomal recessive (HP:0000007)|Strong (GENCC:100002)>hearing loss, autosomal dominant 78 (MONDO:0033665)>Autosomal dominant (HP:0000006)|Supportive (G…	.	.	.	1	Expert Review Green|Literature	Autosomal dominant|Autosomal recessive	.	8	8	0	0	0	0	0	0	0	0	0	0	0	0	0	10	0	0	5	5	0	5	0	18	13
5	ENSG00000064652	ENSG00000064652.11	SNX24	sorting nexin 24 [Source:HGNC Symbol;Acc:HGNC:21533]	FALSE	FALSE	FALSE	FALSE	FALSE	FALSE	.	.	FALSE	.	FALSE	FALSE	.	.	.	.	7	.	.	.	0	0	0	0	0	0	0	0	0	0	0	0	0	0	0	0	0	0	0	0	0	0	0	0	0
20	ENSG00000064655	ENSG00000064655.19	EYA2	EYA transcriptional coactivator and phosphatase 2 [Source:HGNC Symbol;Acc:HGNC:3520]	FALSE	FALSE	FALSE	FALSE	FALSE	FALSE	.	.	FALSE	.	FALSE	FALSE	.	.	.	.	2	.	.	.	0	0	0	0	0	0	0	0	0	0	0	0	0	0	0	0	0	0	0	0	0	1	0	1	0
19	ENSG00000064666	ENSG00000064666.15	CNN2	calponin 2 [Source:HGNC Symbol;Acc:HGNC:2156]	FALSE	FALSE	FALSE	FALSE	FALSE	FALSE	.	.	FALSE	.	FALSE	FALSE	.	.	.	.	4	.	.	.	0	0	0	0	0	0	0	0	0	0	0	0	0	0	0	0	0	0	0	0	0	0	0	0	0
19	ENSG00000064687	ENSG00000064687.13	ABCA7	ATP binding cassette subfamily A member 7 [Source:HGNC Symbol;Acc:HGNC:37]	FALSE	FALSE	FALSE	FALSE	FALSE	FALSE	.	Expert Review Red|SFARI	FALSE	.	FALSE	FALSE	Limited (GENCC:100004)>Alzheimer disease 9 (MONDO:0012153)>Unknown (HP:0000005)	.	.	.	5	.	Autosomal dominant	2	0	0	0	0	0	0	0	0	0	0	0	0	5	0	1	0	0	0	5	0	0	0	0	5	0
5	ENSG00000064692	ENSG00000064692.20	SNCAIP	synuclein alpha interacting protein [Source:HGNC Symbol;Acc:HGNC:11139]	FALSE	FALSE	FALSE	FALSE	FALSE	FALSE	.	.	FALSE	.	FALSE	FALSE	.	.	.	.	2	.	.	3	0	0	0	0	0	0	0	0	0	0	0	0	1	0	0	0	0	0	0	0	0	1	0	1	0
1	ENSG00000064703	ENSG00000064703.13	DDX20	DEAD-box helicase 20 [Source:HGNC Symbol;Acc:HGNC:2743]	FALSE	FALSE	FALSE	FALSE	FALSE	FALSE	.	.	FALSE	.	FALSE	FALSE	.	.	.	.	5	.	.	.	0	0	0	0	0	0	0	0	0	0	0	0	0	0	0	0	0	0	0	0	0	0	0	0	0
15	ENSG00000064726	ENSG00000064726.10	BTBD1	BTB domain containing 1 [Source:HGNC Symbol;Acc:HGNC:1120]	FALSE	FALSE	FALSE	FALSE	FALSE	FALSE	.	.	FALSE	.	FALSE	FALSE	.	.	.	.	4	.	.	.	0	0	0	0	0	0	0	0	0	0	0	0	0	0	0	0	0	0	0	0	0	0	0	0	0
12	ENSG00000064763	ENSG00000064763.12	FAR2	fatty acyl-CoA reductase 2 [Source:HGNC Symbol;Acc:HGNC:25531]	FALSE	FALSE	FALSE	FALSE	FALSE	FALSE	.	.	FALSE	.	FALSE	FALSE	.	.	.	.	2	.	.	.	0	0	0	0	0	0	0	0	0	0	0	0	0	0	0	0	0	0	0	0	0	1	0	1	0
20	ENSG00000064787	ENSG00000064787.14	BCAS1	brain enriched myelin associated protein 1 [Source:HGNC Symbol;Acc:HGNC:974]	FALSE	FALSE	FALSE	FALSE	FALSE	FALSE	.	Expert Review Red|SFARI	FALSE	.	FALSE	FALSE	.	.	.	.	4	.	.	2	0	0	0	0	0	0	0	0	0	0	0	0	5	0	1	0	0	0	0	0	0	0	0	0	0
3	ENSG00000064835	ENSG00000064835.12	POU1F1	POU class 1 homeobox 1 [Source:HGNC Symbol;Acc:HGNC:9210]	FALSE	FALSE	FALSE	FALSE	FALSE	FALSE	.	.	FALSE	.	FALSE	FALSE	Definitive (GENCC:100001)>pituitary hormone deficiency, combined, 1 (MONDO:0024464)>Autosomal recessive (HP:0000007)|Definitive (GENCC:100001)>pituitary hormone deficiency, combined, 1 (MONDO:0024464)>Semidominant (HP:0032113)|Moderate (GENCC:100003)>pituitary hormone deficiency, combined, 1 (MONDO:0024464)>Autosomal dominant (HP:0000006)|Strong (GENCC:100002)>pituitary hormone deficiency, combin…	biallelic_autosomal	definitive	Endocrine/Metabolic	3	BRIDGE study SPEED NEURO Tier1 Gene|Expert Review Amber|Victorian Clinical Genetics Services	Autosomal dominant|Autosomal recessive	.	10	10	0	0	0	0	0	0	0	10	0	0	0	0	0	5	0	0	5	5	0	0	0	15	25
1	ENSG00000064886	ENSG00000064886.14	CHI3L2	chitinase 3 like 2 [Source:HGNC Symbol;Acc:HGNC:1933]	FALSE	FALSE	FALSE	FALSE	FALSE	FALSE	.	.	FALSE	.	FALSE	FALSE	.	.	.	.	7	.	.	.	0	0	0	0	0	0	0	0	0	0	0	0	0	0	0	0	0	0	0	0	0	0	0	0	0
19	ENSG00000064932	ENSG00000064932.16	SBNO2	strawberry notch homolog 2 [Source:HGNC Symbol;Acc:HGNC:29158]	FALSE	FALSE	FALSE	FALSE	FALSE	TRUE	.	.	.	.	FALSE	FALSE	.	.	.	.	1	.	.	.	0	0	0	0	5	0	0	0	0	0	0	0	0	0	0	0	0	0	0	0	0	5	0	10	0
2	ENSG00000064933	ENSG00000064933.19	PMS1	PMS1 homolog 1, mismatch repair system component [Source:HGNC Symbol;Acc:HGNC:9121]	FALSE	FALSE	FALSE	FALSE	FALSE	FALSE	.	.	FALSE	.	FALSE	FALSE	Refuted Evidence (GENCC:100006)>Lynch syndrome (MONDO:0005835)>Autosomal dominant (HP:0000006)	.	.	.	5	.	.	.	0	0	0	0	0	0	0	0	0	0	0	0	0	0	0	0	0	0	0	0	0	0	0	0	0
19	ENSG00000064961	ENSG00000064961.19	HMG20B	high mobility group 20B [Source:HGNC Symbol;Acc:HGNC:5002]	FALSE	FALSE	FALSE	FALSE	FALSE	FALSE	.	.	FALSE	.	FALSE	FALSE	.	.	.	.	2	.	.	.	0	0	0	0	0	0	0	0	0	0	0	0	0	0	0	0	0	0	0	0	0	1	0	1	0
2	ENSG00000064989	ENSG00000064989.13	CALCRL	calcitonin receptor like receptor [Source:HGNC Symbol;Acc:HGNC:16709]	FALSE	FALSE	FALSE	FALSE	FALSE	FALSE	.	.	FALSE	.	FALSE	FALSE	Limited (GENCC:100004)>lymphatic malformation 8 (MONDO:0032907)>Unknown (HP:0000005)	.	.	.	1	.	Autosomal recessive	.	0	0	0	0	0	0	0	0	0	0	0	0	0	0	0	0	0	0	0	5	0	5	0	5	5
6	ENSG00000064995	ENSG00000064995.19	TAF11	TATA-box binding protein associated factor 11 [Source:HGNC Symbol;Acc:HGNC:11544]	FALSE	FALSE	FALSE	FALSE	FALSE	FALSE	.	.	FALSE	.	FALSE	FALSE	.	.	.	.	4	.	.	.	0	0	0	0	0	0	0	0	0	0	0	0	0	0	0	0	0	0	0	0	0	0	0	0	0
6	ENSG00000064999	ENSG00000064999.16	ANKS1A	ankyrin repeat and sterile alpha motif domain containing 1A [Source:HGNC Symbol;Acc:HGNC:20961]	FALSE	FALSE	FALSE	FALSE	FALSE	FALSE	.	.	FALSE	.	FALSE	FALSE	.	.	.	.	1	.	.	.	0	0	0	0	0	0	0	0	0	0	0	0	0	0	0	0	0	0	0	0	0	5	0	5	0
19	ENSG00000065000	ENSG00000065000.20	AP3D1	adaptor related protein complex 3 subunit delta 1 [Source:HGNC Symbol;Acc:HGNC:568]	FALSE	FALSE	FALSE	FALSE	FALSE	TRUE	.	.	FALSE	.	FALSE	FALSE	Limited (GENCC:100004)>Hermansky-Pudlak syndrome 10 (MONDO:0014885)>Unknown (HP:0000005)|Moderate (GENCC:100003)>Hermansky-Pudlak syndrome 10 (MONDO:0014885)>Autosomal recessive (HP:0000007)	.	.	.	1	.	Autosomal recessive	.	0	5	0	0	5	0	0	0	0	0	0	0	0	0	0	0	0	0	0	5	0	5	0	10	10
6	ENSG00000065029	ENSG00000065029.15	ZNF76	zinc finger protein 76 [Source:HGNC Symbol;Acc:HGNC:13149]	FALSE	FALSE	FALSE	FALSE	FALSE	FALSE	.	.	FALSE	.	FALSE	FALSE	.	.	.	.	7	.	.	.	0	0	0	0	0	0	0	0	0	0	0	0	0	0	0	0	0	0	0	0	0	0	0	0	0
16	ENSG00000065054	ENSG00000065054.14	NHERF2	NHERF family PDZ scaffold protein 2 [Source:HGNC Symbol;Acc:HGNC:11076]	FALSE	FALSE	FALSE	FALSE	FALSE	FALSE	.	.	FALSE	.	FALSE	FALSE	.	.	.	.	3	.	.	.	0	0	0	0	0	0	0	0	0	0	0	0	0	0	0	0	0	0	0	0	0	0	0	0	0
16	ENSG00000065057	ENSG00000065057.9	NTHL1	nth like DNA glycosylase 1 [Source:HGNC Symbol;Acc:HGNC:8028]	FALSE	FALSE	FALSE	FALSE	FALSE	FALSE	.	.	FALSE	.	.	.	Definitive (GENCC:100001)>NTHL1-deficiency tumor predisposition syndrome (MONDO:0100502)>Autosomal recessive (HP:0000007)|Definitive (GENCC:100001)>familial adenomatous polyposis 3 (MONDO:0014630)>Autosomal recessive (HP:0000007)|Limited (GENCC:100004)>breast cancer (MONDO:0007254)>Autosomal recessive (HP:0000007)|Limited (GENCC:100004)>meningioma (MONDO:0016642)>Autosomal recessive (HP:0000007)|…	.	.	.	8	.	Autosomal recessive	.	0	10	0	0	0	0	0	0	0	0	0	0	0	0	0	0	0	0	0	5	0	0	0	0	15
6	ENSG00000065060	ENSG00000065060.18	BLTP3A	bridge-like lipid transfer protein family member 3A [Source:HGNC Symbol;Acc:HGNC:21216]	FALSE	FALSE	FALSE	FALSE	FALSE	FALSE	.	.	FALSE	.	.	.	.	.	.	.	3	.	.	.	0	0	0	0	0	0	0	0	0	0	0	0	0	0	0	0	0	0	0	0	0	0	0	0	0
1	ENSG00000065135	ENSG00000065135.12	GNAI3	G protein subunit alpha i3 [Source:HGNC Symbol;Acc:HGNC:4387]	FALSE	FALSE	FALSE	FALSE	FALSE	FALSE	.	.	FALSE	.	FALSE	FALSE	Definitive (GENCC:100001)>auriculocondylar syndrome 1 (MONDO:0011234)>Autosomal dominant (HP:0000006)|Moderate (GENCC:100003)>auriculocondylar syndrome 1 (MONDO:0011234)>Autosomal dominant (HP:0000006)|Strong (GENCC:100002)>auriculocondylar syndrome 1 (MONDO:0011234)>Autosomal dominant (HP:0000006)|Supportive (GENCC:100009)>auriculocondylar syndrome (MONDO:0000107)>Autosomal dominant (HP:0000006)	monoallelic_autosomal	definitive	Ear|Face	3	BRIDGE study SPEED NEURO Tier1 Gene|Expert Review Red	Autosomal dominant	.	10	0	0	0	0	0	0	10	0	0	0	0	0	0	0	1	0	0	5	0	0	0	0	25	0
13	ENSG00000065150	ENSG00000065150.21	IPO5	importin 5 [Source:HGNC Symbol;Acc:HGNC:6402]	FALSE	FALSE	FALSE	FALSE	FALSE	FALSE	.	.	FALSE	.	.	.	.	.	.	.	0	.	.	.	0	0	0	0	0	0	0	0	0	0	0	0	0	0	0	0	0	0	0	0	0	10	0	10	0
10	ENSG00000065154	ENSG00000065154.12	OAT	ornithine aminotransferase [Source:HGNC Symbol;Acc:HGNC:8091]	FALSE	FALSE	FALSE	FALSE	FALSE	FALSE	.	.	FALSE	.	FALSE	FALSE	Definitive (GENCC:100001)>ornithine aminotransferase deficiency (MONDO:0009796)>Autosomal recessive (HP:0000007)|Strong (GENCC:100002)>ornithine aminotransferase deficiency (MONDO:0009796)>Autosomal recessive (HP:0000007)|Supportive (GENCC:100009)>ornithine aminotransferase deficiency (MONDO:0009796)>Autosomal recessive (HP:0000007)	.	.	.	5	.	Autosomal recessive	.	0	10	0	0	0	0	0	0	0	0	0	0	0	0	0	0	0	0	0	5	0	0	0	0	15
1	ENSG00000065183	ENSG00000065183.16	WDR3	WD repeat domain 3 [Source:HGNC Symbol;Acc:HGNC:12755]	FALSE	FALSE	FALSE	FALSE	FALSE	FALSE	.	.	FALSE	.	FALSE	FALSE	.	.	.	.	3	.	.	.	0	0	0	0	0	0	0	0	0	0	0	0	0	0	0	0	0	0	0	0	0	0	0	0	0
1	ENSG00000065243	ENSG00000065243.20	PKN2	protein kinase N2 [Source:HGNC Symbol;Acc:HGNC:9406]	FALSE	FALSE	FALSE	FALSE	FALSE	FALSE	.	.	FALSE	.	FALSE	FALSE	.	.	.	.	0	.	.	.	0	0	0	0	0	0	0	0	0	0	0	0	0	0	0	0	0	0	0	0	0	10	0	10	0
19	ENSG00000065268	ENSG00000065268.11	WDR18	WD repeat domain 18 [Source:HGNC Symbol;Acc:HGNC:17956]	FALSE	FALSE	FALSE	FALSE	FALSE	FALSE	.	.	FALSE	.	FALSE	FALSE	.	.	.	.	0	.	.	.	0	0	0	0	0	0	0	0	0	0	0	0	0	0	0	0	0	0	0	0	0	10	0	10	0
6	ENSG00000065308	ENSG00000065308.5	TRAM2	translocation associated membrane protein 2 [Source:HGNC Symbol;Acc:HGNC:16855]	FALSE	FALSE	FALSE	FALSE	FALSE	FALSE	.	.	FALSE	.	FALSE	FALSE	.	.	.	.	1	.	.	.	0	0	0	0	0	0	0	0	0	0	0	0	0	0	0	0	0	0	0	0	0	5	0	5	0
17	ENSG00000065320	ENSG00000065320.9	NTN1	netrin 1 [Source:HGNC Symbol;Acc:HGNC:8029]	FALSE	FALSE	FALSE	FALSE	FALSE	FALSE	.	.	FALSE	.	FALSE	FALSE	Strong (GENCC:100002)>mirror movements 4 (MONDO:0032641)>Autosomal dominant (HP:0000006)|Supportive (GENCC:100009)>familial congenital mirror movements (MONDO:0016558)>Autosomal dominant (HP:0000006)	.	.	.	0	.	Autosomal dominant	.	8	0	0	0	0	0	0	0	0	0	0	0	0	0	0	0	0	0	5	0	0	10	0	23	0
17	ENSG00000065325	ENSG00000065325.13	GLP2R	glucagon like peptide 2 receptor [Source:HGNC Symbol;Acc:HGNC:4325]	FALSE	FALSE	FALSE	FALSE	FALSE	FALSE	.	.	FALSE	.	FALSE	FALSE	.	.	.	.	5	.	.	.	0	0	0	0	0	0	0	0	0	0	0	0	0	0	0	0	0	0	0	0	0	0	0	0	0
10	ENSG00000065328	ENSG00000065328.17	MCM10	minichromosome maintenance 10 replication initiation factor [Source:HGNC Symbol;Acc:HGNC:18043]	FALSE	FALSE	FALSE	FALSE	FALSE	FALSE	.	.	FALSE	.	FALSE	FALSE	Limited (GENCC:100004)>immunodeficiency 80 with or without congenital cardiomyopathy (MONDO:0030266)>Autosomal recessive (HP:0000007)	.	.	.	4	.	Autosomal recessive	.	0	1	0	0	0	0	0	0	0	0	0	0	0	0	0	0	0	0	0	5	0	0	0	0	6
12	ENSG00000065357	ENSG00000065357.20	DGKA	diacylglycerol kinase alpha [Source:HGNC Symbol;Acc:HGNC:2849]	FALSE	FALSE	FALSE	FALSE	FALSE	FALSE	.	.	FALSE	.	FALSE	FALSE	.	.	.	.	1	.	.	.	0	0	0	0	0	0	0	0	0	0	0	0	0	0	0	0	0	0	0	0	0	5	0	5	0
12	ENSG00000065361	ENSG00000065361.17	ERBB3	erb-b2 receptor tyrosine kinase 3 [Source:HGNC Symbol;Acc:HGNC:3431]	FALSE	FALSE	FALSE	FALSE	FALSE	FALSE	.	.	FALSE	.	FALSE	FALSE	Limited (GENCC:100004)>lethal congenital contracture syndrome 2 (MONDO:0011868)>Autosomal recessive (HP:0000007)|Strong (GENCC:100002)>lethal congenital contracture syndrome 2 (MONDO:0011868)>Autosomal recessive (HP:0000007)|Supportive (GENCC:100009)>Hirschsprung disease (MONDO:0018309)>Autosomal dominant (HP:0000006)|Supportive (GENCC:100009)>lethal congenital contracture syndrome 2 (MONDO:00118…	biallelic_autosomal	limited|strong	Eye: Physiology|Eye: Retina|Eye: Vitreous|GI tract|Heart/Cardiovasculature/Lymphatic|Skeleton|Spinal cord/Peripheral nerves	3	.	Autosomal dominant|Autosomal recessive	.	3	8	0	0	0	0	0	0	0	8	0	0	0	0	0	0	0	0	5	5	0	0	0	8	21
3	ENSG00000065371	ENSG00000065371.18	ROPN1	rhophilin associated tail protein 1 [Source:HGNC Symbol;Acc:HGNC:17692]	TRUE	FALSE	FALSE	FALSE	FALSE	TRUE	.	.	FALSE	.	FALSE	FALSE	.	.	.	.	7	.	.	.	0	0	0	5	5	0	0	0	0	0	0	0	0	0	0	0	0	0	0	0	0	0	0	10	0
2	ENSG00000065413	ENSG00000065413.20	ANKRD44	ankyrin repeat domain 44 [Source:HGNC Symbol;Acc:HGNC:25259]	FALSE	FALSE	FALSE	FALSE	FALSE	FALSE	.	.	FALSE	.	FALSE	FALSE	.	.	.	.	2	.	.	.	0	0	0	0	0	0	0	0	0	0	0	0	0	0	0	0	0	0	0	0	0	1	0	1	0
16	ENSG00000065427	ENSG00000065427.15	KARS1	lysyl-tRNA synthetase 1 [Source:HGNC Symbol;Acc:HGNC:6215]	FALSE	FALSE	FALSE	FALSE	FALSE	FALSE	.	.	FALSE	Expert Review|Expert Review Green|Literature|NHS GMS|Wessex and West Midlands GLH	.	.	Limited (GENCC:100004)>Charcot-Marie-Tooth disease recessive intermediate B (MONDO:0013338)>Unknown (HP:0000005)|Limited (GENCC:100004)>autosomal recessive nonsyndromic hearing loss 89 (MONDO:0013489)>Autosomal recessive (HP:0000007)|Limited (GENCC:100004)>nonsyndromic genetic hearing loss (MONDO:0019497)>Autosomal recessive (HP:0000007)|Strong (GENCC:100002)>autosomal recessive nonsyndromic hear…	biallelic_autosomal	limited|strong	Ear|Spinal cord/Peripheral nerves	4	BRIDGE study SPEED NEURO Tier1 Gene|Expert Review Green	Autosomal recessive	.	0	8	0	0	0	0	0	0	0	8	0	0	0	0	0	10	10	0	0	5	0	0	0	0	21
16	ENSG00000065457	ENSG00000065457.11	ADAT1	adenosine deaminase tRNA specific 1 [Source:HGNC Symbol;Acc:HGNC:228]	FALSE	FALSE	FALSE	FALSE	FALSE	FALSE	.	.	FALSE	.	FALSE	FALSE	.	.	.	.	6	.	.	.	0	0	0	0	0	0	0	0	0	0	0	0	0	0	0	0	0	0	0	0	0	0	0	0	0
3	ENSG00000065485	ENSG00000065485.20	PDIA5	protein disulfide isomerase family A member 5 [Source:HGNC Symbol;Acc:HGNC:24811]	FALSE	FALSE	FALSE	FALSE	FALSE	FALSE	.	.	FALSE	.	FALSE	FALSE	.	.	.	.	4	.	.	.	0	0	0	0	0	0	0	0	0	0	0	0	0	0	0	0	0	0	0	0	0	0	0	0	0
6	ENSG00000065491	ENSG00000065491.8	TBC1D22B	TBC1 domain family member 22B [Source:HGNC Symbol;Acc:HGNC:21602]	FALSE	FALSE	FALSE	FALSE	FALSE	FALSE	.	.	FALSE	.	FALSE	FALSE	.	.	.	.	2	.	.	.	0	0	0	0	0	0	0	0	0	0	0	0	0	0	0	0	0	0	0	0	0	1	0	1	0
3	ENSG00000065518	ENSG00000065518.8	NDUFB4	NADH:ubiquinone oxidoreductase subunit B4 [Source:HGNC Symbol;Acc:HGNC:7699]	FALSE	FALSE	FALSE	FALSE	FALSE	FALSE	.	.	FALSE	.	FALSE	FALSE	.	.	.	.	7	.	.	.	0	0	0	0	0	0	0	0	0	0	0	0	0	0	0	0	0	0	0	0	0	0	0	0	0
1	ENSG00000065526	ENSG00000065526.13	SPEN	spen family transcriptional repressor [Source:HGNC Symbol;Acc:HGNC:17575]	TRUE	FALSE	TRUE	TRUE	TRUE	TRUE	.	.	TRUE	.	FALSE	FALSE	Definitive (GENCC:100001)>Radio-Tartaglia syndrome (MONDO:0859143)>Autosomal dominant (HP:0000006)|No Known Disease Relationship (GENCC:100008)>complex neurodevelopmental disorder (MONDO:0100038)>Autosomal dominant (HP:0000006)|Strong (GENCC:100002)>Radio-Tartaglia syndrome (MONDO:0859143)>Autosomal dominant (HP:0000006)	monoallelic_autosomal	definitive	.	0	Expert Review Green|Literature	Autosomal dominant	2	10	0	0	5	10	0	0	10	0	0	0	0	5	10	0	10	0	0	5	0	0	10	0	60	0
3	ENSG00000065534	ENSG00000065534.20	MYLK	myosin light chain kinase [Source:HGNC Symbol;Acc:HGNC:7590]	FALSE	FALSE	FALSE	FALSE	FALSE	FALSE	.	.	FALSE	.	FALSE	FALSE	Limited (GENCC:100004)>megacystis-microcolon-intestinal hypoperistalsis syndrome (MONDO:0007960)>Autosomal recessive (HP:0000007)|Moderate (GENCC:100003)>aortic aneurysm, familial thoracic 7 (MONDO:0013418)>Autosomal dominant (HP:0000006)|Moderate (GENCC:100003)>connective tissue disorder (MONDO:0003900)>Autosomal dominant (HP:0000006)|Strong (GENCC:100002)>aortic aneurysm, familial thoracic 7 (M…	biallelic_autosomal	strong	GI tract|Kidney Renal Tract	2	.	Autosomal dominant|Autosomal recessive	3	8	1	0	0	0	0	0	0	0	8	0	0	1	0	0	0	0	0	5	5	0	1	0	14	14
2	ENSG00000065548	ENSG00000065548.18	ZC3H15	zinc finger CCCH-type containing 15 [Source:HGNC Symbol;Acc:HGNC:29528]	FALSE	FALSE	FALSE	FALSE	FALSE	FALSE	.	.	FALSE	.	FALSE	FALSE	.	.	.	.	1	.	.	.	0	0	0	0	0	0	0	0	0	0	0	0	0	0	0	0	0	0	0	0	0	5	0	5	0
17	ENSG00000065559	ENSG00000065559.15	MAP2K4	mitogen-activated protein kinase kinase 4 [Source:HGNC Symbol;Acc:HGNC:6844]	FALSE	FALSE	FALSE	FALSE	FALSE	FALSE	.	.	FALSE	.	FALSE	FALSE	.	.	.	.	0	.	.	.	0	0	0	0	0	0	0	0	0	0	0	0	0	0	0	0	0	0	0	0	0	10	0	10	0
1	ENSG00000065600	ENSG00000065600.13	PACC1	proton activated chloride channel 1 [Source:HGNC Symbol;Acc:HGNC:25593]	FALSE	FALSE	FALSE	FALSE	FALSE	FALSE	.	.	FALSE	.	.	.	.	.	.	.	7	.	.	.	0	0	0	0	0	0	0	0	0	0	0	0	0	0	0	0	0	0	0	0	0	0	0	0	0
6	ENSG00000065609	ENSG00000065609.15	SNAP91	synaptosome associated protein 91 [Source:HGNC Symbol;Acc:HGNC:14986]	FALSE	FALSE	FALSE	FALSE	FALSE	FALSE	.	.	FALSE	.	FALSE	FALSE	.	.	.	.	0	.	.	.	0	0	0	0	0	0	0	0	0	0	0	0	0	0	0	0	0	0	0	0	0	10	0	10	0
10	ENSG00000065613	ENSG00000065613.15	SLK	STE20 like kinase [Source:HGNC Symbol;Acc:HGNC:11088]	FALSE	FALSE	FALSE	FALSE	FALSE	FALSE	.	.	FALSE	.	FALSE	FALSE	.	.	.	.	1	.	.	.	0	0	0	0	0	0	0	0	0	0	0	0	0	0	0	0	0	0	0	0	0	5	0	5	0
6	ENSG00000065615	ENSG00000065615.14	CYB5R4	cytochrome b5 reductase 4 [Source:HGNC Symbol;Acc:HGNC:20147]	FALSE	FALSE	FALSE	FALSE	FALSE	FALSE	.	.	FALSE	.	FALSE	FALSE	.	.	.	.	5	.	.	.	0	0	0	0	0	0	0	0	0	0	0	0	0	0	0	0	0	0	0	0	0	0	0	0	0
10	ENSG00000065618	ENSG00000065618.21	COL17A1	collagen type XVII alpha 1 chain [Source:HGNC Symbol;Acc:HGNC:2194]	FALSE	FALSE	FALSE	FALSE	FALSE	FALSE	.	.	FALSE	.	FALSE	FALSE	Definitive (GENCC:100001)>epithelial recurrent erosion dystrophy (MONDO:0007381)>Autosomal dominant (HP:0000006)|Definitive (GENCC:100001)>junctional epidermolysis bullosa, non-Herlitz type (MONDO:0009180)>Autosomal recessive (HP:0000007)|Moderate (GENCC:100003)>epithelial recurrent erosion dystrophy (MONDO:0007381)>Autosomal dominant (HP:0000006)|Strong (GENCC:100002)>epithelial recurrent erosio…	.	.	.	4	.	Autosomal dominant|Autosomal recessive	.	10	10	0	0	0	0	0	0	0	0	0	0	0	0	0	0	0	0	5	5	0	0	0	15	15
10	ENSG00000065621	ENSG00000065621.15	GSTO2	glutathione S-transferase omega 2 [Source:HGNC Symbol;Acc:HGNC:23064]	FALSE	FALSE	FALSE	FALSE	FALSE	FALSE	.	.	FALSE	.	FALSE	FALSE	.	.	.	.	8	.	.	.	0	0	0	0	0	0	0	0	0	0	0	0	0	0	0	0	0	0	0	0	0	0	0	0	0
10	ENSG00000065665	ENSG00000065665.21	SEC61A2	SEC61 translocon subunit alpha 2 [Source:HGNC Symbol;Acc:HGNC:17702]	FALSE	FALSE	FALSE	FALSE	FALSE	FALSE	.	.	FALSE	.	FALSE	FALSE	.	.	.	.	2	.	.	.	0	0	0	0	0	0	0	0	0	0	0	0	0	0	0	0	0	0	0	0	0	1	0	1	0
10	ENSG00000065675	ENSG00000065675.16	PRKCQ	protein kinase C theta [Source:HGNC Symbol;Acc:HGNC:9410]	FALSE	FALSE	FALSE	FALSE	FALSE	FALSE	.	.	FALSE	.	FALSE	FALSE	.	.	.	.	1	.	.	.	0	0	0	0	0	0	0	0	0	0	0	0	0	0	0	0	0	0	0	0	0	5	0	5	0
19	ENSG00000065717	ENSG00000065717.16	TLE2	TLE family member 2, transcriptional corepressor [Source:HGNC Symbol;Acc:HGNC:11838]	FALSE	FALSE	FALSE	FALSE	FALSE	FALSE	.	.	FALSE	.	FALSE	FALSE	.	.	.	.	3	.	.	.	0	0	0	0	0	0	0	0	0	0	0	0	0	0	0	0	0	0	0	0	0	0	0	0	0
2	ENSG00000065802	ENSG00000065802.12	ASB1	ankyrin repeat and SOCS box containing 1 [Source:HGNC Symbol;Acc:HGNC:16011]	FALSE	FALSE	FALSE	FALSE	FALSE	FALSE	.	.	FALSE	.	FALSE	FALSE	.	.	.	.	5	.	.	.	0	0	0	0	0	0	0	0	0	0	0	0	0	0	0	0	0	0	0	0	0	0	0	0	0
10	ENSG00000065809	ENSG00000065809.14	FAM107B	family with sequence similarity 107 member B [Source:HGNC Symbol;Acc:HGNC:23726]	FALSE	FALSE	FALSE	FALSE	FALSE	FALSE	.	.	FALSE	.	FALSE	FALSE	.	.	.	.	7	.	.	.	0	0	0	0	0	0	0	0	0	0	0	0	0	0	0	0	0	0	0	0	0	0	0	0	0
6	ENSG00000065833	ENSG00000065833.9	ME1	malic enzyme 1 [Source:HGNC Symbol;Acc:HGNC:6983]	FALSE	FALSE	FALSE	FALSE	FALSE	FALSE	.	.	FALSE	.	FALSE	FALSE	.	.	.	.	6	.	.	.	0	0	0	0	0	0	0	0	0	0	0	0	0	0	0	0	0	0	0	0	0	0	0	0	0
4	ENSG00000065882	ENSG00000065882.18	TBC1D1	TBC1 domain family member 1 [Source:HGNC Symbol;Acc:HGNC:11578]	FALSE	FALSE	FALSE	FALSE	FALSE	FALSE	.	.	FALSE	.	FALSE	FALSE	Limited (GENCC:100004)>congenital anomaly of kidney and urinary tract (MONDO:0019719)>Autosomal dominant (HP:0000006)	.	.	.	3	.	.	.	1	0	0	0	0	0	0	0	0	0	0	0	0	0	0	0	0	0	0	0	0	0	0	1	0
7	ENSG00000065883	ENSG00000065883.18	CDK13	cyclin dependent kinase 13 [Source:HGNC Symbol;Acc:HGNC:1733]	TRUE	FALSE	TRUE	TRUE	TRUE	TRUE	.	.	TRUE	.	FALSE	FALSE	Definitive (GENCC:100001)>syndromic intellectual disability (MONDO:0000508)>Autosomal dominant (HP:0000006)|Strong (GENCC:100002)>congenital heart defects, dysmorphic facial features, and intellectual developmental disorder (MONDO:0044302)>Autosomal dominant (HP:0000006)	monoallelic_autosomal	definitive	Brain/Cognition|Heart/Cardiovasculature/Lymphatic	1	BRIDGE study SPEED NEURO Tier1 Gene|Expert Review Green|Victorian Clinical Genetics Services	Autosomal dominant	.	10	0	0	5	10	0	10	0	0	0	0	0	0	10	0	10	0	0	5	0	0	5	0	55	0
2	ENSG00000065911	ENSG00000065911.13	MTHFD2	methylenetetrahydrofolate dehydrogenase (NADP+ dependent) 2, methenyltetrahydrofolate cyclohydrolase [Source:HGNC Symbol;Acc:HGNC:7434]	FALSE	FALSE	FALSE	FALSE	FALSE	FALSE	.	.	FALSE	.	FALSE	FALSE	.	.	.	.	4	.	.	.	0	0	0	0	0	0	0	0	0	0	0	0	0	0	0	0	0	0	0	0	0	0	0	0	0
X	ENSG00000065923	ENSG00000065923.10	SLC9A7	solute carrier family 9 member A7 [Source:HGNC Symbol;Acc:HGNC:17123]	.	.	.	.	.	.	.	.	FALSE	.	FALSE	FALSE	Limited (GENCC:100004)>intellectual developmental disorder, X-linked 108 (MONDO:0026723)>Unknown (HP:0000005)|Limited (GENCC:100004)>intellectual developmental disorder, X-linked 108 (MONDO:0026723)>X-linked (HP:0001417)|Limited (GENCC:100004)>intellectual developmental disorder, X-linked 108 (MONDO:0026723)>X-linked recessive (HP:0001419)|Strong (GENCC:100002)>intellectual developmental disorder…	monoallelic_X_hem	limited	Brain/Cognition	0	Expert Review Amber|Expert list	X-linked recessive	.	0	0	8	0	0	0	0	0	0	0	1	0	0	0	0	5	0	0	0	0	5	0	10	0	0
12	ENSG00000065970	ENSG00000065970.9	FOXJ2	forkhead box J2 [Source:HGNC Symbol;Acc:HGNC:24818]	FALSE	FALSE	FALSE	FALSE	FALSE	FALSE	.	.	FALSE	.	FALSE	FALSE	.	.	.	.	0	.	.	.	0	0	0	0	0	0	0	0	0	0	0	0	0	0	0	0	0	0	0	0	0	10	0	10	0
1	ENSG00000065978	ENSG00000065978.19	YBX1	Y-box binding protein 1 [Source:HGNC Symbol;Acc:HGNC:8014]	FALSE	FALSE	FALSE	FALSE	FALSE	FALSE	.	.	FALSE	.	FALSE	FALSE	.	.	.	.	1	.	.	.	0	0	0	0	0	0	0	0	0	0	0	0	0	0	0	0	0	0	0	0	0	5	0	5	0
19	ENSG00000065989	ENSG00000065989.16	PDE4A	phosphodiesterase 4A [Source:HGNC Symbol;Acc:HGNC:8780]	FALSE	FALSE	FALSE	FALSE	FALSE	FALSE	.	.	FALSE	.	FALSE	FALSE	.	.	.	.	1	.	.	.	0	0	0	0	0	0	0	0	0	0	0	0	0	0	0	0	0	0	0	0	0	5	0	5	0
1	ENSG00000066027	ENSG00000066027.12	PPP2R5A	protein phosphatase 2 regulatory subunit B'alpha [Source:HGNC Symbol;Acc:HGNC:9309]	FALSE	FALSE	FALSE	FALSE	FALSE	FALSE	.	.	FALSE	.	FALSE	FALSE	.	.	.	.	1	.	.	.	0	0	0	0	0	0	0	0	0	0	0	0	0	0	0	0	0	0	0	0	0	5	0	5	0
2	ENSG00000066032	ENSG00000066032.19	CTNNA2	catenin alpha 2 [Source:HGNC Symbol;Acc:HGNC:2510]	TRUE	FALSE	FALSE	FALSE	TRUE	TRUE	.	.	FALSE	Expert Review Green|Literature|NHS GMS|Wessex and West Midlands GLH	FALSE	FALSE	Moderate (GENCC:100003)>cortical dysplasia, complex, with other brain malformations 9 (MONDO:0032578)>Autosomal recessive (HP:0000007)|Strong (GENCC:100002)>cortical dysplasia, complex, with other brain malformations 9 (MONDO:0032578)>Autosomal recessive (HP:0000007)	biallelic_autosomal	strong	Brain/Cognition	1	Expert Review Green|Literature	Autosomal recessive	.	0	8	0	5	10	0	0	0	8	0	0	0	0	0	0	10	10	0	0	5	0	5	0	20	21
19	ENSG00000066044	ENSG00000066044.15	ELAVL1	ELAV like RNA binding protein 1 [Source:HGNC Symbol;Acc:HGNC:3312]	FALSE	FALSE	FALSE	FALSE	FALSE	FALSE	.	.	FALSE	.	FALSE	FALSE	.	.	.	.	0	.	.	.	0	0	0	0	0	0	0	0	0	0	0	0	0	0	0	0	0	0	0	0	0	10	0	10	0
1	ENSG00000066056	ENSG00000066056.15	TIE1	tyrosine kinase with immunoglobulin like and EGF like domains 1 [Source:HGNC Symbol;Acc:HGNC:11809]	FALSE	FALSE	FALSE	FALSE	FALSE	FALSE	.	.	FALSE	.	FALSE	FALSE	Limited (GENCC:100004)>lymphatic malformation 11 (MONDO:0030316)>Autosomal dominant (HP:0000006)|Limited (GENCC:100004)>lymphatic malformation 11 (MONDO:0030316)>Unknown (HP:0000005)	.	.	.	4	.	Autosomal dominant	.	1	0	0	0	0	0	0	0	0	0	0	0	0	0	0	0	0	0	5	0	0	0	0	6	0
12	ENSG00000066084	ENSG00000066084.13	DIP2B	disco interacting protein 2 homolog B [Source:HGNC Symbol;Acc:HGNC:29284]	FALSE	FALSE	FALSE	FALSE	FALSE	FALSE	.	.	FALSE	.	FALSE	FALSE	Limited (GENCC:100004)>intellectual disability, FRA12A type (MONDO:0007634)>Autosomal dominant (HP:0000006)|No Known Disease Relationship (GENCC:100008)>intellectual disability, FRA12A type (MONDO:0007634)>Unknown (HP:0000005)	monoallelic_autosomal	limited	Brain/Cognition	0	Expert Review Red|Radboud University Medical Center, Nijmegen|Victorian Clinical Genetics Services	Autosomal dominant	.	1	0	0	0	0	0	1	0	0	0	0	0	0	0	0	1	0	0	5	0	0	10	0	17	0
12	ENSG00000066117	ENSG00000066117.15	SMARCD1	SWI/SNF related, matrix associated, actin dependent regulator of chromatin, subfamily d, member 1 [Source:HGNC Symbol;Acc:HGNC:11106]	FALSE	FALSE	FALSE	FALSE	FALSE	FALSE	.	.	FALSE	.	FALSE	FALSE	Moderate (GENCC:100003)>Coffin-Siris syndrome 11 (MONDO:0032912)>Autosomal dominant (HP:0000006)|Strong (GENCC:100002)>Coffin-Siris syndrome 11 (MONDO:0032912)>Autosomal dominant (HP:0000006)|Strong (GENCC:100002)>autism, susceptibility to, 15 (MONDO:0012801)>Autosomal dominant (HP:0000006)|Supportive (GENCC:100009)>Coffin-Siris syndrome (MONDO:0015452)>Autosomal dominant (HP:0000006)	monoallelic_autosomal	strong	Brain/Cognition	0	Expert Review Green	Autosomal dominant	.	8	0	0	0	0	0	8	0	0	0	0	0	0	0	0	10	0	0	5	0	0	10	0	31	0
1	ENSG00000066135	ENSG00000066135.13	KDM4A	lysine demethylase 4A [Source:HGNC Symbol;Acc:HGNC:22978]	FALSE	FALSE	FALSE	FALSE	FALSE	FALSE	.	.	FALSE	.	FALSE	FALSE	.	.	.	.	0	.	.	.	0	0	0	0	0	0	0	0	0	0	0	0	0	0	0	0	0	0	0	0	0	10	0	10	0
1	ENSG00000066136	ENSG00000066136.21	NFYC	nuclear transcription factor Y subunit gamma [Source:HGNC Symbol;Acc:HGNC:7806]	FALSE	FALSE	FALSE	FALSE	FALSE	FALSE	.	.	FALSE	.	FALSE	FALSE	.	.	.	.	2	.	.	.	0	0	0	0	0	0	0	0	0	0	0	0	0	0	0	0	0	0	0	0	0	1	0	1	0
1	ENSG00000066185	ENSG00000066185.13	ZMYND12	zinc finger MYND-type containing 12 [Source:HGNC Symbol;Acc:HGNC:21192]	FALSE	FALSE	FALSE	FALSE	FALSE	FALSE	.	.	FALSE	.	FALSE	FALSE	.	.	.	.	4	Expert Review Red	.	.	0	0	0	0	0	0	0	0	0	0	0	0	0	0	0	1	0	0	0	0	0	0	0	0	0
5	ENSG00000066230	ENSG00000066230.12	SLC9A3	solute carrier family 9 member A3 [Source:HGNC Symbol;Acc:HGNC:11073]	TRUE	FALSE	FALSE	FALSE	FALSE	TRUE	.	.	FALSE	.	FALSE	FALSE	Moderate (GENCC:100003)>congenital secretory sodium diarrhea 8 (MONDO:0014808)>Autosomal recessive (HP:0000007)|Strong (GENCC:100002)>congenital secretory sodium diarrhea 8 (MONDO:0014808)>Autosomal recessive (HP:0000007)|Supportive (GENCC:100009)>congenital sodium diarrhea (MONDO:0015170)>Autosomal dominant (HP:0000006)	.	.	.	1	.	Autosomal recessive	.	3	8	0	5	5	0	0	0	0	0	0	0	0	0	0	0	0	0	0	5	0	5	0	18	13
2	ENSG00000066248	ENSG00000066248.15	NGEF	neuronal guanine nucleotide exchange factor [Source:HGNC Symbol;Acc:HGNC:7807]	FALSE	FALSE	FALSE	FALSE	FALSE	FALSE	.	.	FALSE	.	FALSE	FALSE	.	.	.	.	1	.	.	.	0	0	0	0	0	0	0	0	0	0	0	0	0	0	0	0	0	0	0	0	0	5	0	5	0
1	ENSG00000066279	ENSG00000066279.19	ASPM	assembly factor for spindle microtubules [Source:HGNC Symbol;Acc:HGNC:19048]	FALSE	FALSE	FALSE	FALSE	FALSE	FALSE	.	Expert Review Red|SFARI	FALSE	.	FALSE	FALSE	Definitive (GENCC:100001)>microcephaly 5, primary, autosomal recessive (MONDO:0012106)>Autosomal recessive (HP:0000007)|Strong (GENCC:100002)>autosomal recessive primary microcephaly (MONDO:0016660)>Autosomal recessive (HP:0000007)|Strong (GENCC:100002)>microcephaly 5, primary, autosomal recessive (MONDO:0012106)>Autosomal recessive (HP:0000007)|Supportive (GENCC:100009)>autosomal recessive prima…	biallelic_autosomal	definitive	Brain/Cognition	3	Expert Review Green|Radboud University Medical Center, Nijmegen|Victorian Clinical Genetics Services	Autosomal recessive	2	0	10	0	0	0	0	0	0	10	0	0	0	5	0	1	10	0	0	0	5	0	0	0	0	25
1	ENSG00000066294	ENSG00000066294.15	CD84	CD84 molecule [Source:HGNC Symbol;Acc:HGNC:1704]	FALSE	FALSE	FALSE	FALSE	FALSE	FALSE	.	.	FALSE	.	FALSE	FALSE	.	.	.	.	7	.	.	.	0	0	0	0	0	0	0	0	0	0	0	0	0	0	0	0	0	0	0	0	0	0	0	0	0
1	ENSG00000066322	ENSG00000066322.15	ELOVL1	ELOVL fatty acid elongase 1 [Source:HGNC Symbol;Acc:HGNC:14418]	FALSE	FALSE	FALSE	FALSE	FALSE	FALSE	.	.	FALSE	.	FALSE	FALSE	Limited (GENCC:100004)>ichthyotic keratoderma, spasticity, hypomyelination, and dysmorphic facial features (MONDO:0032798)>Autosomal dominant (HP:0000006)|Limited (GENCC:100004)>ichthyotic keratoderma, spasticity, hypomyelination, and dysmorphic facial features (MONDO:0032798)>Autosomal recessive (HP:0000007)|Strong (GENCC:100002)>ichthyotic keratoderma, spasticity, hypomyelination, and dysmorphi…	.	.	.	2	.	Autosomal dominant|Autosomal recessive	.	8	1	0	0	0	0	0	0	0	0	0	0	0	0	0	0	0	0	5	5	0	1	0	14	6
11	ENSG00000066336	ENSG00000066336.13	SPI1	Spi-1 proto-oncogene [Source:HGNC Symbol;Acc:HGNC:11241]	FALSE	FALSE	FALSE	TRUE	FALSE	TRUE	.	.	FALSE	.	FALSE	FALSE	Strong (GENCC:100002)>agammaglobulinemia 10, autosomal dominant (MONDO:0030529)>Autosomal dominant (HP:0000006)	.	.	.	0	.	Autosomal dominant	.	8	0	0	0	5	0	0	0	0	0	0	0	0	0	0	0	0	0	5	0	0	10	0	28	0
6	ENSG00000066379	ENSG00000066379.15	POLR1H	RNA polymerase I subunit H [Source:HGNC Symbol;Acc:HGNC:13182]	FALSE	FALSE	FALSE	FALSE	FALSE	FALSE	.	.	FALSE	.	.	.	.	.	.	.	4	.	.	.	0	0	0	0	0	0	0	0	0	0	0	0	0	0	0	0	0	0	0	0	0	0	0	0	0
11	ENSG00000066382	ENSG00000066382.17	MPPED2	metallophosphoesterase domain containing 2 [Source:HGNC Symbol;Acc:HGNC:1180]	FALSE	FALSE	FALSE	FALSE	FALSE	FALSE	.	.	FALSE	.	FALSE	FALSE	.	.	.	.	0	.	.	.	0	0	0	0	0	0	0	0	0	0	0	0	0	0	0	0	0	0	0	0	0	10	0	10	0
3	ENSG00000066405	ENSG00000066405.13	CLDN18	claudin 18 [Source:HGNC Symbol;Acc:HGNC:2039]	FALSE	FALSE	FALSE	FALSE	FALSE	FALSE	.	.	FALSE	.	FALSE	FALSE	.	.	.	.	7	.	.	.	0	0	0	0	0	0	0	0	0	0	0	0	0	0	0	0	0	0	0	0	0	0	0	0	0
3	ENSG00000066422	ENSG00000066422.7	ZBTB11	zinc finger and BTB domain containing 11 [Source:HGNC Symbol;Acc:HGNC:16740]	FALSE	FALSE	FALSE	FALSE	FALSE	FALSE	.	.	FALSE	.	FALSE	FALSE	Limited (GENCC:100004)>intellectual developmental disorder, autosomal recessive 69 (MONDO:0032715)>Autosomal recessive (HP:0000007)|Strong (GENCC:100002)>intellectual developmental disorder, autosomal recessive 69 (MONDO:0032715)>Autosomal recessive (HP:0000007)	.	.	.	2	Expert Review|Expert Review Amber|Literature	Autosomal recessive	.	0	8	0	0	0	0	0	0	0	0	0	0	0	0	0	5	0	0	0	5	0	1	0	1	13
14	ENSG00000066427	ENSG00000066427.25	ATXN3	ataxin 3 [Source:HGNC Symbol;Acc:HGNC:7106]	FALSE	FALSE	FALSE	FALSE	FALSE	FALSE	.	.	FALSE	.	FALSE	FALSE	Definitive (GENCC:100001)>Machado-Joseph disease (MONDO:0007182)>Autosomal dominant (HP:0000006)|Strong (GENCC:100002)>Machado-Joseph disease (MONDO:0007182)>Autosomal dominant (HP:0000006)|Supportive (GENCC:100009)>Machado-Joseph disease type 1 (MONDO:0017174)>Autosomal dominant (HP:0000006)|Supportive (GENCC:100009)>Machado-Joseph disease type 2 (MONDO:0017175)>Autosomal dominant (HP:0000006)|S…	.	.	.	2	Expert Review Red|Literature	Autosomal dominant|Multifactorial	.	10	0	0	0	0	0	0	0	0	0	0	0	0	0	0	1	0	0	5	0	0	1	0	16	0
14	ENSG00000066455	ENSG00000066455.13	GOLGA5	golgin A5 [Source:HGNC Symbol;Acc:HGNC:4428]	FALSE	FALSE	FALSE	FALSE	FALSE	FALSE	.	.	FALSE	.	FALSE	FALSE	.	.	.	.	2	.	.	.	0	0	0	0	0	0	0	0	0	0	0	0	0	0	0	0	0	0	0	0	0	1	0	1	0
10	ENSG00000066468	ENSG00000066468.24	FGFR2	fibroblast growth factor receptor 2 [Source:HGNC Symbol;Acc:HGNC:3689]	FALSE	FALSE	TRUE	TRUE	TRUE	TRUE	.	.	TRUE	.	FALSE	FALSE	Definitive (GENCC:100001)>Antley-Bixler syndrome without genital anomalies or disordered steroidogenesis (MONDO:0020667)>Autosomal dominant (HP:0000006)|Definitive (GENCC:100001)>Apert syndrome (MONDO:0007041)>Autosomal dominant (HP:0000006)|Definitive (GENCC:100001)>Beare-Stevenson cutis gyrata syndrome (MONDO:0007412)>Autosomal dominant (HP:0000006)|Definitive (GENCC:100001)>Crouzon syndrome (M…	monoallelic_autosomal	definitive	Face|Skeleton	1	Expert Review Amber|Radboud University Medical Center, Nijmegen|Victorian Clinical Genetics Services	Autosomal dominant	.	10	0	0	0	10	0	0	10	0	0	0	0	0	10	0	5	0	0	5	0	0	5	0	50	0
1	ENSG00000066557	ENSG00000066557.6	LRRC40	leucine rich repeat containing 40 [Source:HGNC Symbol;Acc:HGNC:26004]	FALSE	FALSE	FALSE	FALSE	FALSE	FALSE	.	.	FALSE	.	FALSE	FALSE	.	.	.	.	7	.	.	.	0	0	0	0	0	0	0	0	0	0	0	0	0	0	0	0	0	0	0	0	0	0	0	0	0
5	ENSG00000066583	ENSG00000066583.12	ISOC1	isochorismatase domain containing 1 [Source:HGNC Symbol;Acc:HGNC:24254]	FALSE	FALSE	FALSE	FALSE	FALSE	FALSE	.	.	FALSE	.	FALSE	FALSE	.	.	.	.	7	.	.	.	0	0	0	0	0	0	0	0	0	0	0	0	0	0	0	0	0	0	0	0	0	0	0	0	0
14	ENSG00000066629	ENSG00000066629.19	EML1	EMAP like 1 [Source:HGNC Symbol;Acc:HGNC:3330]	FALSE	FALSE	FALSE	FALSE	FALSE	FALSE	.	.	FALSE	Expert Review Green|Literature|NHS GMS|Wessex and West Midlands GLH	FALSE	FALSE	Moderate (GENCC:100003)>band heterotopia of brain (MONDO:0010873)>Autosomal recessive (HP:0000007)|Strong (GENCC:100002)>band heterotopia of brain (MONDO:0010873)>Autosomal recessive (HP:0000007)|Supportive (GENCC:100009)>subcortical band heterotopia (MONDO:0020491)>Autosomal recessive (HP:0000007)	.	.	.	1	Expert Review Green|Literature	Autosomal recessive	.	0	8	0	0	0	0	0	0	0	0	0	0	0	0	0	10	10	0	0	5	0	5	0	5	13
6	ENSG00000066651	ENSG00000066651.20	TRMT11	tRNA methyltransferase 11 homolog [Source:HGNC Symbol;Acc:HGNC:21080]	FALSE	FALSE	FALSE	FALSE	FALSE	FALSE	.	.	FALSE	.	FALSE	FALSE	.	.	.	.	6	.	.	.	0	0	0	0	0	0	0	0	0	0	0	0	0	0	0	0	0	0	0	0	0	0	0	0	0
16	ENSG00000066654	ENSG00000066654.14	THUMPD1	THUMP domain containing 1 [Source:HGNC Symbol;Acc:HGNC:23807]	FALSE	FALSE	FALSE	FALSE	FALSE	FALSE	.	.	FALSE	.	FALSE	FALSE	Moderate (GENCC:100003)>neurodevelopmental disorder with speech delay and variable ocular anomalies (MONDO:0859272)>Autosomal recessive (HP:0000007)|Strong (GENCC:100002)>neurodevelopmental disorder with speech delay and variable ocular anomalies (MONDO:0859272)>Autosomal recessive (HP:0000007)	biallelic_autosomal	moderate	.	8	Expert Review Green|NHS GMS	Autosomal recessive	.	0	8	0	0	0	0	0	0	0	5	0	0	0	0	0	10	0	0	0	5	0	0	0	0	18
9	ENSG00000066697	ENSG00000066697.15	MSANTD3	Myb/SANT DNA binding domain containing 3 [Source:HGNC Symbol;Acc:HGNC:23370]	FALSE	FALSE	FALSE	FALSE	FALSE	FALSE	.	.	FALSE	.	FALSE	FALSE	.	.	.	.	4	.	.	.	0	0	0	0	0	0	0	0	0	0	0	0	0	0	0	0	0	0	0	0	0	0	0	0	0
14	ENSG00000066735	ENSG00000066735.16	KIF26A	kinesin family member 26A [Source:HGNC Symbol;Acc:HGNC:20226]	FALSE	FALSE	FALSE	FALSE	FALSE	FALSE	.	.	FALSE	.	FALSE	FALSE	Limited (GENCC:100004)>cortical dysplasia, complex, with other brain malformations 11 (MONDO:0859332)>Autosomal recessive (HP:0000007)|Strong (GENCC:100002)>cortical dysplasia, complex, with other brain malformations 11 (MONDO:0859332)>Autosomal recessive (HP:0000007)	.	.	.	2	.	Autosomal recessive	.	0	8	0	0	0	0	0	0	0	0	0	0	0	0	0	0	0	0	0	5	0	1	0	1	13
14	ENSG00000066739	ENSG00000066739.12	ATG2B	autophagy related 2B [Source:HGNC Symbol;Acc:HGNC:20187]	FALSE	FALSE	FALSE	FALSE	FALSE	FALSE	.	.	FALSE	.	FALSE	FALSE	.	.	.	.	2	.	.	.	0	0	0	0	0	0	0	0	0	0	0	0	0	0	0	0	0	0	0	0	0	1	0	1	0
8	ENSG00000066777	ENSG00000066777.9	ARFGEF1	ADP ribosylation factor guanine nucleotide exchange factor 1 [Source:HGNC Symbol;Acc:HGNC:15772]	FALSE	FALSE	FALSE	FALSE	FALSE	FALSE	.	.	FALSE	Expert Review Green|Literature|NHS GMS	FALSE	FALSE	Definitive (GENCC:100001)>developmental delay, impaired speech, and behavioral abnormalities, with or without seizures (MONDO:0859263)>Autosomal dominant (HP:0000006)|Limited (GENCC:100004)>schizophrenia (MONDO:0005090)>Unknown (HP:0000005)|Strong (GENCC:100002)>developmental delay, impaired speech, and behavioral abnormalities, with or without seizures (MONDO:0859263)>Autosomal dominant (HP:0000…	monoallelic_autosomal	strong	.	0	Expert Review Green|Literature	Autosomal dominant	.	10	0	0	0	0	0	0	8	0	0	0	0	0	0	0	10	10	0	5	0	0	10	0	33	0
16	ENSG00000066813	ENSG00000066813.14	ACSM2B	acyl-CoA synthetase medium chain family member 2B [Source:HGNC Symbol;Acc:HGNC:30931]	FALSE	FALSE	FALSE	FALSE	FALSE	FALSE	.	.	FALSE	.	FALSE	FALSE	.	.	.	.	7	.	.	.	0	0	0	0	0	0	0	0	0	0	0	0	0	0	0	0	0	0	0	0	0	0	0	0	0
8	ENSG00000066827	ENSG00000066827.16	ZFAT	zinc finger and AT-hook domain containing [Source:HGNC Symbol;Acc:HGNC:19899]	FALSE	FALSE	FALSE	FALSE	FALSE	FALSE	.	.	FALSE	.	FALSE	FALSE	.	.	.	.	3	.	.	.	0	0	0	0	0	0	0	0	0	0	0	0	0	0	0	0	0	0	0	0	0	0	0	0	0
8	ENSG00000066855	ENSG00000066855.16	MTFR1	mitochondrial fission regulator 1 [Source:HGNC Symbol;Acc:HGNC:29510]	FALSE	FALSE	FALSE	FALSE	FALSE	FALSE	.	.	FALSE	.	FALSE	FALSE	.	.	.	.	7	.	.	.	0	0	0	0	0	0	0	0	0	0	0	0	0	0	0	0	0	0	0	0	0	0	0	0	0
7	ENSG00000066923	ENSG00000066923.19	STAG3	STAG3 cohesin complex component [Source:HGNC Symbol;Acc:HGNC:11356]	FALSE	FALSE	FALSE	FALSE	FALSE	FALSE	.	.	FALSE	.	FALSE	FALSE	Limited (GENCC:100004)>spermatogenic failure 61 (MONDO:0030507)>Autosomal recessive (HP:0000007)|Strong (GENCC:100002)>premature ovarian failure 8 (MONDO:0014321)>Autosomal recessive (HP:0000007)	.	.	.	3	.	Autosomal recessive	.	0	8	0	0	0	0	0	0	0	0	0	0	0	0	0	0	0	0	0	5	0	0	0	0	13
18	ENSG00000066926	ENSG00000066926.13	FECH	ferrochelatase [Source:HGNC Symbol;Acc:HGNC:3647]	FALSE	FALSE	FALSE	FALSE	FALSE	FALSE	.	.	FALSE	.	FALSE	FALSE	Definitive (GENCC:100001)>protoporphyria, erythropoietic, 1 (MONDO:0008319)>Autosomal recessive (HP:0000007)|Strong (GENCC:100002)>protoporphyria, erythropoietic, 1 (MONDO:0008319)>Autosomal recessive (HP:0000007)|Supportive (GENCC:100009)>autosomal erythropoietic protoporphyria (MONDO:0019263)>Autosomal dominant (HP:0000006)	.	.	.	3	.	Autosomal recessive	.	3	10	0	0	0	0	0	0	0	0	0	0	0	0	0	0	0	0	0	5	0	0	0	3	15
15	ENSG00000066933	ENSG00000066933.17	MYO9A	myosin IXA [Source:HGNC Symbol;Acc:HGNC:7608]	FALSE	FALSE	FALSE	FALSE	FALSE	FALSE	.	.	FALSE	.	FALSE	FALSE	Limited (GENCC:100004)>arthrogryposis syndrome (MONDO:0015225)>Autosomal recessive (HP:0000007)|Limited (GENCC:100004)>myasthenic syndrome, congenital, 24, presynaptic (MONDO:0032597)>Autosomal recessive (HP:0000007)|Limited (GENCC:100004)>myasthenic syndrome, congenital, 24, presynaptic (MONDO:0032597)>Unknown (HP:0000005)|Strong (GENCC:100002)>myasthenic syndrome, congenital, 24, presynaptic (M…	.	.	.	1	.	Autosomal recessive	.	3	8	0	0	0	0	0	0	0	0	0	0	0	0	0	0	0	0	0	5	0	5	0	8	13
Y	ENSG00000067048	ENSG00000067048.17	DDX3Y	DEAD-box helicase 3 Y-linked [Source:HGNC Symbol;Acc:HGNC:2699]	.	.	.	.	.	.	.	.	FALSE	.	.	.	.	.	.	.	1	.	.	.	0	0	0	0	0	0	0	0	0	0	0	0	0	0	0	0	0	0	0	0	0	5	0	5	0
10	ENSG00000067057	ENSG00000067057.19	PFKP	phosphofructokinase, platelet [Source:HGNC Symbol;Acc:HGNC:8878]	FALSE	FALSE	FALSE	FALSE	FALSE	FALSE	.	.	FALSE	.	FALSE	FALSE	.	.	.	.	6	.	.	.	0	0	0	0	0	0	0	0	0	0	0	0	0	0	0	0	0	0	0	0	0	0	0	0	0
10	ENSG00000067064	ENSG00000067064.13	IDI1	isopentenyl-diphosphate delta isomerase 1 [Source:HGNC Symbol;Acc:HGNC:5387]	FALSE	FALSE	FALSE	FALSE	FALSE	FALSE	.	.	FALSE	.	FALSE	FALSE	.	.	.	.	6	.	.	.	0	0	0	0	0	0	0	0	0	0	0	0	0	0	0	0	0	0	0	0	0	0	0	0	0
2	ENSG00000067066	ENSG00000067066.17	SP100	SP100 nuclear antigen [Source:HGNC Symbol;Acc:HGNC:11206]	FALSE	FALSE	FALSE	FALSE	FALSE	FALSE	.	.	FALSE	.	FALSE	FALSE	.	.	.	.	3	.	.	.	0	0	0	0	0	0	0	0	0	0	0	0	0	0	0	0	0	0	0	0	0	0	0	0	0
10	ENSG00000067082	ENSG00000067082.15	KLF6	KLF transcription factor 6 [Source:HGNC Symbol;Acc:HGNC:2235]	FALSE	FALSE	FALSE	FALSE	FALSE	FALSE	.	.	FALSE	.	FALSE	FALSE	.	.	.	.	0	.	.	.	0	0	0	0	0	0	0	0	0	0	0	0	0	0	0	0	0	0	0	0	0	10	0	10	0
5	ENSG00000067113	ENSG00000067113.17	PLPP1	phospholipid phosphatase 1 [Source:HGNC Symbol;Acc:HGNC:9228]	FALSE	FALSE	FALSE	FALSE	FALSE	FALSE	.	.	FALSE	.	FALSE	FALSE	.	.	.	.	3	.	.	.	0	0	0	0	0	0	0	0	0	0	0	0	0	0	0	0	0	0	0	0	0	0	0	0	0
15	ENSG00000067141	ENSG00000067141.17	NEO1	neogenin 1 [Source:HGNC Symbol;Acc:HGNC:7754]	FALSE	FALSE	FALSE	FALSE	FALSE	TRUE	.	Expert Review Red|SFARI	FALSE	.	FALSE	FALSE	.	.	.	.	1	.	.	2	0	0	0	0	5	0	0	0	0	0	0	0	5	0	1	0	0	0	0	0	0	5	0	10	0
8	ENSG00000067167	ENSG00000067167.8	TRAM1	translocation associated membrane protein 1 [Source:HGNC Symbol;Acc:HGNC:20568]	FALSE	FALSE	FALSE	FALSE	FALSE	FALSE	.	.	FALSE	.	FALSE	FALSE	.	.	.	.	1	.	.	.	0	0	0	0	0	0	0	0	0	0	0	0	0	0	0	0	0	0	0	0	0	5	0	5	0
X	ENSG00000067177	ENSG00000067177.15	PHKA1	phosphorylase kinase regulatory subunit alpha 1 [Source:HGNC Symbol;Acc:HGNC:8925]	.	.	.	.	.	.	.	.	FALSE	.	FALSE	FALSE	Strong (GENCC:100002)>glycogen storage disease IXd (MONDO:0010362)>X-linked (HP:0001417)|Supportive (GENCC:100009)>glycogen storage disease IXd (MONDO:0010362)>Autosomal recessive (HP:0000007)	.	.	.	2	Expert Review Red	X-linked recessive	.	0	3	8	0	0	0	0	0	0	0	0	0	0	0	0	1	0	0	0	0	5	0	1	0	3
12	ENSG00000067182	ENSG00000067182.9	TNFRSF1A	TNF receptor superfamily member 1A [Source:HGNC Symbol;Acc:HGNC:11916]	FALSE	FALSE	FALSE	FALSE	FALSE	FALSE	.	.	FALSE	.	FALSE	FALSE	Definitive (GENCC:100001)>autosomal dominant familial periodic fever (MONDO:0007727)>Autosomal dominant (HP:0000006)|Strong (GENCC:100002)>autosomal dominant familial periodic fever (MONDO:0007727)>Autosomal dominant (HP:0000006)|Supportive (GENCC:100009)>autosomal dominant familial periodic fever (MONDO:0007727)>Autosomal dominant (HP:0000006)	.	.	.	0	.	Autosomal dominant	.	10	0	0	0	0	0	0	0	0	0	0	0	0	0	0	0	0	0	5	0	0	10	0	25	0
17	ENSG00000067191	ENSG00000067191.17	CACNB1	calcium voltage-gated channel auxiliary subunit beta 1 [Source:HGNC Symbol;Acc:HGNC:1401]	FALSE	FALSE	FALSE	FALSE	FALSE	FALSE	.	.	FALSE	.	FALSE	FALSE	.	.	.	.	1	.	.	3	0	0	0	0	0	0	0	0	0	0	0	0	1	0	0	0	0	0	0	0	0	5	0	5	0
1	ENSG00000067208	ENSG00000067208.17	EVI5	ecotropic viral integration site 5 [Source:HGNC Symbol;Acc:HGNC:3501]	FALSE	FALSE	FALSE	FALSE	FALSE	FALSE	.	.	FALSE	.	FALSE	FALSE	.	.	.	.	4	.	.	.	0	0	0	0	0	0	0	0	0	0	0	0	0	0	0	0	0	0	0	0	0	0	0	0	0
15	ENSG00000067221	ENSG00000067221.14	STOML1	stomatin like 1 [Source:HGNC Symbol;Acc:HGNC:14560]	FALSE	FALSE	FALSE	FALSE	FALSE	FALSE	.	.	FALSE	.	FALSE	FALSE	.	.	.	.	8	.	.	.	0	0	0	0	0	0	0	0	0	0	0	0	0	0	0	0	0	0	0	0	0	0	0	0	0
15	ENSG00000067225	ENSG00000067225.21	PKM	pyruvate kinase M1/2 [Source:HGNC Symbol;Acc:HGNC:9021]	FALSE	FALSE	FALSE	FALSE	FALSE	FALSE	.	.	FALSE	.	FALSE	FALSE	.	.	.	.	1	.	.	.	0	0	0	0	0	0	0	0	0	0	0	0	0	0	0	0	0	0	0	0	0	5	0	5	0
5	ENSG00000067248	ENSG00000067248.11	DHX29	DExH-box helicase 29 [Source:HGNC Symbol;Acc:HGNC:15815]	FALSE	FALSE	FALSE	FALSE	FALSE	FALSE	.	.	FALSE	.	FALSE	FALSE	.	.	.	.	2	.	.	.	0	0	0	0	0	0	0	0	0	0	0	0	0	0	0	0	0	0	0	0	0	1	0	1	0
1	ENSG00000067334	ENSG00000067334.14	DNTTIP2	deoxynucleotidyltransferase terminal interacting protein 2 [Source:HGNC Symbol;Acc:HGNC:24013]	FALSE	FALSE	FALSE	FALSE	FALSE	FALSE	.	.	FALSE	.	FALSE	FALSE	.	.	.	.	4	.	.	.	0	0	0	0	0	0	0	0	0	0	0	0	0	0	0	0	0	0	0	0	0	0	0	0	0
16	ENSG00000067365	ENSG00000067365.15	METTL22	methyltransferase 22, Kin17 lysine [Source:HGNC Symbol;Acc:HGNC:28368]	FALSE	FALSE	FALSE	FALSE	FALSE	FALSE	.	.	FALSE	.	FALSE	FALSE	.	.	.	.	7	.	.	.	0	0	0	0	0	0	0	0	0	0	0	0	0	0	0	0	0	0	0	0	0	0	0	0	0
15	ENSG00000067369	ENSG00000067369.14	TP53BP1	tumor protein p53 binding protein 1 [Source:HGNC Symbol;Acc:HGNC:11999]	FALSE	FALSE	FALSE	FALSE	FALSE	FALSE	.	.	FALSE	.	FALSE	FALSE	.	.	.	.	0	.	.	.	0	0	0	0	0	0	0	0	0	0	0	0	0	0	0	0	0	0	0	0	0	10	0	10	0
X	ENSG00000067445	ENSG00000067445.22	TRO	trophinin [Source:HGNC Symbol;Acc:HGNC:12326]	.	.	.	.	.	.	.	.	FALSE	.	FALSE	FALSE	.	.	.	.	4	.	.	.	0	0	0	0	0	0	0	0	0	0	0	0	0	0	0	0	0	0	0	0	0	0	0	0	0
1	ENSG00000067533	ENSG00000067533.6	RRP15	ribosomal RNA processing 15 homolog [Source:HGNC Symbol;Acc:HGNC:24255]	FALSE	FALSE	FALSE	FALSE	FALSE	FALSE	.	.	FALSE	.	FALSE	FALSE	.	.	.	.	6	.	.	.	0	0	0	0	0	0	0	0	0	0	0	0	0	0	0	0	0	0	0	0	0	0	0	0	0
3	ENSG00000067560	ENSG00000067560.14	RHOA	ras homolog family member A [Source:HGNC Symbol;Acc:HGNC:667]	FALSE	FALSE	FALSE	FALSE	FALSE	FALSE	.	.	FALSE	.	FALSE	FALSE	Limited (GENCC:100004)>ectodermal dysplasia with facial dysmorphism and acral, ocular, and brain anomalies (MONDO:0032884)>Unknown (HP:0000005)	.	.	.	3	.	.	.	0	0	0	0	0	0	0	0	0	0	0	0	0	0	0	0	0	0	0	0	0	0	0	0	0
17	ENSG00000067596	ENSG00000067596.12	DHX8	DEAH-box helicase 8 [Source:HGNC Symbol;Acc:HGNC:2749]	FALSE	FALSE	FALSE	FALSE	FALSE	FALSE	.	.	FALSE	.	FALSE	FALSE	.	.	.	.	2	.	.	.	0	0	0	0	0	0	0	0	0	0	0	0	0	0	0	0	0	0	0	0	0	1	0	1	0
7	ENSG00000067601	ENSG00000067601.11	PMS2P4	PMS1 homolog 2, mismatch repair system component pseudogene 4 [Source:HGNC Symbol;Acc:HGNC:9129]	.	.	.	.	.	.	.	.	.	.	.	.	.	.	.	.	.	.	.	.	0	0	0	0	0	0	0	0	0	0	0	0	0	0	0	0	0	0	0	0	0	0	0	0	0
1	ENSG00000067606	ENSG00000067606.17	PRKCZ	protein kinase C zeta [Source:HGNC Symbol;Acc:HGNC:9412]	FALSE	FALSE	FALSE	FALSE	FALSE	FALSE	.	.	FALSE	.	FALSE	FALSE	.	.	.	.	1	.	.	.	0	0	0	0	0	0	0	0	0	0	0	0	0	0	0	0	0	0	0	0	0	5	0	5	0
Y	ENSG00000067646	ENSG00000067646.12	ZFY	zinc finger protein Y-linked [Source:HGNC Symbol;Acc:HGNC:12870]	.	.	.	.	.	.	.	.	FALSE	.	.	.	.	.	.	.	2	.	.	.	0	0	0	0	0	0	0	0	0	0	0	0	0	0	0	0	0	0	0	0	0	1	0	1	0
1	ENSG00000067704	ENSG00000067704.10	IARS2	isoleucyl-tRNA synthetase 2, mitochondrial [Source:HGNC Symbol;Acc:HGNC:29685]	FALSE	FALSE	FALSE	FALSE	FALSE	FALSE	.	.	FALSE	.	FALSE	FALSE	Limited (GENCC:100004)>Leigh syndrome (MONDO:0009723)>Autosomal recessive (HP:0000007)|Limited (GENCC:100004)>cataract-growth hormone deficiency-sensory neuropathy-sensorineural hearing loss-skeletal dysplasia syndrome (MONDO:0014455)>Autosomal recessive (HP:0000007)|Limited (GENCC:100004)>cataract-growth hormone deficiency-sensory neuropathy-sensorineural hearing loss-skeletal dysplasia syndrome…	biallelic_autosomal	limited	Brain/Cognition|Endocrine/Metabolic	1	Expert Review Red	Autosomal recessive	.	0	8	0	0	0	0	0	0	1	0	0	0	0	0	0	1	0	0	0	5	0	5	0	5	14
12	ENSG00000067715	ENSG00000067715.15	SYT1	synaptotagmin 1 [Source:HGNC Symbol;Acc:HGNC:11509]	TRUE	FALSE	TRUE	TRUE	TRUE	TRUE	.	.	TRUE	.	FALSE	FALSE	Moderate (GENCC:100003)>infantile hypotonia-oculomotor anomalies-hyperkinetic movements-developmental delay syndrome (MONDO:0033864)>Autosomal dominant (HP:0000006)|Strong (GENCC:100002)>infantile hypotonia-oculomotor anomalies-hyperkinetic movements-developmental delay syndrome (MONDO:0033864)>Autosomal dominant (HP:0000006)|Strong (GENCC:100002)>intellectual disability, autosomal dominant 40 (M…	monoallelic_autosomal	strong	Brain/Cognition	2	Expert Review Green	Autosomal dominant	.	8	0	0	5	10	0	8	0	0	0	0	0	0	10	0	10	0	0	5	0	0	1	0	47	0
12	ENSG00000067798	ENSG00000067798.16	NAV3	neuron navigator 3 [Source:HGNC Symbol;Acc:HGNC:15998]	TRUE	FALSE	FALSE	FALSE	FALSE	TRUE	.	.	FALSE	.	FALSE	FALSE	.	.	.	.	0	.	.	2	0	0	0	5	5	0	0	0	0	0	0	0	5	0	0	0	0	0	0	0	0	10	0	20	0
X	ENSG00000067829	ENSG00000067829.20	IDH3G	isocitrate dehydrogenase (NAD(+)) 3 non-catalytic subunit gamma [Source:HGNC Symbol;Acc:HGNC:5386]	.	.	.	.	.	.	.	.	FALSE	.	FALSE	FALSE	.	.	.	.	3	.	.	.	0	0	0	0	0	0	0	0	0	0	0	0	0	0	0	0	0	0	0	0	0	0	0	0	0
16	ENSG00000067836	ENSG00000067836.13	ROGDI	rogdi atypical leucine zipper [Source:HGNC Symbol;Acc:HGNC:29478]	FALSE	FALSE	FALSE	FALSE	FALSE	FALSE	.	.	FALSE	Expert Review Green|NHS GMS|Victorian Clinical Genetics Services|Wessex and West Midlands GLH	FALSE	FALSE	Definitive (GENCC:100001)>amelocerebrohypohidrotic syndrome (MONDO:0009185)>Autosomal recessive (HP:0000007)|Strong (GENCC:100002)>amelocerebrohypohidrotic syndrome (MONDO:0009185)>Autosomal recessive (HP:0000007)|Supportive (GENCC:100009)>amelocerebrohypohidrotic syndrome (MONDO:0009185)>Autosomal recessive (HP:0000007)	biallelic_autosomal	definitive	Brain/Cognition|Teeth and Dentition	7	Expert Review Green|Radboud University Medical Center, Nijmegen	Autosomal recessive	.	0	10	0	0	0	0	0	0	10	0	0	0	0	0	0	10	10	0	0	5	0	0	0	0	25
X	ENSG00000067840	ENSG00000067840.13	PDZD4	PDZ domain containing 4 [Source:HGNC Symbol;Acc:HGNC:21167]	.	.	.	.	.	.	.	.	FALSE	.	FALSE	FALSE	.	.	.	.	1	.	.	.	0	0	0	0	0	0	0	0	0	0	0	0	0	0	0	0	0	0	0	0	0	0	5	0	0
X	ENSG00000067842	ENSG00000067842.19	ATP2B3	ATPase plasma membrane Ca2+ transporting 3 [Source:HGNC Symbol;Acc:HGNC:816]	.	.	.	.	.	.	1	.	FALSE	.	FALSE	FALSE	Moderate (GENCC:100003)>X-linked progressive cerebellar ataxia (MONDO:0010547)>Unknown (HP:0000005)|Moderate (GENCC:100003)>X-linked progressive cerebellar ataxia (MONDO:0010547)>X-linked (HP:0001417)|Strong (GENCC:100002)>X-linked progressive cerebellar ataxia (MONDO:0010547)>X-linked (HP:0001417)|Supportive (GENCC:100009)>X-linked non progressive cerebellar ataxia (MONDO:0010404)>X-linked (HP:0…	.	.	.	0	Expert Review Red	X-linked recessive	.	0	0	8	0	0	0	0	0	0	0	0	0	0	0	0	1	0	5	0	0	5	0	10	0	0
18	ENSG00000067900	ENSG00000067900.9	ROCK1	Rho associated coiled-coil containing protein kinase 1 [Source:HGNC Symbol;Acc:HGNC:10251]	FALSE	FALSE	FALSE	FALSE	FALSE	FALSE	.	.	FALSE	.	FALSE	FALSE	.	.	.	.	0	.	.	.	0	0	0	0	0	0	0	0	0	0	0	0	0	0	0	0	0	0	0	0	0	10	0	10	0
16	ENSG00000067955	ENSG00000067955.15	CBFB	core-binding factor subunit beta [Source:HGNC Symbol;Acc:HGNC:1539]	FALSE	FALSE	FALSE	FALSE	FALSE	FALSE	.	.	FALSE	.	FALSE	FALSE	Limited (GENCC:100004)>acute myeloid leukemia (MONDO:0018874)>Unknown (HP:0000005)|Limited (GENCC:100004)>cleidocranial dysplasia 2 (MONDO:0859307)>Autosomal dominant (HP:0000006)|Strong (GENCC:100002)>cleidocranial dysplasia 2 (MONDO:0859307)>Autosomal dominant (HP:0000006)	monoallelic_autosomal	moderate	.	1	.	Autosomal dominant	.	8	0	0	0	0	0	0	5	0	0	0	0	0	0	0	0	0	0	5	0	0	5	0	23	0
X	ENSG00000067992	ENSG00000067992.17	PDK3	pyruvate dehydrogenase kinase 3 [Source:HGNC Symbol;Acc:HGNC:8811]	.	.	.	.	.	.	.	.	FALSE	.	FALSE	FALSE	Definitive (GENCC:100001)>Charcot-Marie-Tooth disease X-linked dominant 6 (MONDO:0010479)>X-linked (HP:0001417)|Limited (GENCC:100004)>Charcot-Marie-Tooth disease X-linked dominant 6 (MONDO:0010479)>X-linked (HP:0001417)|Strong (GENCC:100002)>Charcot-Marie-Tooth disease X-linked dominant 6 (MONDO:0010479)>X-linked (HP:0001417)|Supportive (GENCC:100009)>Charcot-Marie-Tooth disease X-linked dominan…	.	.	.	2	.	X-linked dominant	.	0	0	10	0	0	0	0	0	0	0	0	0	0	0	0	0	0	0	0	0	5	0	1	0	0
3	ENSG00000068001	ENSG00000068001.14	HYAL2	hyaluronidase 2 [Source:HGNC Symbol;Acc:HGNC:5321]	FALSE	FALSE	FALSE	FALSE	FALSE	FALSE	.	.	FALSE	.	FALSE	FALSE	Moderate (GENCC:100003)>orofacial cleft (MONDO:0000358)>Autosomal recessive (HP:0000007)	biallelic_autosomal	strong	.	2	.	.	.	0	5	0	0	0	0	0	0	0	8	0	0	0	0	0	0	0	0	0	0	0	1	0	1	13
2	ENSG00000068024	ENSG00000068024.18	HDAC4	histone deacetylase 4 [Source:HGNC Symbol;Acc:HGNC:14063]	TRUE	FALSE	FALSE	TRUE	TRUE	TRUE	.	.	TRUE	.	FALSE	FALSE	Definitive (GENCC:100001)>2q37 microdeletion syndrome (MONDO:0010886)>Autosomal dominant (HP:0000006)|Limited (GENCC:100004)>2q37 microdeletion syndrome (MONDO:0010886)>Unknown (HP:0000005)|Limited (GENCC:100004)>neurodevelopmental disorder with central hypotonia and dysmorphic facies (MONDO:0859232)>Autosomal dominant (HP:0000006)|Strong (GENCC:100002)>neurodevelopmental disorder with central hy…	monoallelic_autosomal	definitive|strong	Brain/Cognition|Skeleton	0	Expert Review Green|Radboud University Medical Center, Nijmegen|Victorian Clinical Genetics Services	Autosomal dominant	2	10	0	0	5	10	0	10	0	0	0	0	0	5	10	0	10	0	0	5	0	0	10	0	60	0
3	ENSG00000068028	ENSG00000068028.18	RASSF1	Ras association domain family member 1 [Source:HGNC Symbol;Acc:HGNC:9882]	FALSE	FALSE	FALSE	FALSE	FALSE	FALSE	.	.	FALSE	.	FALSE	FALSE	.	.	.	.	6	.	.	.	0	0	0	0	0	0	0	0	0	0	0	0	0	0	0	0	0	0	0	0	0	0	0	0	0
4	ENSG00000068078	ENSG00000068078.20	FGFR3	fibroblast growth factor receptor 3 [Source:HGNC Symbol;Acc:HGNC:3690]	FALSE	FALSE	TRUE	TRUE	TRUE	TRUE	.	.	TRUE	Expert Review Green|NHS GMS|Victorian Clinical Genetics Services|Wessex and West Midlands GLH	FALSE	FALSE	Definitive (GENCC:100001)>Achondroplasia (MONDO:0007037)>Autosomal dominant (HP:0000006)|Definitive (GENCC:100001)>Crouzon syndrome-acanthosis nigricans syndrome (MONDO:0012833)>Autosomal dominant (HP:0000006)|Definitive (GENCC:100001)>LADD syndrome 1 (MONDO:0100302)>Autosomal dominant (HP:0000006)|Definitive (GENCC:100001)>Muenke syndrome (MONDO:0011274)>Autosomal dominant (HP:0000006)|Definitiv…	monoallelic_autosomal	definitive	Heart/Cardiovasculature/Lymphatic|Skeleton|Skin	3	Expert Review Red|Radboud University Medical Center, Nijmegen|Victorian Clinical Genetics Services	Autosomal dominant|Autosomal recessive	.	10	5	0	0	10	0	0	10	0	0	0	0	0	10	0	1	10	0	5	5	0	0	0	45	10
17	ENSG00000068079	ENSG00000068079.8	IFI35	interferon induced protein 35 [Source:HGNC Symbol;Acc:HGNC:5399]	FALSE	FALSE	FALSE	FALSE	FALSE	FALSE	.	.	FALSE	.	FALSE	FALSE	.	.	.	.	7	.	.	.	0	0	0	0	0	0	0	0	0	0	0	0	0	0	0	0	0	0	0	0	0	0	0	0	0
17	ENSG00000068097	ENSG00000068097.16	HEATR6	HEAT repeat containing 6 [Source:HGNC Symbol;Acc:HGNC:24076]	FALSE	FALSE	FALSE	FALSE	FALSE	FALSE	.	.	FALSE	.	FALSE	FALSE	.	.	.	.	4	.	.	.	0	0	0	0	0	0	0	0	0	0	0	0	0	0	0	0	0	0	0	0	0	0	0	0	0
17	ENSG00000068120	ENSG00000068120.15	COASY	Coenzyme A synthase [Source:HGNC Symbol;Acc:HGNC:29932]	FALSE	FALSE	FALSE	FALSE	FALSE	FALSE	1	.	FALSE	.	FALSE	FALSE	Limited (GENCC:100004)>neurodegeneration with brain iron accumulation 6 (MONDO:0014290)>Autosomal recessive (HP:0000007)|Limited (GENCC:100004)>pontocerebellar hypoplasia, type 12 (MONDO:0032643)>Autosomal recessive (HP:0000007)|Moderate (GENCC:100003)>pontocerebellar hypoplasia, type 12 (MONDO:0032643)>Autosomal recessive (HP:0000007)|Strong (GENCC:100002)>neurodegeneration with brain iron accum…	biallelic_autosomal	definitive	Brain/Cognition	5	Expert Review Green|Victorian Clinical Genetics Services	Autosomal recessive	.	0	8	0	0	0	0	0	0	10	0	0	0	0	0	0	10	0	5	0	5	0	0	0	0	23
17	ENSG00000068137	ENSG00000068137.15	PLEKHH3	pleckstrin homology, MyTH4 and FERM domain containing H3 [Source:HGNC Symbol;Acc:HGNC:26105]	FALSE	FALSE	FALSE	FALSE	FALSE	FALSE	.	.	FALSE	.	FALSE	FALSE	.	.	.	.	3	.	.	.	0	0	0	0	0	0	0	0	0	0	0	0	0	0	0	0	0	0	0	0	0	0	0	0	0
15	ENSG00000068305	ENSG00000068305.19	MEF2A	myocyte enhancer factor 2A [Source:HGNC Symbol;Acc:HGNC:6993]	FALSE	FALSE	FALSE	FALSE	FALSE	FALSE	.	.	FALSE	.	FALSE	FALSE	.	.	.	.	1	.	Autosomal dominant	.	0	0	0	0	0	0	0	0	0	0	0	0	0	0	0	0	0	0	5	0	0	5	0	10	0
X	ENSG00000068308	ENSG00000068308.15	OTUD5	OTU deubiquitinase 5 [Source:HGNC Symbol;Acc:HGNC:25402]	.	.	.	.	.	.	.	.	FALSE	.	FALSE	FALSE	Moderate (GENCC:100003)>multiple congenital anomalies/dysmorphic syndrome (MONDO:0019042)>X-linked (HP:0001417)|Strong (GENCC:100002)>multiple congenital anomalies-neurodevelopmental syndrome, X-linked (MONDO:0025351)>X-linked (HP:0001417)	monoallelic_X_hem	strong	.	0	Expert Review Green|Literature	X-linked recessive	.	0	0	8	0	0	0	0	0	0	0	0	8	0	0	0	10	0	0	0	0	5	0	10	0	0
[truncated: 62,045 more rows]
[truncated: 29 more columns]

## Sheet: Perturb_DEG_burden
Table S9B. Gene-level annotations and DEG burden across perturbations. Related to Fig. 4B
[truncated: 4,175 more rows]

## Sheet: Ctnnb1_GO_Enrich
Table S9C. Gene Ontology enrichment analysis for Ctnnb1 perturbation. Related to fig. S11A
Term	Overlap	P_value	Adjusted_P_value	Old_P_value	Old_Adjusted_P_value	Odds_Ratio	Combined_Score	Genes	adjP	GO_ID
axonogenesis (GO:0007409)	25/240	6.51493e-12	1.40332e-08	0	0	6.31978	162.778	SEMA5A;SHC3;PLPPR4;LRTM2;NEXN;SEMA3F;RAP1GAP;GPC1;BSG;SLITRK3;SLITRK6;NRCAM;FYN;SCN1B;SPTBN1;SPTBN2;SEMA6B;EPHA4;AUTS2;L1CAM;ADGRB1;FEZ2;CNTN4;CDK5R1;B4GALT5	1.40332e-08	GO:0007409
[truncated: 2,153 more rows]

## Sheet: Stxbp1_GO_Enrich
Table S9D. Gene Ontology enrichment analysis for Stxbp1 perturbation. Related to fig. S11A
[truncated: 661 more rows]

## Sheet: FET_DEG_Disorder_Geneset
Table S9E. Gene set enrichment test of downstream DEGs with disorder associated risk gene sets. Related to Fig. 4H
[truncated: 415 more rows]

[truncated: 1 more sheets: NDD_PPI_Cluster]
